# Supplementary material for: Genome‐scale metabolic modelling of SARS‐CoV‐2 in cancer cells reveals an increased shift to glycolytic energy production
Source: FEBS Lett. 2021 Sep 5;595(18):2350–65. doi: 10.1002/1873-3468.14180 (PMC8427129; doi:10.1002/1873-3468.14180)
Supplement: Supplementary file 1 — Table S1. Differentially expressed genes and proteins. [file FEB2-595-2350-s004.xlsx]

## Sheet: DEG_0vs24
genes	entrez	symbol	hgnc_id	logFC	PValue	FDR
ENSG00000265972	10628	TXNIP	HGNC:16952	1.08131	6.10327e-18	8.53956e-14
ENSG00000149485	3992	FADS1	HGNC:3574	0.472959	1.1234e-17	8.53956e-14
ENSG00000111057	3875	KRT18	HGNC:6430	-0.412485	4.14043e-17	2.09823e-13
ENSG00000101361	10528	NOP56	HGNC:15911	-0.374784	8.14035e-10	3.09394e-06
ENSG00000115053	4691	NCL	HGNC:7667	-0.28666	2.9889e-09	9.08805e-06
ENSG00000114268	5210	PFKFB4	HGNC:8875	0.992192	4.89766e-09	1.24099e-05
ENSG00000182481	3838	KPNA2	HGNC:6395	-0.312924	6.56473e-09	1.42577e-05
ENSG00000109971	3312	HSPA8	HGNC:5241	-0.278801	1.15832e-08	2.20125e-05
ENSG00000163347	9076	CLDN1	HGNC:2032	-0.443146	1.44827e-08	2.44645e-05
ENSG00000167460	7171	TPM4	HGNC:12013	-0.404614	1.68474e-08	2.56131e-05
ENSG00000102317	5935	RBM3	HGNC:9900	-0.357402	1.94316e-08	2.68562e-05
ENSG00000099194	6319	SCD	HGNC:10571	0.190729	1.4669e-07	0.000185844
ENSG00000101076	3172	HNF4A	HGNC:5024	0.395216	8.14579e-07	0.000952619
ENSG00000092841	4637	MYL6	HGNC:7587	-0.243796	1.04695e-06	0.00113691
ENSG00000288534	NA			0.512939	3.00956e-06	0.00305028
ENSG00000170515	5036	PA2G4	HGNC:8550	-0.282446	3.45593e-06	0.00328379
ENSG00000172115	54205	CYCS	HGNC:19986	-0.409535	4.42093e-06	0.00395361
ENSG00000091513	7018	TF	HGNC:11740	0.201855	4.6897e-06	0.00396097
ENSG00000073849	6480	ST6GAL1	HGNC:10860	0.254281	5.295e-06	0.00423684
ENSG00000188338	10991	SLC38A3	HGNC:18044	0.596469	5.84197e-06	0.00425212
ENSG00000060237	65125	WNK1	HGNC:14540	0.303225	5.97107e-06	0.00425212
ENSG00000168209	54541	DDIT4	HGNC:24944	0.99504	6.23673e-06	0.00425212
ENSG00000115414	2335	FN1	HGNC:3778	0.226788	6.43286e-06	0.00425212
ENSG00000148677	27063	ANKRD1	HGNC:15819	-2.1503	9.33504e-06	0.0059054
ENSG00000104419	10397	NDRG1	HGNC:7679	0.557641	9.71092e-06	0.0059054
ENSG00000135744	183	AGT	HGNC:333	0.347189	1.01449e-05	0.00593204
ENSG00000170144	220988	HNRNPA3	HGNC:24941	-0.307315	1.3524e-05	0.00761466
ENSG00000141485	284111	SLC13A5	HGNC:23089	0.51687	1.40242e-05	0.00761466
ENSG00000214049	NA	UCA1	HGNC:37126	-0.974642	1.5089e-05	0.0079103
ENSG00000100764	5700	PSMC1	HGNC:9547	-0.53998	1.60299e-05	0.00812342
ENSG00000144711	9922	IQSEC1	HGNC:29112	0.409576	1.74888e-05	0.00857687
ENSG00000133636	4922	NTS	HGNC:8038	-0.348532	1.95726e-05	0.00929881
ENSG00000171564	2244	FGB	HGNC:3662	-0.263329	2.03752e-05	0.00938561
ENSG00000198840	4537	MT-ND3	HGNC:7458	-0.414585	2.099e-05	0.00938561
ENSG00000176171	664	BNIP3	HGNC:1084	0.380192	2.28785e-05	0.00993776
ENSG00000165092	216	ALDH1A1	HGNC:402	-0.245257	2.41645e-05	0.0102048
ENSG00000108424	3837	KPNB1	HGNC:6400	-0.209813	3.40515e-05	0.013682
ENSG00000115009	6364	CCL20	HGNC:10619	-0.553186	3.46459e-05	0.013682
ENSG00000107984	22943	DKK1	HGNC:2891	-0.617455	3.50983e-05	0.013682
ENSG00000197958	6136	RPL12	HGNC:10302	-0.191899	3.93653e-05	0.0149618
ENSG00000170271	10826	FAXDC2	HGNC:1334	0.72417	4.05435e-05	0.0149934
ENSG00000153187	3192	HNRNPU	HGNC:5048	-0.243231	4.1421e-05	0.0149934
ENSG00000197451	3182	HNRNPAB	HGNC:5034	-0.305462	4.5433e-05	0.0160632
ENSG00000070669	440	ASNS	HGNC:753	0.475559	5.0169e-05	0.0173345
ENSG00000113013	3313	HSPA9	HGNC:5244	-0.234568	5.42755e-05	0.0181524
ENSG00000150753	22948	CCT5	HGNC:1618	-0.246248	5.4924e-05	0.0181524
ENSG00000138668	3184	HNRNPD	HGNC:5036	-0.316205	5.68862e-05	0.0184009
ENSG00000100239	9701	PPP6R2	HGNC:19253	0.41984	6.09276e-05	0.0192976
ENSG00000138772	306	ANXA3	HGNC:541	-1.26253	6.65878e-05	0.0203363
ENSG00000165732	9188	DDX21	HGNC:2744	-0.325614	6.69051e-05	0.0203363
ENSG00000099937	3053	SERPIND1	HGNC:4838	0.290421	6.82203e-05	0.0203363
ENSG00000099901	5902	RANBP1	HGNC:9847	-0.304548	7.8969e-05	0.0230878
ENSG00000172893	1717	DHCR7	HGNC:2860	0.340114	8.08604e-05	0.0231947
ENSG00000106366	5054	SERPINE1	HGNC:8583	0.45853	8.25354e-05	0.0232368
ENSG00000065361	2065	ERBB3	HGNC:3431	0.268372	9.61529e-05	0.0265784
ENSG00000137642	6653	SORL1	HGNC:11185	0.575722	0.000109483	0.0296873
ENSG00000012504	9971	NR1H4	HGNC:7967	-0.350495	0.000111305	0.0296873
ENSG00000152795	9987	HNRNPDL	HGNC:5037	-0.299818	0.000115595	0.0302999
ENSG00000134824	9415	FADS2	HGNC:3575	0.29231	0.000130573	0.0335636
ENSG00000116133	1718	DHCR24	HGNC:2859	0.213052	0.000132462	0.0335636
ENSG00000182944	2130	EWSR1	HGNC:3508	-0.234312	0.000149319	0.0367338
ENSG00000143621	3608	ILF2	HGNC:6037	-0.210893	0.000149805	0.0367338
ENSG00000147162	8473	OGT	HGNC:8127	0.288221	0.000176397	0.0425677
ENSG00000108561	708	C1QBP	HGNC:1243	-0.294579	0.00018798	0.0441616
ENSG00000092621	26227	PHGDH	HGNC:8923	0.269961	0.000188812	0.0441616
ENSG00000089006	27131	SNX5	HGNC:14969	-0.310199	0.000198149	0.0453876
ENSG00000132855	27329	ANGPTL3	HGNC:491	-0.499915	0.000201473	0.0453876
ENSG00000235823	NA	OLMALINC	HGNC:28060	0.591233	0.000206723	0.0453876
ENSG00000123384	4035	LRP1	HGNC:6692	0.477923	0.000208034	0.0453876
ENSG00000181163	4869	NPM1	HGNC:7910	-0.270163	0.000208981	0.0453876
ENSG00000099953	4320	MMP11	HGNC:7157	0.776977	0.000215447	0.0457121
ENSG00000161960	1973	EIF4A1	HGNC:3282	-0.206141	0.00021761	0.0457121
ENSG00000167088	6632	SNRPD1	HGNC:11158	-0.374622	0.000220085	0.0457121
ENSG00000146731	908	CCT6A	HGNC:1620	-0.255305	0.000222502	0.0457121
ENSG00000117394	6513	SLC2A1	HGNC:11005	0.432802	0.000239123	0.0484718
ENSG00000142871	3491	CCN1	HGNC:2654	-1.04395	0.000261692	0.0523487
ENSG00000132688	10763	NES	HGNC:7756	-0.276646	0.0002931	0.0575799
ENSG00000143401	81611	ANP32E	HGNC:16673	-0.379439	0.000295417	0.0575799
ENSG00000101608	10627	MYL12A	HGNC:16701	-0.272851	0.000310012	0.0596597
ENSG00000113739	8614	STC2	HGNC:11374	0.494804	0.000317527	0.0603421
ENSG00000166825	290	ANPEP	HGNC:500	0.41088	0.000337983	0.0634365
ENSG00000171848	6241	RRM2	HGNC:10452	-0.291543	0.00035018	0.0649243
ENSG00000166226	10576	CCT2	HGNC:1615	-0.250117	0.000370734	0.0672659
ENSG00000184009	71	ACTG1	HGNC:144	-0.31895	0.000371659	0.0672659
ENSG00000084674	338	APOB	HGNC:603	0.275194	0.000385451	0.0681417
ENSG00000106028	6742	SSBP1	HGNC:11317	-0.343856	0.000388257	0.0681417
ENSG00000119335	6418	SET	HGNC:10760	-0.249504	0.000389945	0.0681417
ENSG00000096696	1832	DSP	HGNC:3052	0.283646	0.000418749	0.0723436
ENSG00000086061	3301	DNAJA1	HGNC:5229	-0.254659	0.000431886	0.0724707
ENSG00000104635	23516	SLC39A14	HGNC:20858	0.201063	0.000431891	0.0724707
ENSG00000182718	302	ANXA2	HGNC:537	-0.197624	0.000433785	0.0724707
ENSG00000090857	55066	PDPR	HGNC:30264	0.376884	0.00044784	0.0740056
ENSG00000115758	4953	ODC1	HGNC:8109	0.240283	0.000455766	0.0745055
ENSG00000134107	8553	BHLHE40	HGNC:1046	0.568806	0.000463346	0.0749389
ENSG00000182378	55344	PLCXD1	HGNC:23148	0.356579	0.000473554	0.0757837
ENSG00000175215	10106	CTDSP2	HGNC:17077	0.314671	0.000514435	0.0814683
ENSG00000198408	10724	OGA	HGNC:7056	0.367654	0.00053434	0.0831043
ENSG00000163682	6133	RPL9	HGNC:10369	-0.417271	0.000535699	0.0831043
ENSG00000142864	26135	SERBP1	HGNC:17860	-0.229203	0.000547948	0.0841461
ENSG00000071127	9948	WDR1	HGNC:12754	-0.22277	0.000558654	0.0849321
ENSG00000135046	301	ANXA1	HGNC:533	-1.39128	0.000587835	0.0884837
ENSG00000138759	80144	FRAS1	HGNC:19185	0.283251	0.000612475	0.0912888
ENSG00000152661	2697	GJA1	HGNC:4274	-0.407401	0.000637927	0.0941593
ENSG00000280614	NA			-0.487939	0.000680103	0.0959145
ENSG00000280800	NA			-0.487939	0.000680103	0.0959145
ENSG00000281181	NA			-0.487939	0.000680103	0.0959145
ENSG00000167711	5345	SERPINF2	HGNC:9075	0.376398	0.00068056	0.0959145
ENSG00000170421	3856	KRT8	HGNC:6446	-0.341398	0.000681363	0.0959145
ENSG00000106263	8662	EIF3B	HGNC:3280	-0.204792	0.000730856	0.101418
ENSG00000104081	90427	BMF	HGNC:24132	0.725838	0.0007393	0.101418
ENSG00000067560	387	RHOA	HGNC:667	-0.212309	0.000745156	0.101418
ENSG00000116560	6421	SFPQ	HGNC:10774	-0.227475	0.000747143	0.101418
ENSG00000272398	100133941	CD24	HGNC:1645	-0.220126	0.000758409	0.10155
ENSG00000112118	4172	MCM3	HGNC:6945	-0.228523	0.000761473	0.10155
ENSG00000173821	57674	RNF213	HGNC:14539	0.386386	0.000772093	0.102071
ENSG00000213190	10962	MLLT11	HGNC:16997	-0.464288	0.000811783	0.106393
ENSG00000197386	3064	HTT	HGNC:4851	0.247612	0.000931458	0.120438
ENSG00000102996	4324	MMP15	HGNC:7161	0.479321	0.000934795	0.120438
ENSG00000171603	22883	CLSTN1	HGNC:17447	0.25807	0.00098536	0.125886
ENSG00000135521	84946	LTV1	HGNC:21173	-0.433805	0.00102513	0.128664
ENSG00000141458	4864	NPC1	HGNC:7897	0.365231	0.00102656	0.128664
ENSG00000182158	64764	CREB3L2	HGNC:23720	0.248048	0.00103249	0.128664
ENSG00000120438	6950	TCP1	HGNC:11655	-0.209154	0.00107137	0.132423
ENSG00000173692	5707	PSMD1	HGNC:9554	-0.20703	0.00108941	0.133567
ENSG00000196591	3066	HDAC2	HGNC:4853	-0.250931	0.00109846	0.133599
ENSG00000013275	5704	PSMC4	HGNC:9551	-0.2423	0.00112223	0.135407
ENSG00000101384	182	JAG1	HGNC:6188	-0.326145	0.0011456	0.137138
ENSG00000132507	1984	EIF5A	HGNC:3300	-0.191314	0.00119748	0.142229
ENSG00000095539	57715	SEMA4G	HGNC:10735	0.292236	0.00121695	0.143421
ENSG00000197226	23061	TBC1D9B	HGNC:29097	0.365202	0.00125372	0.145509
ENSG00000196419	2547	XRCC6	HGNC:4055	-0.162011	0.00125381	0.145509
ENSG00000136450	6426	SRSF1	HGNC:10780	-0.256653	0.00129739	0.149426
ENSG00000132341	5901	RAN	HGNC:9846	-0.185526	0.0013308	0.152121
ENSG00000169174	255738	PCSK9	HGNC:20001	0.320763	0.00135421	0.152719
ENSG00000107937	23560	GTPBP4	HGNC:21535	-0.335159	0.00135612	0.152719
ENSG00000173230	2804	GOLGB1	HGNC:4429	0.352685	0.00137305	0.153489
ENSG00000198763	4536	MT-ND2	HGNC:7456	-0.242812	0.00151811	0.168466
ENSG00000130935	25926	NOL11	HGNC:24557	-0.354089	0.00163123	0.17927
ENSG00000111142	10988	METAP2	HGNC:16672	-0.280213	0.00163906	0.17927
ENSG00000115875	6432	SRSF7	HGNC:10789	-0.301483	0.00171487	0.186223
ENSG00000115484	10575	CCT4	HGNC:1617	-0.196564	0.00173569	0.186713
ENSG00000161638	3678	ITGA5	HGNC:6141	0.339574	0.00174395	0.186713
ENSG00000227097	NA	RPS28P7	HGNC:35787	-0.666722	0.00177775	0.189001
ENSG00000170099	866	SERPINA6	HGNC:1540	0.316557	0.00184692	0.194991
ENSG00000175899	2	A2M	HGNC:7	0.131414	0.00187238	0.195641
ENSG00000123933	10608	MXD4	HGNC:13906	0.480993	0.00187881	0.195641
ENSG00000185088	51065	RPS27L	HGNC:18476	-0.374348	0.00193996	0.199783
ENSG00000106351	3268	AGFG2	HGNC:5177	0.323174	0.00194487	0.199783
ENSG00000143515	57198	ATP8B2	HGNC:13534	0.299744	0.00201808	0.205912
ENSG00000124193	6431	SRSF6	HGNC:10788	-0.279087	0.00206403	0.209197
ENSG00000100519	5706	PSMC6	HGNC:9553	-0.338163	0.00208146	0.209566
ENSG00000166197	9221	NOLC1	HGNC:15608	-0.225779	0.00211927	0.211968
ENSG00000131467	10197	PSME3	HGNC:9570	-0.242538	0.00216953	0.215578
ENSG00000131374	9779	TBC1D5	HGNC:19166	0.304237	0.0021947	0.216663
ENSG00000225972	NA	MTND1P23	HGNC:42092	-0.331652	0.00223576	0.219292
ENSG00000189403	3146	HMGB1	HGNC:4983	-0.212823	0.00226326	0.220566
ENSG00000176907	56892	TCIM	HGNC:1357	-0.382472	0.00231613	0.223304
ENSG00000145220	55646	LYAR	HGNC:26021	-0.439079	0.00232073	0.223304
ENSG00000103035	5713	PSMD7	HGNC:9565	-0.237985	0.00238757	0.22829
ENSG00000258232	NA			-0.585344	0.00244591	0.232407
ENSG00000108953	7531	YWHAE	HGNC:12851	-0.15709	0.00248493	0.234649
ENSG00000228716	1719	DHFR	HGNC:2861	-0.303742	0.00255887	0.240139
ENSG00000167703	124935	SLC43A2	HGNC:23087	0.874755	0.00270777	0.252237
ENSG00000122026	6144	RPL21	HGNC:10313	-0.238352	0.00272097	0.252237
ENSG00000130826	1736	DKC1	HGNC:2890	-0.304557	0.00277947	0.255004
ENSG00000186480	3638	INSIG1	HGNC:6083	0.252168	0.00278466	0.255004
ENSG00000065978	4904	YBX1	HGNC:8014	-0.114783	0.002806	0.255004
ENSG00000141526	9123	SLC16A3	HGNC:10924	0.402156	0.0028539	0.255004
ENSG00000152291	10618	TGOLN2	HGNC:15450	0.206074	0.00287184	0.255004
ENSG00000106665	7461	CLIP2	HGNC:2586	0.4263	0.00287653	0.255004
ENSG00000197249	5265	SERPINA1	HGNC:8941	0.165182	0.00290879	0.255004
ENSG00000188554	4077	NBR1	HGNC:6746	0.307998	0.00291049	0.255004
ENSG00000187514	5757	PTMA	HGNC:9623	-0.132513	0.00291382	0.255004
ENSG00000173064	283450	HECTD4	HGNC:26611	0.38935	0.00291855	0.255004
ENSG00000083444	5351	PLOD1	HGNC:9081	0.293698	0.00293605	0.255067
ENSG00000137801	7057	THBS1	HGNC:11785	-0.751999	0.00299117	0.258379
ENSG00000124383	10199	MPHOSPH10	HGNC:7213	-0.311513	0.00301348	0.258836
ENSG00000058262	29927	SEC61A1	HGNC:18276	0.184497	0.00305115	0.260599
ENSG00000142937	6202	RPS8	HGNC:10441	-0.139651	0.00317772	0.269893
ENSG00000111052	8825	LIN7A	HGNC:17787	-0.389112	0.00321403	0.271461
ENSG00000008513	6482	ST3GAL1	HGNC:10862	0.513409	0.0032731	0.274922
ENSG00000088325	22974	TPX2	HGNC:1249	-0.183598	0.00333057	0.278213
ENSG00000164045	993	CDC25A	HGNC:1725	-0.326076	0.00341336	0.282655
ENSG00000113460	55299	BRIX1	HGNC:24170	-0.368001	0.00342094	0.282655
ENSG00000265681	6139	RPL17	HGNC:10307	-0.195724	0.0034539	0.283836
ENSG00000135454	2583	B4GALNT1	HGNC:4117	0.437679	0.00348755	0.285061
ENSG00000186918	55893	ZNF395	HGNC:18737	0.513121	0.00352517	0.286594
ENSG00000134697	29889	GNL2	HGNC:29925	-0.335907	0.00355015	0.286846
ENSG00000138823	4547	MTTP	HGNC:7467	0.195155	0.00356599	0.286846
ENSG00000079246	7520	XRCC5	HGNC:12833	-0.18993	0.00360456	0.288422
ENSG00000113369	57561	ARRDC3	HGNC:29263	0.51431	0.00366854	0.292004
ENSG00000100201	10521	DDX17	HGNC:2740	0.158893	0.00374276	0.292507
ENSG00000188488	5104	SERPINA5	HGNC:8723	0.202776	0.00375986	0.292507
ENSG00000021826	1373	CPS1	HGNC:2323	-0.580641	0.00376294	0.292507
ENSG00000197498	84154	RPF2	HGNC:20870	-0.438349	0.00376936	0.292507
ENSG00000258643	100529063	BCL2L2-PABPN1	HGNC:42959	0.93139	0.00377106	0.292507
ENSG00000161547	6427	SRSF2	HGNC:10783	-0.246311	0.00380414	0.293576
ENSG00000102144	5230	PGK1	HGNC:8896	0.203271	0.0039644	0.302726
ENSG00000134001	1965	EIF2S1	HGNC:3265	-0.319014	0.00397878	0.302726
ENSG00000120705	2107	ETF1	HGNC:3477	-0.261596	0.00398244	0.302726
ENSG00000115233	10213	PSMD14	HGNC:16889	-0.240562	0.00417271	0.315611
ENSG00000064393	28996	HIPK2	HGNC:14402	0.250429	0.00425791	0.317206
ENSG00000141736	2064	ERBB2	HGNC:3430	0.37803	0.00429009	0.317206
ENSG00000128602	6608	SMO	HGNC:11119	0.377212	0.00429009	0.317206
ENSG00000198925	79065	ATG9A	HGNC:22408	0.352269	0.00429146	0.317206
ENSG00000074964	55160	ARHGEF10L	HGNC:25540	0.441615	0.00429813	0.317206
ENSG00000075624	60	ACTB	HGNC:132	-0.231202	0.0043356	0.318425
ENSG00000114439	56987	BBX	HGNC:14422	0.402558	0.00442738	0.321976
ENSG00000139318	1848	DUSP6	HGNC:3072	0.229969	0.00443126	0.321976
ENSG00000169562	2705	GJB1	HGNC:4283	0.375925	0.00445341	0.321976
ENSG00000177119	196527	ANO6	HGNC:25240	0.209211	0.00446865	0.321976
ENSG00000198715	112770	GLMP	HGNC:29436	0.312151	0.00456436	0.32732
ENSG00000188612	6613	SUMO2	HGNC:11125	-0.227787	0.00472622	0.337337
ENSG00000185627	5719	PSMD13	HGNC:9558	-0.238368	0.00478612	0.340015
ENSG00000164938	94241	TP53INP1	HGNC:18022	0.729663	0.00483332	0.341772
ENSG00000090861	16	AARS1	HGNC:20	0.164371	0.00491094	0.345653
ENSG00000142687	79932	KIAA0319L	HGNC:30071	0.352699	0.00499587	0.349184
ENSG00000117298	1889	ECE1	HGNC:3146	0.277682	0.00502574	0.349184
ENSG00000136205	64759	TNS3	HGNC:21616	0.249977	0.0050434	0.349184
ENSG00000171793	1503	CTPS1	HGNC:2519	-0.285333	0.00505298	0.349184
ENSG00000114391	6152	RPL24	HGNC:10325	-0.173218	0.00515735	0.353236
ENSG00000118523	1490	CCN2	HGNC:2500	-0.352337	0.00515808	0.353236
ENSG00000092201	11198	SUPT16H	HGNC:11465	-0.199413	0.0052108	0.355246
ENSG00000163346	57326	PBXIP1	HGNC:21199	0.340258	0.00532802	0.361616
ENSG00000070614	3340	NDST1	HGNC:7680	0.280122	0.00537571	0.363231
ENSG00000151208	9231	DLG5	HGNC:2904	0.301167	0.0054157	0.364314
ENSG00000087266	6452	SH3BP2	HGNC:10825	0.798921	0.00548888	0.367529
ENSG00000180817	5464	PPA1	HGNC:9226	-0.288229	0.00551184	0.367529
ENSG00000078804	58476	TP53INP2	HGNC:16104	0.412614	0.00555246	0.36862
ENSG00000086758	10075	HUWE1	HGNC:30892	0.144983	0.00558869	0.369412
ENSG00000211459	NA	MT-RNR1	HGNC:7470	-0.155332	0.00573866	0.377684
ENSG00000049239	9563	H6PD	HGNC:4795	0.402992	0.00583647	0.381663
ENSG00000012232	2137	EXTL3	HGNC:3518	0.380266	0.00584934	0.381663
ENSG00000134308	10971	YWHAQ	HGNC:12854	-0.222249	0.00588951	0.382546
ENSG00000158435	55571	CNOT11	HGNC:25217	-0.231125	0.00597924	0.382546
ENSG00000112081	6428	SRSF3	HGNC:10785	-0.192605	0.0059795	0.382546
ENSG00000135829	1660	DHX9	HGNC:2750	-0.193793	0.00600982	0.382546
ENSG00000204128	257407	C2orf72	HGNC:27418	0.264091	0.00601172	0.382546
ENSG00000105202	2091	FBL	HGNC:3599	-0.251645	0.00602778	0.382546
ENSG00000168439	10963	STIP1	HGNC:11387	-0.19647	0.006039	0.382546
ENSG00000053372	51154	MRTO4	HGNC:18477	-0.356486	0.0061484	0.387859
ENSG00000147274	27316	RBMX	HGNC:9910	-0.17799	0.00629311	0.394431
ENSG00000160285	4047	LSS	HGNC:6708	0.288891	0.00630872	0.394431
ENSG00000196187	9725	TMEM63A	HGNC:29118	0.395335	0.00633234	0.394431
ENSG00000171345	3880	KRT19	HGNC:6436	-0.439652	0.00635635	0.394431
ENSG00000167721	55720	TSR1	HGNC:25542	-0.327027	0.00649107	0.401154
ENSG00000118680	103910	MYL12B	HGNC:29827	-0.19225	0.00666473	0.410218
ENSG00000166508	4176	MCM7	HGNC:6950	-0.153816	0.00670254	0.410882
ENSG00000196367	8295	TRRAP	HGNC:12347	0.223997	0.0067365	0.411305
ENSG00000280987	9782			0.89808	0.00688983	0.418984
ENSG00000131069	55902	ACSS2	HGNC:15814	0.326162	0.00693926	0.420309
ENSG00000123191	540	ATP7B	HGNC:870	0.32645	0.00703585	0.423352
ENSG00000126698	22826	DNAJC8	HGNC:15470	-0.240574	0.00704519	0.423352
ENSG00000224916	NA	APOC4-APOC2	HGNC:44426	0.573312	0.00723278	0.432913
ENSG00000149809	7108	TM7SF2	HGNC:11863	0.673814	0.00730411	0.435468
ENSG00000100441	23351	KHNYN	HGNC:20166	0.406311	0.00750322	0.445592
ENSG00000127603	23499	MACF1	HGNC:13664	0.188453	0.0075703	0.447797
ENSG00000107862	8729	GBF1	HGNC:4181	0.211621	0.00759927	0.447797
ENSG00000139182	9746	CLSTN3	HGNC:18371	0.368267	0.00775786	0.455377
ENSG00000170606	3308	HSPA4	HGNC:5237	-0.186504	0.00784408	0.458668
ENSG00000120256	84918	LRP11	HGNC:16936	0.494084	0.00790557	0.460492
ENSG00000121774	10657	KHDRBS1	HGNC:18116	-0.202879	0.00804217	0.466661
ENSG00000163586	2168	FABP1	HGNC:3555	0.19442	0.00813079	0.470009
ENSG00000115884	6382	SDC1	HGNC:10658	0.309343	0.00821503	0.472142
ENSG00000071082	6160	RPL31	HGNC:10334	-0.189621	0.00823368	0.472142
ENSG00000162433	205	AK4	HGNC:363	0.200181	0.00827523	0.472142
ENSG00000067334	30836	DNTTIP2	HGNC:24013	-0.289367	0.00829191	0.472142
ENSG00000175063	11065	UBE2C	HGNC:15937	-0.317953	0.00832636	0.472334
ENSG00000136938	10541	ANP32B	HGNC:16677	-0.215799	0.00841759	0.475734
ENSG00000107949	56647	BCCIP	HGNC:978	-0.269534	0.00845714	0.476199
ENSG00000156976	1974	EIF4A2	HGNC:3284	-0.184402	0.00858956	0.481871
ENSG00000198952	23381	SMG5	HGNC:24644	0.190682	0.00885037	0.494677
ENSG00000123066	23389	MED13L	HGNC:22962	0.34244	0.00893074	0.496666
ENSG00000054523	23095	KIF1B	HGNC:16636	0.246172	0.00897832	0.496666
ENSG00000160551	57551	TAOK1	HGNC:29259	0.274643	0.00898397	0.496666
ENSG00000105281	6510	SLC1A5	HGNC:10943	0.2179	0.00912702	0.502747
ENSG00000186951	5465	PPARA	HGNC:9232	0.537098	0.00917869	0.503768
ENSG00000116685	90231	KIAA2013	HGNC:28513	0.334396	0.009324	0.509902
ENSG00000101557	9097	USP14	HGNC:12612	-0.223899	0.00939281	0.511824
ENSG00000096384	3326	HSP90AB1	HGNC:5258	-0.125765	0.00948275	0.514451
ENSG00000087191	5705	PSMC5	HGNC:9552	-0.197863	0.00950871	0.514451
ENSG00000146278	10957	PNRC1	HGNC:17278	0.589434	0.009639	0.519652
ENSG00000163516	55139	ANKZF1	HGNC:25527	0.456917	0.00968157	0.520102
ENSG00000110880	23603	CORO1C	HGNC:2254	-0.173514	0.00975999	0.522131
ENSG00000166128	51762	RAB8B	HGNC:30273	-0.340757	0.00978803	0.522131
ENSG00000162144	220002	CYB561A3	HGNC:23014	0.398468	0.00995401	0.529129
ENSG00000065427	3735	KARS1	HGNC:6215	-0.183028	0.0100816	0.534044
ENSG00000101290	8760	CDS2	HGNC:1801	0.353173	0.0103743	0.547643
ENSG00000162817	79762	C1orf115	HGNC:25873	0.349777	0.0105442	0.554685
ENSG00000115091	10096	ACTR3	HGNC:170	-0.224752	0.0108071	0.564595
ENSG00000172765	23023	TMCC1	HGNC:29116	0.425569	0.0108176	0.564595
ENSG00000170312	983	CDK1	HGNC:1722	-0.270806	0.010844	0.564595
ENSG00000160818	54865	GPATCH4	HGNC:25982	-0.327749	0.0109475	0.568037
ENSG00000170860	27258	LSM3	HGNC:17874	-0.327118	0.0110248	0.568042
ENSG00000109107	230	ALDOC	HGNC:418	0.441259	0.0110589	0.568042
ENSG00000116120	10056	FARSB	HGNC:17800	-0.310397	0.0110597	0.568042
ENSG00000161970	6154	RPL26	HGNC:10327	-0.18111	0.011162	0.570825
ENSG00000173207	1163	CKS1B	HGNC:19083	-0.193463	0.011189	0.570825
ENSG00000142507	5694	PSMB6	HGNC:9543	-0.20576	0.0112903	0.574067
ENSG00000162337	4041	LRP5	HGNC:6697	0.447454	0.0115021	0.580954
ENSG00000108671	5717	PSMD11	HGNC:9556	-0.170213	0.0115022	0.580954
ENSG00000239672	4830	NME1	HGNC:7849	-0.177488	0.0116195	0.584938
ENSG00000143375	57530	CGN	HGNC:17429	0.237647	0.0117159	0.587847
ENSG00000182899	6165	RPL35A	HGNC:10345	-0.178717	0.0118586	0.59248
ENSG00000132182	23225	NUP210	HGNC:30052	0.220562	0.0118862	0.59248
ENSG00000124207	1434	CSE1L	HGNC:2431	-0.170885	0.0119264	0.592539
ENSG00000117395	10969	EBNA1BP2	HGNC:15531	-0.294216	0.0119853	0.592841
ENSG00000101367	22919	MAPRE1	HGNC:6890	-0.195831	0.0120105	0.592841
ENSG00000165029	19	ABCA1	HGNC:29	0.279446	0.0121135	0.593409
ENSG00000135318	4907	NT5E	HGNC:8021	0.39529	0.0121391	0.593409
ENSG00000255302	23741	EID1	HGNC:1191	-0.389637	0.0121391	0.593409
ENSG00000242265	23089	PEG10	HGNC:14005	0.11199	0.012216	0.595256
ENSG00000197170	5718	PSMD12	HGNC:9557	-0.295715	0.0123142	0.598125
ENSG00000161057	5701	PSMC2	HGNC:9548	-0.182511	0.0124824	0.604364
ENSG00000259605	NA			1.52499	0.0125606	0.606216
ENSG00000144381	3329	HSPD1	HGNC:5261	-0.171842	0.0126628	0.607923
ENSG00000143549	7170	TPM3	HGNC:12012	-0.132496	0.0126759	0.607923
ENSG00000167615	114823	LENG8	HGNC:15500	0.309258	0.012833	0.611983
ENSG00000164687	2171	FABP5	HGNC:3560	-0.393732	0.0128873	0.611983
ENSG00000146535	2768	GNA12	HGNC:4380	0.34678	0.0129114	0.611983
ENSG00000173548	257364	SNX33	HGNC:28468	0.438456	0.0129216	0.611983
ENSG00000148303	6130	RPL7A	HGNC:10364	-0.141901	0.0130655	0.616877
ENSG00000090382	4069	LYZ	HGNC:6740	-0.198112	0.0131572	0.619283
ENSG00000198231	11325	DDX42	HGNC:18676	-0.236493	0.0132261	0.620607
ENSG00000110492	4192	MDK	HGNC:6972	0.329987	0.0136164	0.636953
ENSG00000038427	1462	VCAN	HGNC:2464	-0.235368	0.0137209	0.639296
ENSG00000225339	NA			-0.692057	0.0137506	0.639296
ENSG00000204387	NA	SNHG32	HGNC:19078	-0.300278	0.0139687	0.644103
ENSG00000163735	6374	CXCL5	HGNC:10642	-0.945072	0.0139854	0.644103
ENSG00000177169	8408	ULK1	HGNC:12558	0.445356	0.0140015	0.644103
ENSG00000149136	6749	SSRP1	HGNC:11327	-0.195863	0.0140234	0.644103
ENSG00000174684	11041	B4GAT1	HGNC:15685	0.213449	0.0142131	0.649487
ENSG00000126457	3276	PRMT1	HGNC:5187	-0.224526	0.0142522	0.649487
ENSG00000142534	6205	RPS11	HGNC:10384	-0.128151	0.0143458	0.649487
ENSG00000087274	118	ADD1	HGNC:243	0.170909	0.0144625	0.649487
ENSG00000188846	9045	RPL14	HGNC:10305	-0.153491	0.0144926	0.649487
ENSG00000138688	84162	KIAA1109	HGNC:26953	0.361986	0.0144999	0.649487
ENSG00000099783	4670	HNRNPM	HGNC:5046	-0.16854	0.014508	0.649487
ENSG00000091542	54890	ALKBH5	HGNC:25996	0.27781	0.014519	0.649487
ENSG00000170412	55890	GPRC5C	HGNC:13309	0.39592	0.0145251	0.649487
ENSG00000068078	2261	FGFR3	HGNC:3690	0.331586	0.014587	0.650339
ENSG00000114019	51421	AMOTL2	HGNC:17812	-0.525456	0.0148457	0.658757
ENSG00000145192	197	AHSG	HGNC:349	0.173626	0.0148624	0.658757
ENSG00000067533	51018	RRP15	HGNC:24255	-0.384195	0.015119	0.668179
ENSG00000099991	23523	CABIN1	HGNC:24187	0.28545	0.0152101	0.670256
ENSG00000090273	10726	NUDC	HGNC:8045	-0.175842	0.0155723	0.684236
ENSG00000185432	25840	METTL7A	HGNC:24550	0.277109	0.0157361	0.689443
ENSG00000130723	84726	PRRC2B	HGNC:28121	0.223136	0.0158605	0.692619
ENSG00000152256	5163	PDK1	HGNC:8809	0.505126	0.0158998	0.692619
ENSG00000107185	9827	RGP1	HGNC:21965	0.330651	0.0159652	0.693484
ENSG00000131389	6533	SLC6A6	HGNC:11052	0.177442	0.0160493	0.695151
ENSG00000169429	3576	CXCL8	HGNC:6025	-1.34643	0.0161502	0.697532
ENSG00000185651	7332	UBE2L3	HGNC:12488	-0.16771	0.0162901	0.70158
ENSG00000089195	51605	TRMT6	HGNC:20900	-0.406915	0.0163704	0.70288
ENSG00000136930	5695	PSMB7	HGNC:9544	-0.174425	0.0164127	0.70288
ENSG00000122884	5033	P4HA1	HGNC:8546	0.253165	0.0166435	0.708809
ENSG00000162415	57643	ZSWIM5	HGNC:29299	0.533551	0.0166824	0.708809
ENSG00000135486	3178	HNRNPA1	HGNC:5031	-0.146763	0.016691	0.708809
ENSG00000104738	4173	MCM4	HGNC:6947	-0.16953	0.0167974	0.711339
ENSG00000117318	3399	ID3	HGNC:5362	-0.338951	0.0170279	0.718179
ENSG00000111110	57460	PPM1H	HGNC:18583	0.279188	0.0170534	0.718179
ENSG00000123416	10376	TUBA1B	HGNC:18809	-0.102901	0.0172359	0.723859
ENSG00000162430	57190	SELENON	HGNC:15999	0.303961	0.017285	0.723923
ENSG00000198563	7919	DDX39B	HGNC:13917	-0.16349	0.0173415	0.724292
ENSG00000127481	23352	UBR4	HGNC:30313	0.148208	0.0174618	0.727319
ENSG00000139644	7009	TMBIM6	HGNC:11723	0.129533	0.0175758	0.728271
ENSG00000124208	387522	TMEM189-UBE2V1	HGNC:33521	1.04033	0.0175805	0.728271
ENSG00000163468	7203	CCT3	HGNC:1616	-0.126828	0.0177716	0.731567
ENSG00000087086	2512	FTL	HGNC:3999	0.0806156	0.0178308	0.731567
ENSG00000087269	8602	NOP14	HGNC:16821	-0.228876	0.0178308	0.731567
ENSG00000100941	5411	PNN	HGNC:9162	-0.214729	0.0178525	0.731567
ENSG00000079785	1653	DDX1	HGNC:2734	-0.222691	0.0179272	0.732653
ENSG00000100902	5687	PSMA6	HGNC:9535	-0.24088	0.0179948	0.733443
ENSG00000261796	100534599	ISY1-RAB43	HGNC:42969	0.284913	0.0182809	0.741218
ENSG00000076108	11176	BAZ2A	HGNC:962	0.163335	0.018326	0.741218
ENSG00000100714	4522	MTHFD1	HGNC:7432	-0.243093	0.018342	0.741218
ENSG00000108840	10014	HDAC5	HGNC:14068	0.46142	0.0183805	0.741218
ENSG00000189159	51155	JPT1	HGNC:14569	-0.283491	0.0184779	0.743175
ENSG00000163584	200916	RPL22L1	HGNC:27610	-0.533551	0.0186762	0.749167
ENSG00000185414	51263	MRPL30	HGNC:14036	-0.231618	0.0188803	0.755362
ENSG00000142949	5792	PTPRF	HGNC:9670	0.240014	0.0189444	0.755938
ENSG00000141076	84916	UTP4	HGNC:1983	-0.306072	0.0190808	0.756373
ENSG00000180957	23760	PITPNB	HGNC:9002	-0.210711	0.0191036	0.756373
ENSG00000165916	5702	PSMC3	HGNC:9549	-0.206946	0.0192008	0.756373
ENSG00000147604	6129	RPL7	HGNC:10363	-0.173178	0.0192362	0.756373
ENSG00000155438	84365	NIFK	HGNC:17838	-0.401647	0.0192379	0.756373
ENSG00000152952	5352	PLOD2	HGNC:9082	0.232659	0.0192539	0.756373
ENSG00000136261	28969	BZW2	HGNC:18808	-0.289735	0.0195822	0.76729
ENSG00000135624	10574	CCT7	HGNC:1622	-0.137093	0.0197351	0.770306
ENSG00000089009	6128	RPL6	HGNC:10362	-0.149386	0.0197605	0.770306
ENSG00000003989	6542	SLC7A2	HGNC:11060	0.175049	0.019863	0.770486
ENSG00000285283	NA			0.779284	0.0199086	0.770486
ENSG00000163811	23160	WDR43	HGNC:28945	-0.333761	0.0199172	0.770486
ENSG00000135503	91	ACVR1B	HGNC:172	0.242825	0.0199714	0.770621
ENSG00000173726	9804	TOMM20	HGNC:20947	-0.210971	0.0200539	0.771414
ENSG00000203546	NA			1.29822	0.0200934	0.771414
ENSG00000277791	5691	PSMB3	HGNC:9540	-0.178224	0.0202309	0.771878
ENSG00000136522	57129	MRPL47	HGNC:16652	-0.318909	0.0202374	0.771878
ENSG00000123989	79586	CHPF	HGNC:24291	0.477991	0.0202687	0.771878
ENSG00000107263	2889	RAPGEF1	HGNC:4568	0.298611	0.0203086	0.771878
ENSG00000137807	9493	KIF23	HGNC:6392	-0.28531	0.0204559	0.774587
ENSG00000188559	57186	RALGAPA2	HGNC:16207	0.295108	0.0204818	0.774587
ENSG00000138385	6741	SSB	HGNC:11316	-0.221437	0.020641	0.776928
ENSG00000110958	10728	PTGES3	HGNC:16049	-0.177133	0.0206838	0.776928
ENSG00000080824	3320	HSP90AA1	HGNC:5253	-0.170974	0.020697	0.776928
ENSG00000164976	57462	MYORG	HGNC:19918	0.392621	0.0208568	0.779266
ENSG00000109654	23321	TRIM2	HGNC:15974	0.396023	0.0208618	0.779266
ENSG00000274012	NA	RN7SL2	HGNC:23134	2.19166	0.0209657	0.78123
ENSG00000041357	5685	PSMA4	HGNC:9533	-0.183458	0.0214532	0.795546
ENSG00000135916	81618	ITM2C	HGNC:6175	0.229279	0.0214546	0.795546
ENSG00000169714	7555	CNBP	HGNC:13164	-0.17091	0.0215345	0.796565
ENSG00000175768	401505	TOMM5	HGNC:31369	-0.160927	0.021732	0.798396
ENSG00000131469	6155	RPL27	HGNC:10328	-0.135658	0.0217546	0.798396
ENSG00000105429	1954	MEGF8	HGNC:3233	0.367074	0.021774	0.798396
ENSG00000167291	125058	TBC1D16	HGNC:28356	0.276909	0.021794	0.798396
ENSG00000198561	1500	CTNND1	HGNC:2515	-0.178096	0.0219014	0.79876
ENSG00000116962	4811	NID1	HGNC:7821	0.129704	0.021925	0.79876
ENSG00000070061	8518	ELP1	HGNC:5959	-0.173904	0.0219616	0.79876
ENSG00000189339	728661	SLC35E2B	HGNC:33941	0.287183	0.0221646	0.802233
ENSG00000076242	4292	MLH1	HGNC:7127	-0.308614	0.022192	0.802233
ENSG00000179041	23212	RRS1	HGNC:17083	-0.461914	0.0222154	0.802233
ENSG00000215021	11331	PHB2	HGNC:30306	-0.168898	0.0223629	0.804969
ENSG00000234741	NA	GAS5	HGNC:16355	-0.227887	0.022397	0.804969
ENSG00000196924	2316	FLNA	HGNC:3754	-0.33295	0.0224749	0.805863
ENSG00000076382	10615	SPAG5	HGNC:13452	-0.148742	0.0225974	0.8075
ENSG00000150593	27250	PDCD4	HGNC:8763	0.348691	0.0226268	0.8075
ENSG00000162521	5928	RBBP4	HGNC:9887	-0.179471	0.0227157	0.808774
ENSG00000204054	NA	LINC00963	HGNC:48716	0.448115	0.0228294	0.810758
ENSG00000122406	6125	RPL5	HGNC:10360	-0.159444	0.0229035	0.810758
ENSG00000112237	892	CCNC	HGNC:1581	-0.267736	0.0229314	0.810758
ENSG00000125691	9349	RPL23	HGNC:10316	-0.167123	0.0230175	0.811915
ENSG00000141027	9611	NCOR1	HGNC:7672	0.181956	0.0231129	0.813392
ENSG00000149131	710	SERPING1	HGNC:1228	0.193198	0.0231755	0.81371
ENSG00000165280	7415	VCP	HGNC:12666	-0.105922	0.02331	0.815828
ENSG00000265241	9939	RBM8A	HGNC:9905	-0.207713	0.0233431	0.815828
ENSG00000106261	7586	ZKSCAN1	HGNC:13101	0.225019	0.0234987	0.819384
ENSG00000138326	6229	RPS24	HGNC:10411	-0.170056	0.024045	0.836513
ENSG00000146733	5723	PSPH	HGNC:9577	0.291521	0.0242799	0.83999
ENSG00000138363	471	ATIC	HGNC:794	-0.201475	0.0242891	0.83999
ENSG00000117399	991	CDC20	HGNC:1723	-0.206112	0.0243165	0.83999
ENSG00000143947	6233	RPS27A	HGNC:10417	-0.165253	0.0243909	0.83999
ENSG00000100889	5106	PCK2	HGNC:8725	0.381904	0.0244212	0.83999
ENSG00000136527	6434	TRA2B	HGNC:10781	-0.193383	0.0246445	0.845756
ENSG00000135862	3915	LAMC1	HGNC:6492	0.139469	0.024802	0.846731
ENSG00000102804	8848	TSC22D1	HGNC:16826	0.358261	0.0248298	0.846731
ENSG00000120800	27340	UTP20	HGNC:17897	-0.259367	0.02484	0.846731
ENSG00000121579	80218	NAA50	HGNC:29533	-0.198727	0.0250913	0.849249
ENSG00000108578	642	BLMH	HGNC:1059	-0.225346	0.0251003	0.849249
ENSG00000082641	4779	NFE2L1	HGNC:7781	0.187556	0.0251052	0.849249
ENSG00000164733	1508	CTSB	HGNC:2527	0.178298	0.0251373	0.849249
ENSG00000167548	8085	KMT2D	HGNC:7133	0.278008	0.0252997	0.851811
ENSG00000055044	51602	NOP58	HGNC:29926	-0.23083	0.0253257	0.851811
ENSG00000270647	8148	TAF15	HGNC:11547	-0.216372	0.0254616	0.851811
ENSG00000011052	654364	NME1-NME2	HGNC:33531	-0.177394	0.0254626	0.851811
ENSG00000141030	8533	COPS3	HGNC:2239	-0.228624	0.0254933	0.851811
ENSG00000108654	1655	DDX5	HGNC:2746	-0.161612	0.0255599	0.852083
ENSG00000173575	1106	CHD2	HGNC:1917	0.223358	0.0256193	0.852083
ENSG00000213719	1192	CLIC1	HGNC:2062	-0.13106	0.0256695	0.852083
ENSG00000197324	26020	LRP10	HGNC:14553	0.264809	0.0257574	0.853137
ENSG00000121691	847	CAT	HGNC:1516	0.266355	0.0258644	0.854506
ENSG00000103275	7329	UBE2I	HGNC:12485	-0.241138	0.0259477	0.854506
ENSG00000144554	2177	FANCD2	HGNC:3585	-0.223515	0.0259674	0.854506
ENSG00000084112	54434	SSH1	HGNC:30579	0.350662	0.0260943	0.856829
ENSG00000119969	3070	HELLS	HGNC:4861	-0.321983	0.0262641	0.860544
ENSG00000145293	58478	ENOPH1	HGNC:24599	-0.354194	0.0264478	0.864701
ENSG00000160710	103	ADAR	HGNC:225	0.113787	0.0265047	0.864703
ENSG00000140943	8720	MBTPS1	HGNC:15456	0.207478	0.0266453	0.867428
ENSG00000125870	6629	SNRPB2	HGNC:11155	-0.287956	0.0267159	0.867866
ENSG00000213977	30851	TAX1BP3	HGNC:30684	-0.474218	0.0267965	0.868631
ENSG00000255717	NA	SNHG1	HGNC:32688	-0.220388	0.0268983	0.86879
ENSG00000135473	9924	PAN2	HGNC:20074	0.344593	0.0269158	0.86879
ENSG00000124198	10564	ARFGEF2	HGNC:15853	0.213774	0.0270845	0.872385
ENSG00000114686	11222	MRPL3	HGNC:10379	-0.233416	0.0272185	0.872557
ENSG00000116161	27101	CACYBP	HGNC:30423	-0.249139	0.0272343	0.872557
ENSG00000023909	2730	GCLM	HGNC:4312	-0.358283	0.0273488	0.872557
ENSG00000147130	9203	ZMYM3	HGNC:13054	0.237403	0.0273848	0.872557
ENSG00000128050	10606	PAICS	HGNC:8587	-0.134029	0.0273986	0.872557
ENSG00000113719	57222	ERGIC1	HGNC:29205	0.171248	0.0274342	0.872557
ENSG00000244879	NA	GABPB1-AS1	HGNC:44157	0.453335	0.0276245	0.874359
ENSG00000196497	79711	IPO4	HGNC:19426	-0.262036	0.0276266	0.874359
ENSG00000145425	6189	RPS3A	HGNC:10421	-0.161687	0.0276634	0.874359
ENSG00000029363	9774	BCLAF1	HGNC:16863	-0.194742	0.0279589	0.878598
ENSG00000173674	1964	EIF1AX	HGNC:3250	-0.257439	0.0280704	0.878598
ENSG00000112715	7422	VEGFA	HGNC:12680	0.257782	0.0281373	0.878598
ENSG00000205323	84324	SARNP	HGNC:24432	-0.247031	0.0281525	0.878598
ENSG00000120694	10808	HSPH1	HGNC:16969	-0.203424	0.0281876	0.878598
ENSG00000103342	2935	GSPT1	HGNC:4621	-0.164289	0.0282167	0.878598
ENSG00000058668	493	ATP2B4	HGNC:817	0.488887	0.0282177	0.878598
ENSG00000111875	25842	ASF1A	HGNC:20995	-0.347983	0.0282598	0.878598
ENSG00000244687	7335	UBE2V1	HGNC:12494	-0.178941	0.0287557	0.890495
ENSG00000164300	256987	SERINC5	HGNC:18825	0.2988	0.0288056	0.890495
ENSG00000120437	39	ACAT2	HGNC:94	-0.172063	0.0288182	0.890495
ENSG00000071054	9448	MAP4K4	HGNC:6866	0.135331	0.0291524	0.898383
ENSG00000156261	10694	CCT8	HGNC:1623	-0.147939	0.0291917	0.898383
ENSG00000099219	79956	ERMP1	HGNC:23703	0.286287	0.0292962	0.899779
ENSG00000272405	NA			0.992405	0.0293676	0.900151
ENSG00000115946	56902	PNO1	HGNC:32790	-0.381756	0.0294406	0.900573
ENSG00000135929	1593	CYP27A1	HGNC:2605	0.561033	0.0295196	0.901176
ENSG00000139645	283373	ANKRD52	HGNC:26614	0.181107	0.0297292	0.904276
ENSG00000169564	5093	PCBP1	HGNC:8647	-0.168485	0.02974	0.904276
ENSG00000149273	6188	RPS3	HGNC:10420	-0.110599	0.030105	0.913546
ENSG00000088205	8886	DDX18	HGNC:2741	-0.210937	0.030451	0.917762
ENSG00000177000	4524	MTHFR	HGNC:7436	0.56888	0.0305953	0.917762
ENSG00000168792	116236	ABHD15	HGNC:26971	0.555405	0.0305953	0.917762
ENSG00000130517	54858	PGPEP1	HGNC:13568	0.27521	0.0305997	0.917762
ENSG00000077782	2260	FGFR1	HGNC:3688	0.388379	0.0307278	0.917762
ENSG00000128641	4430	MYO1B	HGNC:7596	-0.183391	0.0307985	0.917762
ENSG00000198752	9578	CDC42BPB	HGNC:1738	0.265193	0.0308004	0.917762
ENSG00000186350	6256	RXRA	HGNC:10477	0.319688	0.030859	0.917762
ENSG00000163739	2919	CXCL1	HGNC:4602	-1.75953	0.0309077	0.917762
ENSG00000079739	5236	PGM1	HGNC:8905	0.205723	0.0310157	0.917762
ENSG00000176994	140775	SMCR8	HGNC:17921	0.295926	0.0310446	0.917762
ENSG00000214655	23053	ZSWIM8	HGNC:23528	0.366768	0.0311627	0.917762
ENSG00000135316	10492	SYNCRIP	HGNC:16918	-0.171909	0.0312163	0.917762
ENSG00000229807	NA	XIST	HGNC:12810	0.151593	0.0312241	0.917762
ENSG00000113273	411	ARSB	HGNC:714	0.306961	0.0312395	0.917762
ENSG00000108819	84687	PPP1R9B	HGNC:9298	0.3791	0.0313385	0.917762
ENSG00000072682	8974	P4HA2	HGNC:8547	0.378342	0.0313385	0.917762
ENSG00000114554	5361	PLXNA1	HGNC:9099	0.308557	0.0313784	0.917762
ENSG00000070214	23446	SLC44A1	HGNC:18798	0.260545	0.0313909	0.917762
ENSG00000110104	79080	CCDC86	HGNC:28359	-0.23248	0.0315252	0.919918
ENSG00000138413	3417	IDH1	HGNC:5382	0.128098	0.0316563	0.921105
ENSG00000097007	25	ABL1	HGNC:76	0.242477	0.0317219	0.921105
ENSG00000143977	6637	SNRPG	HGNC:11163	-0.210143	0.0317476	0.921105
ENSG00000184863	155435	RBM33	HGNC:27223	0.270267	0.0319141	0.922584
ENSG00000241343	6173	RPL36A	HGNC:10359	-0.231364	0.031943	0.922584
ENSG00000156508	1915	EEF1A1	HGNC:3189	-0.106499	0.0319833	0.922584
ENSG00000119547	9480	ONECUT2	HGNC:8139	0.33956	0.0321013	0.922584
ENSG00000129484	10038	PARP2	HGNC:272	-0.289755	0.0321308	0.922584
ENSG00000070018	4040	LRP6	HGNC:6698	0.222115	0.0321627	0.922584
ENSG00000168802	54921	CHTF8	HGNC:24353	0.310115	0.0324637	0.928654
ENSG00000129353	57153	SLC44A2	HGNC:17292	0.415861	0.0325462	0.928654
ENSG00000168259	7266	DNAJC7	HGNC:12392	-0.213781	0.0326186	0.928654
ENSG00000117713	8289	ARID1A	HGNC:11110	0.211207	0.0326186	0.928654
ENSG00000108582	1362	CPD	HGNC:2301	0.160884	0.0329748	0.934661
ENSG00000196510	51434	ANAPC7	HGNC:17380	-0.216484	0.0330117	0.934661
ENSG00000037474	54888	NSUN2	HGNC:25994	-0.238899	0.0330141	0.934661
ENSG00000092853	63967	CLSPN	HGNC:19715	-0.310329	0.0332872	0.939361
ENSG00000095321	1384	CRAT	HGNC:2342	0.438077	0.0333036	0.939361
ENSG00000148396	9919	SEC16A	HGNC:29006	0.207652	0.0333926	0.940126
ENSG00000100644	3091	HIF1A	HGNC:4910	-0.158036	0.0336465	0.945521
ENSG00000109814	7358	UGDH	HGNC:12525	-0.209592	0.0338227	0.946974
ENSG00000143641	2590	GALNT2	HGNC:4124	0.209442	0.0338227	0.946974
ENSG00000178104	9659	PDE4DIP	HGNC:15580	0.26995	0.0339648	0.949204
ENSG00000182774	6218	RPS17	HGNC:10397	-0.130535	0.0343308	0.957673
ENSG00000006652	3475	IFRD1	HGNC:5456	-0.297245	0.0345624	0.959806
ENSG00000163938	26354	GNL3	HGNC:29931	-0.23407	0.0346185	0.959806
ENSG00000198911	6721	SREBF2	HGNC:11290	0.188303	0.0346621	0.959806
ENSG00000173145	64318	NOC3L	HGNC:24034	-0.35802	0.0346939	0.959806
ENSG00000163053	151473	SLC16A14	HGNC:26417	1.3697	0.034723	0.959806
ENSG00000143321	3068	HDGF	HGNC:4856	-0.109194	0.0349966	0.965614
ENSG00000285839	NA			2.02227	0.0351779	0.968859
ENSG00000082781	3693	ITGB5	HGNC:6160	0.212082	0.03538	0.972661
ENSG00000113368	4001	LMNB1	HGNC:6637	-0.205987	0.0355424	0.975221
ENSG00000100393	2033	EP300	HGNC:3373	0.22288	0.0357253	0.975221
ENSG00000156453	5097	PCDH1	HGNC:8655	1.02523	0.0357648	0.975221
ENSG00000138119	26509	MYOF	HGNC:3656	-0.554794	0.035796	0.975221
ENSG00000119638	91754	NEK9	HGNC:18591	0.242432	0.0358673	0.975221
ENSG00000103855	80381	CD276	HGNC:19137	0.240765	0.0359055	0.975221
ENSG00000132155	5894	RAF1	HGNC:9829	0.141323	0.0359623	0.975221
ENSG00000167978	23524	SRRM2	HGNC:16639	0.156345	0.0359862	0.975221
ENSG00000167232	7644	ZNF91	HGNC:13166	0.381969	0.036231	0.980105
ENSG00000220842	NA	RPL21P16	HGNC:31396	-0.17456	0.0362998	0.980225
ENSG00000065526	23013	SPEN	HGNC:17575	0.218729	0.0364479	0.980773
ENSG00000005007	5976	UPF1	HGNC:9962	0.236608	0.0364985	0.980773
ENSG00000138035	87178	PNPT1	HGNC:23166	-0.271537	0.0365137	0.980773
ENSG00000088888	57506	MAVS	HGNC:29233	0.180748	0.0367592	0.984398
ENSG00000148248	6836	SURF4	HGNC:11476	0.160014	0.0367781	0.984398
ENSG00000116260	5768	QSOX1	HGNC:9756	0.405563	0.0369813	0.986564
ENSG00000128165	79924	ADM2	HGNC:28898	0.715251	0.0370696	0.986564
ENSG00000026025	7431	VIM	HGNC:12692	-0.184796	0.0371487	0.986564
ENSG00000110090	1374	CPT1A	HGNC:2328	0.492491	0.0371845	0.986564
ENSG00000159423	8659	ALDH4A1	HGNC:406	0.321347	0.037217	0.986564
ENSG00000136518	86	ACTL6A	HGNC:24124	-0.231051	0.0372484	0.986564
ENSG00000224470	342371	ATXN1L	HGNC:33279	0.244765	0.0373589	0.98777
ENSG00000117450	5052	PRDX1	HGNC:9352	-0.109584	0.0374529	0.988348
ENSG00000142676	6135	RPL11	HGNC:10301	-0.132311	0.0375283	0.988348
ENSG00000224578	NA	HNRNPA1P48	HGNC:48778	-0.414994	0.0375758	0.988348
ENSG00000165119	3190	HNRNPK	HGNC:5044	-0.10789	0.037674	0.989219
ENSG00000165733	9790	BMS1	HGNC:23505	-0.24	0.037768	0.989876
ENSG00000076351	113235	SLC46A1	HGNC:30521	0.312487	0.0378556	0.989876
ENSG00000171490	26156	RSL1D1	HGNC:24534	-0.223834	0.0378944	0.989876
ENSG00000148842	54805	CNNM2	HGNC:103	0.420055	0.0380443	0.992088
ENSG00000215301	1654	DDX3X	HGNC:2745	-0.14874	0.0381995	0.992757
ENSG00000110700	6207	RPS13	HGNC:10386	-0.149285	0.0382147	0.992757
ENSG00000140350	8125	ANP32A	HGNC:13233	-0.158833	0.0383605	0.992757
ENSG00000137497	4926	NUMA1	HGNC:8059	0.233448	0.0383919	0.992757
ENSG00000159674	10417	SPON2	HGNC:11253	0.533023	0.0384083	0.992757
ENSG00000182568	6304	SATB1	HGNC:10541	0.468863	0.0384652	0.992757
ENSG00000144136	6574	SLC20A1	HGNC:10946	-0.25765	0.038527	0.992757
ENSG00000101182	5688	PSMA7	HGNC:9536	-0.151599	0.0386451	0.993089
ENSG00000173531	4485	MST1	HGNC:7380	0.522968	0.0386841	0.993089
ENSG00000111641	4839	NOP2	HGNC:7867	-0.254647	0.0388278	0.993089
ENSG00000137266	63027	SLC22A23	HGNC:21106	0.305912	0.0388576	0.993089
ENSG00000126787	9787	DLGAP5	HGNC:16864	-0.253797	0.0388665	0.993089
ENSG00000132603	51388	NIP7	HGNC:24328	-0.344888	0.0389446	0.993414
ENSG00000110921	4598	MVK	HGNC:7530	0.290422	0.0393058	0.998572
ENSG00000163507	57650	CIP2A	HGNC:29302	-0.313157	0.0393611	0.998572
ENSG00000155115	112495	GTF3C6	HGNC:20872	-0.357575	0.0394435	0.998572
ENSG00000114650	22937	SCAP	HGNC:30634	0.229092	0.0394511	0.998572
ENSG00000116251	6146	RPL22	HGNC:10315	-0.156029	0.0394752	0.998572
ENSG00000101266	1457	CSNK2A1	HGNC:2457	-0.156384	0.039694	1
ENSG00000080603	10847	SRCAP	HGNC:16974	0.259101	0.039699	1
ENSG00000174233	112	ADCY6	HGNC:237	0.281794	0.039801	1
ENSG00000257315	9877	ZBED6	HGNC:33273	0.58146	0.0399354	1
ENSG00000196535	399687	MYO18A	HGNC:31104	0.188984	0.0399641	1
ENSG00000114796	54800	KLHL24	HGNC:25947	0.559993	0.0402393	1
ENSG00000166833	89797	NAV2	HGNC:15997	0.284372	0.0406267	1
ENSG00000197122	6714	SRC	HGNC:11283	0.359793	0.0408305	1
ENSG00000140465	1543	CYP1A1	HGNC:2595	-0.349853	0.0408933	1
ENSG00000141543	9775	EIF4A3	HGNC:18683	-0.22302	0.0409192	1
ENSG00000123505	262	AMD1	HGNC:457	-0.178287	0.0409801	1
ENSG00000074416	11343	MGLL	HGNC:17038	-0.199251	0.0411539	1
ENSG00000121152	23397	NCAPH	HGNC:1112	-0.261117	0.0411888	1
ENSG00000148358	57720	GPR107	HGNC:17830	0.176442	0.0412402	1
ENSG00000015479	9782	MATR3	HGNC:6912	-0.171352	0.0414021	1
ENSG00000084623	8668	EIF3I	HGNC:3272	-0.162824	0.0414752	1
ENSG00000116489	829	CAPZA1	HGNC:1488	-0.196362	0.041582	1
ENSG00000223768	NA	LINC00205	HGNC:16420	0.520095	0.0416274	1
ENSG00000266412	8031	NCOA4	HGNC:7671	0.154566	0.041855	1
ENSG00000116539	55870	ASH1L	HGNC:19088	0.276725	0.0419582	1
ENSG00000143434	10500	SEMA6C	HGNC:10740	0.6859	0.0422972	1
ENSG00000168763	26505	CNNM3	HGNC:104	0.321821	0.0423696	1
ENSG00000114346	1894	ECT2	HGNC:3155	-0.206675	0.0423835	1
ENSG00000169499	59339	PLEKHA2	HGNC:14336	0.500988	0.0424835	1
ENSG00000126067	5690	PSMB2	HGNC:9539	-0.123076	0.0427738	1
ENSG00000116459	515	ATP5PB	HGNC:840	-0.17229	0.0428504	1
ENSG00000135365	51317	PHF21A	HGNC:24156	0.46101	0.0429944	1
ENSG00000132854	163782	KANK4	HGNC:27263	0.451346	0.0429944	1
ENSG00000142192	351	APP	HGNC:620	0.106959	0.0431585	1
ENSG00000160200	875	CBS	HGNC:1550	0.212251	0.0435186	1
ENSG00000198899	4508	MT-ATP6	HGNC:7414	-0.14209	0.0436264	1
ENSG00000237188	NA			0.936202	0.0436297	1
ENSG00000104765	665	BNIP3L	HGNC:1085	0.312015	0.0436572	1
ENSG00000198015	28977	MRPL42	HGNC:14493	-0.242419	0.0436956	1
ENSG00000070831	998	CDC42	HGNC:1736	-0.152524	0.0437029	1
ENSG00000106927	259	AMBP	HGNC:453	0.116021	0.0437749	1
ENSG00000158195	10163	WASF2	HGNC:12733	0.211045	0.0438289	1
ENSG00000131876	6627	SNRPA1	HGNC:11152	-0.246078	0.0438542	1
ENSG00000120802	7112	TMPO	HGNC:11875	-0.175834	0.0440396	1
ENSG00000009950	51085	MLXIPL	HGNC:12744	0.642148	0.0440448	1
ENSG00000124587	5190	PEX6	HGNC:8859	0.616711	0.0440448	1
ENSG00000251322	85358	SHANK3	HGNC:14294	0.603021	0.0440448	1
ENSG00000227617	NA	CERS6-AS1	HGNC:44485	-0.923718	0.0444684	1
ENSG00000182004	6635	SNRPE	HGNC:11161	-0.287551	0.0446605	1
ENSG00000165458	3636	INPPL1	HGNC:6080	0.260363	0.0446649	1
ENSG00000142784	23038	WDTC1	HGNC:29175	0.400579	0.0446853	1
ENSG00000176658	4642	MYO1D	HGNC:7598	0.30339	0.0446985	1
ENSG00000204217	659	BMPR2	HGNC:1078	0.410002	0.0454809	1
ENSG00000120948	23435	TARDBP	HGNC:11571	-0.151383	0.0455084	1
ENSG00000100426	9889	ZBED4	HGNC:20721	0.285288	0.0455217	1
ENSG00000035687	159	ADSS2	HGNC:292	-0.336466	0.0455637	1
ENSG00000100242	25777	SUN2	HGNC:14210	0.283645	0.0456538	1
ENSG00000123213	57486	NLN	HGNC:16058	-0.272706	0.04566	1
ENSG00000111196	55110	MAGOHB	HGNC:25504	-0.413908	0.046124	1
ENSG00000256514	NA			0.791463	0.0464685	1
ENSG00000136295	80727	TTYH3	HGNC:22222	0.323254	0.0464727	1
ENSG00000113494	5618	PRLR	HGNC:9446	0.338841	0.0464871	1
ENSG00000050426	25875	LETMD1	HGNC:24241	0.337905	0.0464871	1
ENSG00000162775	64783	RBM15	HGNC:14959	0.483486	0.04665	1
ENSG00000122779	8805	TRIM24	HGNC:11812	-0.193912	0.0466528	1
ENSG00000146223	285855	RPL7L1	HGNC:21370	-0.168726	0.0466939	1
ENSG00000168137	55209	SETD5	HGNC:25566	0.139258	0.0467323	1
ENSG00000178252	11180	WDR6	HGNC:12758	0.154199	0.0467967	1
ENSG00000158417	9669	EIF5B	HGNC:30793	-0.190201	0.0468088	1
ENSG00000105738	23094	SIPA1L3	HGNC:23801	0.278639	0.0469151	1
ENSG00000156869	391059	FRRS1	HGNC:27622	0.331179	0.0469182	1
ENSG00000108576	6532	SLC6A4	HGNC:11050	0.578116	0.0469348	1
ENSG00000149577	51092	SIDT2	HGNC:24272	0.543156	0.0470698	1
ENSG00000235655	NA	H3P6	HGNC:42980	0.348589	0.0471011	1
ENSG00000134243	6272	SORT1	HGNC:11186	0.248771	0.0471248	1
ENSG00000006327	51330	TNFRSF12A	HGNC:18152	-0.423622	0.0472426	1
ENSG00000187017	83715	ESPN	HGNC:13281	0.679356	0.0475259	1
ENSG00000134686	1912	PHC2	HGNC:3183	0.230229	0.0475439	1
ENSG00000285565	NA			0.436291	0.0475863	1
ENSG00000143624	65123	INTS3	HGNC:26153	0.201702	0.0477157	1
ENSG00000125868	11034	DSTN	HGNC:15750	-0.197743	0.0477157	1
ENSG00000269893	NA	SNHG8	HGNC:33098	-0.359181	0.0480999	1
ENSG00000108262	28964	GIT1	HGNC:4272	0.347123	0.0481026	1
ENSG00000196914	23365	ARHGEF12	HGNC:14193	0.236203	0.048271	1
ENSG00000198901	9055	PRC1	HGNC:9341	-0.187174	0.0483017	1
ENSG00000088812	8455	ATRN	HGNC:885	0.197166	0.0484864	1
ENSG00000197756	6168	RPL37A	HGNC:10348	-0.142339	0.0486623	1
ENSG00000276293	8396	PIP4K2B	HGNC:8998	0.218279	0.0488455	1
ENSG00000166341	8642	DCHS1	HGNC:13681	0.54327	0.0488909	1
ENSG00000144848	64422	ATG3	HGNC:20962	-0.309308	0.0490869	1
ENSG00000109475	6164	RPL34	HGNC:10340	-0.159444	0.0492425	1
ENSG00000035403	7414	VCL	HGNC:12665	-0.194507	0.0495237	1
ENSG00000124181	5335	PLCG1	HGNC:9065	0.186549	0.0497217	1
ENSG00000132963	51371	POMP	HGNC:20330	-0.20946	0.0497816	1
ENSG00000076003	4175	MCM6	HGNC:6949	-0.165	0.0502241	1
ENSG00000115541	3336	HSPE1	HGNC:5269	-0.150554	0.050267	1
ENSG00000135018	29979	UBQLN1	HGNC:12508	-0.151194	0.0503211	1
ENSG00000011260	51096	UTP18	HGNC:24274	-0.314041	0.0503387	1
ENSG00000198888	4535	MT-ND1	HGNC:7455	-0.238768	0.0503754	1
ENSG00000007202	9703	KIAA0100	HGNC:28960	0.12763	0.0503853	1
ENSG00000229117	6171	RPL41	HGNC:10354	-0.114487	0.050412	1
ENSG00000174669	3177	SLC29A2	HGNC:11004	0.216748	0.0504378	1
ENSG00000131473	47	ACLY	HGNC:115	0.0995457	0.0505928	1
ENSG00000151247	1977	EIF4E	HGNC:3287	-0.293612	0.0506168	1
ENSG00000106153	51142	CHCHD2	HGNC:21645	-0.141118	0.0510082	1
ENSG00000078177	55728	N4BP2	HGNC:29851	0.430791	0.0510383	1
ENSG00000111676	1822	ATN1	HGNC:3033	0.290864	0.0512058	1
ENSG00000157087	491	ATP2B2	HGNC:815	0.172301	0.0517618	1
ENSG00000162368	51727	CMPK1	HGNC:18170	-0.207724	0.0518614	1
ENSG00000164163	6059	ABCE1	HGNC:69	-0.200541	0.0521315	1
ENSG00000113312	7265	TTC1	HGNC:12391	-0.29131	0.0521392	1
ENSG00000106541	10551	AGR2	HGNC:328	-0.282613	0.0524678	1
ENSG00000154277	7345	UCHL1	HGNC:12513	-0.114017	0.0528187	1
ENSG00000247596	11344	TWF2	HGNC:9621	0.402716	0.0529105	1
ENSG00000278615	102288414	C11orf98	HGNC:51238	-0.31428	0.0531068	1
ENSG00000171557	2266	FGG	HGNC:3694	-0.132517	0.0533027	1
ENSG00000129566	7011	TEP1	HGNC:11726	0.329447	0.05351	1
ENSG00000184481	4303	FOXO4	HGNC:7139	0.667838	0.0536956	1
ENSG00000270276	554313	H4C15	HGNC:29607	-0.860864	0.0541655	1
ENSG00000101350	9371	KIF3B	HGNC:6320	0.187006	0.0542424	1
ENSG00000232112	51372	TMA7	HGNC:26932	-0.167156	0.0547679	1
ENSG00000116337	271	AMPD2	HGNC:469	0.218661	0.0548037	1
ENSG00000169992	57555	NLGN2	HGNC:14290	0.51577	0.055016	1
ENSG00000100344	80339	PNPLA3	HGNC:18590	0.562772	0.0551236	1
ENSG00000152620	133686	NADK2	HGNC:26404	-0.179091	0.0551333	1
ENSG00000094916	23468	CBX5	HGNC:1555	-0.14385	0.0551869	1
ENSG00000138430	29789	OLA1	HGNC:28833	-0.201016	0.0557181	1
ENSG00000115548	55818	KDM3A	HGNC:20815	0.272028	0.0558651	1
ENSG00000008517	9235	IL32	HGNC:16830	-0.626426	0.0559553	1
ENSG00000137154	6194	RPS6	HGNC:10429	-0.120782	0.0561861	1
ENSG00000137267	7280	TUBB2A	HGNC:12412	0.213334	0.056369	1
ENSG00000166716	9640	ZNF592	HGNC:28986	0.281758	0.0565276	1
ENSG00000074800	2023	ENO1	HGNC:3350	0.0951922	0.0566678	1
ENSG00000112297	202	CRYBG1	HGNC:356	-0.659313	0.0568249	1
ENSG00000135506	10956	OS9	HGNC:16994	0.13853	0.056888	1
ENSG00000186301	NA	MST1P2	HGNC:7383	0.566413	0.0570892	1
ENSG00000128609	4698	NDUFA5	HGNC:7688	-0.278336	0.0571591	1
ENSG00000096746	3189	HNRNPH3	HGNC:5043	-0.157899	0.057161	1
ENSG00000168237	132158	GLYCTK	HGNC:24247	0.243403	0.0571667	1
ENSG00000085185	63035	BCORL1	HGNC:25657	0.293962	0.0573041	1
ENSG00000101346	23509	POFUT1	HGNC:14988	0.174146	0.0573763	1
ENSG00000269821	NA	KCNQ1OT1	HGNC:6295	0.549425	0.0573878	1
ENSG00000198900	7150	TOP1	HGNC:11986	-0.163475	0.0575103	1
ENSG00000160216	56894	AGPAT3	HGNC:326	0.382705	0.0575208	1
ENSG00000172493	4299	AFF1	HGNC:7135	0.225347	0.0575986	1
ENSG00000163517	79885	HDAC11	HGNC:19086	0.446647	0.0581013	1
ENSG00000055609	58508	KMT2C	HGNC:13726	0.253694	0.058406	1
ENSG00000132589	2319	FLOT2	HGNC:3758	0.196079	0.0584644	1
ENSG00000146540	84310	C7orf50	HGNC:22421	0.364988	0.0585764	1
ENSG00000112818	4224	MEP1A	HGNC:7015	0.222499	0.0587982	1
ENSG00000012822	57658	CALCOCO1	HGNC:29306	0.398179	0.0588591	1
ENSG00000138640	10144	FAM13A	HGNC:19367	0.259534	0.0589018	1
ENSG00000173801	3728	JUP	HGNC:6207	0.286006	0.0589861	1
ENSG00000155959	7411	VBP1	HGNC:12662	-0.338281	0.0593061	1
ENSG00000143061	3321	IGSF3	HGNC:5950	0.37501	0.0593165	1
ENSG00000070413	9993	DGCR2	HGNC:2845	0.226813	0.0595864	1
ENSG00000119227	80235	PIGZ	HGNC:30596	0.556369	0.0596112	1
ENSG00000138867	83606	GUCD1	HGNC:14237	0.195421	0.0598416	1
ENSG00000112245	7803	PTP4A1	HGNC:9634	-0.160791	0.0599335	1
ENSG00000164346	10412	NSA2	HGNC:30728	-0.232322	0.0600805	1
ENSG00000163041	3020	H3-3A	HGNC:4764	-0.162245	0.0601929	1
ENSG00000183044	18	ABAT	HGNC:23	0.327438	0.0601999	1
ENSG00000053254	1112	FOXN3	HGNC:1928	0.282857	0.0603309	1
ENSG00000130204	10452	TOMM40	HGNC:18001	-0.200629	0.0603412	1
ENSG00000164190	25836	NIPBL	HGNC:28862	0.190016	0.0606162	1
ENSG00000169045	3187	HNRNPH1	HGNC:5041	-0.111447	0.0608299	1
ENSG00000142627	1969	EPHA2	HGNC:3386	-0.218497	0.0609641	1
ENSG00000183010	5831	PYCR1	HGNC:9721	0.246434	0.0615697	1
ENSG00000117266	5129	CDK18	HGNC:8751	0.597724	0.0615818	1
ENSG00000182628	348235	SKA2	HGNC:28006	-0.255398	0.0615964	1
ENSG00000144567	79137	RETREG2	HGNC:28450	0.25441	0.0615964	1
ENSG00000250722	6414	SELENOP	HGNC:10751	0.12851	0.0617763	1
ENSG00000169180	23214	XPO6	HGNC:19733	0.210381	0.0618169	1
ENSG00000085415	81929	SEH1L	HGNC:30379	-0.245854	0.0620626	1
ENSG00000162512	9672	SDC3	HGNC:10660	0.459331	0.0620701	1
ENSG00000100852	394	ARHGAP5	HGNC:675	0.154947	0.062365	1
ENSG00000089057	9962	SLC23A2	HGNC:10973	0.192626	0.0623994	1
ENSG00000143933	805	CALM2	HGNC:1445	-0.161927	0.0624057	1
ENSG00000172057	94103	ORMDL3	HGNC:16038	0.207371	0.0625618	1
ENSG00000179403	64856	VWA1	HGNC:30910	0.389027	0.062606	1
ENSG00000101236	11237	RNF24	HGNC:13779	0.383611	0.0626262	1
ENSG00000132386	5176	SERPINF1	HGNC:8824	0.177649	0.0627651	1
ENSG00000108883	9343	EFTUD2	HGNC:30858	-0.146288	0.0630258	1
ENSG00000087152	56970	ATXN7L3	HGNC:25416	0.245578	0.063292	1
ENSG00000134294	54407	SLC38A2	HGNC:13448	0.138454	0.0634536	1
ENSG00000186591	7328	UBE2H	HGNC:12484	0.220395	0.0635282	1
ENSG00000162244	6159	RPL29	HGNC:10331	-0.106751	0.0635659	1
ENSG00000175792	8607	RUVBL1	HGNC:10474	-0.192557	0.0635676	1
ENSG00000164715	22853	LMTK2	HGNC:17880	0.176766	0.0636033	1
ENSG00000099331	4650	MYO9B	HGNC:7609	0.215297	0.0636384	1
ENSG00000259040	NA	BLOC1S5-TXNDC5	HGNC:42001	0.357514	0.0636796	1
ENSG00000260804	NA	LINC01963	HGNC:25283	-0.452649	0.0638064	1
ENSG00000040275	54908	SPDL1	HGNC:26010	-0.240463	0.0638144	1
ENSG00000116741	5997	RGS2	HGNC:9998	-0.416755	0.0639598	1
ENSG00000036257	8452	CUL3	HGNC:2553	-0.214985	0.0640601	1
ENSG00000174327	201232	SLC16A13	HGNC:31037	0.655797	0.0641116	1
ENSG00000121390	55269	PSPC1	HGNC:20320	-0.231441	0.0643228	1
ENSG00000164934	25879	DCAF13	HGNC:24535	-0.2481	0.0643954	1
ENSG00000132824	10955	SERINC3	HGNC:11699	0.213471	0.0648441	1
ENSG00000197728	6231	RPS26	HGNC:10414	-0.15318	0.0650385	1
ENSG00000179632	84232	MAF1	HGNC:24966	0.284655	0.0651096	1
ENSG00000107957	9644	SH3PXD2A	HGNC:23664	0.187656	0.0652925	1
ENSG00000228253	4509	MT-ATP8	HGNC:7415	-0.192884	0.0653521	1
ENSG00000090863	2734	GLG1	HGNC:4316	0.12549	0.0654139	1
ENSG00000149639	140710	SOGA1	HGNC:16111	0.415596	0.0654341	1
ENSG00000131242	84440	RAB11FIP4	HGNC:30267	0.265984	0.0654493	1
ENSG00000160445	10444	ZER1	HGNC:30960	0.401074	0.0654793	1
ENSG00000151914	667	DST	HGNC:1090	0.203034	0.0655516	1
ENSG00000145901	10318	TNIP1	HGNC:16903	0.287225	0.0657227	1
ENSG00000198736	51734	MSRB1	HGNC:14133	0.239289	0.0657455	1
ENSG00000173020	156	GRK2	HGNC:289	0.199924	0.0658769	1
ENSG00000125107	23019	CNOT1	HGNC:7877	0.108955	0.0659865	1
ENSG00000159461	267	AMFR	HGNC:463	0.261748	0.0660923	1
ENSG00000144635	51143	DYNC1LI1	HGNC:18745	-0.215058	0.0661734	1
ENSG00000177728	9772	TMEM94	HGNC:28983	0.300378	0.0661814	1
ENSG00000062485	1431	CS	HGNC:2422	-0.13633	0.0662134	1
ENSG00000225697	65010	SLC26A6	HGNC:14472	0.235675	0.0663309	1
ENSG00000205581	3150	HMGN1	HGNC:4984	-0.178316	0.0663351	1
ENSG00000115380	2202	EFEMP1	HGNC:3218	-0.271167	0.0664012	1
ENSG00000151689	3628	INPP1	HGNC:6071	-0.304634	0.0664531	1
ENSG00000125845	650	BMP2	HGNC:1069	-0.399995	0.0668457	1
ENSG00000129084	5682	PSMA1	HGNC:9530	-0.163462	0.0669806	1
ENSG00000253368	388610	TRNP1	HGNC:34348	0.246846	0.0671625	1
ENSG00000122218	1314	COPA	HGNC:2230	0.138297	0.0673888	1
ENSG00000240771	115557	ARHGEF25	HGNC:30275	0.466641	0.0674637	1
ENSG00000169047	3667	IRS1	HGNC:6125	0.265038	0.0680248	1
ENSG00000140836	463	ZFHX3	HGNC:777	0.343542	0.068075	1
ENSG00000147669	5440	POLR2K	HGNC:9198	-0.299583	0.0681569	1
ENSG00000160233	81543	LRRC3	HGNC:14965	0.68137	0.0682707	1
ENSG00000065548	55854	ZC3H15	HGNC:29528	-0.18349	0.0688473	1
ENSG00000165801	55701	ARHGEF40	HGNC:25516	0.367602	0.0689587	1
ENSG00000101194	63910	SLC17A9	HGNC:16192	0.239833	0.069638	1
ENSG00000109103	9094	UNC119	HGNC:12565	0.331627	0.0698413	1
ENSG00000135446	1019	CDK4	HGNC:1773	-0.149218	0.0699189	1
ENSG00000116857	252839	TMEM9	HGNC:18823	0.240646	0.0699403	1
ENSG00000106546	196	AHR	HGNC:348	-0.276204	0.0701306	1
ENSG00000134057	891	CCNB1	HGNC:1579	-0.163891	0.0703919	1
ENSG00000181035	284439	SLC25A42	HGNC:28380	0.347259	0.0704352	1
ENSG00000119927	57678	GPAM	HGNC:24865	0.194835	0.0704397	1
ENSG00000276168	NA	RN7SL1	HGNC:10038	1.52563	0.0704475	1
ENSG00000186716	613	BCR	HGNC:1014	0.189629	0.0705444	1
ENSG00000197448	373156	GSTK1	HGNC:16906	0.211765	0.0706017	1
ENSG00000138760	950	SCARB2	HGNC:1665	0.152046	0.0706231	1
ENSG00000164587	6208	RPS14	HGNC:10387	-0.107439	0.0707794	1
ENSG00000122705	1211	CLTA	HGNC:2090	-0.177778	0.0708809	1
ENSG00000105185	9141	PDCD5	HGNC:8764	-0.23971	0.0708961	1
ENSG00000145321	2638	GC	HGNC:4187	-0.111079	0.0713566	1
ENSG00000185787	10933	MORF4L1	HGNC:16989	-0.116496	0.0713599	1
ENSG00000225151	NA	GOLGA2P7	HGNC:49516	0.292482	0.0715749	1
ENSG00000197746	5660	PSAP	HGNC:9498	0.12431	0.0717139	1
ENSG00000149311	472	ATM	HGNC:795	0.263378	0.0718469	1
ENSG00000090520	51726	DNAJB11	HGNC:14889	-0.173861	0.0721354	1
ENSG00000108559	4927	NUP88	HGNC:8067	-0.268413	0.0722914	1
ENSG00000169439	6383	SDC2	HGNC:10659	0.194844	0.0723275	1
ENSG00000198805	4860	PNP	HGNC:7892	-0.235211	0.0727267	1
ENSG00000177889	7334	UBE2N	HGNC:12492	-0.209008	0.072825	1
ENSG00000116406	80267	EDEM3	HGNC:16787	0.247613	0.0730035	1
ENSG00000090530	55214	P3H2	HGNC:19317	-0.450815	0.0734012	1
ENSG00000141576	114804	RNF157	HGNC:29402	0.22268	0.0734226	1
ENSG00000177628	2629	GBA	HGNC:4177	0.187566	0.0734619	1
ENSG00000248527	NA	MTATP6P1	HGNC:44575	-0.128159	0.0735546	1
ENSG00000174705	285590	SH3PXD2B	HGNC:29242	0.329859	0.0736018	1
ENSG00000186468	6228	RPS23	HGNC:10410	-0.122318	0.0740058	1
ENSG00000125089	54436	SH3TC1	HGNC:26009	0.312106	0.074066	1
ENSG00000141367	1213	CLTC	HGNC:2092	-0.0940744	0.0742495	1
ENSG00000198198	23334	SZT2	HGNC:29040	0.378779	0.0743359	1
ENSG00000090615	2802	GOLGA3	HGNC:4426	0.208997	0.0746068	1
ENSG00000167992	220001	VWCE	HGNC:26487	0.296214	0.0746781	1
ENSG00000196159	79633	FAT4	HGNC:23109	0.500974	0.0749616	1
ENSG00000223459	NA	TCAF1P1	HGNC:33604	0.616654	0.0749793	1
ENSG00000006042	26022	TMEM98	HGNC:24529	0.263302	0.0751788	1
ENSG00000011426	54443	ANLN	HGNC:14082	-0.146099	0.0751862	1
ENSG00000143106	5686	PSMA5	HGNC:9534	-0.169696	0.0752781	1
ENSG00000179889	23042	PDXDC1	HGNC:28995	0.146188	0.0752924	1
ENSG00000119707	58517	RBM25	HGNC:23244	-0.177097	0.0756683	1
ENSG00000111229	10094	ARPC3	HGNC:706	-0.137002	0.0756892	1
ENSG00000071537	6400	SEL1L	HGNC:10717	0.209521	0.0757802	1
ENSG00000196208	9687	GREB1	HGNC:24885	0.281702	0.0758622	1
ENSG00000149260	726	CAPN5	HGNC:1482	0.548781	0.0758638	1
ENSG00000100029	23481	PES1	HGNC:8848	-0.213391	0.0759423	1
ENSG00000198712	4513	MT-CO2	HGNC:7421	0.148639	0.076414	1
ENSG00000132475	3021	H3-3B	HGNC:4765	-0.119699	0.076487	1
ENSG00000105707	3249	HPN	HGNC:5155	0.645811	0.076541	1
ENSG00000146476	79624	ARMT1	HGNC:17872	-0.27828	0.0766644	1
ENSG00000006125	163	AP2B1	HGNC:563	0.107218	0.076918	1
ENSG00000171206	81603	TRIM8	HGNC:15579	0.323564	0.0769295	1
ENSG00000148180	2934	GSN	HGNC:4620	0.189938	0.0772373	1
ENSG00000118181	6230	RPS25	HGNC:10413	-0.149376	0.0774152	1
ENSG00000140553	55898	UNC45A	HGNC:30594	0.273164	0.0774744	1
ENSG00000164134	80155	NAA15	HGNC:30782	-0.223189	0.0777581	1
ENSG00000101132	5203	PFDN4	HGNC:8868	-0.360621	0.0778458	1
ENSG00000166123	84706	GPT2	HGNC:18062	0.304681	0.0779016	1
ENSG00000170142	7324	UBE2E1	HGNC:12477	-0.223272	0.077969	1
ENSG00000166783	9665	MARF1	HGNC:29562	0.318411	0.07804	1
ENSG00000134186	55119	PRPF38B	HGNC:25512	-0.262088	0.0780715	1
ENSG00000161013	11282	MGAT4B	HGNC:7048	0.194516	0.0781089	1
ENSG00000122952	11130	ZWINT	HGNC:13195	-0.199493	0.0781772	1
ENSG00000168077	51435	SCARA3	HGNC:19000	0.279563	0.0784401	1
ENSG00000187097	957	ENTPD5	HGNC:3367	0.236538	0.0785577	1
ENSG00000104805	4924	NUCB1	HGNC:8043	0.188804	0.0788164	1
ENSG00000130829	1852	DUSP9	HGNC:3076	0.242313	0.0789951	1
ENSG00000204569	5514	PPP1R10	HGNC:9284	0.218072	0.0790373	1
ENSG00000138442	55759	WDR12	HGNC:14098	-0.22874	0.0791104	1
ENSG00000064651	6558	SLC12A2	HGNC:10911	-0.316833	0.079151	1
ENSG00000076356	5362	PLXNA2	HGNC:9100	0.440735	0.0791737	1
ENSG00000142002	91039	DPP9	HGNC:18648	0.20923	0.0793534	1
ENSG00000136240	11014	KDELR2	HGNC:6305	0.116393	0.0794033	1
ENSG00000052802	6307	MSMO1	HGNC:10545	0.233602	0.0796625	1
ENSG00000198042	84549	MAK16	HGNC:13703	-0.292992	0.0798483	1
ENSG00000143436	65005	MRPL9	HGNC:14277	-0.264016	0.0799058	1
ENSG00000114942	1933	EEF1B2	HGNC:3208	-0.113436	0.0800713	1
ENSG00000176261	339487	ZBTB8OS	HGNC:24094	-0.320824	0.0802624	1
ENSG00000071539	9319	TRIP13	HGNC:12307	-0.307969	0.0802624	1
ENSG00000158874	336	APOA2	HGNC:601	0.122249	0.0803363	1
ENSG00000035141	84908	FAM136A	HGNC:25911	-0.198199	0.080412	1
ENSG00000232956	NA	SNHG15	HGNC:27797	-0.338851	0.0804575	1
ENSG00000170873	9788	MTSS1	HGNC:20443	0.353932	0.0806072	1
ENSG00000198324	144717	PHETA1	HGNC:26509	0.346273	0.0806072	1
ENSG00000084073	10269	ZMPSTE24	HGNC:12877	-0.214285	0.0806406	1
ENSG00000091436	51776	MAP3K20	HGNC:17797	-0.269825	0.0807167	1
ENSG00000156467	7381	UQCRB	HGNC:12582	-0.157381	0.0810454	1
ENSG00000183520	51118	UTP11	HGNC:24329	-0.305059	0.0812457	1
ENSG00000185222	51186	TCEAL9	HGNC:30084	-0.248275	0.0814356	1
ENSG00000112473	7922	SLC39A7	HGNC:4927	0.128568	0.0815348	1
ENSG00000251562	NA	MALAT1	HGNC:29665	0.210453	0.0815774	1
ENSG00000100216	56993	TOMM22	HGNC:18002	-0.207556	0.0815774	1
ENSG00000169242	1942	EFNA1	HGNC:3221	0.333996	0.0817389	1
ENSG00000110172	26973	CHORDC1	HGNC:14525	-0.279507	0.0818809	1
ENSG00000173660	7388	UQCRH	HGNC:12590	-0.146132	0.0818851	1
ENSG00000113649	10915	TCERG1	HGNC:15630	-0.187021	0.0819777	1
ENSG00000124802	9521	EEF1E1	HGNC:3212	-0.288324	0.0819872	1
ENSG00000070950	56852	RAD18	HGNC:18278	-0.282374	0.0819872	1
ENSG00000008988	6224	RPS20	HGNC:10405	-0.0901922	0.0820579	1
ENSG00000177425	5074	PAWR	HGNC:8614	-0.306789	0.0822852	1
ENSG00000158710	8407	TAGLN2	HGNC:11554	-0.218962	0.0828018	1
ENSG00000115904	6654	SOS1	HGNC:11187	0.334797	0.0830205	1
ENSG00000198792	25829	TMEM184B	HGNC:1310	0.303994	0.0835979	1
ENSG00000004478	2288	FKBP4	HGNC:3720	-0.132095	0.0837018	1
ENSG00000033867	9497	SLC4A7	HGNC:11033	-0.19875	0.083713	1
ENSG00000140948	23174	ZCCHC14	HGNC:24134	0.279186	0.0838167	1
ENSG00000108010	10539	GLRX3	HGNC:15987	-0.215209	0.083849	1
ENSG00000133858	196441	ZFC3H1	HGNC:28328	0.24295	0.0841813	1
ENSG00000013523	23357	ANGEL1	HGNC:19961	0.334061	0.0843021	1
ENSG00000087586	6790	AURKA	HGNC:11393	-0.157727	0.0843118	1
ENSG00000172932	338692	ANKRD13D	HGNC:27880	0.263684	0.0844628	1
ENSG00000108669	9267	CYTH1	HGNC:9501	0.320579	0.0847157	1
ENSG00000119630	5228	PGF	HGNC:8893	0.282793	0.0847314	1
ENSG00000135631	26056	RAB11FIP5	HGNC:24845	0.335829	0.0847516	1
ENSG00000109501	7466	WFS1	HGNC:12762	0.261778	0.0851801	1
ENSG00000120885	1191	CLU	HGNC:2095	0.123515	0.0856463	1
ENSG00000147852	7436	VLDLR	HGNC:12698	0.539844	0.0856595	1
ENSG00000107819	81855	SFXN3	HGNC:16087	0.556401	0.0859103	1
ENSG00000240342	NA	RPS2P5	HGNC:31386	-0.17047	0.0861138	1
ENSG00000044446	5256	PHKA2	HGNC:8926	0.215567	0.0861666	1
ENSG00000134809	26519	TIMM10	HGNC:11814	-0.228714	0.0862097	1
ENSG00000112306	6206	RPS12	HGNC:10385	-0.117841	0.0862766	1
ENSG00000125877	3704	ITPA	HGNC:6176	-0.247748	0.0863326	1
ENSG00000112033	5467	PPARD	HGNC:9235	0.435713	0.0864539	1
ENSG00000108829	55379	LRRC59	HGNC:28817	-0.128995	0.0866421	1
ENSG00000002549	51056	LAP3	HGNC:18449	-0.166809	0.0868593	1
ENSG00000137216	55362	TMEM63B	HGNC:17735	0.340388	0.0875142	1
ENSG00000115241	5496	PPM1G	HGNC:9278	-0.179137	0.0875145	1
ENSG00000180357	23060	ZNF609	HGNC:29003	0.237991	0.0876135	1
ENSG00000100154	23331	TTC28	HGNC:29179	0.268252	0.087905	1
ENSG00000118705	6185	RPN2	HGNC:10382	0.0895694	0.0880099	1
ENSG00000145741	689	BTF3	HGNC:1125	-0.12182	0.0883114	1
ENSG00000117519	1266	CNN3	HGNC:2157	-0.121893	0.0883947	1
ENSG00000256338	NA	RPL41P2	HGNC:10357	-0.381613	0.0884098	1
ENSG00000166398	9710	KIAA0355	HGNC:29016	0.377937	0.0884098	1
ENSG00000275700	26574	AATF	HGNC:19235	-0.213437	0.0889701	1
ENSG00000272502	NA			-0.604389	0.0889846	1
ENSG00000123485	55355	HJURP	HGNC:25444	-0.247659	0.0893959	1
ENSG00000162385	4116	MAGOH	HGNC:6815	-0.245246	0.0893959	1
ENSG00000094804	990	CDC6	HGNC:1744	-0.18187	0.0894466	1
ENSG00000165757	57608	JCAD	HGNC:29283	0.544106	0.0895522	1
ENSG00000154229	5578	PRKCA	HGNC:9393	0.195855	0.0896029	1
ENSG00000065135	2773	GNAI3	HGNC:4387	-0.234977	0.0896618	1
ENSG00000203668	1122	CHML	HGNC:1941	-0.366657	0.0901717	1
ENSG00000198743	6526	SLC5A3	HGNC:11038	0.26762	0.0902177	1
ENSG00000186529	4051	CYP4F3	HGNC:2646	0.471481	0.0904523	1
ENSG00000113522	10111	RAD50	HGNC:9816	0.298942	0.0906737	1
ENSG00000118689	2309	FOXO3	HGNC:3821	0.344444	0.090755	1
ENSG00000164916	221937	FOXK1	HGNC:23480	0.336458	0.090755	1
ENSG00000096063	6732	SRPK1	HGNC:11305	-0.176304	0.0910927	1
ENSG00000005339	1387	CREBBP	HGNC:2348	0.235593	0.0911096	1
ENSG00000172201	3400	ID4	HGNC:5363	-0.613449	0.0913678	1
ENSG00000150540	3176	HNMT	HGNC:5028	-0.179195	0.0918323	1
ENSG00000088986	8655	DYNLL1	HGNC:15476	-0.12747	0.0919171	1
ENSG00000178913	6879	TAF7	HGNC:11541	-0.190952	0.0920418	1
ENSG00000171988	221037	JMJD1C	HGNC:12313	0.25871	0.092204	1
ENSG00000183864	10766	TOB2	HGNC:11980	0.252995	0.092204	1
ENSG00000184110	8663	EIF3C	HGNC:3279	-0.0980269	0.0923031	1
ENSG00000139514	6541	SLC7A1	HGNC:11057	0.286667	0.0924874	1
ENSG00000108639	9144	SYNGR2	HGNC:11499	0.273515	0.0925057	1
ENSG00000064115	51768	TM7SF3	HGNC:23049	0.225748	0.0927179	1
ENSG00000095261	5711	PSMD5	HGNC:9563	-0.222826	0.0927179	1
ENSG00000160014	808	CALM3	HGNC:1449	0.105277	0.0928669	1
ENSG00000117632	3925	STMN1	HGNC:6510	-0.108482	0.0930209	1
ENSG00000166793	219539	YPEL4	HGNC:18328	1.12421	0.0932005	1
ENSG00000151012	23657	SLC7A11	HGNC:11059	0.465105	0.0933857	1
ENSG00000125977	8894	EIF2S2	HGNC:3266	-0.119782	0.0934409	1
ENSG00000275895	102724594	U2AF1L5	HGNC:51830	-0.199432	0.0934712	1
ENSG00000161202	1857	DVL3	HGNC:3087	0.177298	0.0935602	1
ENSG00000115275	7841	MOGS	HGNC:24862	0.240127	0.0939853	1
ENSG00000039068	999	CDH1	HGNC:1748	0.237521	0.0940027	1
ENSG00000196504	55660	PRPF40A	HGNC:16463	-0.145472	0.0940378	1
ENSG00000196177	36	ACADSB	HGNC:91	0.226787	0.0943422	1
ENSG00000132300	55037	PTCD3	HGNC:24717	-0.18911	0.0944509	1
ENSG00000065328	55388	MCM10	HGNC:18043	-0.232743	0.0947493	1
ENSG00000125170	55715	DOK4	HGNC:19868	0.251173	0.0947796	1
ENSG00000205213	55366	LGR4	HGNC:13299	0.149275	0.0952388	1
ENSG00000100632	2079	ERH	HGNC:3447	-0.160604	0.095433	1
ENSG00000070476	79364	ZXDC	HGNC:28160	0.36254	0.0954489	1
ENSG00000132635	64773	PCED1A	HGNC:16212	0.359494	0.0954489	1
ENSG00000272410	NA			0.432353	0.0956032	1
ENSG00000225921	51406	NOL7	HGNC:21040	-0.251307	0.0956374	1
ENSG00000141699	162427	RETREG3	HGNC:27258	0.273411	0.0957843	1
ENSG00000105821	27000	DNAJC2	HGNC:13192	-0.208549	0.0958694	1
ENSG00000174547	65003	MRPL11	HGNC:14042	-0.133689	0.0966307	1
ENSG00000197081	3482	IGF2R	HGNC:5467	0.110037	0.096648	1
ENSG00000140332	7090	TLE3	HGNC:11839	0.319944	0.0971617	1
ENSG00000260032	NA	NORAD	HGNC:44311	-0.204097	0.0972405	1
ENSG00000110696	10944	C11orf58	HGNC:16990	-0.167521	0.0981764	1
ENSG00000128059	5471	PPAT	HGNC:9238	-0.251924	0.0982078	1
ENSG00000163631	213	ALB	HGNC:399	0.103726	0.0982918	1
ENSG00000002834	3927	LASP1	HGNC:6513	-0.114674	0.0984868	1
ENSG00000165185	158405	KIAA1958	HGNC:23427	0.361153	0.0989573	1
ENSG00000225756	NA	DBH-AS1	HGNC:24155	0.909052	0.098973	1
ENSG00000155792	64798	DEPTOR	HGNC:22953	0.848011	0.098973	1
ENSG00000180210	2147	F2	HGNC:3535	0.135335	0.0992069	1
ENSG00000166340	1200	TPP1	HGNC:2073	0.196054	0.0993336	1
ENSG00000101849	6907	TBL1X	HGNC:11585	0.19425	0.0993336	1
ENSG00000124795	7913	DEK	HGNC:2768	-0.167729	0.0997162	1
ENSG00000147676	114569	MAL2	HGNC:13634	-0.187896	0.0998655	1
ENSG00000101003	9837	GINS1	HGNC:28980	-0.237179	0.100151	1
ENSG00000143842	9580	SOX13	HGNC:11192	0.291581	0.100174	1
ENSG00000125968	3397	ID1	HGNC:5360	-0.289928	0.100232	1
ENSG00000188994	23036	ZNF292	HGNC:18410	0.280333	0.100236	1
ENSG00000091164	9352	TXNL1	HGNC:12436	-0.274986	0.100236	1
ENSG00000145029	84276	NICN1	HGNC:18317	0.525865	0.100436	1
ENSG00000147526	6867	TACC1	HGNC:11522	0.103732	0.100685	1
ENSG00000198053	140885	SIRPA	HGNC:9662	0.358805	0.100708	1
ENSG00000013441	1195	CLK1	HGNC:2068	-0.306842	0.100915	1
ENSG00000198604	11177	BAZ1A	HGNC:960	-0.270361	0.100952	1
ENSG00000137955	5876	RABGGTB	HGNC:9796	-0.176713	0.100962	1
ENSG00000124942	79026	AHNAK	HGNC:347	0.0892419	0.100983	1
ENSG00000073605	55876	GSDMB	HGNC:23690	0.391346	0.101203	1
ENSG00000176890	7298	TYMS	HGNC:12441	-0.135281	0.10123	1
ENSG00000128311	7263	TST	HGNC:12388	0.310786	0.101278	1
ENSG00000066557	55631	LRRC40	HGNC:26004	-0.285084	0.101356	1
ENSG00000155660	9601	PDIA4	HGNC:30167	0.089206	0.101537	1
ENSG00000169139	7336	UBE2V2	HGNC:12495	-0.211383	0.101795	1
ENSG00000166557	23423	TMED3	HGNC:28889	0.202835	0.102023	1
ENSG00000033100	54480	CHPF2	HGNC:29270	0.290264	0.102186	1
ENSG00000101752	57534	MIB1	HGNC:21086	0.22537	0.102368	1
ENSG00000151148	89910	UBE3B	HGNC:13478	0.222544	0.102368	1
ENSG00000164638	222962	SLC29A4	HGNC:23097	0.274166	0.102465	1
ENSG00000179010	93621	MRFAP1	HGNC:24549	-0.11129	0.102833	1
ENSG00000135837	9857	CEP350	HGNC:24238	0.245498	0.102965	1
ENSG00000140479	5046	PCSK6	HGNC:8569	0.206201	0.103087	1
ENSG00000108651	55813	UTP6	HGNC:18279	-0.239217	0.103369	1
ENSG00000170315	7314	UBB	HGNC:12463	-0.0803956	0.103576	1
ENSG00000173209	NA	AHSA2P	HGNC:20437	0.279183	0.103719	1
ENSG00000061794	60488	MRPS35	HGNC:16635	-0.199048	0.103774	1
ENSG00000080608	9933	PUM3	HGNC:29676	-0.325107	0.104121	1
ENSG00000133313	55748	CNDP2	HGNC:24437	-0.234747	0.104173	1
ENSG00000164548	29896	TRA2A	HGNC:16645	-0.231857	0.104173	1
ENSG00000093010	1312	COMT	HGNC:2228	0.346065	0.104201	1
ENSG00000204628	10399	RACK1	HGNC:4399	-0.0694816	0.104301	1
ENSG00000103549	9810	RNF40	HGNC:16867	0.180608	0.104495	1
ENSG00000175832	2118	ETV4	HGNC:3493	0.147854	0.104796	1
ENSG00000086062	2683	B4GALT1	HGNC:924	0.196372	0.10494	1
ENSG00000182473	23265	EXOC7	HGNC:23214	0.173824	0.105134	1
ENSG00000163166	55677	IWS1	HGNC:25467	-0.185705	0.105171	1
ENSG00000168496	2237	FEN1	HGNC:3650	-0.135871	0.105315	1
ENSG00000146457	9589	WTAP	HGNC:16846	-0.213194	0.105381	1
ENSG00000134644	9698	PUM1	HGNC:14957	0.16403	0.105438	1
ENSG00000111452	283383	ADGRD1	HGNC:19893	0.608044	0.105554	1
ENSG00000161958	2256	FGF11	HGNC:3667	0.567067	0.105554	1
ENSG00000101004	22981	NINL	HGNC:29163	0.32093	0.105597	1
ENSG00000184232	220323	OAF	HGNC:28752	0.28827	0.105989	1
ENSG00000075415	5250	SLC25A3	HGNC:10989	-0.0956162	0.106379	1
ENSG00000213178	NA	RPL22P1	HGNC:17998	-0.133478	0.106728	1
ENSG00000100462	10419	PRMT5	HGNC:10894	-0.150892	0.106822	1
ENSG00000164828	23353	SUN1	HGNC:18587	0.185053	0.107286	1
ENSG00000231500	6222	RPS18	HGNC:10401	-0.0997273	0.107406	1
ENSG00000241506	NA	PSMC1P1	HGNC:30147	-0.207682	0.107416	1
ENSG00000100422	64781	CERK	HGNC:19256	0.19708	0.107535	1
ENSG00000102934	51090	PLLP	HGNC:18553	0.494973	0.107634	1
ENSG00000030582	2896	GRN	HGNC:4601	0.235592	0.107769	1
ENSG00000124788	6310	ATXN1	HGNC:10548	0.347071	0.107946	1
ENSG00000150995	3708	ITPR1	HGNC:6180	0.385135	0.108322	1
ENSG00000150991	7316	UBC	HGNC:12468	-0.0884995	0.108582	1
ENSG00000125730	718	C3	HGNC:1318	-0.111498	0.108793	1
ENSG00000173530	8793	TNFRSF10D	HGNC:11907	0.182674	0.10887	1
ENSG00000069702	7049	TGFBR3	HGNC:11774	0.251758	0.108934	1
ENSG00000102316	10916	MAGED2	HGNC:16353	0.23006	0.108978	1
ENSG00000132405	57533	TBC1D14	HGNC:29246	0.158151	0.109101	1
ENSG00000169871	81844	TRIM56	HGNC:19028	0.256376	0.109172	1
ENSG00000124782	6239	RREB1	HGNC:10449	0.236262	0.109288	1
ENSG00000008952	7095	SEC62	HGNC:11846	-0.15769	0.109507	1
ENSG00000188486	3014	H2AX	HGNC:4739	-0.282365	0.109776	1
ENSG00000162104	115	ADCY9	HGNC:240	0.209764	0.10981	1
ENSG00000060138	8531	YBX3	HGNC:2428	-0.217859	0.109935	1
ENSG00000103502	10423	CDIPT	HGNC:1769	0.306819	0.11001	1
ENSG00000102103	10084	PQBP1	HGNC:9330	-0.178183	0.110043	1
ENSG00000124006	23363	OBSL1	HGNC:29092	0.263329	0.110124	1
ENSG00000149930	9344	TAOK2	HGNC:16835	0.230281	0.110129	1
ENSG00000239900	158	ADSL	HGNC:291	-0.1702	0.110209	1
ENSG00000196782	55534	MAML3	HGNC:16272	0.42961	0.110216	1
ENSG00000082153	9689	BZW1	HGNC:18380	-0.146537	0.110262	1
ENSG00000147155	10682	EBP	HGNC:3133	0.106892	0.110417	1
ENSG00000180370	5062	PAK2	HGNC:8591	-0.145834	0.110649	1
ENSG00000147403	6134	RPL10	HGNC:10298	-0.0829427	0.110682	1
ENSG00000163257	54876	DCAF16	HGNC:25987	0.221341	0.110688	1
ENSG00000148158	401548	SNX30	HGNC:23685	0.278148	0.111034	1
ENSG00000167996	2495	FTH1	HGNC:3976	-0.0894017	0.111149	1
ENSG00000142197	9980	DOP1B	HGNC:1291	0.47482	0.111211	1
ENSG00000048162	51491	NOP16	HGNC:26934	-0.263237	0.111216	1
ENSG00000185033	10509	SEMA4B	HGNC:10730	0.447536	0.11127	1
ENSG00000115902	6509	SLC1A4	HGNC:10942	0.44606	0.11127	1
ENSG00000143373	57592	ZNF687	HGNC:29277	0.3256	0.111632	1
ENSG00000149573	10205	MPZL2	HGNC:3496	0.316561	0.111632	1
ENSG00000155755	65062	TMEM237	HGNC:14432	-0.310592	0.111632	1
ENSG00000151576	79691	QTRT2	HGNC:25771	-0.2724	0.11194	1
ENSG00000178719	2907	GRINA	HGNC:4589	0.212635	0.112193	1
ENSG00000152217	26040	SETBP1	HGNC:15573	0.38705	0.112895	1
ENSG00000197969	23230	VPS13A	HGNC:1908	0.178974	0.113078	1
ENSG00000108588	57003	CCDC47	HGNC:24856	-0.139797	0.113175	1
ENSG00000142494	55244	SLC47A1	HGNC:25588	0.313429	0.113218	1
ENSG00000119326	8727	CTNNAL1	HGNC:2512	-0.195646	0.113361	1
ENSG00000100804	5693	PSMB5	HGNC:9542	-0.112894	0.113402	1
ENSG00000139178	51279	C1RL	HGNC:21265	0.350093	0.113617	1
ENSG00000113810	10051	SMC4	HGNC:14013	-0.156693	0.113691	1
ENSG00000137288	84300	UQCC2	HGNC:21237	-0.349618	0.113695	1
ENSG00000122566	3181	HNRNPA2B1	HGNC:5033	-0.123408	0.113858	1
ENSG00000119912	3416	IDE	HGNC:5381	-0.179296	0.113997	1
ENSG00000100028	6634	SNRPD3	HGNC:11160	-0.151123	0.114216	1
ENSG00000159840	7791	ZYX	HGNC:13200	-0.253167	0.114217	1
ENSG00000171105	3643	INSR	HGNC:6091	0.249846	0.11427	1
ENSG00000283761	NA			0.452779	0.114424	1
ENSG00000088367	2036	EPB41L1	HGNC:3378	0.57122	0.114454	1
ENSG00000064666	1265	CNN2	HGNC:2156	-0.163394	0.114657	1
ENSG00000137171	89953	KLC4	HGNC:21624	0.4628	0.114772	1
ENSG00000157637	124565	SLC38A10	HGNC:28237	0.276004	0.114947	1
ENSG00000084234	334	APLP2	HGNC:598	0.074618	0.115086	1
ENSG00000197912	6687	SPG7	HGNC:11237	0.189165	0.115367	1
ENSG00000170608	3171	FOXA3	HGNC:5023	0.263865	0.115438	1
ENSG00000132694	9826	ARHGEF11	HGNC:14580	0.238749	0.115619	1
ENSG00000182263	55137	FIGN	HGNC:13285	0.368742	0.115758	1
ENSG00000196517	6536	SLC6A9	HGNC:11056	0.41185	0.115842	1
ENSG00000174353	378108	STAG3L3	HGNC:33845	0.407889	0.115842	1
ENSG00000137804	51203	NUSAP1	HGNC:18538	-0.167032	0.116281	1
ENSG00000165480	221150	SKA3	HGNC:20262	-0.320328	0.116318	1
ENSG00000070540	55062	WIPI1	HGNC:25471	0.32028	0.116381	1
ENSG00000135956	55654	TMEM127	HGNC:26038	0.242526	0.116569	1
ENSG00000164050	5364	PLXNB1	HGNC:9103	0.165358	0.116743	1
ENSG00000135698	10200	MPHOSPH6	HGNC:7214	-0.269658	0.117297	1
ENSG00000095637	10580	SORBS1	HGNC:14565	0.335762	0.117373	1
ENSG00000106462	2146	EZH2	HGNC:3527	-0.211107	0.117436	1
ENSG00000124422	23326	USP22	HGNC:12621	0.108428	0.117447	1
ENSG00000112769	3910	LAMA4	HGNC:6484	0.426409	0.117564	1
ENSG00000178105	1662	DDX10	HGNC:2735	-0.285993	0.11757	1
ENSG00000134874	22873	DZIP1	HGNC:20908	0.642231	0.117653	1
ENSG00000196739	85301	COL27A1	HGNC:22986	0.2185	0.117718	1
ENSG00000137486	408	ARRB1	HGNC:711	0.266158	0.117761	1
ENSG00000126001	11190	CEP250	HGNC:1859	0.173951	0.117786	1
ENSG00000100664	1983	EIF5	HGNC:3299	-0.115987	0.117805	1
ENSG00000146070	7941	PLA2G7	HGNC:9040	0.361882	0.117815	1
ENSG00000130707	445	ASS1	HGNC:758	0.310507	0.117957	1
ENSG00000135100	6927	HNF1A	HGNC:11621	0.265494	0.117962	1
ENSG00000136156	9445	ITM2B	HGNC:6174	0.115273	0.117997	1
ENSG00000100280	162	AP1B1	HGNC:554	0.15529	0.118027	1
ENSG00000168610	6774	STAT3	HGNC:11364	0.196719	0.118184	1
ENSG00000143409	55793	MINDY1	HGNC:25648	0.468186	0.118314	1
ENSG00000166260	1353	COX11	HGNC:2261	-0.234327	0.118465	1
ENSG00000196821	64771	ILRUN	HGNC:21215	0.162414	0.118587	1
ENSG00000177463	7182	NR2C2	HGNC:7972	0.193717	0.118852	1
ENSG00000168906	4144	MAT2A	HGNC:6904	-0.121955	0.118951	1
ENSG00000125834	140901	STK35	HGNC:16254	0.19785	0.119025	1
ENSG00000177239	11253	MAN1B1	HGNC:6823	0.192813	0.119083	1
ENSG00000163820	79443	FYCO1	HGNC:14673	0.303057	0.119529	1
ENSG00000110955	506	ATP5F1B	HGNC:830	-0.0860243	0.119738	1
ENSG00000160633	6294	SAFB	HGNC:10520	-0.155309	0.119821	1
ENSG00000134375	10440	TIMM17A	HGNC:17315	-0.252494	0.119895	1
ENSG00000174695	153339	TMEM167A	HGNC:28330	-0.173752	0.120017	1
ENSG00000160209	8566	PDXK	HGNC:8819	0.216331	0.120217	1
ENSG00000149428	10525	HYOU1	HGNC:16931	0.0965106	0.120251	1
ENSG00000144426	65065	NBEAL1	HGNC:20681	0.429916	0.12069	1
ENSG00000198363	444	ASPH	HGNC:757	-0.12637	0.120737	1
ENSG00000100359	27352	SGSM3	HGNC:25228	0.277955	0.121027	1
ENSG00000111540	5869	RAB5B	HGNC:9784	0.15341	0.121072	1
ENSG00000127241	5648	MASP1	HGNC:6901	0.0974964	0.121376	1
ENSG00000179820	91663	MYADM	HGNC:7544	0.280167	0.121588	1
ENSG00000160271	5900	RALGDS	HGNC:9842	0.498999	0.121656	1
ENSG00000145217	10861	SLC26A1	HGNC:10993	0.465929	0.121837	1
ENSG00000147883	1030	CDKN2B	HGNC:1788	-0.464392	0.121837	1
ENSG00000168255	NA	POLR2J3	HGNC:33853	0.344242	0.12191	1
ENSG00000111752	1911	PHC1	HGNC:3182	0.358491	0.121954	1
ENSG00000128965	79094	CHAC1	HGNC:28680	1.02257	0.12216	1
ENSG00000143847	8497	PPFIA4	HGNC:9248	0.941855	0.12216	1
ENSG00000130985	7317	UBA1	HGNC:12469	0.131571	0.122363	1
ENSG00000078668	7419	VDAC3	HGNC:12674	-0.140904	0.122487	1
ENSG00000109072	7448	VTN	HGNC:12724	0.124242	0.122551	1
ENSG00000125885	84515	MCM8	HGNC:16147	-0.211771	0.122844	1
ENSG00000107882	51684	SUFU	HGNC:16466	0.312526	0.123152	1
ENSG00000115677	3069	HDLBP	HGNC:4857	0.0729022	0.123177	1
ENSG00000084463	51729	WBP11	HGNC:16461	-0.141878	0.123214	1
ENSG00000256500	NA			-0.377206	0.123472	1
ENSG00000141503	50488	MINK1	HGNC:17565	0.165433	0.123505	1
ENSG00000123136	10212	DDX39A	HGNC:17821	-0.193666	0.123938	1
ENSG00000125743	6633	SNRPD2	HGNC:11159	-0.119632	0.124291	1
ENSG00000189241	7259	TSPYL1	HGNC:12382	0.213631	0.124377	1
ENSG00000011275	54476	RNF216	HGNC:21698	0.223483	0.124436	1
ENSG00000133612	116988	AGAP3	HGNC:16923	0.27882	0.124535	1
ENSG00000172809	6169	RPL38	HGNC:10349	-0.111722	0.124566	1
ENSG00000065183	10885	WDR3	HGNC:12755	-0.203637	0.124789	1
ENSG00000063854	3029	HAGH	HGNC:4805	0.319835	0.124823	1
ENSG00000072134	22905	EPN2	HGNC:18639	0.30764	0.124849	1
ENSG00000133773	29080	CCDC59	HGNC:25005	-0.306909	0.124849	1
ENSG00000138398	9360	PPIG	HGNC:14650	-0.170074	0.124903	1
ENSG00000150687	11098	PRSS23	HGNC:14370	-0.573709	0.125139	1
ENSG00000286070	2678	GGT1	HGNC:4250	-0.159719	0.125684	1
ENSG00000126562	65266	WNK4	HGNC:14544	0.373932	0.125952	1
ENSG00000186470	11118	BTN3A2	HGNC:1139	0.366629	0.125952	1
ENSG00000167522	29123	ANKRD11	HGNC:21316	0.178608	0.125966	1
ENSG00000197747	6281	S100A10	HGNC:10487	-0.124007	0.126851	1
ENSG00000186635	116985	ARAP1	HGNC:16925	0.257378	0.12697	1
ENSG00000116791	1429	CRYZ	HGNC:2419	-0.154742	0.127044	1
ENSG00000112759	2030	SLC29A1	HGNC:11003	0.215767	0.127074	1
ENSG00000158615	84919	PPP1R15B	HGNC:14951	0.203714	0.127129	1
ENSG00000141505	432	ASGR1	HGNC:742	0.239223	0.127397	1
ENSG00000157106	23049	SMG1	HGNC:30045	0.160257	0.128032	1
ENSG00000009307	7812	CSDE1	HGNC:29905	-0.0956227	0.128154	1
ENSG00000108306	84961	FBXL20	HGNC:24679	0.506773	0.12866	1
ENSG00000158373	3017	H2BC5	HGNC:4747	-0.451705	0.12882	1
ENSG00000179532	144132	DNHD1	HGNC:26532	0.437738	0.12882	1
ENSG00000145592	6167	RPL37	HGNC:10347	-0.0843938	0.129093	1
ENSG00000168066	7536	SF1	HGNC:12950	-0.130305	0.129151	1
ENSG00000105323	11100	HNRNPUL1	HGNC:17011	-0.103723	0.129318	1
ENSG00000117133	80135	RPF1	HGNC:30350	-0.269172	0.129547	1
ENSG00000178127	4729	NDUFV2	HGNC:7717	-0.135495	0.129548	1
ENSG00000114126	7029	TFDP2	HGNC:11751	0.255514	0.129646	1
ENSG00000135390	517	ATP5MC2	HGNC:842	0.14254	0.129688	1
ENSG00000135052	51280	GOLM1	HGNC:15451	0.134471	0.129848	1
ENSG00000092108	23256	SCFD1	HGNC:20726	-0.126107	0.129997	1
ENSG00000165934	53981	CPSF2	HGNC:2325	-0.186289	0.130103	1
ENSG00000115159	2820	GPD2	HGNC:4456	-0.205234	0.130233	1
ENSG00000221823	5534	PPP3R1	HGNC:9317	-0.227968	0.130335	1
ENSG00000163728	151613	TTC14	HGNC:24697	0.320201	0.13035	1
ENSG00000068308	55593	OTUD5	HGNC:25402	0.160215	0.130381	1
ENSG00000138071	10097	ACTR2	HGNC:169	-0.116352	0.130529	1
ENSG00000172053	5859	QARS1	HGNC:9751	0.107201	0.130604	1
ENSG00000109861	1075	CTSC	HGNC:2528	-0.124244	0.131173	1
ENSG00000128849	84952	CGNL1	HGNC:25931	0.228419	0.131325	1
ENSG00000196547	4122	MAN2A2	HGNC:6825	0.240918	0.131522	1
ENSG00000131503	54882	ANKHD1	HGNC:24714	0.167546	0.131857	1
ENSG00000170017	214	ALCAM	HGNC:400	0.147686	0.131976	1
ENSG00000173517	79834	PEAK1	HGNC:29431	0.251745	0.132085	1
ENSG00000166803	9768	PCLAF	HGNC:28961	-0.312124	0.132181	1
ENSG00000088833	55968	NSFL1C	HGNC:15912	-0.138949	0.132218	1
ENSG00000076555	32	ACACB	HGNC:85	0.445827	0.132279	1
ENSG00000273604	100170841	EPOP	HGNC:34493	0.435139	0.132279	1
ENSG00000156381	122416	ANKRD9	HGNC:20096	0.431273	0.132279	1
ENSG00000140577	64784	CRTC3	HGNC:26148	0.396612	0.132428	1
ENSG00000183762	83999	KREMEN1	HGNC:17550	0.388273	0.132428	1
ENSG00000081181	384	ARG2	HGNC:664	-0.231505	0.132697	1
ENSG00000205352	54458	PRR13	HGNC:24528	-0.131982	0.1327	1
ENSG00000138448	3685	ITGAV	HGNC:6150	-0.151516	0.132701	1
ENSG00000183291	9403	SELENOF	HGNC:17705	-0.15755	0.132817	1
ENSG00000124614	6204	RPS10	HGNC:10383	-0.082219	0.132883	1
ENSG00000125629	51141	INSIG2	HGNC:20452	0.390271	0.133028	1
ENSG00000159388	7832	BTG2	HGNC:1131	0.386412	0.133028	1
ENSG00000076928	9138	ARHGEF1	HGNC:681	0.239703	0.133136	1
ENSG00000006744	60528	ELAC2	HGNC:14198	-0.151807	0.133166	1
ENSG00000277161	284098	PIGW	HGNC:23213	-0.477656	0.133176	1
ENSG00000132313	51318	MRPL35	HGNC:14489	-0.250772	0.1333	1
ENSG00000110245	345	APOC3	HGNC:610	0.359554	0.133327	1
ENSG00000146859	55281	TMEM140	HGNC:21870	0.350385	0.133327	1
ENSG00000106789	7464	CORO2A	HGNC:2255	0.229856	0.133751	1
ENSG00000106355	23658	LSM5	HGNC:17162	-0.228258	0.133751	1
ENSG00000173120	22992	KDM2A	HGNC:13606	0.0839201	0.133837	1
ENSG00000101335	10398	MYL9	HGNC:15754	-0.613617	0.133845	1
ENSG00000183255	754	PTTG1IP	HGNC:13524	0.123772	0.133847	1
ENSG00000060566	84699	CREB3L3	HGNC:18855	0.309746	0.134005	1
ENSG00000105647	5296	PIK3R2	HGNC:8980	0.174819	0.134515	1
ENSG00000196230	203068	TUBB	HGNC:20778	-0.0711879	0.134693	1
ENSG00000104131	8669	EIF3J	HGNC:3270	-0.200465	0.134859	1
ENSG00000016391	55349	CHDH	HGNC:24288	0.240023	0.134911	1
ENSG00000115020	200576	PIKFYVE	HGNC:23785	0.235053	0.134911	1
ENSG00000197930	30001	ERO1A	HGNC:13280	0.210429	0.134914	1
ENSG00000139233	84298	LLPH	HGNC:28229	-0.285219	0.13503	1
ENSG00000106588	5683	PSMA2	HGNC:9531	-0.132346	0.13521	1
ENSG00000127663	23030	KDM4B	HGNC:29136	0.348793	0.135292	1
ENSG00000198732	64093	SMOC1	HGNC:20318	0.34788	0.135292	1
ENSG00000132613	92154	MTSS2	HGNC:25094	0.213643	0.135455	1
ENSG00000196141	26010	SPATS2L	HGNC:24574	-0.117609	0.135612	1
ENSG00000168159	149603	RNF187	HGNC:27146	0.197889	0.135626	1
ENSG00000124702	116138	KLHDC3	HGNC:20704	0.18554	0.135704	1
ENSG00000132031	4148	MATN3	HGNC:6909	-0.30136	0.135822	1
ENSG00000111261	54682	MANSC1	HGNC:25505	0.274356	0.135912	1
ENSG00000117114	23266	ADGRL2	HGNC:18582	0.114657	0.135954	1
ENSG00000005844	3683	ITGAL	HGNC:6148	0.38575	0.136069	1
ENSG00000130309	79709	COLGALT1	HGNC:26182	0.162013	0.136152	1
ENSG00000161944	433	ASGR2	HGNC:743	0.126327	0.136155	1
ENSG00000147459	80005	DOCK5	HGNC:23476	0.284106	0.136586	1
ENSG00000133243	55643	BTBD2	HGNC:15504	0.299369	0.136838	1
ENSG00000085982	55230	USP40	HGNC:20069	0.230181	0.1369	1
ENSG00000100567	5684	PSMA3	HGNC:9532	-0.142185	0.137119	1
ENSG00000163950	7884	SLBP	HGNC:10904	-0.165097	0.137438	1
ENSG00000104824	3191	HNRNPL	HGNC:5045	-0.095068	0.137451	1
ENSG00000058673	9877	ZC3H11A	HGNC:29093	0.134798	0.13748	1
ENSG00000135972	64965	MRPS9	HGNC:14501	-0.31133	0.137633	1
ENSG00000165304	9833	MELK	HGNC:16870	-0.133024	0.137854	1
ENSG00000168890	129303	TMEM150A	HGNC:24677	0.318356	0.138006	1
ENSG00000138778	1062	CENPE	HGNC:1856	-0.168673	0.138188	1
ENSG00000181061	25994	HIGD1A	HGNC:29527	-0.169221	0.138606	1
ENSG00000073584	6605	SMARCE1	HGNC:11109	-0.154295	0.138621	1
ENSG00000174804	8322	FZD4	HGNC:4042	0.249619	0.13869	1
ENSG00000087263	55239	OGFOD1	HGNC:25585	-0.224537	0.138989	1
ENSG00000166987	114785	MBD6	HGNC:20445	0.221464	0.138989	1
ENSG00000134698	192670	2004-08-01	HGNC:18424	0.420566	0.139129	1
ENSG00000188603	1201	CLN3	HGNC:2074	0.242329	0.139335	1
ENSG00000244005	9054	NFS1	HGNC:15910	0.234594	0.139396	1
ENSG00000178772	1370	CPN2	HGNC:2313	0.299811	0.139438	1
ENSG00000253719	552889	ATXN7L3B	HGNC:37931	-0.15381	0.139582	1
ENSG00000126012	8242	KDM5C	HGNC:11114	0.121645	0.139606	1
ENSG00000184840	54732	TMED9	HGNC:24878	0.0951486	0.139672	1
ENSG00000178445	2731	GLDC	HGNC:4313	-0.15925	0.139852	1
ENSG00000138674	22872	SEC31A	HGNC:17052	0.104923	0.140469	1
ENSG00000123737	5393	EXOSC9	HGNC:9137	-0.240484	0.140533	1
ENSG00000139636	55716	LMBR1L	HGNC:18268	0.349666	0.140599	1
ENSG00000100330	8897	MTMR3	HGNC:7451	0.268754	0.141107	1
ENSG00000171467	24149	ZNF318	HGNC:13578	0.295669	0.141236	1
ENSG00000104267	760	CA2	HGNC:1373	-0.248717	0.141272	1
ENSG00000065150	3843	IPO5	HGNC:6402	-0.109552	0.141273	1
ENSG00000148200	2649	NR6A1	HGNC:7985	0.180492	0.141832	1
ENSG00000182095	84629	TNRC18	HGNC:11962	0.256916	0.141882	1
ENSG00000175155	388403	YPEL2	HGNC:18326	0.490481	0.142088	1
ENSG00000074181	4854	NOTCH3	HGNC:7883	0.528729	0.142289	1
ENSG00000197043	309	ANXA6	HGNC:544	0.104235	0.142346	1
ENSG00000107438	9124	PDLIM1	HGNC:2067	-0.158935	0.142478	1
ENSG00000136935	2800	GOLGA1	HGNC:4424	0.293896	0.143027	1
ENSG00000111300	80018	NAA25	HGNC:25783	-0.198386	0.143132	1
ENSG00000070159	5774	PTPN3	HGNC:9655	0.218423	0.143141	1
ENSG00000164032	3015	H2AZ1	HGNC:4741	-0.0989648	0.143411	1
ENSG00000004961	3052	HCCS	HGNC:4837	-0.248309	0.143841	1
ENSG00000008083	3720	JARID2	HGNC:6196	0.324534	0.143998	1
ENSG00000187239	23048	FNBP1	HGNC:17069	0.273454	0.144117	1
ENSG00000183723	146223	CMTM4	HGNC:19175	0.26697	0.144117	1
ENSG00000115963	390	RND3	HGNC:671	-0.263701	0.144117	1
ENSG00000126261	10054	UBA2	HGNC:30661	-0.11559	0.144916	1
ENSG00000138308	84647	PLA2G12B	HGNC:18555	0.389677	0.145081	1
ENSG00000004487	23028	KDM1A	HGNC:29079	-0.122787	0.145185	1
ENSG00000079134	9984	THOC1	HGNC:19070	-0.237521	0.145297	1
ENSG00000163993	6286	S100P	HGNC:10504	0.207648	0.145299	1
ENSG00000147684	4715	NDUFB9	HGNC:7704	-0.147536	0.145311	1
ENSG00000132780	4678	NASP	HGNC:7644	-0.109297	0.145396	1
ENSG00000116898	64960	MRPS15	HGNC:14504	-0.164413	0.145543	1
ENSG00000001461	57185	NIPAL3	HGNC:25233	0.371874	0.145866	1
ENSG00000167862	3396	MRPL58	HGNC:5359	-0.370744	0.145866	1
ENSG00000157985	116987	AGAP1	HGNC:16922	0.340706	0.145866	1
ENSG00000149932	124446	TMEM219	HGNC:25201	0.312618	0.145868	1
ENSG00000066117	6602	SMARCD1	HGNC:11106	-0.133485	0.145883	1
ENSG00000011105	10867	TSPAN9	HGNC:21640	0.217333	0.145953	1
ENSG00000113648	9555	MACROH2A1	HGNC:4740	-0.16559	0.146312	1
ENSG00000107104	23189	KANK1	HGNC:19309	0.156526	0.14679	1
ENSG00000166949	4088	SMAD3	HGNC:6769	0.225151	0.147148	1
ENSG00000166913	7529	YWHAB	HGNC:12849	-0.112129	0.147599	1
ENSG00000248098	593	BCKDHA	HGNC:986	0.233082	0.14766	1
ENSG00000133119	5983	RFC3	HGNC:9971	-0.245166	0.147668	1
ENSG00000223705	NA	NSUN5P1	HGNC:19146	0.273904	0.148058	1
ENSG00000127831	7429	VIL1	HGNC:12690	-0.124232	0.148102	1
ENSG00000078140	3093	UBE2K	HGNC:4914	-0.149946	0.148207	1
ENSG00000188529	10772	SRSF10	HGNC:16713	-0.137793	0.148329	1
ENSG00000037897	4234	METTL1	HGNC:7030	-0.365499	0.148509	1
ENSG00000113387	10923	SUB1	HGNC:19985	-0.141395	0.148672	1
ENSG00000159792	5681	PSKH1	HGNC:9529	0.238342	0.148937	1
ENSG00000206053	90861	JPT2	HGNC:14137	-0.141673	0.149181	1
ENSG00000269190	115290	FBXO17	HGNC:18754	0.39977	0.149223	1
ENSG00000106070	2887	GRB10	HGNC:4564	0.223502	0.149339	1
ENSG00000065833	4199	ME1	HGNC:6983	-0.161252	0.149545	1
ENSG00000241553	10093	ARPC4	HGNC:707	-0.112812	0.149588	1
ENSG00000128159	85378	TUBGCP6	HGNC:18127	0.276777	0.149674	1
ENSG00000168078	55872	PBK	HGNC:18282	-0.241185	0.150202	1
ENSG00000100612	51635	DHRS7	HGNC:21524	0.194992	0.150244	1
ENSG00000126749	10436	EMG1	HGNC:16912	-0.182824	0.150724	1
ENSG00000167395	9726	ZNF646	HGNC:29004	0.380093	0.150992	1
ENSG00000127922	7979	SEM1	HGNC:10845	-0.123042	0.151009	1
ENSG00000213782	51202	DDX47	HGNC:18682	-0.19175	0.151082	1
ENSG00000160783	11243	PMF1	HGNC:9112	-0.248962	0.151148	1
ENSG00000196998	11152	WDR45	HGNC:28912	0.247983	0.151148	1
ENSG00000038382	7204	TRIO	HGNC:12303	0.232265	0.151183	1
ENSG00000051108	9709	HERPUD1	HGNC:13744	0.273203	0.151284	1
ENSG00000019144	23187	PHLDB1	HGNC:23697	0.264123	0.151284	1
ENSG00000157350	6483	ST3GAL2	HGNC:10863	0.212196	0.151336	1
ENSG00000149212	143686	SESN3	HGNC:23060	0.243748	0.151463	1
ENSG00000178764	22882	ZHX2	HGNC:18513	0.201672	0.151569	1
ENSG00000122545	989	SEPTIN7	HGNC:1717	-0.134114	0.151651	1
ENSG00000100814	57820	CCNB1IP1	HGNC:19437	-0.201434	0.151681	1
ENSG00000148730	1979	EIF4EBP2	HGNC:3289	0.11427	0.152187	1
ENSG00000163349	204851	HIPK1	HGNC:19006	0.174354	0.152194	1
ENSG00000105221	208	AKT2	HGNC:392	0.155437	0.152208	1
ENSG00000225630	NA	MTND2P28	HGNC:42129	-0.138636	0.152322	1
ENSG00000170776	11214	AKAP13	HGNC:371	0.19845	0.152458	1
ENSG00000099326	7593	MZF1	HGNC:13108	0.653327	0.152571	1
ENSG00000110321	1982	EIF4G2	HGNC:3297	-0.0666134	0.153257	1
ENSG00000079459	2222	FDFT1	HGNC:3629	0.093503	0.153268	1
ENSG00000102900	9688	NUP93	HGNC:28958	-0.181084	0.153429	1
ENSG00000082515	29093	MRPL22	HGNC:14480	-0.228937	0.153517	1
ENSG00000070785	8891	EIF2B3	HGNC:3259	-0.275969	0.15363	1
ENSG00000198034	6191	RPS4X	HGNC:10424	-0.0845125	0.153704	1
ENSG00000186174	283149	BCL9L	HGNC:23688	0.302373	0.153738	1
ENSG00000075131	54962	TIPIN	HGNC:30750	-0.351926	0.153919	1
ENSG00000114739	93	ACVR2B	HGNC:174	0.23215	0.153976	1
ENSG00000108592	117246	FTSJ3	HGNC:17136	-0.139986	0.154245	1
ENSG00000154582	6921	ELOC	HGNC:11617	-0.212649	0.154371	1
ENSG00000060339	55749	CCAR1	HGNC:24236	-0.175509	0.154424	1
ENSG00000156599	25921	ZDHHC5	HGNC:18472	0.0943383	0.154505	1
ENSG00000166012	79101	TAF1D	HGNC:28759	-0.203273	0.154518	1
ENSG00000184208	NA	C22orf46	HGNC:26294	0.303156	0.154655	1
ENSG00000106554	54927	CHCHD3	HGNC:21906	-0.198902	0.155113	1
ENSG00000184634	9968	MED12	HGNC:11957	0.193533	0.155113	1
ENSG00000130821	6535	SLC6A8	HGNC:11055	0.614589	0.155203	1
ENSG00000215252	440270	GOLGA8B	HGNC:31973	0.24071	0.155216	1
ENSG00000116750	51377	UCHL5	HGNC:19678	-0.275774	0.155372	1
ENSG00000173915	84833	ATP5MD	HGNC:30889	-0.19363	0.155447	1
ENSG00000186318	23621	BACE1	HGNC:933	0.290398	0.15551	1
ENSG00000139219	1280	COL2A1	HGNC:2200	0.14815	0.155777	1
ENSG00000120875	1846	DUSP4	HGNC:3070	-0.387818	0.155827	1
ENSG00000146072	27242	TNFRSF21	HGNC:13469	-0.21094	0.155849	1
ENSG00000110719	10312	TCIRG1	HGNC:11647	0.271449	0.156079	1
ENSG00000130766	83667	SESN2	HGNC:20746	0.346201	0.156341	1
ENSG00000114767	9136	RRP9	HGNC:16829	-0.315161	0.156755	1
ENSG00000137145	55667	DENND4C	HGNC:26079	0.366458	0.156825	1
ENSG00000139641	23344	ESYT1	HGNC:29534	-0.12186	0.156924	1
ENSG00000105968	94239	H2AZ2	HGNC:20664	-0.126904	0.157008	1
ENSG00000141985	6455	SH3GL1	HGNC:10830	0.214849	0.157202	1
ENSG00000168795	9925	ZBTB5	HGNC:23836	0.174697	0.157361	1
ENSG00000091640	9552	SPAG7	HGNC:11216	-0.280851	0.157412	1
ENSG00000140525	55215	FANCI	HGNC:25568	-0.146102	0.157432	1
ENSG00000152127	4249	MGAT5	HGNC:7049	0.144908	0.157432	1
ENSG00000078902	54472	TOLLIP	HGNC:16476	0.229894	0.157717	1
ENSG00000038358	23644	EDC4	HGNC:17157	0.166848	0.157798	1
ENSG00000173273	8658	TNKS	HGNC:11941	0.239977	0.157908	1
ENSG00000052749	23223	RRP12	HGNC:29100	-0.214	0.157998	1
ENSG00000278053	11056	DDX52	HGNC:20038	-0.226798	0.158146	1
ENSG00000089280	2521	FUS	HGNC:4010	-0.0883155	0.158262	1
ENSG00000139651	283337	ZNF740	HGNC:27465	0.204204	0.158385	1
ENSG00000241468	9551	ATP5MF	HGNC:848	-0.116108	0.158586	1
ENSG00000133316	54663	WDR74	HGNC:25529	-0.268083	0.158836	1
ENSG00000089351	57655	GRAMD1A	HGNC:29305	0.303128	0.158845	1
ENSG00000179912	22864	R3HDM2	HGNC:29167	0.251037	0.158877	1
ENSG00000136758	10730	YME1L1	HGNC:12843	-0.128676	0.159066	1
ENSG00000108256	57532	NUFIP2	HGNC:17634	0.164042	0.159737	1
ENSG00000140526	11057	ABHD2	HGNC:18717	0.200641	0.160137	1
ENSG00000167930	83986	FAM234A	HGNC:14163	0.243847	0.160325	1
ENSG00000178950	2580	GAK	HGNC:4113	0.166593	0.160333	1
ENSG00000116649	6723	SRM	HGNC:11296	-0.205997	0.160378	1
ENSG00000234964	NA	FABP5P7	HGNC:31070	-0.231647	0.160582	1
ENSG00000102125	6901	TAZ	HGNC:11577	0.596851	0.160953	1
ENSG00000129474	84962	AJUBA	HGNC:20250	-0.184009	0.161006	1
ENSG00000196313	9883	POM121	HGNC:19702	0.134523	0.161224	1
ENSG00000170348	10972	TMED10	HGNC:16998	0.115342	0.161231	1
ENSG00000108960	23531	MMD	HGNC:7153	-0.114939	0.16156	1
ENSG00000168827	85476	GFM1	HGNC:13780	-0.223206	0.161585	1
ENSG00000034510	9168	TMSB10	HGNC:11879	-0.0809027	0.161724	1
ENSG00000020256	55734	ZFP64	HGNC:15940	0.318882	0.161749	1
ENSG00000080845	22839	DLGAP4	HGNC:24476	0.248897	0.161769	1
ENSG00000137103	51754	TMEM8B	HGNC:21427	0.568293	0.162093	1
ENSG00000144840	285282	RABL3	HGNC:18072	-0.374728	0.162329	1
ENSG00000112379	57221	ARFGEF3	HGNC:21213	0.257208	0.162389	1
ENSG00000107679	59338	PLEKHA1	HGNC:14335	0.254525	0.162389	1
ENSG00000133606	23608	MKRN1	HGNC:7112	0.182319	0.162638	1
ENSG00000213923	1454	CSNK1E	HGNC:2453	0.181193	0.162638	1
ENSG00000198612	10920	COPS8	HGNC:24335	-0.228464	0.162654	1
ENSG00000171227	140738	TMEM37	HGNC:18216	0.223629	0.162654	1
ENSG00000136717	274	BIN1	HGNC:1052	0.216005	0.162725	1
ENSG00000133466	114904	C1QTNF6	HGNC:14343	0.815142	0.162869	1
ENSG00000261150	83481	EPPK1	HGNC:15577	0.750019	0.162869	1
ENSG00000111845	55003	PAK1IP1	HGNC:20882	-0.283793	0.163069	1
ENSG00000104870	2217	FCGRT	HGNC:3621	0.250968	0.163207	1
ENSG00000186866	23275	POFUT2	HGNC:14683	0.232297	0.163238	1
ENSG00000101160	1522	CTSZ	HGNC:2547	0.144778	0.163375	1
ENSG00000198467	7169	TPM2	HGNC:12011	-0.136456	0.163617	1
ENSG00000134333	3939	LDHA	HGNC:6535	0.0749427	0.163923	1
ENSG00000088899	9762	LZTS3	HGNC:30139	0.247884	0.163951	1
ENSG00000183431	10946	SF3A3	HGNC:10767	-0.121787	0.163963	1
ENSG00000103642	114294	LACTB	HGNC:16468	-0.332929	0.164031	1
ENSG00000052795	57600	FNIP2	HGNC:29280	0.203704	0.164335	1
ENSG00000178802	4351	MPI	HGNC:7216	0.235932	0.16464	1
ENSG00000121741	7750	ZMYM2	HGNC:12989	0.189518	0.164763	1
ENSG00000160691	6464	SHC1	HGNC:10840	0.111747	0.165009	1
ENSG00000149474	57325	KAT14	HGNC:15904	-0.291748	0.165052	1
ENSG00000261236	23246	BOP1	HGNC:15519	-0.278113	0.165188	1
ENSG00000164081	51368	TEX264	HGNC:30247	0.360926	0.165422	1
ENSG00000136878	10868	USP20	HGNC:12619	0.36402	0.165541	1
ENSG00000115128	51639	SF3B6	HGNC:30096	-0.176472	0.16578	1
ENSG00000178401	79962	DNAJC22	HGNC:25802	0.166702	0.166054	1
ENSG00000162377	65260	COA7	HGNC:25716	-0.24597	0.166069	1
ENSG00000144713	6161	RPL32	HGNC:10336	-0.094311	0.166139	1
ENSG00000117877	10849	CD3EAP	HGNC:24219	-0.304475	0.166308	1
ENSG00000135821	2752	GLUL	HGNC:4341	0.0768951	0.166315	1
ENSG00000160408	30815	ST6GALNAC6	HGNC:23364	0.215227	0.166318	1
ENSG00000108788	6945	MLX	HGNC:11645	-0.182973	0.166431	1
ENSG00000185825	10134	BCAP31	HGNC:16695	0.139455	0.166467	1
ENSG00000144560	9686	VGLL4	HGNC:28966	0.207192	0.166482	1
ENSG00000180573	8334	H2AC6	HGNC:4733	-0.321822	0.166561	1
ENSG00000044574	3309	HSPA5	HGNC:5238	-0.0583279	0.167079	1
ENSG00000248015	NA			0.944054	0.167134	1
ENSG00000125445	51081	MRPS7	HGNC:14499	-0.164863	0.167316	1
ENSG00000131979	2643	GCH1	HGNC:4193	-0.266808	0.16737	1
ENSG00000213593	51075	TMX2	HGNC:30739	-0.0921971	0.167443	1
ENSG00000212802	NA	RPL15P3	HGNC:21538	0.371827	0.167459	1
ENSG00000102554	688	KLF5	HGNC:6349	-0.240539	0.167492	1
ENSG00000122194	5340	PLG	HGNC:9071	0.237763	0.167492	1
ENSG00000155508	9337	CNOT8	HGNC:9207	0.188111	0.168426	1
ENSG00000099954	27443	CECR2	HGNC:1840	0.232246	0.1685	1
ENSG00000101191	11083	DIDO1	HGNC:2680	0.153551	0.168555	1
ENSG00000198951	4668	NAGA	HGNC:7631	0.297148	0.168568	1
ENSG00000104998	9466	IL27RA	HGNC:17290	0.362975	0.168726	1
ENSG00000100626	57452	GALNT16	HGNC:23233	0.902883	0.168728	1
ENSG00000061656	6676	SPAG4	HGNC:11214	0.839493	0.168728	1
ENSG00000110911	4891	SLC11A2	HGNC:10908	0.218302	0.168742	1
ENSG00000145736	2966	GTF2H2	HGNC:4656	-0.554439	0.168865	1
ENSG00000243955	2938	GSTA1	HGNC:4626	-0.51724	0.168865	1
ENSG00000136271	54606	DDX56	HGNC:18193	-0.168817	0.168911	1
ENSG00000138771	57619	SHROOM3	HGNC:30422	0.322229	0.169076	1
ENSG00000174080	8722	CTSF	HGNC:2531	0.315463	0.169076	1
ENSG00000239305	7844	RNF103	HGNC:12859	0.283369	0.169137	1
ENSG00000167525	147011	PROCA1	HGNC:28600	0.58867	0.169162	1
ENSG00000187134	1645	AKR1C1	HGNC:384	-0.20445	0.169618	1
ENSG00000133030	23164	MPRIP	HGNC:30321	0.143355	0.169627	1
ENSG00000131100	529	ATP6V1E1	HGNC:857	-0.125441	0.169786	1
ENSG00000144043	113419	TEX261	HGNC:30712	0.148613	0.169802	1
ENSG00000143537	8751	ADAM15	HGNC:193	0.224655	0.169804	1
ENSG00000089048	51575	ESF1	HGNC:15898	-0.183134	0.169852	1
ENSG00000148840	23082	PPRC1	HGNC:30025	-0.181844	0.169852	1
ENSG00000182199	6472	SHMT2	HGNC:10852	0.0991551	0.170169	1
ENSG00000146918	54892	NCAPG2	HGNC:21904	-0.192906	0.1702	1
ENSG00000115760	57448	BIRC6	HGNC:13516	0.163332	0.170331	1
ENSG00000007372	5080	PAX6	HGNC:8620	0.439656	0.170555	1
ENSG00000077152	29089	UBE2T	HGNC:25009	-0.211408	0.170615	1
ENSG00000076864	5909	RAP1GAP	HGNC:9858	0.306925	0.170815	1
ENSG00000044090	9820	CUL7	HGNC:21024	0.299948	0.170815	1
ENSG00000177383	64110	MAGEF1	HGNC:29639	-0.293328	0.170815	1
ENSG00000156642	27020	NPTN	HGNC:17867	0.124271	0.170944	1
ENSG00000149089	51074	APIP	HGNC:17581	-0.283796	0.171163	1
ENSG00000178573	4094	MAF	HGNC:6776	0.51317	0.171329	1
ENSG00000178741	9377	COX5A	HGNC:2267	-0.148684	0.171512	1
ENSG00000079950	8417	STX7	HGNC:11442	-0.237596	0.17173	1
ENSG00000135926	64114	TMBIM1	HGNC:23410	0.134053	0.171847	1
ENSG00000147421	79618	HMBOX1	HGNC:26137	0.390892	0.171931	1
ENSG00000161904	221496	LEMD2	HGNC:21244	0.266436	0.172321	1
ENSG00000164068	63891	RNF123	HGNC:21148	0.225356	0.1724	1
ENSG00000115761	79954	NOL10	HGNC:25862	-0.264287	0.172404	1
ENSG00000185000	8694	DGAT1	HGNC:2843	0.251225	0.172404	1
ENSG00000237550	NA			-0.113399	0.172814	1
ENSG00000198837	9909	DENND4B	HGNC:29044	0.208933	0.172841	1
ENSG00000125826	10616	RBCK1	HGNC:15864	0.247818	0.173198	1
ENSG00000124766	6659	SOX4	HGNC:11200	0.14657	0.173214	1
ENSG00000108557	10743	RAI1	HGNC:9834	0.290911	0.173597	1
ENSG00000118137	335	APOA1	HGNC:600	0.104745	0.173689	1
ENSG00000169856	3175	ONECUT1	HGNC:8138	0.349468	0.173836	1
ENSG00000141753	3487	IGFBP4	HGNC:5473	0.338046	0.173836	1
ENSG00000146409	116843	SLC18B1	HGNC:21573	-0.185493	0.173857	1
ENSG00000134250	4853	NOTCH2	HGNC:7882	0.176992	0.173879	1
ENSG00000086232	27102	EIF2AK1	HGNC:24921	0.109918	0.173894	1
ENSG00000182606	22906	TRAK1	HGNC:29947	0.205048	0.173949	1
ENSG00000168028	3921	RPSA	HGNC:6502	-0.0657416	0.173977	1
ENSG00000117139	10765	KDM5B	HGNC:18039	0.193893	0.174061	1
ENSG00000055208	23118	TAB2	HGNC:17075	0.190595	0.174061	1
ENSG00000157954	26100	WIPI2	HGNC:32225	0.190486	0.174061	1
ENSG00000091656	79776	ZFHX4	HGNC:30939	0.663357	0.174325	1
ENSG00000188706	51114	ZDHHC9	HGNC:18475	0.182905	0.174755	1
ENSG00000204394	7407	VARS1	HGNC:12651	-0.135744	0.174966	1
ENSG00000067798	89795	NAV3	HGNC:15998	-0.74786	0.175588	1
ENSG00000269926	NA	DDIT4-AS1	HGNC:52379	0.715954	0.175588	1
ENSG00000167173	56905	C15orf39	HGNC:24497	0.244759	0.175723	1
ENSG00000129003	54832	VPS13C	HGNC:23594	0.23109	0.175922	1
ENSG00000166887	23339	VPS39	HGNC:20593	0.212633	0.175924	1
ENSG00000198466	84914	ZNF587	HGNC:30955	0.261809	0.175961	1
ENSG00000143126	1952	CELSR2	HGNC:3231	0.415197	0.176016	1
ENSG00000183054	729540	RGPD6	HGNC:32419	0.405857	0.176016	1
ENSG00000186111	23396	PIP5K1C	HGNC:8996	0.331063	0.1766	1
ENSG00000181610	51649	MRPS23	HGNC:14509	-0.178516	0.176604	1
ENSG00000187837	3006	H1-2	HGNC:4716	-0.163388	0.176662	1
ENSG00000171492	55144	LRRC8D	HGNC:16992	0.192778	0.176932	1
ENSG00000111011	65117	RSRC2	HGNC:30559	-0.16905	0.177028	1
ENSG00000172830	54961	SSH3	HGNC:30581	0.282166	0.177178	1
ENSG00000149476	26007	TKFC	HGNC:24552	0.279915	0.177178	1
ENSG00000114626	80325	ABTB1	HGNC:18275	0.623166	0.177195	1
ENSG00000156587	9246	UBE2L6	HGNC:12490	0.231505	0.177309	1
ENSG00000103264	79791	FBXO31	HGNC:16510	0.296332	0.177477	1
ENSG00000115415	6772	STAT1	HGNC:11362	-0.148105	0.177575	1
ENSG00000111364	57696	DDX55	HGNC:20085	-0.265047	0.177768	1
ENSG00000163590	151742	PPM1L	HGNC:16381	0.383774	0.178169	1
ENSG00000066279	259266	ASPM	HGNC:19048	-0.130913	0.17821	1
ENSG00000150459	10284	SAP18	HGNC:10530	-0.141095	0.178277	1
ENSG00000196531	4666	NACA	HGNC:7629	-0.106255	0.178637	1
ENSG00000197136	399909	PCNX3	HGNC:18760	0.245981	0.178665	1
ENSG00000148834	9446	GSTO1	HGNC:13312	-0.123792	0.17877	1
ENSG00000121060	7706	TRIM25	HGNC:12932	0.22355	0.178814	1
ENSG00000140564	5045	FURIN	HGNC:8568	0.20144	0.179004	1
ENSG00000154845	9989	PPP4R1	HGNC:9320	-0.138087	0.17923	1
ENSG00000151632	1646	AKR1C2	HGNC:385	-0.327092	0.179343	1
ENSG00000118922	11278	KLF12	HGNC:6346	0.315379	0.179343	1
ENSG00000204899	440145	MZT1	HGNC:33830	-0.315016	0.179343	1
ENSG00000137207	25844	YIPF3	HGNC:21023	0.159997	0.179442	1
ENSG00000153066	51061	TXNDC11	HGNC:28030	0.21236	0.179465	1
ENSG00000242082	NA	SLC5A4-AS1	HGNC:53163	1.12682	0.179615	1
ENSG00000204673	84335	AKT1S1	HGNC:28426	0.197679	0.179893	1
ENSG00000168140	114990	VASN	HGNC:18517	0.433776	0.179998	1
ENSG00000090565	9727	RAB11FIP3	HGNC:17224	0.424421	0.179998	1
ENSG00000049618	57492	ARID1B	HGNC:18040	0.222624	0.180083	1
ENSG00000106591	64983	MRPL32	HGNC:14035	-0.218043	0.180083	1
ENSG00000153922	1105	CHD1	HGNC:1915	-0.197509	0.180529	1
ENSG00000171262	283742	FAM98B	HGNC:26773	-0.268686	0.181135	1
ENSG00000115540	25843	MOB4	HGNC:17261	-0.340198	0.181208	1
ENSG00000134056	92259	MRPS36	HGNC:16631	-0.33385	0.181208	1
ENSG00000100749	7443	VRK1	HGNC:12718	-0.251538	0.181355	1
ENSG00000065000	8943	AP3D1	HGNC:568	0.139899	0.181488	1
ENSG00000078618	4898	NRDC	HGNC:7995	-0.0963199	0.181741	1
ENSG00000115942	4999	ORC2	HGNC:8488	-0.206898	0.181807	1
ENSG00000173264	56834	GPR137	HGNC:24300	0.50075	0.182052	1
ENSG00000145908	91975	ZNF300	HGNC:13091	-0.318249	0.182065	1
ENSG00000099260	54873	PALMD	HGNC:15846	-0.437033	0.182365	1
ENSG00000064601	5476	CTSA	HGNC:9251	0.130468	0.182524	1
ENSG00000162664	284695	ZNF326	HGNC:14104	-0.215267	0.182609	1
ENSG00000155561	23165	NUP205	HGNC:18658	-0.0961009	0.183129	1
ENSG00000147889	1029	CDKN2A	HGNC:1787	-0.296251	0.18382	1
ENSG00000177646	28976	ACAD9	HGNC:21497	-0.209684	0.183866	1
ENSG00000166228	5092	PCBD1	HGNC:8646	0.19486	0.183924	1
ENSG00000101558	9218	VAPA	HGNC:12648	-0.128204	0.183951	1
ENSG00000033627	535	ATP6V0A1	HGNC:865	0.17388	0.184492	1
ENSG00000100353	8664	EIF3D	HGNC:3278	-0.114557	0.184515	1
ENSG00000204435	1460	CSNK2B	HGNC:2460	-0.144008	0.184519	1
ENSG00000108219	81619	TSPAN14	HGNC:23303	0.142622	0.184519	1
ENSG00000213533	375346	STIMATE	HGNC:30526	0.436323	0.184629	1
ENSG00000124839	64284	RAB17	HGNC:16523	0.411505	0.184629	1
ENSG00000116604	4209	MEF2D	HGNC:6997	0.304406	0.184767	1
ENSG00000144895	83939	EIF2A	HGNC:3254	-0.169282	0.184877	1
ENSG00000247095	NA	MIR210HG	HGNC:39524	0.831091	0.185034	1
ENSG00000232931	NA	LINC00342	HGNC:42470	0.787122	0.185034	1
ENSG00000132467	57050	UTP3	HGNC:24477	-0.268701	0.185049	1
ENSG00000198315	7745	ZKSCAN8	HGNC:12983	0.267335	0.185049	1
ENSG00000107581	8661	EIF3A	HGNC:3271	-0.0955547	0.185082	1
ENSG00000154839	220134	SKA1	HGNC:28109	-0.365602	0.18514	1
ENSG00000140396	10499	NCOA2	HGNC:7669	0.137955	0.185472	1
ENSG00000118515	6446	SGK1	HGNC:10810	-0.16828	0.18557	1
ENSG00000116005	51449	PCYOX1	HGNC:20588	0.126933	0.185626	1
ENSG00000163297	118429	ANTXR2	HGNC:21732	0.195805	0.185925	1
ENSG00000115084	80255	SLC35F5	HGNC:23617	0.192521	0.185925	1
ENSG00000115486	2677	GGCX	HGNC:4247	0.120827	0.186064	1
ENSG00000204469	7916	PRRC2A	HGNC:13918	0.151397	0.186217	1
ENSG00000261371	5175	PECAM1	HGNC:8823	0.281912	0.186221	1
ENSG00000114023	26355	FAM162A	HGNC:17865	0.151511	0.186304	1
ENSG00000166451	55839	CENPN	HGNC:30873	-0.171205	0.18651	1
ENSG00000160293	7410	VAV2	HGNC:12658	0.161176	0.186514	1
ENSG00000162736	23385	NCSTN	HGNC:17091	0.146454	0.186794	1
ENSG00000169641	7798	LUZP1	HGNC:14985	0.197063	0.186994	1
ENSG00000131791	5565	PRKAB2	HGNC:9379	0.194317	0.186994	1
ENSG00000067992	5165	PDK3	HGNC:8811	0.312463	0.187449	1
ENSG00000137166	116113	FOXP4	HGNC:20842	0.218709	0.187536	1
ENSG00000113575	5515	PPP2CA	HGNC:9299	-0.150899	0.187696	1
ENSG00000104549	6713	SQLE	HGNC:11279	0.122882	0.18821	1
ENSG00000112282	9439	MED23	HGNC:2372	0.215803	0.18822	1
ENSG00000174358	340024	SLC6A19	HGNC:27960	0.496223	0.188468	1
ENSG00000080031	5794	PTPRH	HGNC:9672	0.494499	0.188468	1
ENSG00000132382	10514	MYBBP1A	HGNC:7546	-0.182765	0.188536	1
ENSG00000183617	116541	MRPL54	HGNC:16685	-0.348445	0.188575	1
ENSG00000244038	1650	DDOST	HGNC:2728	0.0913411	0.188689	1
ENSG00000143748	4931	NVL	HGNC:8070	-0.244803	0.188708	1
ENSG00000130340	51429	SNX9	HGNC:14973	0.205279	0.188743	1
ENSG00000198814	2710	GK	HGNC:4289	-0.211431	0.188848	1
ENSG00000110721	1119	CHKA	HGNC:1937	0.112087	0.188858	1
ENSG00000241399	9936	CD302	HGNC:30843	0.193274	0.189124	1
ENSG00000288558	115253422			0.957809	0.189323	1
ENSG00000170667	100271927	RASA4B	HGNC:35202	0.918677	0.189323	1
ENSG00000244306	NA			0.245202	0.190169	1
ENSG00000133393	123811	FOPNL	HGNC:26435	-0.237237	0.190169	1
ENSG00000136848	153090	DAB2IP	HGNC:17294	0.279134	0.190446	1
ENSG00000099949	8216	LZTR1	HGNC:6742	0.171874	0.190555	1
ENSG00000134363	10468	FST	HGNC:3971	-0.180066	0.190959	1
ENSG00000179562	79571	GCC1	HGNC:19095	0.290107	0.190973	1
ENSG00000188811	387921	NHLRC3	HGNC:33751	0.281533	0.190973	1
ENSG00000197102	1778	DYNC1H1	HGNC:2961	0.0712139	0.190987	1
ENSG00000072121	23503	ZFYVE26	HGNC:20761	0.222021	0.191034	1
ENSG00000163625	23001	WDFY3	HGNC:20751	0.21598	0.191034	1
ENSG00000149100	10480	EIF3M	HGNC:24460	-0.140365	0.191401	1
ENSG00000071553	537	ATP6AP1	HGNC:868	0.158235	0.191521	1
ENSG00000029364	55334	SLC39A9	HGNC:20182	0.151467	0.191701	1
ENSG00000105438	10945	KDELR1	HGNC:6304	0.106405	0.192132	1
ENSG00000063177	6141	RPL18	HGNC:10310	-0.111625	0.192185	1
ENSG00000073060	949	SCARB1	HGNC:1664	0.123209	0.19228	1
ENSG00000106692	2218	FKTN	HGNC:3622	0.28042	0.192562	1
ENSG00000156802	29028	ATAD2	HGNC:30123	-0.108939	0.192725	1
ENSG00000100031	2678	GGT1	HGNC:4250	0.304798	0.192751	1
ENSG00000111581	57122	NUP107	HGNC:29914	-0.146008	0.192778	1
ENSG00000157625	257397	TAB3	HGNC:30681	0.156379	0.193161	1
ENSG00000119318	5887	RAD23B	HGNC:9813	-0.0937713	0.19324	1
ENSG00000198909	4215	MAP3K3	HGNC:6855	0.336748	0.193272	1
ENSG00000239779	23559	WBP1	HGNC:12737	0.320053	0.193272	1
ENSG00000145907	10146	G3BP1	HGNC:30292	-0.107054	0.193506	1
ENSG00000211450	280636	SELENOH	HGNC:18251	-0.179503	0.193611	1
ENSG00000099204	3983	ABLIM1	HGNC:78	0.120285	0.193656	1
ENSG00000165424	219654	ZCCHC24	HGNC:26911	0.396538	0.19371	1
ENSG00000104823	1891	ECH1	HGNC:3149	0.12243	0.193724	1
ENSG00000129255	9526	MPDU1	HGNC:7207	-0.199129	0.193761	1
ENSG00000146166	51557	LGSN	HGNC:21016	0.222655	0.193922	1
ENSG00000164054	51246	SHISA5	HGNC:30376	0.140586	0.194022	1
ENSG00000123562	9643	MORF4L2	HGNC:16849	-0.094011	0.19417	1
ENSG00000165609	11164	NUDT5	HGNC:8052	-0.155336	0.194351	1
ENSG00000172292	253782	CERS6	HGNC:23826	0.149663	0.194351	1
ENSG00000092439	54822	TRPM7	HGNC:17994	0.186535	0.194392	1
ENSG00000119408	10783	NEK6	HGNC:7749	0.174584	0.194609	1
ENSG00000188986	25920	NELFB	HGNC:24324	0.194782	0.194641	1
ENSG00000130427	2056	EPO	HGNC:3415	0.504723	0.194767	1
ENSG00000102241	27336	HTATSF1	HGNC:5276	-0.177194	0.194784	1
ENSG00000240801	NA			0.171508	0.194824	1
ENSG00000168883	10713	USP39	HGNC:20071	-0.144688	0.195292	1
ENSG00000254290	NA			0.327772	0.195343	1
ENSG00000210082	NA	MT-RNR2	HGNC:7471	0.0730295	0.195649	1
ENSG00000282458	NA	WASH5P	HGNC:33884	0.281711	0.19566	1
ENSG00000175662	146691	TOM1L2	HGNC:11984	0.377485	0.195774	1
ENSG00000099250	8829	NRP1	HGNC:8004	-0.135955	0.195917	1
ENSG00000164684	619279	ZNF704	HGNC:32291	0.331109	0.196224	1
ENSG00000125430	9953	HS3ST3B1	HGNC:5198	0.313048	0.196224	1
ENSG00000091527	55573	CDV3	HGNC:26928	-0.103834	0.196412	1
ENSG00000167202	23102	TBC1D2B	HGNC:29183	0.264402	0.196755	1
ENSG00000284770	6905	TBCE	HGNC:11582	-0.260955	0.196755	1
ENSG00000105486	3978	LIG1	HGNC:6598	-0.224549	0.196785	1
ENSG00000143742	6726	SRP9	HGNC:11304	-0.139937	0.196824	1
ENSG00000173894	84733	CBX2	HGNC:1552	0.204865	0.1974	1
ENSG00000197077	85379	KIAA1671	HGNC:29345	0.207195	0.197499	1
ENSG00000143157	57645	POGK	HGNC:18800	0.185394	0.197514	1
ENSG00000113083	4015	LOX	HGNC:6664	0.18117	0.197688	1
ENSG00000167085	5245	PHB	HGNC:8912	-0.104987	0.197744	1
ENSG00000078699	9139	CBFA2T2	HGNC:1536	0.304484	0.197973	1
ENSG00000175745	7025	NR2F1	HGNC:7975	0.23304	0.198142	1
ENSG00000176387	3291	HSD11B2	HGNC:5209	0.392653	0.198162	1
ENSG00000168385	4735	SEPTIN2	HGNC:7729	-0.0856731	0.19851	1
ENSG00000102910	83752	LONP2	HGNC:20598	0.190031	0.198549	1
ENSG00000047578	23247	KIAA0556	HGNC:29068	0.330733	0.198678	1
ENSG00000266967	80755	AARSD1	HGNC:28417	-0.240442	0.198765	1
ENSG00000128829	440275	EIF2AK4	HGNC:19687	0.233	0.198765	1
ENSG00000147324	9258	MFHAS1	HGNC:16982	0.232049	0.198765	1
ENSG00000184697	9074	CLDN6	HGNC:2048	-0.26578	0.198832	1
ENSG00000183474	728340	GTF2H2C	HGNC:31394	-0.258628	0.198832	1
ENSG00000082516	25929	GEMIN5	HGNC:20043	-0.190521	0.198898	1
ENSG00000196305	3376	IARS1	HGNC:5330	-0.0752723	0.198914	1
ENSG00000132463	2926	GRSF1	HGNC:4610	-0.145541	0.198991	1
ENSG00000138764	901	CCNG2	HGNC:1593	0.356323	0.199593	1
ENSG00000211460	7247	TSN	HGNC:12379	-0.176857	0.199611	1
ENSG00000170854	84864	RIOX2	HGNC:19441	-0.22668	0.19969	1
ENSG00000117362	51107	APH1A	HGNC:29509	0.133862	0.199904	1
ENSG00000267002	NA			0.492934	0.200255	1
ENSG00000107672	54780	NSMCE4A	HGNC:25935	-0.251847	0.200281	1
ENSG00000170439	196410	METTL7B	HGNC:28276	0.247889	0.200281	1
ENSG00000166411	3419	IDH3A	HGNC:5384	-0.238952	0.200459	1
ENSG00000285953	NA			0.824638	0.200599	1
ENSG00000171766	2628	GATM	HGNC:4175	0.148227	0.200635	1
ENSG00000264558	NA			-0.498403	0.200949	1
ENSG00000092964	1808	DPYSL2	HGNC:3014	0.196598	0.201001	1
ENSG00000136802	56262	LRRC8A	HGNC:19027	0.194801	0.201114	1
ENSG00000108298	6143	RPL19	HGNC:10312	-0.0545814	0.201117	1
ENSG00000022840	9921	RNF10	HGNC:10055	0.123253	0.201347	1
ENSG00000116285	54206	ERRFI1	HGNC:18185	0.131404	0.201481	1
ENSG00000149948	8091	HMGA2	HGNC:5009	-0.117573	0.20151	1
ENSG00000128708	8520	HAT1	HGNC:4821	-0.165889	0.201546	1
ENSG00000102054	5931	RBBP7	HGNC:9890	-0.129733	0.201552	1
ENSG00000006118	54972	TMEM132A	HGNC:31092	0.199881	0.201759	1
ENSG00000105612	1777	DNASE2	HGNC:2960	0.347647	0.201979	1
ENSG00000161010	51149	MRNIP	HGNC:30817	0.330648	0.201979	1
ENSG00000134569	4038	LRP4	HGNC:6696	0.324169	0.201979	1
ENSG00000235288	NA			-0.148209	0.202016	1
ENSG00000025039	58528	RRAGD	HGNC:19903	0.320885	0.20205	1
ENSG00000119242	80212	CCDC92	HGNC:29563	0.320709	0.20205	1
ENSG00000204406	55777	MBD5	HGNC:20444	0.315819	0.20205	1
ENSG00000160208	23076	RRP1B	HGNC:23818	-0.154647	0.202058	1
ENSG00000129933	23383	MAU2	HGNC:29140	0.158103	0.202433	1
ENSG00000111665	83461	CDCA3	HGNC:14624	-0.211473	0.202441	1
ENSG00000005483	55904	KMT2E	HGNC:18541	0.175448	0.202474	1
ENSG00000240303	84129	ACAD11	HGNC:30211	0.223498	0.202763	1
ENSG00000196968	170384	FUT11	HGNC:19233	0.583833	0.202823	1
ENSG00000221963	80830	APOL6	HGNC:14870	0.552103	0.202823	1
ENSG00000279392	NA			-0.528975	0.202823	1
ENSG00000015133	440193	CCDC88C	HGNC:19967	0.26672	0.202949	1
ENSG00000101104	80336	PABPC1L	HGNC:15797	0.351135	0.203369	1
ENSG00000132423	51805	COQ3	HGNC:18175	-0.349978	0.203369	1
ENSG00000223959	NA	AFG3L1P	HGNC:314	-0.346456	0.203369	1
ENSG00000153147	8467	SMARCA5	HGNC:11101	-0.111981	0.203435	1
ENSG00000008323	55200	PLEKHG6	HGNC:25562	0.438471	0.203444	1
ENSG00000168994	221749	PXDC1	HGNC:21361	0.422367	0.203444	1
ENSG00000170775	2861	GPR37	HGNC:4494	0.416861	0.203444	1
ENSG00000145147	9353	SLIT2	HGNC:11086	0.393379	0.203444	1
ENSG00000091127	54517	PUS7	HGNC:26033	-0.215264	0.20384	1
ENSG00000125630	84172	POLR1B	HGNC:20454	-0.206684	0.20384	1
ENSG00000175220	392	ARHGAP1	HGNC:673	0.209614	0.203975	1
ENSG00000003402	8837	CFLAR	HGNC:1876	0.203612	0.203975	1
ENSG00000107798	3988	LIPA	HGNC:6617	0.19931	0.203975	1
ENSG00000075651	5337	PLD1	HGNC:9067	0.161807	0.204033	1
ENSG00000175354	5771	PTPN2	HGNC:9650	-0.222239	0.204289	1
ENSG00000054965	23201	FAM168A	HGNC:28999	0.218089	0.204289	1
ENSG00000125827	56255	TMX4	HGNC:25237	0.187913	0.204411	1
ENSG00000139372	6996	TDG	HGNC:11700	-0.18631	0.204411	1
ENSG00000143442	23126	POGZ	HGNC:18801	0.160324	0.204857	1
ENSG00000134853	5156	PDGFRA	HGNC:8803	0.3087	0.204925	1
ENSG00000141232	10140	TOB1	HGNC:11979	0.202013	0.205255	1
ENSG00000111321	4055	LTBR	HGNC:6718	0.196884	0.205255	1
ENSG00000166200	9318	COPS2	HGNC:30747	-0.17372	0.205313	1
ENSG00000183495	57634	EP400	HGNC:11958	0.156581	0.20568	1
ENSG00000133935	11161	ERG28	HGNC:1187	0.173385	0.206254	1
ENSG00000167325	6240	RRM1	HGNC:10451	-0.118818	0.206527	1
ENSG00000143390	5993	RFX5	HGNC:9986	0.184416	0.206592	1
ENSG00000175061	NA	SNHG29	HGNC:28619	-0.0701059	0.20685	1
ENSG00000131263	51132	RLIM	HGNC:13429	0.363541	0.20689	1
ENSG00000115255	92840	REEP6	HGNC:30078	0.260573	0.207014	1
ENSG00000006611	10083	USH1C	HGNC:12597	0.26649	0.207101	1
ENSG00000156256	10600	USP16	HGNC:12614	-0.218855	0.207321	1
ENSG00000038219	259282	BOD1L1	HGNC:31792	0.117356	0.20746	1
ENSG00000266709	NA			-0.523583	0.207601	1
ENSG00000065989	5141	PDE4A	HGNC:8780	0.456275	0.207601	1
ENSG00000162105	22941	SHANK2	HGNC:14295	0.182716	0.207719	1
ENSG00000185896	3916	LAMP1	HGNC:6499	0.116513	0.207828	1
ENSG00000172943	23133	PHF8	HGNC:20672	0.292466	0.208176	1
ENSG00000111678	113246	C12orf57	HGNC:29521	0.283363	0.208176	1
ENSG00000166135	55662	HIF1AN	HGNC:17113	0.121395	0.208242	1
ENSG00000204592	3133	HLA-E	HGNC:4962	0.340152	0.208484	1
ENSG00000182749	164091	PAQR7	HGNC:23146	0.335236	0.208484	1
ENSG00000109265	57482	CRACD	HGNC:29219	0.313378	0.208484	1
ENSG00000111181	6539	SLC6A12	HGNC:11045	0.402163	0.208511	1
ENSG00000069956	5597	MAPK6	HGNC:6879	-0.111277	0.208585	1
ENSG00000171940	7764	ZNF217	HGNC:13009	0.165126	0.208829	1
ENSG00000116455	79084	WDR77	HGNC:29652	-0.193433	0.209067	1
ENSG00000133639	694	BTG1	HGNC:1130	0.211855	0.209378	1
ENSG00000183337	54880	BCOR	HGNC:20893	0.205706	0.209378	1
ENSG00000215859	NA	PDZK1P1	HGNC:31974	1.07257	0.209434	1
ENSG00000124177	84181	CHD6	HGNC:19057	0.155283	0.209764	1
ENSG00000164061	8927	BSN	HGNC:1117	0.833951	0.210125	1
ENSG00000139343	6636	SNRPF	HGNC:11162	-0.127309	0.210198	1
ENSG00000099875	2872	MKNK2	HGNC:7111	0.212086	0.210324	1
ENSG00000143819	2052	EPHX1	HGNC:3401	0.199249	0.210327	1
ENSG00000109805	64151	NCAPG	HGNC:24304	-0.114631	0.210452	1
ENSG00000165502	6166	RPL36AL	HGNC:10346	-0.139038	0.210593	1
ENSG00000009830	29954	POMT2	HGNC:19743	0.29653	0.2106	1
ENSG00000107372	7763	ZFAND5	HGNC:13008	-0.135874	0.210601	1
ENSG00000130638	25814	ATXN10	HGNC:10549	-0.148041	0.210726	1
ENSG00000010818	3097	HIVEP2	HGNC:4921	0.331128	0.210791	1
ENSG00000235174	NA	RPL39P3	HGNC:21383	-0.261037	0.211029	1
ENSG00000163702	84818	IL17RC	HGNC:18358	0.381407	0.211167	1
ENSG00000134247	5738	PTGFRN	HGNC:9601	0.24091	0.211268	1
ENSG00000088930	22803	XRN2	HGNC:12836	-0.0972897	0.211282	1
ENSG00000196715	154807	VKORC1L1	HGNC:21492	-0.156697	0.211383	1
ENSG00000068650	23250	ATP11A	HGNC:13552	0.143046	0.211526	1
ENSG00000096070	27154	BRPF3	HGNC:14256	0.189768	0.211575	1
ENSG00000185818	339983	NAT8L	HGNC:26742	0.187442	0.211575	1
ENSG00000227674	NA	LINC00355	HGNC:27061	0.572886	0.211802	1
ENSG00000120539	84930	MASTL	HGNC:19042	-0.198481	0.212112	1
ENSG00000135677	2799	GNS	HGNC:4422	0.0944072	0.212216	1
ENSG00000109519	80273	GRPEL1	HGNC:19696	-0.135079	0.212488	1
ENSG00000130684	26152	ZNF337	HGNC:15809	0.455385	0.212973	1
ENSG00000163807	57456	KIAA1143	HGNC:29198	-0.153892	0.212994	1
ENSG00000168268	64943	NT5DC2	HGNC:25717	0.115377	0.213005	1
ENSG00000185624	5034	P4HB	HGNC:8548	0.0878145	0.213055	1
ENSG00000274211	30837	SOCS7	HGNC:29846	0.229788	0.213063	1
ENSG00000136159	55270	NUDT15	HGNC:23063	-0.277007	0.21316	1
ENSG00000172482	189	AGXT	HGNC:341	0.412268	0.213499	1
ENSG00000174483	582	BBS1	HGNC:966	0.264527	0.213778	1
ENSG00000100241	6305	SBF1	HGNC:10542	0.221304	0.21382	1
ENSG00000110917	9761	MLEC	HGNC:28973	0.0817459	0.214272	1
ENSG00000147257	2719	GPC3	HGNC:4451	0.0719043	0.214471	1
ENSG00000166450	283659	PRTG	HGNC:26373	0.205879	0.214777	1
ENSG00000134574	1643	DDB2	HGNC:2718	0.499469	0.214782	1
ENSG00000146038	51473	DCDC2	HGNC:18141	-0.490001	0.214782	1
ENSG00000153037	6728	SRP19	HGNC:11300	-0.198885	0.214822	1
ENSG00000109458	2549	GAB1	HGNC:4066	0.312018	0.214859	1
ENSG00000082438	22837	COBLL1	HGNC:23571	-0.181823	0.215169	1
ENSG00000241973	5297	PI4KA	HGNC:8983	0.0988058	0.215203	1
ENSG00000106086	84725	PLEKHA8	HGNC:30037	0.191793	0.215321	1
ENSG00000142156	1291	COL6A1	HGNC:2211	0.359857	0.215387	1
ENSG00000172172	28998	MRPL13	HGNC:14278	-0.16615	0.215518	1
ENSG00000171634	2186	BPTF	HGNC:3581	0.139651	0.21552	1
ENSG00000130714	10585	POMT1	HGNC:9202	0.270376	0.215623	1
ENSG00000009844	51534	VTA1	HGNC:20954	-0.168672	0.215661	1
ENSG00000167716	124997	WDR81	HGNC:26600	0.272902	0.215973	1
ENSG00000213551	23234	DNAJC9	HGNC:19123	-0.196872	0.216169	1
ENSG00000101152	80331	DNAJC5	HGNC:16235	0.161976	0.21643	1
ENSG00000137177	63971	KIF13A	HGNC:14566	0.234845	0.216624	1
ENSG00000136436	10241	CALCOCO2	HGNC:29912	0.169339	0.216641	1
ENSG00000032444	10908	PNPLA6	HGNC:16268	0.227722	0.216929	1
ENSG00000115364	9801	MRPL19	HGNC:14052	-0.221365	0.216929	1
ENSG00000173482	5797	PTPRM	HGNC:9675	0.247379	0.216959	1
ENSG00000177311	253461	ZBTB38	HGNC:26636	0.234732	0.216959	1
ENSG00000115594	3554	IL1R1	HGNC:5993	0.328312	0.217999	1
ENSG00000123545	29078	NDUFAF4	HGNC:21034	-0.309997	0.217999	1
ENSG00000073169	83642	SELENOO	HGNC:30395	0.309219	0.217999	1
ENSG00000254470	91056	AP5B1	HGNC:25104	0.306881	0.217999	1
ENSG00000111961	23328	SASH1	HGNC:19182	0.305211	0.217999	1
ENSG00000107331	20	ABCA2	HGNC:32	0.28051	0.218067	1
ENSG00000108518	5216	PFN1	HGNC:8881	-0.106637	0.218285	1
ENSG00000137411	57176	VARS2	HGNC:21642	0.403028	0.21841	1
ENSG00000116852	23046	KIF21B	HGNC:29442	0.401352	0.21841	1
ENSG00000167130	57171	DOLPP1	HGNC:29565	-0.177839	0.218438	1
ENSG00000103091	79726	WDR59	HGNC:25706	0.137454	0.21881	1
ENSG00000119669	64207	IRF2BPL	HGNC:14282	0.454788	0.218818	1
ENSG00000100014	23384	SPECC1L	HGNC:29022	0.11898	0.218906	1
ENSG00000160796	23218	NBEAL2	HGNC:31928	0.284335	0.218926	1
ENSG00000198589	987	LRBA	HGNC:1742	0.192613	0.219015	1
ENSG00000170145	23235	SIK2	HGNC:21680	0.210263	0.219168	1
ENSG00000118939	7347	UCHL3	HGNC:12515	-0.206516	0.219168	1
ENSG00000171067	53838	C11orf24	HGNC:1174	0.13684	0.219464	1
ENSG00000132646	5111	PCNA	HGNC:8729	-0.0978598	0.219512	1
ENSG00000205609	728689	EIF3CL	HGNC:26347	0.357767	0.219551	1
ENSG00000162889	9261	MAPKAPK2	HGNC:6887	0.171581	0.21956	1
ENSG00000278845	84311	MRPL45	HGNC:16651	-0.170794	0.21956	1
ENSG00000140307	2958	GTF2A2	HGNC:4647	-0.221001	0.220145	1
ENSG00000132510	23135	KDM6B	HGNC:29012	0.264296	0.220492	1
ENSG00000108733	5193	PEX12	HGNC:8854	0.493447	0.220532	1
ENSG00000147677	8667	EIF3H	HGNC:3273	-0.116605	0.2207	1
ENSG00000099942	1399	CRKL	HGNC:2363	0.0861854	0.220705	1
ENSG00000174437	488	ATP2A2	HGNC:812	0.0629382	0.220748	1
ENSG00000136888	9550	ATP6V1G1	HGNC:864	-0.137922	0.220768	1
ENSG00000188895	339287	MSL1	HGNC:27905	0.155289	0.220786	1
ENSG00000121057	8165	AKAP1	HGNC:367	0.109756	0.221306	1
ENSG00000242114	51537	MTFP1	HGNC:26945	0.275593	0.221653	1
ENSG00000126062	11070	TMEM115	HGNC:30055	0.218933	0.221709	1
ENSG00000150768	1737	DLAT	HGNC:2896	-0.148424	0.221715	1
ENSG00000152932	115827	RAB3C	HGNC:30269	0.466299	0.221801	1
ENSG00000198203	6819	SULT1C2	HGNC:11456	0.436052	0.221801	1
ENSG00000065518	4710	NDUFB4	HGNC:7699	-0.120181	0.22182	1
ENSG00000108984	5608	MAP2K6	HGNC:6846	0.229366	0.22189	1
ENSG00000129460	25983	NGDN	HGNC:20271	-0.203516	0.222062	1
ENSG00000258790	NA			0.593999	0.222215	1
ENSG00000138180	55165	CEP55	HGNC:1161	-0.191981	0.222818	1
ENSG00000111669	7167	TPI1	HGNC:12009	0.0586253	0.222912	1
ENSG00000133065	254428	SLC41A1	HGNC:19429	0.374032	0.223243	1
ENSG00000100410	84844	PHF5A	HGNC:18000	-0.220125	0.223286	1
ENSG00000130939	10277	UBE4B	HGNC:12500	0.111482	0.223379	1
ENSG00000188739	23029	RBM34	HGNC:28965	-0.217379	0.223626	1
ENSG00000100665	5267	SERPINA4	HGNC:8948	0.356844	0.22366	1
ENSG00000184677	9923	ZBTB40	HGNC:29045	0.185737	0.223874	1
ENSG00000115685	5510	PPP1R7	HGNC:9295	-0.178548	0.224045	1
ENSG00000242498	348110	ARPIN	HGNC:28782	0.297755	0.224186	1
ENSG00000147586	28957	MRPS28	HGNC:14513	-0.288307	0.224357	1
ENSG00000133275	1455	CSNK1G2	HGNC:2455	0.227711	0.224446	1
ENSG00000110697	9600	PITPNM1	HGNC:9003	0.240644	0.224603	1
ENSG00000154767	7508	XPC	HGNC:12816	0.155322	0.22495	1
ENSG00000183426	9284	NPIPA1	HGNC:7909	0.320826	0.225132	1
ENSG00000144747	7110	TMF1	HGNC:11870	0.313495	0.225132	1
ENSG00000141756	60681	FKBP10	HGNC:18169	0.181255	0.225154	1
ENSG00000183688	359845	RFLNB	HGNC:28705	0.257177	0.225285	1
ENSG00000148218	210	ALAD	HGNC:395	0.193683	0.225438	1
ENSG00000109919	23788	MTCH2	HGNC:17587	-0.129543	0.225449	1
ENSG00000276043	29128	UHRF1	HGNC:12556	-0.172322	0.225576	1
ENSG00000102038	6594	SMARCA1	HGNC:11097	-0.106613	0.225653	1
ENSG00000116030	7341	SUMO1	HGNC:12502	-0.122014	0.225775	1
ENSG00000234851	NA	RPL23AP42	HGNC:35942	-0.35352	0.226077	1
ENSG00000196182	83931	STK40	HGNC:21373	0.149783	0.2266	1
ENSG00000166734	113201	CASC4	HGNC:24892	0.190319	0.22674	1
ENSG00000225648	NA	SBDSP1	HGNC:21646	-0.274413	0.227036	1
ENSG00000013503	55703	POLR3B	HGNC:30348	-0.216213	0.227069	1
ENSG00000103066	23659	PLA2G15	HGNC:17163	0.293835	0.227233	1
ENSG00000132164	6538	SLC6A11	HGNC:11044	0.344838	0.227714	1
ENSG00000204959	NA	ARHGEF34P	HGNC:38086	0.327651	0.227714	1
ENSG00000106771	23731	TMEM245	HGNC:1363	0.115675	0.227731	1
ENSG00000104980	10469	TIMM44	HGNC:17316	-0.212953	0.227969	1
ENSG00000197989	NA	SNHG12	HGNC:30062	-0.397523	0.228001	1
ENSG00000161791	91010	FMNL3	HGNC:23698	0.377756	0.228001	1
ENSG00000066583	51015	ISOC1	HGNC:24254	-0.185933	0.228036	1
ENSG00000085871	4258	MGST2	HGNC:7063	0.16153	0.228158	1
ENSG00000092820	7430	EZR	HGNC:12691	-0.0991635	0.22845	1
ENSG00000165271	65083	NOL6	HGNC:19910	-0.178614	0.228458	1
ENSG00000104320	4683	NBN	HGNC:7652	-0.22486	0.228776	1
ENSG00000231925	6892	TAPBP	HGNC:11566	0.248529	0.228826	1
ENSG00000143153	481	ATP1B1	HGNC:804	-0.0955862	0.228981	1
ENSG00000175166	5708	PSMD2	HGNC:9559	-0.0680033	0.228984	1
ENSG00000248746	89	ACTN3	HGNC:165	0.521277	0.229018	1
ENSG00000165819	56339	METTL3	HGNC:17563	-0.148814	0.229059	1
ENSG00000107021	54662	TBC1D13	HGNC:25571	0.204797	0.22918	1
ENSG00000185686	23532	PRAME	HGNC:9336	0.192861	0.22918	1
ENSG00000272636	8447	DOC2B	HGNC:2986	0.795077	0.229618	1
ENSG00000173175	111	ADCY5	HGNC:236	0.777962	0.229618	1
ENSG00000230882	NA			0.746354	0.229618	1
ENSG00000139180	4704	NDUFA9	HGNC:7693	-0.179392	0.229842	1
ENSG00000164924	7534	YWHAZ	HGNC:12855	-0.0704838	0.229937	1
ENSG00000100403	23264	ZC3H7B	HGNC:30869	0.141563	0.230018	1
ENSG00000198755	4736	RPL10A	HGNC:10299	-0.0682945	0.230094	1
ENSG00000168056	4054	LTBP3	HGNC:6716	0.309662	0.230249	1
ENSG00000137880	2644	GCHFR	HGNC:4194	0.293173	0.230249	1
ENSG00000159399	3099	HK2	HGNC:4923	0.130897	0.23038	1
ENSG00000089159	5829	PXN	HGNC:9718	0.189075	0.230612	1
ENSG00000146963	51631	LUC7L2	HGNC:21608	-0.209868	0.231052	1
ENSG00000128272	468	ATF4	HGNC:786	0.0833002	0.231314	1
ENSG00000167680	10501	SEMA6B	HGNC:10739	0.214233	0.231603	1
ENSG00000066135	9682	KDM4A	HGNC:22978	0.166802	0.231656	1
ENSG00000186594	NA	MIR22HG	HGNC:28219	-0.342522	0.231714	1
ENSG00000103479	5934	RBL2	HGNC:9894	0.189241	0.231892	1
ENSG00000011347	9066	SYT7	HGNC:11514	0.32374	0.232057	1
ENSG00000049541	5982	RFC2	HGNC:9970	-0.230317	0.23224	1
ENSG00000182952	10473	HMGN4	HGNC:4989	0.262078	0.232336	1
ENSG00000075275	9620	CELSR1	HGNC:1850	0.257412	0.232336	1
ENSG00000010404	3423	IDS	HGNC:5389	0.539564	0.232865	1
[truncated: 13,204 more rows]

## Sheet: DEG_0vs48
genes	entrez	symbol	hgnc_id	logFC	PValue	FDR
ENSG00000091513	7018	TF	HGNC:11740	-0.648965	5.07828e-48	7.72051e-44
ENSG00000145321	2638	GC	HGNC:4187	-0.84885	5.6782e-45	4.31628e-41
ENSG00000118520	383	ARG1	HGNC:663	-1.5188	1.31932e-35	6.68586e-32
ENSG00000111057	3875	KRT18	HGNC:6430	0.808959	2.6808e-29	1.0189e-25
ENSG00000163586	2168	FABP1	HGNC:3555	-0.917374	3.3655e-27	1.02331e-23
ENSG00000115758	4953	ODC1	HGNC:8109	0.826605	7.23053e-25	1.83209e-21
ENSG00000106366	5054	SERPINE1	HGNC:8583	-0.907274	5.25728e-23	1.14181e-19
ENSG00000176171	664	BNIP3	HGNC:1084	-0.729234	4.99247e-22	9.48756e-19
ENSG00000122194	5340	PLG	HGNC:9071	-1.21298	1.88903e-20	3.00964e-17
ENSG00000084110	3034	HAL	HGNC:4806	-1.40365	1.97964e-20	3.00964e-17
ENSG00000099937	3053	SERPIND1	HGNC:4838	-0.597223	4.93305e-19	6.81792e-16
ENSG00000189060	3005	H1-0	HGNC:4714	-0.680297	7.59951e-19	9.62795e-16
ENSG00000104419	10397	NDRG1	HGNC:7679	-0.855589	2.92644e-18	3.42236e-15
ENSG00000171560	2243	FGA	HGNC:3661	-0.459686	2.98226e-17	3.23852e-14
ENSG00000170421	3856	KRT8	HGNC:6446	0.720269	3.2462e-17	3.29013e-14
ENSG00000175899	2	A2M	HGNC:7	-0.339077	8.66616e-17	8.23448e-14
ENSG00000125730	718	C3	HGNC:1318	-0.643275	1.20448e-16	1.07716e-13
ENSG00000047457	1356	CP	HGNC:2295	-1.1452	2.94711e-16	2.48916e-13
ENSG00000145592	6167	RPL37	HGNC:10347	-0.391715	4.3128e-16	3.45092e-13
ENSG00000244187	85014	TMEM141	HGNC:28211	-0.730995	6.221e-16	4.72889e-13
ENSG00000132688	10763	NES	HGNC:7756	0.721837	7.31523e-16	5.29588e-13
ENSG00000245532	NA	NEAT1	HGNC:30815	-1.15909	2.66581e-15	1.8422e-12
ENSG00000198734	2153	F5	HGNC:3542	-0.531873	6.0978e-14	4.03064e-11
ENSG00000099194	6319	SCD	HGNC:10571	-0.257449	3.00305e-13	1.90231e-10
ENSG00000110245	345	APOC3	HGNC:610	-1.25563	8.06604e-13	4.90512e-10
ENSG00000131069	55902	ACSS2	HGNC:15814	-0.71412	1.00114e-12	5.854e-10
ENSG00000145192	197	AHSG	HGNC:349	-0.588116	2.58444e-12	1.45523e-09
ENSG00000197694	6709	SPTAN1	HGNC:11273	0.419235	2.88617e-12	1.56709e-09
ENSG00000135048	23670	CEMIP2	HGNC:11869	0.479109	5.43075e-12	2.84702e-09
ENSG00000160752	2224	FDPS	HGNC:3631	-0.383733	7.41624e-12	3.7583e-09
ENSG00000000971	3075	CFH	HGNC:4883	-0.787916	8.5699e-12	4.20285e-09
ENSG00000174748	6138	RPL15	HGNC:10306	-0.314428	1.23118e-11	5.84928e-09
ENSG00000175061	NA	SNHG29	HGNC:28619	-0.412295	1.64024e-11	7.55656e-09
ENSG00000131236	10487	CAP1	HGNC:20040	0.46793	1.79958e-11	7.8986e-09
ENSG00000102144	5230	PGK1	HGNC:8896	-0.456993	1.8184e-11	7.8986e-09
ENSG00000167711	5345	SERPINF2	HGNC:9075	-0.649707	2.0048e-11	8.4664e-09
ENSG00000119711	4329	ALDH6A1	HGNC:7179	-0.875352	2.40535e-11	9.88337e-09
ENSG00000118137	335	APOA1	HGNC:600	-0.529492	2.70479e-11	1.08213e-08
ENSG00000156508	1915	EEF1A1	HGNC:3189	-0.280821	4.17476e-11	1.62741e-08
ENSG00000169242	1942	EFNA1	HGNC:3221	-0.983631	4.44335e-11	1.68881e-08
ENSG00000119535	1441	CSF3R	HGNC:2439	-0.942864	6.74718e-11	2.50189e-08
ENSG00000243649	629	CFB	HGNC:1037	-0.94292	8.00358e-11	2.8971e-08
ENSG00000147257	2719	GPC3	HGNC:4451	-0.346288	1.10554e-10	3.90872e-08
ENSG00000185432	25840	METTL7A	HGNC:24550	-0.631527	1.30123e-10	4.41624e-08
ENSG00000115306	6711	SPTBN1	HGNC:11275	0.342571	1.30718e-10	4.41624e-08
ENSG00000135744	183	AGT	HGNC:333	-0.541122	1.63505e-10	5.40385e-08
ENSG00000186480	3638	INSIG1	HGNC:6083	-0.462385	4.30371e-10	1.39211e-07
ENSG00000205403	3426	CFI	HGNC:5394	-0.83429	7.02431e-10	2.2248e-07
ENSG00000021826	1373	CPS1	HGNC:2323	-1.09689	7.81649e-10	2.42519e-07
ENSG00000122884	5033	P4HA1	HGNC:8546	-0.62483	1.26829e-09	3.85636e-07
ENSG00000071054	9448	MAP4K4	HGNC:6866	0.406461	1.32833e-09	3.95973e-07
ENSG00000107537	5264	PHYH	HGNC:8940	-0.681028	1.48461e-09	4.34048e-07
ENSG00000139318	1848	DUSP6	HGNC:3072	0.505	2.61816e-09	7.51015e-07
ENSG00000104760	2267	FGL1	HGNC:3695	-0.643926	2.90735e-09	8.18526e-07
ENSG00000149742	114571	SLC22A9	HGNC:16261	-1.02413	3.18042e-09	8.79127e-07
ENSG00000243955	2938	GSTA1	HGNC:4626	-1.72329	4.7346e-09	1.26345e-06
ENSG00000147526	6867	TACC1	HGNC:11522	0.450672	4.76125e-09	1.26345e-06
ENSG00000117601	462	SERPINC1	HGNC:775	-0.692957	4.8201e-09	1.26345e-06
ENSG00000172482	189	AGXT	HGNC:341	-1.29819	8.7152e-09	2.24571e-06
ENSG00000105398	6822	SULT2A1	HGNC:11458	-0.880921	9.8715e-09	2.50127e-06
ENSG00000114268	5210	PFKFB4	HGNC:8875	-0.703348	3.0422e-08	7.58205e-06
ENSG00000165471	4153	MBL2	HGNC:6922	-1.4742	3.84609e-08	9.43099e-06
ENSG00000103257	8140	SLC7A5	HGNC:11063	0.788305	4.11269e-08	9.92464e-06
ENSG00000265681	6139	RPL17	HGNC:10307	-0.375189	5.19006e-08	1.23288e-05
ENSG00000156976	1974	EIF4A2	HGNC:3284	-0.482928	5.81194e-08	1.35937e-05
ENSG00000135454	2583	B4GALNT1	HGNC:4117	0.867354	5.93401e-08	1.362e-05
ENSG00000184117	8508	NIPSNAP1	HGNC:7827	-0.355071	6.04894e-08	1.362e-05
ENSG00000125691	9349	RPL23	HGNC:10316	-0.409113	6.09197e-08	1.362e-05
ENSG00000044446	5256	PHKA2	HGNC:8926	-0.576941	6.81379e-08	1.5013e-05
ENSG00000101084	55969	RAB5IF	HGNC:15870	0.687189	7.4732e-08	1.62307e-05
ENSG00000152127	4249	MGAT5	HGNC:7049	0.589597	7.65168e-08	1.63843e-05
ENSG00000109107	230	ALDOC	HGNC:418	-0.759154	7.77898e-08	1.64255e-05
ENSG00000149273	6188	RPS3	HGNC:10420	-0.279524	8.69841e-08	1.81153e-05
ENSG00000142937	6202	RPS8	HGNC:10441	-0.25841	1.12264e-07	2.30642e-05
ENSG00000166963	4130	MAP1A	HGNC:6835	0.802824	1.26725e-07	2.5688e-05
ENSG00000174744	25855	BRMS1	HGNC:17262	0.485577	1.32014e-07	2.6408e-05
ENSG00000063046	1975	EIF4B	HGNC:3285	-0.28069	1.54119e-07	3.04295e-05
ENSG00000171557	2266	FGG	HGNC:3694	-0.410504	1.58894e-07	3.08041e-05
ENSG00000091490	23231	SEL1L3	HGNC:29108	0.612526	1.61963e-07	3.08041e-05
ENSG00000140465	1543	CYP1A1	HGNC:2595	-0.807072	1.62095e-07	3.08041e-05
ENSG00000137154	6194	RPS6	HGNC:10429	-0.283917	1.74837e-07	3.28155e-05
ENSG00000112972	3157	HMGCS1	HGNC:5007	-0.483477	1.86334e-07	3.45467e-05
ENSG00000134363	10468	FST	HGNC:3971	0.823548	1.95002e-07	3.53422e-05
ENSG00000134333	3939	LDHA	HGNC:6535	-0.311515	1.95273e-07	3.53422e-05
ENSG00000141505	432	ASGR1	HGNC:742	-0.683513	2.07686e-07	3.71465e-05
ENSG00000182718	302	ANXA2	HGNC:537	0.29767	2.28594e-07	4.04106e-05
ENSG00000163468	7203	CCT3	HGNC:1616	0.309742	2.61108e-07	4.56279e-05
ENSG00000163993	6286	S100P	HGNC:10504	0.781124	2.79983e-07	4.83702e-05
ENSG00000280614	NA			-0.952652	3.42581e-07	5.72336e-05
ENSG00000280800	NA			-0.952652	3.42581e-07	5.72336e-05
ENSG00000281181	NA			-0.952652	3.42581e-07	5.72336e-05
ENSG00000101384	182	JAG1	HGNC:6188	0.593774	3.8036e-07	6.28545e-05
ENSG00000139645	283373	ANKRD52	HGNC:26614	0.470205	3.93052e-07	6.42535e-05
ENSG00000148672	2746	GLUD1	HGNC:4335	-0.330374	4.23908e-07	6.85604e-05
ENSG00000091583	350	APOH	HGNC:616	-0.486859	5.06412e-07	8.1042e-05
ENSG00000148303	6130	RPL7A	HGNC:10364	-0.254086	5.2441e-07	8.30479e-05
ENSG00000109501	7466	WFS1	HGNC:12762	0.714715	5.87953e-07	9.21511e-05
ENSG00000070669	440	ASNS	HGNC:753	0.600952	6.07351e-07	9.422e-05
ENSG00000168509	148738	HJV	HGNC:4887	-1.07255	6.37391e-07	9.7414e-05
ENSG00000228716	1719	DHFR	HGNC:2861	-0.50661	6.4565e-07	9.7414e-05
ENSG00000169174	255738	PCSK9	HGNC:20001	-0.44449	6.47163e-07	9.7414e-05
ENSG00000102317	5935	RBM3	HGNC:9900	-0.337915	7.62684e-07	0.000112818
ENSG00000141485	284111	SLC13A5	HGNC:23089	-0.502268	7.64338e-07	0.000112818
ENSG00000198431	7296	TXNRD1	HGNC:12437	0.360828	8.90325e-07	0.00013015
ENSG00000188338	10991	SLC38A3	HGNC:18044	-0.585557	9.84051e-07	0.000142481
ENSG00000145425	6189	RPS3A	HGNC:10421	-0.321806	1.00157e-06	0.00014365
ENSG00000066813	348158	ACSM2B	HGNC:30931	-1.35444	1.10837e-06	0.000157482
ENSG00000130821	6535	SLC6A8	HGNC:11055	-1.31885	1.16868e-06	0.000164513
ENSG00000039068	999	CDH1	HGNC:1748	-0.577495	1.23344e-06	0.000172037
ENSG00000060237	65125	WNK1	HGNC:14540	0.340106	1.26531e-06	0.000174877
ENSG00000171564	2244	FGB	HGNC:3662	-0.35687	1.39406e-06	0.000190936
ENSG00000108219	81619	TSPAN14	HGNC:23303	0.541745	1.41803e-06	0.000192484
ENSG00000094631	10013	HDAC6	HGNC:14064	-0.490673	1.55941e-06	0.000209803
ENSG00000113249	26762	HAVCR1	HGNC:17866	-0.688207	1.57755e-06	0.000210382
ENSG00000142627	1969	EPHA2	HGNC:3386	0.580426	1.66107e-06	0.000219594
ENSG00000111058	79611	ACSS3	HGNC:24723	-0.576498	1.81278e-06	0.000236926
ENSG00000147403	6134	RPL10	HGNC:10298	-0.228476	1.82335e-06	0.000236926
ENSG00000187134	1645	AKR1C1	HGNC:384	-0.638266	2.11289e-06	0.000272222
ENSG00000003989	6542	SLC7A2	HGNC:11060	-0.399917	2.13456e-06	0.000272704
ENSG00000131469	6155	RPL27	HGNC:10328	-0.258889	2.17061e-06	0.000274998
ENSG00000189056	5649	RELN	HGNC:9957	0.581453	2.3345e-06	0.000293317
ENSG00000138166	1847	DUSP5	HGNC:3071	0.391396	2.35977e-06	0.000294063
ENSG00000116044	4780	NFE2L2	HGNC:7782	0.437638	2.45524e-06	0.000303471
ENSG00000162244	6159	RPL29	HGNC:10331	-0.308081	2.60475e-06	0.000319355
ENSG00000151655	3698	ITIH2	HGNC:6167	-0.19575	2.7447e-06	0.000333821
ENSG00000071082	6160	RPL31	HGNC:10334	-0.311448	2.78388e-06	0.000335899
ENSG00000171552	598	BCL2L1	HGNC:992	0.458807	2.83168e-06	0.000338977
ENSG00000142534	6205	RPS11	HGNC:10384	-0.284063	2.89355e-06	0.000343677
ENSG00000087086	2512	FTL	HGNC:3999	0.197615	2.95317e-06	0.000348039
ENSG00000118523	1490	CCN2	HGNC:2500	0.698146	3.17964e-06	0.000371847
ENSG00000197102	1778	DYNC1H1	HGNC:2961	0.261479	3.3619e-06	0.00039016
ENSG00000234741	NA	GAS5	HGNC:16355	-0.440131	3.97749e-06	0.000458104
ENSG00000113790	1962	EHHADH	HGNC:3247	-0.709236	4.03983e-06	0.00045935
ENSG00000196924	2316	FLNA	HGNC:3754	0.504265	4.04874e-06	0.00045935
ENSG00000167703	124935	SLC43A2	HGNC:23087	1.43795	4.34184e-06	0.000488956
ENSG00000175166	5708	PSMD2	HGNC:9559	0.341352	5.1751e-06	0.000578508
ENSG00000130208	341	APOC1	HGNC:607	-0.326428	5.49378e-06	0.000609649
ENSG00000122406	6125	RPL5	HGNC:10360	-0.279266	5.58901e-06	0.000615722
ENSG00000174827	5174	PDZK1	HGNC:8821	-0.521803	7.09261e-06	0.000775748
ENSG00000229117	6171	RPL41	HGNC:10354	-0.215358	7.1925e-06	0.000781054
ENSG00000078804	58476	TP53INP2	HGNC:16104	-0.562677	7.31708e-06	0.000788947
ENSG00000138640	10144	FAM13A	HGNC:19367	-0.526754	7.59547e-06	0.000810283
ENSG00000116251	6146	RPL22	HGNC:10315	-0.361008	7.62155e-06	0.000810283
ENSG00000146416	51390	AIG1	HGNC:21607	-0.540864	8.33506e-06	0.000879985
ENSG00000224916	NA	APOC4-APOC2	HGNC:44426	-1.01345	8.49856e-06	0.00089106
ENSG00000026025	7431	VIM	HGNC:12692	0.431605	8.94475e-06	0.000931418
ENSG00000071127	9948	WDR1	HGNC:12754	0.355825	9.02686e-06	0.000933574
ENSG00000125968	3397	ID1	HGNC:5360	0.583118	9.42097e-06	0.000962199
ENSG00000130066	6303	SAT1	HGNC:10540	-0.38992	9.43023e-06	0.000962199
ENSG00000100316	6122	RPL3	HGNC:10332	-0.309456	9.55092e-06	0.000968017
ENSG00000198814	2710	GK	HGNC:4289	-0.632456	1.0338e-05	0.00104086
ENSG00000090273	10726	NUDC	HGNC:8045	0.362577	1.16022e-05	0.00115922
ENSG00000147604	6129	RPL7	HGNC:10363	-0.307721	1.16662e-05	0.00115922
ENSG00000119227	80235	PIGZ	HGNC:30596	-0.975304	1.41779e-05	0.00139965
ENSG00000141524	11322	TMC6	HGNC:18021	0.653391	1.49277e-05	0.00146417
ENSG00000151208	9231	DLG5	HGNC:2904	0.477186	1.73334e-05	0.00168923
ENSG00000077782	2260	FGFR1	HGNC:3688	0.819398	1.7953e-05	0.00173847
ENSG00000166986	4141	MARS1	HGNC:6898	0.377044	1.82809e-05	0.00175902
ENSG00000174437	488	ATP2A2	HGNC:812	0.2505	1.93835e-05	0.00185338
ENSG00000198840	4537	MT-ND3	HGNC:7458	-0.398666	2.16069e-05	0.00205306
ENSG00000224389	721	C4B	HGNC:1324	-1.51665	2.55893e-05	0.00241636
ENSG00000105281	6510	SLC1A5	HGNC:10943	0.376414	2.72023e-05	0.00255282
ENSG00000134962	152831	KLB	HGNC:15527	-0.371966	2.77393e-05	0.00258725
ENSG00000140564	5045	FURIN	HGNC:8568	0.529421	2.85576e-05	0.00264732
ENSG00000111700	28234	SLCO1B3	HGNC:10961	-1.06717	2.93727e-05	0.00270639
ENSG00000156599	25921	ZDHHC5	HGNC:18472	0.311033	2.99711e-05	0.00274488
ENSG00000111669	7167	TPI1	HGNC:12009	-0.261659	3.09687e-05	0.00281927
ENSG00000180210	2147	F2	HGNC:3535	-0.354747	3.13154e-05	0.00283293
ENSG00000257017	3240	HP	HGNC:5141	-1.31501	3.15704e-05	0.00283293
ENSG00000115414	2335	FN1	HGNC:3778	-0.21287	3.16778e-05	0.00283293
ENSG00000149131	710	SERPING1	HGNC:1228	-0.400757	3.28498e-05	0.00292056
ENSG00000110104	79080	CCDC86	HGNC:28359	0.451345	3.41229e-05	0.00300054
ENSG00000103187	23406	COTL1	HGNC:18304	0.645503	3.41441e-05	0.00300054
ENSG00000164096	401152	C4orf3	HGNC:19225	-0.620634	3.47322e-05	0.00303467
ENSG00000158874	336	APOA2	HGNC:601	-0.271233	3.58411e-05	0.00309344
ENSG00000173726	9804	TOMM20	HGNC:20947	-0.364367	3.58837e-05	0.00309344
ENSG00000120694	10808	HSPH1	HGNC:16969	0.420151	3.60152e-05	0.00309344
ENSG00000166278	717	C2	HGNC:1248	-0.525336	3.66817e-05	0.00313298
ENSG00000179218	811	CALR	HGNC:1455	-0.295103	3.78715e-05	0.00321654
ENSG00000156096	7363	UGT2B4	HGNC:12553	-0.698316	3.83587e-05	0.00323982
ENSG00000083312	3842	TNPO1	HGNC:6401	0.407447	3.89094e-05	0.00326817
ENSG00000118680	103910	MYL12B	HGNC:29827	0.308596	4.53686e-05	0.00378977
ENSG00000113758	1627	DBN1	HGNC:2695	0.491079	4.70088e-05	0.00390533
ENSG00000248746	89	ACTN3	HGNC:165	-1.21332	4.72659e-05	0.00390534
ENSG00000138107	10121	ACTR1A	HGNC:167	0.348706	4.83581e-05	0.00397399
ENSG00000152291	10618	TGOLN2	HGNC:15450	0.297631	4.90087e-05	0.0040058
ENSG00000119139	9414	TJP2	HGNC:11828	0.312637	5.24993e-05	0.00426816
ENSG00000197756	6168	RPL37A	HGNC:10348	-0.25067	5.28072e-05	0.00427036
ENSG00000253368	388610	TRNP1	HGNC:34348	0.5581	5.40472e-05	0.00434751
ENSG00000009950	51085	MLXIPL	HGNC:12744	-0.927414	5.85398e-05	0.00468411
ENSG00000197958	6136	RPL12	HGNC:10302	-0.205286	5.95283e-05	0.00473826
ENSG00000186716	613	BCR	HGNC:1014	0.410702	6.00433e-05	0.00475437
ENSG00000244731	720	C4A	HGNC:1323	-1.94495	6.20854e-05	0.00489059
ENSG00000169230	27166	PRELID1	HGNC:30255	0.392779	6.48965e-05	0.00508568
ENSG00000013275	5704	PSMC4	HGNC:9551	0.325385	6.60861e-05	0.00515234
ENSG00000097007	25	ABL1	HGNC:76	0.470859	6.85002e-05	0.00529037
ENSG00000244398	NA			-0.301426	6.85524e-05	0.00529037
ENSG00000187837	3006	H1-2	HGNC:4716	0.521333	7.06463e-05	0.00542442
ENSG00000137076	7094	TLN1	HGNC:11845	0.342285	7.6652e-05	0.00585598
ENSG00000106327	7036	TFR2	HGNC:11762	-0.755802	8.12748e-05	0.0061781
ENSG00000187955	7373	COL14A1	HGNC:2191	-0.291006	8.23423e-05	0.00622811
ENSG00000100345	4627	MYH9	HGNC:7579	0.379076	0.000103151	0.00776336
ENSG00000161970	6154	RPL26	HGNC:10327	-0.270673	0.000109424	0.00819492
ENSG00000070010	7353	UFD1	HGNC:12520	0.38428	0.000113867	0.00848586
ENSG00000123983	2181	ACSL3	HGNC:3570	0.37401	0.000115677	0.00854959
ENSG00000225855	NA	RUSC1-AS1	HGNC:26680	-0.932648	0.000115847	0.00854959
ENSG00000176014	84617	TUBB6	HGNC:20776	0.438582	0.000117086	0.00859326
ENSG00000165280	7415	VCP	HGNC:12666	0.233127	0.000117874	0.00859326
ENSG00000058262	29927	SEC61A1	HGNC:18276	0.263572	0.000118694	0.00859326
ENSG00000131981	3958	LGALS3	HGNC:6563	0.566968	0.000118699	0.00859326
ENSG00000139540	283375	SLC39A5	HGNC:20502	-0.882931	0.000120792	0.00870333
ENSG00000023734	11171	STRAP	HGNC:30796	0.350031	0.000124642	0.00893835
ENSG00000163513	7048	TGFBR2	HGNC:11773	0.312181	0.000125336	0.00894593
ENSG00000159217	10642	IGF2BP1	HGNC:28866	0.255964	0.000126155	0.00896229
ENSG00000171863	6201	RPS7	HGNC:10440	-0.221126	0.000134787	0.00953098
ENSG00000072110	87	ACTN1	HGNC:163	0.340294	0.000135613	0.00954503
ENSG00000227097	NA	RPS28P7	HGNC:35787	-0.700483	0.000138591	0.00970967
ENSG00000100401	5905	RANGAP1	HGNC:9854	0.409497	0.000139293	0.00971407
ENSG00000008513	6482	ST3GAL1	HGNC:10862	-0.54963	0.000140079	0.00972429
ENSG00000160691	6464	SHC1	HGNC:10840	0.331104	0.00014795	0.0102014
ENSG00000171444	4163	MCC	HGNC:6935	0.607363	0.000148932	0.0102014
ENSG00000198952	23381	SMG5	HGNC:24644	0.325104	0.000148965	0.0102014
ENSG00000271303	140809	SRXN1	HGNC:16132	0.521629	0.000151504	0.0103288
ENSG00000161203	1173	AP2M1	HGNC:564	0.284543	0.000152486	0.0103493
ENSG00000162613	8880	FUBP1	HGNC:4004	0.336222	0.000155753	0.010524
ENSG00000011304	5725	PTBP1	HGNC:9583	0.300019	0.000157089	0.0105674
ENSG00000100994	5834	PYGB	HGNC:9723	0.422892	0.000162799	0.0109033
ENSG00000240303	84129	ACAD11	HGNC:30211	-0.558347	0.000164928	0.0109973
ENSG00000143278	2165	F13B	HGNC:3534	-1.05957	0.00016783	0.011142
ENSG00000142192	351	APP	HGNC:620	0.222145	0.000170211	0.0112509
ENSG00000260032	NA	NORAD	HGNC:44311	-0.578292	0.000172936	0.0113568
ENSG00000169562	2705	GJB1	HGNC:4283	-0.434136	0.000173307	0.0113568
ENSG00000182899	6165	RPL35A	HGNC:10345	-0.234955	0.000191262	0.0124796
ENSG00000239672	4830	NME1	HGNC:7849	0.297994	0.000194329	0.012612
ENSG00000152952	5352	PLOD2	HGNC:9082	-0.451825	0.00019495	0.012612
ENSG00000175265	23015	GOLGA8A	HGNC:31972	-0.531605	0.000200114	0.0128522
ENSG00000131389	6533	SLC6A6	HGNC:11052	0.284584	0.000200354	0.0128522
ENSG00000186715	11223	MST1L	HGNC:7390	-0.895044	0.000202281	0.0129213
ENSG00000100591	10598	AHSA1	HGNC:1189	0.350811	0.000204542	0.0130047
ENSG00000132386	5176	SERPINF1	HGNC:8824	-0.326206	0.000205297	0.0130047
ENSG00000120053	2805	GOT1	HGNC:4432	0.350664	0.00021425	0.0135155
ENSG00000187678	81848	SPRY4	HGNC:15533	0.85898	0.000224966	0.0141157
ENSG00000134107	8553	BHLHE40	HGNC:1046	-0.503308	0.000225621	0.0141157
ENSG00000130706	11047	ADRM1	HGNC:15759	0.447529	0.000228257	0.014182
ENSG00000061656	6676	SPAG4	HGNC:11214	-1.45762	0.000228546	0.014182
ENSG00000131467	10197	PSME3	HGNC:9570	0.317291	0.000236388	0.014609
ENSG00000188488	5104	SERPINA5	HGNC:8723	0.281955	0.000240608	0.0148096
ENSG00000136158	10253	SPRY2	HGNC:11270	0.724476	0.000243562	0.0149309
ENSG00000148843	22984	PDCD11	HGNC:13408	0.338697	0.000245797	0.0150074
ENSG00000169903	7104	TM4SF4	HGNC:11856	-1.01074	0.000247629	0.0150588
ENSG00000127603	23499	MACF1	HGNC:13664	0.262167	0.000249419	0.0151073
ENSG00000170606	3308	HSPA4	HGNC:5237	0.286891	0.000259289	0.0156096
ENSG00000171345	3880	KRT19	HGNC:6436	0.713198	0.000259766	0.0156096
ENSG00000177628	2629	GBA	HGNC:4177	0.39959	0.000279342	0.0167198
ENSG00000168003	6520	SLC3A2	HGNC:11026	0.402854	0.000283428	0.0168979
ENSG00000105707	3249	HPN	HGNC:5155	-0.974804	0.000293805	0.0174481
ENSG00000012504	9971	NR1H4	HGNC:7967	-0.382323	0.000310513	0.0183686
ENSG00000138326	6229	RPS24	HGNC:10411	-0.255271	0.000311984	0.0183841
ENSG00000100504	5836	PYGL	HGNC:9725	-0.404877	0.000316037	0.018551
ENSG00000163631	213	ALB	HGNC:399	-0.286248	0.000317325	0.018555
ENSG00000188641	1806	DPYD	HGNC:3012	-0.514141	0.000336229	0.019585
ENSG00000177954	6232	RPS27	HGNC:10416	-0.261297	0.00034717	0.0201451
ENSG00000173531	4485	MST1	HGNC:7380	-0.734407	0.000352231	0.0203611
ENSG00000021355	1992	SERPINB1	HGNC:3311	-0.466608	0.000354434	0.0204108
ENSG00000176153	2877	GPX2	HGNC:4554	0.903343	0.000373867	0.0213718
ENSG00000142002	91039	DPP9	HGNC:18648	0.429615	0.000374823	0.0213718
ENSG00000113889	3827	KNG1	HGNC:6383	-0.347834	0.000375339	0.0213718
ENSG00000213213	84960	CCDC183	HGNC:28236	-1.19297	0.000377587	0.0214196
ENSG00000141526	9123	SLC16A3	HGNC:10924	-0.385467	0.000379194	0.0214308
ENSG00000148834	9446	GSTO1	HGNC:13312	0.34612	0.000387047	0.0217936
ENSG00000104635	23516	SLC39A14	HGNC:20858	0.244595	0.000394573	0.0221354
ENSG00000185825	10134	BCAP31	HGNC:16695	0.363182	0.000401949	0.0224663
ENSG00000174996	64837	KLC2	HGNC:20716	0.465009	0.000406557	0.0226406
ENSG00000152556	5213	PFKM	HGNC:8877	0.295247	0.000412628	0.0228422
ENSG00000136205	64759	TNS3	HGNC:21616	0.32436	0.000414189	0.0228422
ENSG00000172296	55304	SPTLC3	HGNC:16253	-0.456725	0.000415449	0.0228422
ENSG00000103591	79719	AAGAB	HGNC:25662	0.448928	0.000416187	0.0228422
ENSG00000161638	3678	ITGA5	HGNC:6141	0.385134	0.000424033	0.0231891
ENSG00000120708	7045	TGFBI	HGNC:11771	0.311202	0.000434535	0.0236058
ENSG00000068654	25885	POLR1A	HGNC:17264	0.361344	0.000437683	0.0236058
ENSG00000237550	NA			-0.272813	0.000437819	0.0236058
ENSG00000173020	156	GRK2	HGNC:289	0.357607	0.000437862	0.0236058
ENSG00000137274	670	BPHL	HGNC:1094	-0.662418	0.000442475	0.0237701
ENSG00000165757	57608	JCAD	HGNC:29283	1.28251	0.000453195	0.0242603
ENSG00000167553	84790	TUBA1C	HGNC:20768	0.334923	0.00046105	0.0245885
ENSG00000254986	10072	DPP3	HGNC:3008	0.299425	0.000462561	0.0245885
ENSG00000135069	29968	PSAT1	HGNC:19129	0.283071	0.000473565	0.0250857
ENSG00000110721	1119	CHKA	HGNC:1937	0.297291	0.00047947	0.0253104
ENSG00000172765	23023	TMCC1	HGNC:29116	-0.489459	0.00048859	0.0257025
ENSG00000186204	66002	CYP4F12	HGNC:18857	-0.716524	0.000503035	0.0263712
ENSG00000158435	55571	CNOT11	HGNC:25217	-0.290062	0.000508565	0.0265695
ENSG00000186468	6228	RPS23	HGNC:10410	-0.222968	0.000512771	0.0266974
ENSG00000185559	8788	DLK1	HGNC:2907	-0.573596	0.000515563	0.0267512
ENSG00000184110	8663	EIF3C	HGNC:3279	0.254651	0.000535453	0.0276888
ENSG00000286733	NA			-1.262	0.000538913	0.0276909
ENSG00000150753	22948	CCT5	HGNC:1618	0.240742	0.000539138	0.0276909
ENSG00000125970	22913	RALY	HGNC:15921	0.338332	0.000542207	0.0277548
ENSG00000105329	7040	TGFB1	HGNC:11766	0.758818	0.000558575	0.0284967
ENSG00000120438	6950	TCP1	HGNC:11655	0.255101	0.000580829	0.0295329
ENSG00000254772	1937	EEF1G	HGNC:3213	-0.183932	0.000585736	0.0296831
ENSG00000130119	54552	GNL3L	HGNC:25553	0.55058	0.000588352	0.0297167
ENSG00000235174	NA	RPL39P3	HGNC:21383	-0.626923	0.000600427	0.0302261
ENSG00000197728	6231	RPS26	HGNC:10414	0.303731	0.000603271	0.0302691
ENSG00000138074	8884	SLC5A6	HGNC:11041	0.511863	0.000609919	0.030502
ENSG00000216775	NA			-0.767105	0.000616038	0.030707
ENSG00000143847	8497	PPFIA4	HGNC:9248	-1.33113	0.000621334	0.0307295
ENSG00000185896	3916	LAMP1	HGNC:6499	0.328569	0.000621335	0.0307295
ENSG00000152990	166647	ADGRA3	HGNC:13839	0.283154	0.000622553	0.0307295
ENSG00000133112	7178	TPT1	HGNC:12022	-0.202709	0.000643602	0.0316656
ENSG00000100201	10521	DDX17	HGNC:2740	-0.195764	0.00065223	0.0319866
ENSG00000139209	55089	SLC38A4	HGNC:14679	-0.567144	0.000673976	0.0329468
ENSG00000140479	5046	PCSK6	HGNC:8569	-0.388576	0.000689822	0.0336134
ENSG00000105063	22870	PPP6R1	HGNC:29195	0.430125	0.000693669	0.0336928
ENSG00000068878	23198	PSME4	HGNC:20635	0.255842	0.000717793	0.0347535
ENSG00000084207	2950	GSTP1	HGNC:4638	0.335881	0.000748071	0.0359725
ENSG00000130427	2056	EPO	HGNC:3415	-0.910009	0.00074973	0.0359725
ENSG00000114554	5361	PLXNA1	HGNC:9099	0.469295	0.000753086	0.0359725
ENSG00000168439	10963	STIP1	HGNC:11387	0.27067	0.000753202	0.0359725
ENSG00000220842	NA	RPL21P16	HGNC:31396	-0.335169	0.0007548	0.0359725
ENSG00000117410	533	ATP6V0B	HGNC:861	0.416688	0.000758346	0.0360285
ENSG00000173692	5707	PSMD1	HGNC:9554	0.24648	0.000762483	0.0361122
ENSG00000105808	10156	RASA4	HGNC:23181	-0.975171	0.000777285	0.036699
ENSG00000065427	3735	KARS1	HGNC:6215	0.261202	0.000784186	0.0369102
ENSG00000170522	79071	ELOVL6	HGNC:15829	-0.355921	0.000793942	0.037254
ENSG00000103005	79650	USB1	HGNC:25792	0.555632	0.000810535	0.0379156
ENSG00000198408	10724	OGA	HGNC:7056	0.354676	0.000814785	0.0379975
ENSG00000186918	55893	ZNF395	HGNC:18737	-0.490388	0.000818759	0.038066
ENSG00000225339	NA			-0.83542	0.00084498	0.0391501
ENSG00000157131	731	C8A	HGNC:1352	-0.85668	0.000847226	0.0391501
ENSG00000134287	377	ARF3	HGNC:654	0.266408	0.000867559	0.0398331
ENSG00000156642	27020	NPTN	HGNC:17867	0.310119	0.000869547	0.0398331
ENSG00000272410	NA			0.956037	0.000869868	0.0398331
ENSG00000002834	3927	LASP1	HGNC:6513	0.265051	0.000875297	0.0399614
ENSG00000164587	6208	RPS14	HGNC:10387	-0.203855	0.000880553	0.040081
ENSG00000021852	732	C8B	HGNC:1353	-2.14595	0.000914566	0.0415049
ENSG00000092445	7301	TYRO3	HGNC:12446	0.398834	0.000925476	0.041875
ENSG00000126247	826	CAPNS1	HGNC:1481	0.290374	0.00094326	0.0425531
ENSG00000110108	79073	TMEM109	HGNC:28771	0.309195	0.000953786	0.0429006
ENSG00000167491	54815	GATAD2A	HGNC:29989	0.392572	0.000976093	0.0437744
ENSG00000107957	9644	SH3PXD2A	HGNC:23664	0.341844	0.00098412	0.0438883
ENSG00000082781	3693	ITGB5	HGNC:6160	0.33937	0.000984405	0.0438883
ENSG00000132967	NA	HMGB1P5	HGNC:4997	0.472417	0.00099608	0.044279
ENSG00000005187	6296	ACSM3	HGNC:10522	-0.844008	0.00101224	0.0447808
ENSG00000167258	51755	CDK12	HGNC:24224	0.333173	0.00101326	0.0447808
ENSG00000142541	23521	RPL13A	HGNC:10304	-0.267257	0.00102764	0.0451732
ENSG00000007202	9703	KIAA0100	HGNC:28960	0.250429	0.00102808	0.0451732
ENSG00000173706	57493	HEG1	HGNC:29227	0.390542	0.00104255	0.045677
ENSG00000122863	9469	CHST3	HGNC:1971	0.781871	0.00105807	0.0461924
ENSG00000154978	81552	VOPP1	HGNC:34518	0.418959	0.00106043	0.0461924
ENSG00000130741	1968	EIF2S3	HGNC:3267	-0.26545	0.00106343	0.0461924
ENSG00000110107	27339	PRPF19	HGNC:17896	0.267926	0.00108344	0.0468854
ENSG00000231500	6222	RPS18	HGNC:10401	-0.186148	0.00108555	0.0468854
ENSG00000055957	3697	ITIH1	HGNC:6166	-1.57202	0.0010932	0.0470818
ENSG00000169180	23214	XPO6	HGNC:19733	0.367882	0.00111318	0.047807
ENSG00000213593	51075	TMX2	HGNC:30739	0.239919	0.00113508	0.0486008
ENSG00000134419	6210	RPS15A	HGNC:10389	-0.206995	0.00114211	0.0486008
ENSG00000163191	6282	S100A11	HGNC:10488	0.357647	0.00114275	0.0486008
ENSG00000198324	144717	PHETA1	HGNC:26509	0.6828	0.00114445	0.0486008
ENSG00000161013	11282	MGAT4B	HGNC:7048	0.371196	0.00117923	0.0499384
ENSG00000235823	NA	OLMALINC	HGNC:28060	-0.437871	0.00118804	0.050046
ENSG00000145287	51316	PLAC8	HGNC:19254	0.804477	0.00118836	0.050046
ENSG00000183747	123876	ACSM2A	HGNC:32017	-1.74539	0.00119706	0.0502732
ENSG00000004399	23129	PLXND1	HGNC:9107	0.382648	0.00122339	0.0512376
ENSG00000109606	1665	DHX15	HGNC:2738	0.256509	0.00125166	0.0522775
ENSG00000158710	8407	TAGLN2	HGNC:11554	0.448381	0.00125975	0.0524713
ENSG00000088836	83959	SLC4A11	HGNC:16438	0.6951	0.00127216	0.0528434
ENSG00000153774	10428	CFDP1	HGNC:1873	-0.386539	0.00128534	0.0532452
ENSG00000076356	5362	PLXNA2	HGNC:9100	0.816795	0.00130683	0.0539884
ENSG00000108774	5878	RAB5C	HGNC:9785	0.327294	0.00131265	0.0540818
ENSG00000076604	9618	TRAF4	HGNC:12034	0.372987	0.00132343	0.0543786
ENSG00000119938	5507	PPP1R3C	HGNC:9293	-1.02334	0.00134591	0.0551533
ENSG00000198406	NA	BZW1P2	HGNC:33954	0.556829	0.00137402	0.0561539
ENSG00000162909	824	CAPN2	HGNC:1479	0.905596	0.00142744	0.0580862
ENSG00000162734	8682	PEA15	HGNC:8822	0.514024	0.00142894	0.0580862
ENSG00000171793	1503	CTPS1	HGNC:2519	0.356326	0.00148018	0.0600085
ENSG00000162434	3716	JAK1	HGNC:6190	0.35128	0.00149739	0.0605448
ENSG00000162433	205	AK4	HGNC:363	-0.269339	0.00152498	0.0614806
ENSG00000125148	4502	MT2A	HGNC:7406	1.04112	0.00152862	0.0614806
ENSG00000171759	5053	PAH	HGNC:8582	-0.226992	0.00153419	0.0615416
ENSG00000174231	10594	PRPF8	HGNC:17340	0.238277	0.0015437	0.0616419
ENSG00000089009	6128	RPL6	HGNC:10362	-0.184161	0.0015448	0.0616419
ENSG00000168411	55159	RFWD3	HGNC:25539	0.368148	0.00156559	0.062308
ENSG00000147883	1030	CDKN2B	HGNC:1788	1.2307	0.00157146	0.0623784
ENSG00000166035	3990	LIPC	HGNC:6619	-0.383117	0.00158301	0.0626731
ENSG00000072736	4775	NFATC3	HGNC:7777	0.397154	0.00160824	0.0633529
ENSG00000204387	NA	SNHG32	HGNC:19078	-0.373645	0.00160851	0.0633529
ENSG00000258643	100529063	BCL2L2-PABPN1	HGNC:42959	1.0223	0.00161755	0.0634902
ENSG00000146535	2768	GNA12	HGNC:4380	0.444849	0.00162435	0.0634902
ENSG00000124006	23363	OBSL1	HGNC:29092	-0.454535	0.00162453	0.0634902
ENSG00000079385	634	CEACAM1	HGNC:1814	-0.349847	0.00168953	0.0658613
ENSG00000117318	3399	ID3	HGNC:5362	0.478602	0.00170286	0.0662112
ENSG00000176907	56892	TCIM	HGNC:1357	-0.392036	0.0017406	0.067506
ENSG00000120915	2053	EPHX2	HGNC:3402	-0.571312	0.00175407	0.0678553
ENSG00000188846	9045	RPL14	HGNC:10305	-0.156086	0.00181296	0.0698806
ENSG00000163466	10109	ARPC2	HGNC:705	0.297242	0.00181562	0.0698806
ENSG00000111052	8825	LIN7A	HGNC:17787	-0.408788	0.00185188	0.0710961
ENSG00000054523	23095	KIF1B	HGNC:16636	0.290939	0.0018721	0.0716917
ENSG00000258947	10381	TUBB3	HGNC:20772	0.851014	0.00189237	0.0722855
ENSG00000101182	5688	PSMA7	HGNC:9536	0.242827	0.00189729	0.072292
ENSG00000186301	NA	MST1P2	HGNC:7383	-0.740981	0.00198021	0.0752628
ENSG00000079739	5236	PGM1	HGNC:8905	-0.267903	0.00198765	0.0753574
ENSG00000168036	1499	CTNNB1	HGNC:2514	0.177228	0.00200961	0.0760004
ENSG00000115884	6382	SDC1	HGNC:10658	0.304562	0.00205201	0.0774112
ENSG00000106258	1577	CYP3A5	HGNC:2638	-0.677096	0.00208081	0.0782885
ENSG00000064393	28996	HIPK2	HGNC:14402	0.272078	0.00208766	0.0782885
ENSG00000074800	2023	ENO1	HGNC:3350	-0.176262	0.00209071	0.0782885
ENSG00000162267	3699	ITIH3	HGNC:6168	-1.84852	0.00210783	0.0786383
ENSG00000114480	2632	GBE1	HGNC:4180	-0.708836	0.00211483	0.0786383
ENSG00000049323	4052	LTBP1	HGNC:6714	0.774212	0.00211557	0.0786383
ENSG00000185324	8558	CDK10	HGNC:1770	-0.514726	0.00213102	0.0790194
ENSG00000169641	7798	LUZP1	HGNC:14985	0.458983	0.00219855	0.081325
ENSG00000060718	1301	COL11A1	HGNC:2186	-1.20514	0.00223897	0.0826172
ENSG00000182446	55666	NPLOC4	HGNC:18261	0.275838	0.00224435	0.0826172
ENSG00000198755	4736	RPL10A	HGNC:10299	-0.18941	0.00225835	0.0829315
ENSG00000124942	79026	AHNAK	HGNC:347	0.178121	0.00228446	0.0836881
ENSG00000131373	26061	HACL1	HGNC:17856	0.416138	0.00231016	0.0844263
ENSG00000171206	81603	TRIM8	HGNC:15579	0.56847	0.00233254	0.08504
ENSG00000108829	55379	LRRC59	HGNC:28817	0.243764	0.00235366	0.0856046
ENSG00000124766	6659	SOX4	HGNC:11200	0.334527	0.00240719	0.0871664
ENSG00000135387	4076	CAPRIN1	HGNC:6743	0.243841	0.00240807	0.0871664
ENSG00000177469	284119	CAVIN1	HGNC:9688	0.4743	0.00242424	0.0875433
ENSG00000106066	54504	CPVL	HGNC:14399	-0.302773	0.00255887	0.092146
ENSG00000250462	NA	LRRC37BP1	HGNC:25390	-0.633928	0.00256382	0.092146
ENSG00000135821	2752	GLUL	HGNC:4341	-0.167616	0.00258515	0.0926549
ENSG00000113296	7060	THBS4	HGNC:11788	-0.245511	0.00259162	0.0926549
ENSG00000087274	118	ADD1	HGNC:243	0.21857	0.00259626	0.0926549
ENSG00000221978	81669	CCNL2	HGNC:20570	-0.340086	0.00267828	0.095358
ENSG00000286070	2678	GGT1	HGNC:4250	0.334374	0.00271673	0.0963577
ENSG00000256340	NA	ABCC6P1	HGNC:33352	-0.644046	0.00271903	0.0963577
ENSG00000115718	5624	PROC	HGNC:9451	-0.586292	0.00278312	0.0983994
ENSG00000286403	NA			-1.05951	0.00281598	0.0991726
ENSG00000196230	203068	TUBB	HGNC:20778	0.210769	0.00281946	0.0991726
ENSG00000104823	1891	ECH1	HGNC:3149	-0.271228	0.00282456	0.0991726
ENSG00000173530	8793	TNFRSF10D	HGNC:11907	0.346857	0.00283843	0.0994301
ENSG00000131242	84440	RAB11FIP4	HGNC:30267	-0.384147	0.00285979	0.0999479
ENSG00000161011	8878	SQSTM1	HGNC:11280	0.245535	0.00287902	0.100389
ENSG00000148180	2934	GSN	HGNC:4620	-0.302462	0.00291083	0.101266
ENSG00000163479	6746	SSR2	HGNC:11324	0.203807	0.00293559	0.101894
ENSG00000089006	27131	SNX5	HGNC:14969	-0.248422	0.00294499	0.101988
ENSG00000182774	6218	RPS17	HGNC:10397	-0.22102	0.00302805	0.104626
ENSG00000126067	5690	PSMB2	HGNC:9539	0.203264	0.00305079	0.105173
ENSG00000131791	5565	PRKAB2	HGNC:9379	-0.382505	0.00315185	0.108411
ENSG00000168528	347735	SERINC2	HGNC:23231	-0.556557	0.00317244	0.108628
ENSG00000172955	130	ADH6	HGNC:255	-0.545879	0.00317244	0.108628
ENSG00000196182	83931	STK40	HGNC:21373	0.379697	0.00320341	0.109441
ENSG00000101057	4605	MYBL2	HGNC:7548	0.334454	0.00321239	0.109502
ENSG00000102996	4324	MMP15	HGNC:7161	0.417924	0.00325269	0.110628
ENSG00000144043	113419	TEX261	HGNC:30712	0.320688	0.00330349	0.111944
ENSG00000167780	8435	SOAT2	HGNC:11178	-0.61579	0.00330611	0.111944
ENSG00000079246	7520	XRCC5	HGNC:12833	0.221245	0.00335429	0.113095
ENSG00000187840	1978	EIF4EBP1	HGNC:3288	0.426263	0.003359	0.113095
ENSG00000146540	84310	C7orf50	HGNC:22421	0.560528	0.00337226	0.113095
ENSG00000079308	7145	TNS1	HGNC:11973	-0.97111	0.00337521	0.113095
ENSG00000167522	29123	ANKRD11	HGNC:21316	0.273208	0.00337729	0.113095
ENSG00000143627	5313	PKLR	HGNC:9020	-1.55075	0.00338768	0.113193
ENSG00000100014	23384	SPECC1L	HGNC:29022	0.288503	0.00339941	0.113336
ENSG00000052802	6307	MSMO1	HGNC:10545	-0.369488	0.00342892	0.11407
ENSG00000233276	2876	GPX1	HGNC:4553	0.419886	0.00343663	0.114077
ENSG00000022840	9921	RNF10	HGNC:10055	0.286522	0.00345256	0.114356
ENSG00000196367	8295	TRRAP	HGNC:12347	0.242719	0.0034713	0.114727
ENSG00000164638	222962	SLC29A4	HGNC:23097	-0.401083	0.00350006	0.115426
ENSG00000075275	9620	CELSR1	HGNC:1850	0.647245	0.00358151	0.117427
ENSG00000087266	6452	SH3BP2	HGNC:10825	-0.645481	0.00358151	0.117427
ENSG00000149639	140710	SOGA1	HGNC:16111	0.669465	0.00358389	0.117427
ENSG00000259974	NA	LINC00261	HGNC:16189	-0.276711	0.00361282	0.11812
ENSG00000143549	7170	TPM3	HGNC:12012	0.162274	0.00362881	0.118388
ENSG00000198034	6191	RPS4X	HGNC:10424	-0.146925	0.00369926	0.120428
ENSG00000117114	23266	ADGRL2	HGNC:18582	0.230859	0.00370762	0.120442
ENSG00000160072	83858	ATAD3B	HGNC:24007	0.47987	0.00378982	0.12285
ENSG00000117461	8503	PIK3R3	HGNC:8981	0.542875	0.00381378	0.123103
ENSG00000124208	387522	TMEM189-UBE2V1	HGNC:33521	1.28299	0.00381533	0.123103
ENSG00000163041	3020	H3-3A	HGNC:4764	-0.256947	0.0038249	0.123103
ENSG00000117448	10327	AKR1A1	HGNC:380	-0.339293	0.00383001	0.123103
ENSG00000049656	81037	CLPTM1L	HGNC:24308	0.367534	0.00384953	0.123469
ENSG00000007062	8842	PROM1	HGNC:9454	0.309733	0.00396015	0.12675
ENSG00000100804	5693	PSMB5	HGNC:9542	0.229447	0.00400566	0.127937
ENSG00000013441	1195	CLK1	HGNC:2068	-0.50163	0.00414778	0.131981
ENSG00000104549	6713	SQLE	HGNC:11279	-0.242614	0.00414964	0.131981
ENSG00000103549	9810	RNF40	HGNC:16867	0.328128	0.00416256	0.132116
ENSG00000186529	4051	CYP4F3	HGNC:2646	-0.620737	0.00417469	0.132225
ENSG00000132196	51478	HSD17B7	HGNC:5215	-0.598083	0.00423334	0.133803
ENSG00000264112	NA			-1.07498	0.00429277	0.134417
ENSG00000175832	2118	ETV4	HGNC:3493	0.293502	0.00429337	0.134417
ENSG00000166900	6809	STX3	HGNC:11438	0.467324	0.00429387	0.134417
ENSG00000170515	5036	PA2G4	HGNC:8550	0.201547	0.00429676	0.134417
ENSG00000104853	1209	CLPTM1	HGNC:2087	0.317833	0.00429696	0.134417
ENSG00000181019	1728	NQO1	HGNC:2874	0.172545	0.00438535	0.136901
ENSG00000004478	2288	FKBP4	HGNC:3720	0.229352	0.00440479	0.137213
ENSG00000211459	NA	MT-RNR1	HGNC:7470	-0.213447	0.00441341	0.137213
ENSG00000184216	3654	IRAK1	HGNC:6112	0.408383	0.0045216	0.140289
ENSG00000167548	8085	KMT2D	HGNC:7133	0.314232	0.00456124	0.141231
ENSG00000124614	6204	RPS10	HGNC:10383	-0.169276	0.00459959	0.142129
ENSG00000001036	2519	FUCA2	HGNC:4008	0.25325	0.00460982	0.142156
ENSG00000103064	9057	SLC7A6	HGNC:11064	0.379679	0.00462023	0.142189
ENSG00000054148	29085	PHPT1	HGNC:30033	-0.369673	0.00464429	0.142641
ENSG00000285816	NA			0.861637	0.00467347	0.143248
ENSG00000115425	55825	PECR	HGNC:18281	-0.434553	0.00476233	0.145677
ENSG00000142676	6135	RPL11	HGNC:10301	-0.152692	0.00478069	0.145904
ENSG00000285565	NA			0.719297	0.00478893	0.145904
ENSG00000146166	51557	LGSN	HGNC:21016	-0.421887	0.00480154	0.145996
ENSG00000253719	552889	ATXN7L3B	HGNC:37931	-0.282433	0.00482692	0.146474
ENSG00000266086	NA			-0.784373	0.00496821	0.150462
ENSG00000141959	5211	PFKL	HGNC:8876	-0.345614	0.00501242	0.151499
ENSG00000105697	57817	HAMP	HGNC:15598	-0.734041	0.00502743	0.151651
ENSG00000116096	6697	SPR	HGNC:11257	0.550153	0.00507746	0.152857
ENSG00000082438	22837	COBLL1	HGNC:23571	-0.381427	0.00510281	0.153316
ENSG00000225972	NA	MTND1P23	HGNC:42092	0.286204	0.00520687	0.156134
ENSG00000103335	9780	PIEZO1	HGNC:28993	0.419002	0.00522915	0.156494
ENSG00000104765	665	BNIP3L	HGNC:1085	-0.379383	0.00529482	0.158148
ENSG00000197386	3064	HTT	HGNC:4851	0.210566	0.00532857	0.158558
ENSG00000108592	117246	FTSJ3	HGNC:17136	0.294509	0.00532942	0.158558
ENSG00000197712	92689	FAM114A1	HGNC:25087	-0.366276	0.00536204	0.159217
ENSG00000130429	10095	ARPC1B	HGNC:704	0.385274	0.00542049	0.160639
ENSG00000136305	27141	CIDEB	HGNC:1977	-0.558856	0.00544964	0.160912
ENSG00000125912	56926	NCLN	HGNC:26923	0.419496	0.00545087	0.160912
ENSG00000178445	2731	GLDC	HGNC:4313	-0.289041	0.00548534	0.161616
ENSG00000121310	55268	ECHDC2	HGNC:23408	-0.436094	0.00553589	0.162789
ENSG00000164574	55568	GALNT10	HGNC:19873	0.49459	0.00554723	0.162808
ENSG00000148773	4288	MKI67	HGNC:7107	0.191155	0.00556268	0.162947
ENSG00000143819	2052	EPHX1	HGNC:3401	0.441004	0.00558741	0.163357
ENSG00000125753	7408	VASP	HGNC:12652	0.29786	0.00567402	0.16557
ENSG00000138448	3685	ITGAV	HGNC:6150	0.315392	0.00574849	0.167422
ENSG00000123416	10376	TUBA1B	HGNC:18809	0.209048	0.00582865	0.169432
ENSG00000196141	26010	SPATS2L	HGNC:24574	0.228799	0.0058619	0.170074
ENSG00000106636	10652	YKT6	HGNC:16959	0.369607	0.00589458	0.170696
ENSG00000099341	5714	PSMD8	HGNC:9566	0.240205	0.00593173	0.171445
ENSG00000116774	56944	OLFML3	HGNC:24956	0.923217	0.00607217	0.175171
ENSG00000135862	3915	LAMC1	HGNC:6492	0.174647	0.00610859	0.175888
ENSG00000156482	6156	RPL30	HGNC:10333	-0.173915	0.00618357	0.17771
ENSG00000106804	727	C5	HGNC:1331	-0.311509	0.00622218	0.178483
ENSG00000243989	95	ACY1	HGNC:177	-0.414211	0.00627362	0.179619
ENSG00000019144	23187	PHLDB1	HGNC:23697	0.52576	0.00634874	0.181278
ENSG00000127418	53834	FGFRL1	HGNC:3693	0.436088	0.00635541	0.181278
ENSG00000197894	128	ADH5	HGNC:253	-0.217552	0.00639238	0.181926
ENSG00000241553	10093	ARPC4	HGNC:707	0.226835	0.00640204	0.181926
ENSG00000175416	1212	CLTB	HGNC:2091	0.684418	0.00649463	0.183744
ENSG00000065978	4904	YBX1	HGNC:8014	0.169328	0.00649884	0.183744
ENSG00000161960	1973	EIF4A1	HGNC:3282	0.150815	0.0065023	0.183744
ENSG00000259171	NA			-0.799329	0.00656416	0.185125
ENSG00000110321	1982	EIF4G2	HGNC:3297	0.1492	0.00657552	0.185125
ENSG00000147872	123	PLIN2	HGNC:248	-0.254895	0.00663963	0.186585
ENSG00000115762	55041	PLEKHB2	HGNC:19236	0.273122	0.00667974	0.187365
ENSG00000124571	57510	XPO5	HGNC:17675	0.313468	0.00670036	0.187598
ENSG00000168028	3921	RPSA	HGNC:6502	-0.11234	0.00690399	0.192644
ENSG00000111885	4121	MAN1A1	HGNC:6821	-0.231053	0.00690594	0.192644
ENSG00000119487	79109	MAPKAP1	HGNC:18752	0.292131	0.00703033	0.195755
ENSG00000115233	10213	PSMD14	HGNC:16889	0.248872	0.00709298	0.197138
ENSG00000068650	23250	ATP11A	HGNC:13552	0.313341	0.00714057	0.198099
ENSG00000153827	9320	TRIP12	HGNC:12306	0.211362	0.00716026	0.198283
ENSG00000234851	NA	RPL23AP42	HGNC:35942	-1.15393	0.00720406	0.198818
ENSG00000132424	25957	PNISR	HGNC:21222	-0.312865	0.00720571	0.198818
ENSG00000177119	196527	ANO6	HGNC:25240	0.210455	0.00722517	0.198993
ENSG00000167114	10999	SLC27A4	HGNC:10998	0.626972	0.00725763	0.199166
ENSG00000158156	55113	XKR8	HGNC:25508	0.625462	0.00725763	0.199166
ENSG00000213694	1903	S1PR3	HGNC:3167	0.882858	0.00731364	0.200341
ENSG00000143401	81611	ANP32E	HGNC:16673	-0.353227	0.00734516	0.200681
ENSG00000133816	9645	MICAL2	HGNC:24693	0.897834	0.00738518	0.200681
ENSG00000160593	120425	JAML	HGNC:19084	-0.739145	0.00738613	0.200681
ENSG00000130822	139728	PNCK	HGNC:13415	-2.83792	0.00739204	0.200681
ENSG00000256966	NA			2.22651	0.00739204	0.200681
ENSG00000005421	5444	PON1	HGNC:9204	-0.607622	0.00751681	0.203458
ENSG00000136717	274	BIN1	HGNC:1052	0.417556	0.00752112	0.203458
ENSG00000143157	57645	POGK	HGNC:18800	0.396273	0.00755658	0.204055
ENSG00000092820	7430	EZR	HGNC:12691	0.229416	0.00760561	0.204732
ENSG00000095739	25805	BAMBI	HGNC:30251	0.468503	0.00760862	0.204732
ENSG00000167992	220001	VWCE	HGNC:26487	-0.393157	0.00770691	0.207011
ENSG00000204394	7407	VARS1	HGNC:12651	0.295912	0.00772426	0.207111
ENSG00000121769	2170	FABP3	HGNC:3557	-1.14432	0.00781308	0.209124
ENSG00000111371	81539	SLC38A1	HGNC:13447	0.260512	0.00788871	0.210777
ENSG00000182472	147968	CAPN12	HGNC:13249	-1.29757	0.00793678	0.211689
ENSG00000244067	2939	GSTA2	HGNC:4627	-1.17751	0.00796621	0.212102
ENSG00000174444	6124	RPL4	HGNC:10353	-0.135359	0.00798562	0.212247
ENSG00000160282	10841	FTCD	HGNC:3974	-0.829862	0.00800851	0.212484
ENSG00000234857	NA	HNRNPUL2-BSCL2	HGNC:49189	0.324599	0.00805759	0.213414
ENSG00000100650	6430	SRSF5	HGNC:10787	-0.239136	0.00811812	0.214498
ENSG00000134684	8565	YARS1	HGNC:12840	0.214659	0.00812675	0.214498
ENSG00000073605	55876	GSDMB	HGNC:23690	-0.525197	0.00818868	0.215758
ENSG00000135047	1514	CTSL	HGNC:2537	0.425162	0.00820951	0.215933
ENSG00000109111	6830	SUPT6H	HGNC:11470	0.189289	0.00842662	0.221261
ENSG00000156298	7102	TSPAN7	HGNC:11854	-0.519601	0.00847426	0.222128
ENSG00000144802	64332	NFKBIZ	HGNC:29805	-0.459242	0.00849602	0.222315
ENSG00000095319	23511	NUP188	HGNC:17859	0.234544	0.00854181	0.223129
ENSG00000250021	100526783	ARPIN-AP3S2	HGNC:38824	0.680883	0.00863165	0.22438
ENSG00000163703	78987	CRELD1	HGNC:14630	-0.66504	0.00863165	0.22438
ENSG00000159840	7791	ZYX	HGNC:13200	0.463899	0.00863399	0.22438
ENSG00000050820	9564	BCAR1	HGNC:971	0.575296	0.00875562	0.227153
ENSG00000108576	6532	SLC6A4	HGNC:11050	-0.60648	0.00880741	0.228107
ENSG00000170439	196410	METTL7B	HGNC:28276	0.533574	0.00882887	0.228274
ENSG00000130402	81	ACTN4	HGNC:166	0.265537	0.00886973	0.228941
ENSG00000108107	6158	RPL28	HGNC:10330	-0.241291	0.00896937	0.231027
ENSG00000149485	3992	FADS1	HGNC:3574	-0.140962	0.00898091	0.231027
ENSG00000134809	26519	TIMM10	HGNC:11814	0.384532	0.00902022	0.231646
ENSG00000198918	6170	RPL39	HGNC:10350	-0.187255	0.00904335	0.231848
ENSG00000258232	NA			0.645486	0.00907077	0.23216
ENSG00000144713	6161	RPL32	HGNC:10336	-0.175486	0.00917024	0.234168
ENSG00000082153	9689	BZW1	HGNC:18380	0.270092	0.00918003	0.234168
ENSG00000108344	5709	PSMD3	HGNC:9560	0.27241	0.00924188	0.23535
ENSG00000159176	1465	CSRP1	HGNC:2469	0.337142	0.009324	0.236974
ENSG00000197081	3482	IGF2R	HGNC:5467	0.181585	0.00936127	0.236974
ENSG00000204219	6920	TCEA3	HGNC:11615	-0.397618	0.00936217	0.236974
ENSG00000109475	6164	RPL34	HGNC:10340	-0.209189	0.00936797	0.236974
ENSG00000073150	56666	PANX2	HGNC:8600	-0.572697	0.00939213	0.237171
ENSG00000089220	5037	PEBP1	HGNC:8630	-0.164206	0.00940698	0.237171
ENSG00000183684	10189	ALYREF	HGNC:19071	0.374217	0.0095197	0.239186
ENSG00000101294	81502	HM13	HGNC:16435	0.240978	0.00953057	0.239186
ENSG00000161202	1857	DVL3	HGNC:3087	0.271936	0.0095341	0.239186
ENSG00000103485	23475	QPRT	HGNC:9755	-0.197841	0.00965271	0.241763
ENSG00000137491	11309	SLCO2B1	HGNC:10962	-0.438035	0.00967502	0.241923
ENSG00000137331	8870	IER3	HGNC:5392	0.842259	0.00972425	0.242755
ENSG00000094916	23468	CBX5	HGNC:1555	-0.2531	0.00978468	0.243863
ENSG00000162889	9261	MAPKAPK2	HGNC:6887	0.360841	0.00987277	0.245656
ENSG00000142669	83442	SH3BGRL3	HGNC:15568	0.446381	0.00995311	0.24725
ENSG00000232112	51372	TMA7	HGNC:26932	-0.205822	0.0100311	0.24878
ENSG00000198369	200734	SPRED2	HGNC:17722	0.373274	0.0100505	0.248855
ENSG00000224578	NA	HNRNPA1P48	HGNC:48778	-0.499229	0.0101092	0.249767
ENSG00000241685	10552	ARPC1A	HGNC:703	0.211917	0.0101201	0.249767
ENSG00000106665	7461	CLIP2	HGNC:2586	0.363911	0.0101434	0.249935
ENSG00000188976	26155	NOC2L	HGNC:24517	0.274116	0.0102061	0.251072
ENSG00000111802	51567	TDP2	HGNC:17768	-0.343773	0.0102502	0.25175
ENSG00000177731	2314	FLII	HGNC:3750	0.282008	0.0103052	0.252564
ENSG00000142657	5226	PGD	HGNC:8891	0.192047	0.0103165	0.252564
ENSG00000275700	26574	AATF	HGNC:19235	0.344006	0.0104034	0.254281
ENSG00000164111	308	ANXA5	HGNC:543	0.174213	0.010486	0.255889
ENSG00000164715	22853	LMTK2	HGNC:17880	0.248583	0.0105123	0.25612
ENSG00000153207	25909	AHCTF1	HGNC:24618	0.283167	0.0105894	0.257336
ENSG00000128609	4698	NDUFA5	HGNC:7688	-0.386729	0.0105972	0.257336
ENSG00000135926	64114	TMBIM1	HGNC:23410	0.249037	0.010613	0.257336
ENSG00000093134	55350	VNN3	HGNC:16431	-1.69629	0.0106361	0.257486
ENSG00000213759	10720	UGT2B11	HGNC:12545	-1.51712	0.0106931	0.258453
ENSG00000139269	83729	INHBE	HGNC:24029	-0.779561	0.0108851	0.262676
ENSG00000135052	51280	GOLM1	HGNC:15451	0.223774	0.0109515	0.26351
ENSG00000135624	10574	CCT7	HGNC:1622	0.157059	0.0109803	0.26351
ENSG00000134294	54407	SLC38A2	HGNC:13448	0.223678	0.0109877	0.26351
ENSG00000229807	NA	XIST	HGNC:12810	-0.30538	0.01099	0.26351
ENSG00000130985	7317	UBA1	HGNC:12469	0.233938	0.0110063	0.26351
ENSG00000106245	8896	BUD31	HGNC:29629	0.325556	0.0113235	0.270678
ENSG00000178209	5339	PLEC	HGNC:9069	0.380374	0.0113978	0.271698
ENSG00000070061	8518	ELP1	HGNC:5959	-0.19347	0.0114019	0.271698
ENSG00000103342	2935	GSPT1	HGNC:4621	0.199792	0.0114695	0.272882
ENSG00000102038	6594	SMARCA1	HGNC:11097	-0.273456	0.011531	0.273914
ENSG00000137486	408	ARRB1	HGNC:711	0.430361	0.0115598	0.274172
ENSG00000171766	2628	GATM	HGNC:4175	-0.270099	0.0117325	0.277833
ENSG00000138823	4547	MTTP	HGNC:7467	-0.181541	0.0117737	0.278376
ENSG00000172478	79919	MAB21L4	HGNC:26216	-1.81586	0.0118312	0.2793
ENSG00000129925	58986	PGAP6	HGNC:17205	0.437709	0.0119771	0.281962
ENSG00000166226	10576	CCT2	HGNC:1615	0.220023	0.011981	0.281962
ENSG00000146731	908	CCT6A	HGNC:1620	0.220772	0.0120527	0.283211
ENSG00000154229	5578	PRKCA	HGNC:9393	0.292663	0.0121201	0.284356
ENSG00000152804	3087	HHEX	HGNC:4901	-0.300444	0.01221	0.286022
ENSG00000164924	7534	YWHAZ	HGNC:12855	0.169853	0.0122569	0.286367
ENSG00000163527	201595	STT3B	HGNC:30611	0.175625	0.0122624	0.286367
ENSG00000138073	10113	PREB	HGNC:9356	0.351874	0.0123123	0.286652
ENSG00000103479	5934	RBL2	HGNC:9894	-0.346395	0.0123123	0.286652
ENSG00000214049	NA	UCA1	HGNC:37126	0.795912	0.0124664	0.289797
ENSG00000204628	10399	RACK1	HGNC:4399	-0.151478	0.012512	0.290413
ENSG00000226950	NA	DANCR	HGNC:28964	0.223119	0.0125596	0.291072
ENSG00000136238	5879	RAC1	HGNC:9801	0.208234	0.0126676	0.292846
ENSG00000162645	2634	GBP2	HGNC:4183	0.693427	0.0126873	0.292846
ENSG00000117305	3155	HMGCL	HGNC:5005	-0.422294	0.0126939	0.292846
ENSG00000172757	1072	CFL1	HGNC:1874	0.255285	0.0127615	0.293764
ENSG00000182871	80781	COL18A1	HGNC:2195	-0.364172	0.0127724	0.293764
ENSG00000103855	80381	CD276	HGNC:19137	0.317046	0.0128545	0.294492
ENSG00000168924	3954	LETM1	HGNC:6556	0.27711	0.0128664	0.294492
ENSG00000119547	9480	ONECUT2	HGNC:8139	0.396897	0.0128699	0.294492
ENSG00000136048	55332	DRAM1	HGNC:25645	-0.215296	0.0128987	0.294492
ENSG00000039523	79567	RIPOR1	HGNC:25836	0.477801	0.012919	0.294492
ENSG00000044115	1495	CTNNA1	HGNC:2509	0.174115	0.0129202	0.294492
ENSG00000131462	7283	TUBG1	HGNC:12417	0.273232	0.013074	0.297543
ENSG00000114942	1933	EEF1B2	HGNC:3208	-0.152615	0.0130932	0.297543
ENSG00000163660	57018	CCNL1	HGNC:20569	-0.367942	0.0131738	0.298928
ENSG00000060971	30	ACAA1	HGNC:82	0.267709	0.0132188	0.299221
ENSG00000143515	57198	ATP8B2	HGNC:13534	0.237752	0.0132261	0.299221
ENSG00000075651	5337	PLD1	HGNC:9067	0.322347	0.0132566	0.299466
ENSG00000162337	4041	LRP5	HGNC:6697	0.353481	0.0132969	0.29993
ENSG00000119912	3416	IDE	HGNC:5381	0.308427	0.0133261	0.300143
ENSG00000100220	51493	RTCB	HGNC:26935	0.272181	0.0133948	0.301244
ENSG00000143947	6233	RPS27A	HGNC:10417	-0.184446	0.0134146	0.301244
ENSG00000183283	9802	DAZAP2	HGNC:2684	-0.198688	0.01353	0.302591
ENSG00000169783	84894	LINGO1	HGNC:21205	0.991932	0.0135343	0.302591
ENSG00000134240	3158	HMGCS2	HGNC:5008	-0.979278	0.0135343	0.302591
ENSG00000124193	6431	SRSF6	HGNC:10788	-0.224267	0.0136235	0.30387
ENSG00000168159	149603	RNF187	HGNC:27146	0.329364	0.0136315	0.30387
ENSG00000126218	2159	F10	HGNC:3528	-0.469324	0.013671	0.304305
ENSG00000211445	2878	GPX3	HGNC:4555	0.259397	0.0137843	0.306379
ENSG00000066322	64834	ELOVL1	HGNC:14418	0.350437	0.013929	0.308796
ENSG00000136930	5695	PSMB7	HGNC:9544	0.18738	0.0139337	0.308796
ENSG00000235655	NA	H3P6	HGNC:42980	0.440842	0.0139983	0.309775
ENSG00000154277	7345	UCHL1	HGNC:12513	0.172814	0.0141067	0.31172
ENSG00000224470	342371	ATXN1L	HGNC:33279	0.284068	0.0141537	0.312307
ENSG00000243678	4831	NME2	HGNC:7850	0.251191	0.014438	0.318118
ENSG00000167244	3481	IGF2	HGNC:5466	-0.31134	0.0144692	0.318344
ENSG00000125743	6633	SNRPD2	HGNC:11159	-0.189143	0.0145136	0.318859
ENSG00000086696	3294	HSD17B2	HGNC:5211	-0.46962	0.0147046	0.321128
ENSG00000134278	56907	SPIRE1	HGNC:30622	0.506212	0.0147109	0.321128
ENSG00000106683	3984	LIMK1	HGNC:6613	0.582976	0.0147424	0.321128
ENSG00000064666	1265	CNN2	HGNC:2156	0.29409	0.01478	0.321128
ENSG00000001630	1595	CYP51A1	HGNC:2649	-0.206028	0.0147814	0.321128
ENSG00000129562	1603	DAD1	HGNC:2664	0.254277	0.0147909	0.321128
ENSG00000108639	9144	SYNGR2	HGNC:11499	0.395191	0.0147942	0.321128
ENSG00000180198	1104	RCC1	HGNC:1913	0.270171	0.0147964	0.321128
ENSG00000196696	NA			-0.468713	0.014807	0.321128
ENSG00000061676	10787	NCKAP1	HGNC:7666	0.225305	0.0148643	0.321912
ENSG00000143641	2590	GALNT2	HGNC:4124	0.241838	0.0149593	0.323165
ENSG00000146648	1956	EGFR	HGNC:3236	0.195266	0.0150007	0.323165
ENSG00000135956	55654	TMEM127	HGNC:26038	0.370417	0.0150071	0.323165
ENSG00000102898	10204	NUTF2	HGNC:13722	0.24098	0.0150072	0.323165
ENSG00000176444	1196	CLK2	HGNC:2069	-0.348291	0.0150596	0.323834
ENSG00000132002	3337	DNAJB1	HGNC:5270	0.282479	0.0150943	0.324123
ENSG00000175215	10106	CTDSP2	HGNC:17077	0.21693	0.0151676	0.324952
ENSG00000173473	6599	SMARCC1	HGNC:11104	0.152559	0.0151757	0.324952
ENSG00000139641	23344	ESYT1	HGNC:29534	0.221065	0.0152892	0.326922
ENSG00000092964	1808	DPYSL2	HGNC:3014	0.383468	0.0153716	0.327678
ENSG00000108187	64081	PBLD	HGNC:23301	-1.02753	0.0153878	0.327678
ENSG00000154380	55740	ENAH	HGNC:18271	0.200777	0.0153892	0.327678
ENSG00000135469	93058	COQ10A	HGNC:26515	-0.5454	0.0154697	0.328932
ENSG00000106003	3955	LFNG	HGNC:6560	0.833581	0.0155034	0.329188
ENSG00000114391	6152	RPL24	HGNC:10325	-0.145146	0.015591	0.330585
ENSG00000083857	2195	FAT1	HGNC:3595	0.301076	0.0156161	0.330623
ENSG00000114030	3836	KPNA1	HGNC:6394	0.331152	0.0156549	0.330623
ENSG00000142798	3339	HSPG2	HGNC:5273	0.35599	0.0156909	0.330623
ENSG00000116649	6723	SRM	HGNC:11296	0.38568	0.0157231	0.330623
ENSG00000137166	116113	FOXP4	HGNC:20842	0.383473	0.0157231	0.330623
ENSG00000125107	23019	CNOT1	HGNC:7877	0.149967	0.0157233	0.330623
ENSG00000240972	4282	MIF	HGNC:7097	-0.375394	0.01576	0.330938
ENSG00000164889	6522	SLC4A2	HGNC:11028	0.282129	0.0158339	0.331809
ENSG00000197879	4641	MYO1C	HGNC:7597	0.307436	0.0158451	0.331809
ENSG00000113719	57222	ERGIC1	HGNC:29205	0.207393	0.0159147	0.332807
ENSG00000077097	7155	TOP2B	HGNC:11990	0.244651	0.0159477	0.33304
ENSG00000117399	991	CDC20	HGNC:1723	0.248447	0.015998	0.333632
ENSG00000173915	84833	ATP5MD	HGNC:30889	-0.349218	0.0160233	0.333703
ENSG00000109805	64151	NCAPG	HGNC:24304	0.247129	0.0160759	0.33434
ENSG00000172725	57175	CORO1B	HGNC:2253	0.335265	0.0161856	0.336161
ENSG00000140105	7453	WARS1	HGNC:12729	0.376706	0.0163374	0.338851
ENSG00000063177	6141	RPL18	HGNC:10310	-0.170007	0.0167018	0.345936
ENSG00000113492	64902	AGXT2	HGNC:14412	-0.69327	0.0168423	0.348372
ENSG00000165828	118471	PRAP1	HGNC:23304	-0.826983	0.0169222	0.349549
ENSG00000025772	10953	TOMM34	HGNC:15746	0.385885	0.017034	0.351086
ENSG00000147155	10682	EBP	HGNC:3133	-0.196378	0.0170428	0.351086
ENSG00000108561	708	C1QBP	HGNC:1243	0.219091	0.017084	0.351458
ENSG00000198888	4535	MT-ND1	HGNC:7455	0.237863	0.0172185	0.353746
ENSG00000198793	2475	MTOR	HGNC:3942	0.201262	0.0172572	0.354064
ENSG00000120805	400	ARL1	HGNC:692	-0.278213	0.0175678	0.358759
ENSG00000111676	1822	ATN1	HGNC:3033	0.371668	0.0175743	0.358759
ENSG00000009335	9690	UBE3C	HGNC:16803	0.241172	0.0175798	0.358759
ENSG00000163959	200931	SLC51A	HGNC:29955	-1.02343	0.0175805	0.358759
ENSG00000100344	80339	PNPLA3	HGNC:18590	-0.560817	0.0179365	0.365534
ENSG00000180964	90843	TCEAL8	HGNC:28683	-0.443198	0.0182873	0.372185
ENSG00000141429	2589	GALNT1	HGNC:4123	0.275031	0.0183232	0.372332
ENSG00000144711	9922	IQSEC1	HGNC:29112	0.223227	0.0183794	0.372332
ENSG00000213741	6235	RPS29	HGNC:10419	-0.200618	0.0183863	0.372332
ENSG00000170537	79905	TMC7	HGNC:23000	0.924525	0.0183925	0.372332
ENSG00000090861	16	AARS1	HGNC:20	0.16637	0.0184276	0.372546
ENSG00000204673	84335	AKT1S1	HGNC:28426	0.344422	0.0184618	0.372743
ENSG00000167460	7171	TPM4	HGNC:12013	0.18754	0.0185349	0.373722
ENSG00000113732	8992	ATP6V0E1	HGNC:863	0.313632	0.0186237	0.374808
ENSG00000005007	5976	UPF1	HGNC:9962	0.23278	0.0186539	0.374808
ENSG00000105671	54555	DDX49	HGNC:18684	0.361102	0.0186858	0.374808
ENSG00000003436	7035	TFPI	HGNC:11760	-0.265409	0.0186874	0.374808
ENSG00000175792	8607	RUVBL1	HGNC:10474	0.261072	0.0187636	0.375841
ENSG00000164442	10370	CITED2	HGNC:1987	-0.303048	0.0188511	0.377097
ENSG00000075420	64778	FNDC3B	HGNC:24670	0.19106	0.0190962	0.381497
ENSG00000180357	23060	ZNF609	HGNC:29003	0.324313	0.0191521	0.382112
ENSG00000065000	8943	AP3D1	HGNC:568	0.260627	0.0192361	0.383285
ENSG00000162775	64783	RBM15	HGNC:14959	0.55659	0.0193005	0.384065
ENSG00000008311	10157	AASS	HGNC:17366	-0.370278	0.0194038	0.385134
ENSG00000269378	NA			0.444058	0.0194049	0.385134
ENSG00000285508	NA			1.1579	0.0195616	0.387737
ENSG00000160789	4000	LMNA	HGNC:6636	0.266674	0.0196632	0.389244
ENSG00000084090	56910	STARD7	HGNC:18063	0.185495	0.0197747	0.389926
ENSG00000127184	1350	COX7C	HGNC:2292	-0.219164	0.0197816	0.389926
ENSG00000125356	4694	NDUFA1	HGNC:7683	-0.310476	0.0197842	0.389926
ENSG00000006831	79602	ADIPOR2	HGNC:24041	0.205834	0.0198284	0.389926
ENSG00000163362	55765	INAVA	HGNC:25599	0.440526	0.0198347	0.389926
ENSG00000172037	3913	LAMB2	HGNC:6487	-0.286284	0.0198596	0.389926
ENSG00000180616	6752	SSTR2	HGNC:11331	0.585901	0.0198855	0.389926
ENSG00000166165	1152	CKB	HGNC:1991	-0.26395	0.0199028	0.389926
ENSG00000204444	55937	APOM	HGNC:13916	-0.339493	0.0199631	0.390603
ENSG00000077235	2975	GTF3C1	HGNC:4664	0.223394	0.0200567	0.391838
ENSG00000203546	NA			1.36773	0.0200934	0.391838
ENSG00000105677	10430	TMEM147	HGNC:30414	0.363396	0.0201035	0.391838
ENSG00000125534	79144	PPDPF	HGNC:16142	0.544933	0.0201542	0.392324
ENSG00000226608	NA	FTLP3	HGNC:4000	0.490055	0.0202162	0.393026
ENSG00000136802	56262	LRRC8A	HGNC:19027	0.344254	0.0202785	0.393735
ENSG00000198668	801	CALM1	HGNC:1442	0.197302	0.0203169	0.393977
ENSG00000106348	3614	IMPDH1	HGNC:6052	0.320407	0.0203942	0.39487
ENSG00000132676	7818	DAP3	HGNC:2673	0.196193	0.0204149	0.39487
ENSG00000124228	55661	DDX27	HGNC:15837	0.26514	0.0205854	0.397661
ENSG00000197324	26020	LRP10	HGNC:14553	0.284963	0.0206472	0.39835
ENSG00000196547	4122	MAN2A2	HGNC:6825	0.374576	0.0207812	0.400156
ENSG00000164211	134429	STARD4	HGNC:18058	-0.350622	0.0207935	0.400156
ENSG00000274070	729438	CASTOR2	HGNC:37073	0.422259	0.0208331	0.400411
ENSG00000006744	60528	ELAC2	HGNC:14198	0.253198	0.020911	0.400957
ENSG00000100075	6576	SLC25A1	HGNC:10979	-0.277282	0.020922	0.400957
ENSG00000163399	476	ATP1A1	HGNC:799	0.135525	0.0209406	0.400957
ENSG00000104969	6449	SGTA	HGNC:10819	0.323476	0.0209699	0.401013
ENSG00000123562	9643	MORF4L2	HGNC:16849	-0.203059	0.0210384	0.401818
ENSG00000100836	8106	PABPN1	HGNC:8565	-0.217546	0.0211376	0.403206
ENSG00000146072	27242	TNFRSF21	HGNC:13469	0.382788	0.0212694	0.405212
ENSG00000175455	64770	CCDC14	HGNC:25766	-0.336302	0.0215274	0.409453
ENSG00000177697	977	CD151	HGNC:1630	0.277261	0.0215687	0.409453
ENSG00000118200	23271	CAMSAP2	HGNC:29188	0.417066	0.0215728	0.409453
ENSG00000097021	11332	ACOT7	HGNC:24157	0.46765	0.0216075	0.4096
ENSG00000155366	389	RHOC	HGNC:669	0.285563	0.0216786	0.410436
ENSG00000197747	6281	S100A10	HGNC:10487	0.193524	0.0217265	0.410832
ENSG00000100296	8563	THOC5	HGNC:19074	0.271492	0.0217872	0.411467
ENSG00000136153	4008	LMO7	HGNC:6646	-0.213555	0.0218437	0.411533
ENSG00000160285	4047	LSS	HGNC:6708	-0.230922	0.0218448	0.411533
ENSG00000166913	7529	YWHAB	HGNC:12849	0.185436	0.0219702	0.413322
ENSG00000141522	396	ARHGDIA	HGNC:678	0.350308	0.0219942	0.413322
ENSG00000167173	56905	C15orf39	HGNC:24497	0.432076	0.0220594	0.414036
ENSG00000185803	79581	SLC52A2	HGNC:30224	0.621264	0.0222122	0.416389
ENSG00000100034	9647	PPM1F	HGNC:19388	0.33614	0.022256	0.416536
ENSG00000100393	2033	EP300	HGNC:3373	0.238703	0.0222748	0.416536
ENSG00000157227	4323	MMP14	HGNC:7160	0.322207	0.0223344	0.416648
ENSG00000198563	7919	DDX39B	HGNC:13917	-0.159091	0.0223377	0.416648
ENSG00000205609	728689	EIF3CL	HGNC:26347	0.681729	0.0224083	0.416648
ENSG00000122547	80820	EEPD1	HGNC:22223	0.639543	0.0224185	0.416648
ENSG00000151632	1646	AKR1C2	HGNC:385	-0.518084	0.0224705	0.416648
ENSG00000082898	7514	XPO1	HGNC:12825	0.233832	0.0224725	0.416648
ENSG00000182768	51335	NGRN	HGNC:18077	0.26287	0.0224846	0.416648
ENSG00000089157	6175	RPLP0	HGNC:10371	-0.125586	0.0225	0.416648
ENSG00000122359	311	ANXA11	HGNC:535	0.28901	0.0225574	0.416985
ENSG00000081051	174	AFP	HGNC:317	-0.140924	0.0226034	0.416985
ENSG00000160211	2539	G6PD	HGNC:4057	0.383967	0.0226156	0.416985
ENSG00000124541	88745	RRP36	HGNC:21374	0.398366	0.0226279	0.416985
ENSG00000182944	2130	EWSR1	HGNC:3508	-0.149555	0.0226591	0.417054
ENSG00000196177	36	ACADSB	HGNC:91	-0.338483	0.0227288	0.417831
ENSG00000111271	80724	ACAD10	HGNC:21597	-0.442811	0.0227658	0.418006
ENSG00000228223	NA	HCG11	HGNC:17707	-0.758016	0.0230778	0.423223
ENSG00000023839	1244	ABCC2	HGNC:53	-0.183935	0.0232179	0.425279
ENSG00000159352	5710	PSMD4	HGNC:9561	0.167044	0.0232693	0.425707
ENSG00000131504	1729	DIAPH1	HGNC:2876	0.169353	0.0233472	0.42662
ENSG00000119725	57862	ZNF410	HGNC:20144	0.456345	0.023435	0.427711
ENSG00000018510	8540	AGPS	HGNC:327	0.246146	0.0234645	0.427735
ENSG00000130204	10452	TOMM40	HGNC:18001	0.256213	0.0235074	0.428004
ENSG00000108848	51747	LUC7L3	HGNC:24309	-0.208278	0.0236575	0.429802
ENSG00000120437	39	ACAT2	HGNC:94	-0.178127	0.0236627	0.429802
ENSG00000117395	10969	EBNA1BP2	HGNC:15531	0.288865	0.0237385	0.430665
ENSG00000108828	10493	VAT1	HGNC:16919	0.200878	0.0237755	0.430822
ENSG00000124422	23326	USP22	HGNC:12621	0.171058	0.0238515	0.431683
ENSG00000147255	3547	IGSF1	HGNC:5948	-0.263029	0.023886	0.431704
ENSG00000268230	NA			-0.787191	0.0239094	0.431704
ENSG00000136542	11227	GALNT5	HGNC:4127	0.474434	0.02399	0.432645
ENSG00000269893	NA	SNHG8	HGNC:33098	-0.399977	0.0240438	0.432811
ENSG00000115464	9736	USP34	HGNC:20066	0.246261	0.0240561	0.432811
ENSG00000238105	NA	GOLGA2P5	HGNC:25315	-0.46226	0.0240996	0.433081
ENSG00000272540	NA			0.981908	0.024151	0.433492
ENSG00000174705	285590	SH3PXD2B	HGNC:29242	0.410892	0.0242734	0.434584
ENSG00000254858	84769	MPV17L2	HGNC:28177	0.547652	0.0242767	0.434584
ENSG00000100462	10419	PRMT5	HGNC:10894	0.220116	0.0242976	0.434584
ENSG00000182253	23336	SYNM	HGNC:24466	0.378286	0.0244212	0.435835
ENSG00000080824	3320	HSP90AA1	HGNC:5253	0.208868	0.0244467	0.435835
ENSG00000161956	26168	SENP3	HGNC:17862	0.321815	0.0244535	0.435835
ENSG00000100814	57820	CCNB1IP1	HGNC:19437	-0.311964	0.0245333	0.436012
ENSG00000154265	23461	ABCA5	HGNC:35	-0.808628	0.0245441	0.436012
ENSG00000139514	6541	SLC7A1	HGNC:11057	0.403982	0.0245495	0.436012
ENSG00000090520	51726	DNAJB11	HGNC:14889	0.233023	0.0245951	0.436238
ENSG00000114023	26355	FAM162A	HGNC:17865	-0.241801	0.0246581	0.436238
ENSG00000164941	55656	INTS8	HGNC:26048	0.36418	0.024677	0.436238
ENSG00000111737	11021	RAB35	HGNC:9774	0.357878	0.024677	0.436238
ENSG00000077549	832	CAPZB	HGNC:1491	0.20158	0.0247939	0.437795
ENSG00000149547	9538	EI24	HGNC:13276	0.305273	0.0248535	0.438206
ENSG00000178802	4351	MPI	HGNC:7216	-0.350563	0.0248925	0.438206
ENSG00000117523	23215	PRRC2C	HGNC:24903	0.16108	0.0249037	0.438206
ENSG00000106052	8887	TAX1BP1	HGNC:11575	0.237997	0.0249714	0.438891
ENSG00000130522	3727	JUND	HGNC:6206	-0.579579	0.0250342	0.439486
ENSG00000241468	9551	ATP5MF	HGNC:848	-0.182469	0.0251052	0.439901
ENSG00000196502	6817	SULT1A1	HGNC:11453	-0.366324	0.0251157	0.439901
ENSG00000103653	1445	CSK	HGNC:2444	0.366821	0.0253424	0.443361
ENSG00000277791	5691	PSMB3	HGNC:9540	0.182739	0.0255597	0.446648
ENSG00000169020	521	ATP5ME	HGNC:846	-0.230069	0.025672	0.447243
ENSG00000070413	9993	DGCR2	HGNC:2845	0.276769	0.025676	0.447243
ENSG00000106565	28959	TMEM176B	HGNC:29596	-0.506021	0.0256995	0.447243
ENSG00000109046	26118	WSB1	HGNC:19221	-0.219411	0.0257114	0.447243
ENSG00000184640	10801	SEPTIN9	HGNC:7323	0.239856	0.0258085	0.448418
ENSG00000155368	1622	DBI	HGNC:2690	-0.145991	0.0258477	0.448588
ENSG00000136731	56886	UGGT1	HGNC:15663	0.195896	0.0259027	0.44903
ENSG00000265401	NA			2.5583	0.0260198	0.450545
ENSG00000099783	4670	HNRNPM	HGNC:5046	0.164172	0.0260721	0.450938
ENSG00000187017	83715	ESPN	HGNC:13281	-0.631773	0.0262173	0.452933
ENSG00000164040	10424	PGRMC2	HGNC:16089	-0.326924	0.0262641	0.453226
ENSG00000110697	9600	PITPNM1	HGNC:9003	0.369393	0.0263247	0.453758
ENSG00000151224	4143	MAT1A	HGNC:6903	-0.717289	0.0264112	0.454334
ENSG00000174574	79647	AKIRIN1	HGNC:25744	0.237793	0.0264213	0.454334
ENSG00000005194	57019	CIAPIN1	HGNC:28050	0.355174	0.0264478	0.454334
ENSG00000142453	10498	CARM1	HGNC:23393	0.342871	0.0265206	0.45507
ENSG00000165672	10935	PRDX3	HGNC:9354	-0.159385	0.0265973	0.455745
ENSG00000090857	55066	PDPR	HGNC:30264	0.236635	0.0266198	0.455745
ENSG00000108424	3837	KPNB1	HGNC:6400	0.121834	0.0269801	0.461323
ENSG00000131375	23473	CAPN7	HGNC:1484	0.249331	0.0270064	0.461323
ENSG00000131475	84313	VPS25	HGNC:28122	0.242203	0.027094	0.462302
ENSG00000143621	3608	ILF2	HGNC:6037	0.131821	0.0271902	0.462886
ENSG00000215251	60493	FASTKD5	HGNC:25790	0.399517	0.0271936	0.462886
ENSG00000164904	501	ALDH7A1	HGNC:877	-0.229666	0.0272196	0.462886
ENSG00000071794	6596	HLTF	HGNC:11099	-0.265791	0.027321	0.46409
ENSG00000115419	2744	GLS	HGNC:4331	0.297759	0.0273633	0.464291
ENSG00000139178	51279	C1RL	HGNC:21265	-0.411786	0.0275863	0.467552
ENSG00000170581	6773	STAT2	HGNC:11363	-0.366166	0.0276963	0.468894
ENSG00000128849	84952	CGNL1	HGNC:25931	0.329339	0.02774	0.469111
ENSG00000047315	5431	POLR2B	HGNC:9188	0.191715	0.0278096	0.469765
ENSG00000124201	57169	ZNFX1	HGNC:29271	0.42274	0.0279508	0.47109
ENSG00000204843	1639	DCTN1	HGNC:2711	0.237527	0.0279515	0.47109
ENSG00000106399	6119	RPA3	HGNC:10291	-0.370011	0.0279809	0.47109
ENSG00000092421	57556	SEMA6A	HGNC:10738	0.483309	0.0282177	0.474034
ENSG00000137834	4091	SMAD6	HGNC:6772	0.67934	0.0282181	0.474034
ENSG00000069275	64710	NUCKS1	HGNC:29923	-0.149919	0.0282495	0.474037
ENSG00000162413	9903	KLHL21	HGNC:29041	0.397082	0.028323	0.474746
ENSG00000099995	10291	SF3A1	HGNC:10765	0.228239	0.0284402	0.476186
ENSG00000068001	8692	HYAL2	HGNC:5321	0.334452	0.0285724	0.477873
ENSG00000106397	8985	PLOD3	HGNC:9083	0.243471	0.0286154	0.478066
ENSG00000276019	NA			-0.763936	0.0287246	0.479363
ENSG00000168461	11031	RAB31	HGNC:9771	0.404751	0.0288397	0.480757
ENSG00000112337	10246	SLC17A2	HGNC:10930	-1.48158	0.0289926	0.482319
ENSG00000125977	8894	EIF2S2	HGNC:3266	0.179191	0.0289969	0.482319
ENSG00000119630	5228	PGF	HGNC:8893	0.352468	0.0291417	0.48385
ENSG00000108883	9343	EFTUD2	HGNC:30858	0.187701	0.0291526	0.48385
ENSG00000112818	4224	MEP1A	HGNC:7015	-0.233352	0.0292543	0.485008
ENSG00000141985	6455	SH3GL1	HGNC:10830	0.315309	0.029293	0.485121
ENSG00000048140	26262	TSPAN17	HGNC:13594	0.621809	0.0294492	0.487177
ENSG00000129245	9513	FXR2	HGNC:4024	0.321522	0.0295929	0.489022
ENSG00000108021	54906	TASOR2	HGNC:23484	0.257615	0.0296336	0.489164
ENSG00000155506	23367	LARP1	HGNC:29531	0.147683	0.0300688	0.495757
ENSG00000203812	8337	H2AC18	HGNC:4736	0.874608	0.0300983	0.495757
ENSG00000123505	262	AMD1	HGNC:457	0.231828	0.030186	0.496664
ENSG00000130203	348	APOE	HGNC:613	-0.271733	0.0303164	0.497348
ENSG00000012232	2137	EXTL3	HGNC:3518	0.299	0.0303269	0.497348
ENSG00000100241	6305	SBF1	HGNC:10542	0.312182	0.0303451	0.497348
ENSG00000168906	4144	MAT2A	HGNC:6904	0.176928	0.0303584	0.497348
ENSG00000106771	23731	TMEM245	HGNC:1363	-0.192369	0.030513	0.498136
ENSG00000107130	23413	NCS1	HGNC:3953	0.520071	0.0305201	0.498136
ENSG00000102393	2717	GLA	HGNC:4296	0.360139	0.0305376	0.498136
ENSG00000075142	6717	SRI	HGNC:11292	0.353162	0.0305376	0.498136
ENSG00000108262	28964	GIT1	HGNC:4272	0.380405	0.0305853	0.498379
ENSG00000115183	85461	TANC1	HGNC:29364	0.43265	0.0306519	0.49893
ENSG00000185164	283820	NOMO2	HGNC:22652	0.186499	0.0306955	0.499106
ENSG00000113494	5618	PRLR	HGNC:9446	-0.3535	0.031147	0.505906
ENSG00000100364	23313	KIAA0930	HGNC:1314	0.391962	0.0313385	0.508473
ENSG00000160710	103	ADAR	HGNC:225	0.121216	0.0315664	0.510583
ENSG00000084453	6579	SLCO1A2	HGNC:10956	-0.575692	0.0315813	0.510583
ENSG00000135414	10220	GDF11	HGNC:4216	0.275393	0.0315931	0.510583
ENSG00000163812	51304	ZDHHC3	HGNC:18470	0.243984	0.0316029	0.510583
ENSG00000117298	1889	ECE1	HGNC:3146	0.209602	0.0318034	0.512873
ENSG00000140043	145482	PTGR2	HGNC:20149	-0.424589	0.0318121	0.512873
ENSG00000105821	27000	DNAJC2	HGNC:13192	0.293907	0.0319319	0.514259
ENSG00000129422	57509	MTUS1	HGNC:29789	-0.230352	0.0324332	0.52178
ENSG00000064601	5476	CTSA	HGNC:9251	0.230843	0.0325744	0.522804
ENSG00000164163	6059	ABCE1	HGNC:69	0.241364	0.0325989	0.522804
ENSG00000172531	5499	PPP1CA	HGNC:9281	0.225781	0.0326237	0.522804
ENSG00000068323	7030	TFE3	HGNC:11752	0.239211	0.0326344	0.522804
ENSG00000104998	9466	IL27RA	HGNC:17290	0.56137	0.0329694	0.527228
ENSG00000153179	283349	RASSF3	HGNC:14271	0.354447	0.0331045	0.527228
ENSG00000138463	84925	SLC49A4	HGNC:16628	0.734135	0.0331061	0.527228
ENSG00000109072	7448	VTN	HGNC:12724	0.19048	0.0331171	0.527228
ENSG00000183431	10946	SF3A3	HGNC:10767	0.195906	0.0331334	0.527228
ENSG00000117450	5052	PRDX1	HGNC:9352	0.125243	0.0331354	0.527228
ENSG00000152620	133686	NADK2	HGNC:26404	-0.217432	0.0331791	0.527228
ENSG00000173930	353189	SLCO4C1	HGNC:23612	-0.491159	0.033216	0.527228
ENSG00000103226	408050	NOMO3	HGNC:25242	0.225895	0.0332741	0.527228
ENSG00000132382	10514	MYBBP1A	HGNC:7546	0.306609	0.0332986	0.527228
ENSG00000012822	57658	CALCOCO1	HGNC:29306	-0.392252	0.0333614	0.527228
ENSG00000104081	90427	BMF	HGNC:24132	-0.385565	0.0333614	0.527228
ENSG00000137700	2542	SLC37A4	HGNC:4061	-0.382215	0.0333614	0.527228
ENSG00000243335	154881	KCTD7	HGNC:21957	-0.359948	0.0335045	0.52894
ENSG00000132613	92154	MTSS2	HGNC:25094	0.297411	0.0336254	0.530297
ENSG00000234127	7726	TRIM26	HGNC:12962	0.344674	0.0336951	0.530343
ENSG00000144867	58477	SRPRB	HGNC:24085	0.26391	0.033698	0.530343
ENSG00000170899	2941	GSTA4	HGNC:4629	-0.413305	0.0337741	0.530991
ENSG00000173660	7388	UQCRH	HGNC:12590	-0.182111	0.0338365	0.531421
ENSG00000172809	6169	RPL38	HGNC:10349	-0.150905	0.033985	0.533113
ENSG00000079819	2037	EPB41L2	HGNC:3379	0.169914	0.0340618	0.533113
ENSG00000157077	9372	ZFYVE9	HGNC:6775	0.362105	0.0340977	0.533113
ENSG00000168615	8754	ADAM9	HGNC:216	0.176307	0.0341124	0.533113
ENSG00000118181	6230	RPS25	HGNC:10413	-0.162548	0.0341195	0.533113
ENSG00000132589	2319	FLOT2	HGNC:3758	0.228377	0.0341595	0.533189
ENSG00000110713	4928	NUP98	HGNC:8068	0.206909	0.0343309	0.535316
ENSG00000179632	84232	MAF1	HGNC:24966	0.323758	0.0344048	0.535918
ENSG00000070614	3340	NDST1	HGNC:7680	0.209784	0.0344916	0.536474
ENSG00000114867	1981	EIF4G1	HGNC:3296	0.163503	0.0345111	0.536474
ENSG00000214160	10195	ALG3	HGNC:23056	0.261113	0.0346664	0.538117
ENSG00000197170	5718	PSMD12	HGNC:9557	0.276914	0.0347151	0.538117
ENSG00000163053	151473	SLC16A14	HGNC:26417	1.55209	0.034723	0.538117
ENSG00000157193	7804	LRP8	HGNC:6700	0.296556	0.0348374	0.538463
ENSG00000115866	1615	DARS1	HGNC:2678	-0.261235	0.0348463	0.538463
ENSG00000188229	10383	TUBB4B	HGNC:20771	0.217341	0.0348718	0.538463
ENSG00000236698	NA	EIF1AXP1	HGNC:19900	0.495245	0.0349221	0.538463
ENSG00000204574	23	ABCF1	HGNC:70	0.21224	0.0349458	0.538463
ENSG00000111640	2597	GAPDH	HGNC:4141	-0.183318	0.0349577	0.538463
ENSG00000173898	6712	SPTBN2	HGNC:11276	0.263576	0.0351767	0.541286
ENSG00000233016	NA	SNHG7	HGNC:28254	-0.358262	0.0352929	0.54196
ENSG00000166598	7184	HSP90B1	HGNC:12028	-0.192047	0.0353445	0.54196
ENSG00000102753	3839	KPNA3	HGNC:6396	0.343561	0.0353629	0.54196
ENSG00000143630	57657	HCN3	HGNC:19183	-0.681218	0.0353631	0.54196
ENSG00000159335	5763	PTMS	HGNC:9629	-0.288391	0.0354017	0.542006
ENSG00000163297	118429	ANTXR2	HGNC:21732	0.316033	0.0354944	0.542878
ENSG00000182919	28970	C11orf54	HGNC:30204	-0.333875	0.0355446	0.5431
ENSG00000117335	4179	CD46	HGNC:6953	-0.206242	0.0356203	0.54371
ENSG00000099622	1153	CIRBP	HGNC:1982	-0.362085	0.0357109	0.544546
ENSG00000088826	54498	SMOX	HGNC:15862	0.531134	0.0357497	0.544593
ENSG00000196526	60312	AFAP1	HGNC:24017	0.419337	0.03585	0.545218
ENSG00000170627	121355	GTSF1	HGNC:26565	0.355437	0.0358948	0.545218
ENSG00000125868	11034	DSTN	HGNC:15750	0.229221	0.0358984	0.545218
ENSG00000169241	55974	SLC50A1	HGNC:30657	-0.265693	0.036027	0.546626
ENSG00000123472	64756	ATPAF1	HGNC:18803	-0.322127	0.0361771	0.54771
ENSG00000143368	10262	SF3B4	HGNC:10771	0.273326	0.0362061	0.54771
ENSG00000143575	10456	HAX1	HGNC:16915	0.219472	0.0362066	0.54771
ENSG00000166847	84516	DCTN5	HGNC:24594	0.244636	0.036462	0.551025
ENSG00000247095	NA	MIR210HG	HGNC:39524	-0.928011	0.0365621	0.551442
ENSG00000268104	11254	SLC6A14	HGNC:11047	0.894194	0.0365621	0.551442
ENSG00000117394	6513	SLC2A1	HGNC:11005	0.237628	0.0366128	0.551659
ENSG00000225178	NA	RPSAP58	HGNC:36809	0.281435	0.0366711	0.551991
ENSG00000178764	22882	ZHX2	HGNC:18513	-0.26504	0.0367219	0.552209
ENSG00000063978	6047	RNF4	HGNC:10067	0.198349	0.0369141	0.554551
ENSG00000132507	1984	EIF5A	HGNC:3300	0.178588	0.0371069	0.556505
ENSG00000137996	8634	RTCA	HGNC:17981	0.437659	0.0371174	0.556505
ENSG00000149428	10525	HYOU1	HGNC:16931	0.1513	0.0371793	0.556883
ENSG00000079805	1785	DNM2	HGNC:2974	0.214555	0.0374444	0.560303
ENSG00000184500	5627	PROS1	HGNC:9456	-0.213558	0.0376003	0.562082
ENSG00000285283	NA			0.702458	0.0376594	0.562285
ENSG00000161057	5701	PSMC2	HGNC:9548	0.165658	0.0376879	0.562285
ENSG00000197969	23230	VPS13A	HGNC:1908	0.29051	0.0378995	0.564725
ENSG00000160551	57551	TAOK1	HGNC:29259	0.254996	0.0379613	0.564725
ENSG00000117713	8289	ARID1A	HGNC:11110	0.206647	0.0379628	0.564725
ENSG00000141349	92579	G6PC3	HGNC:24861	0.428748	0.0380443	0.564864
ENSG00000176407	56888	KCMF1	HGNC:20589	0.371269	0.0380687	0.564864
ENSG00000149150	8501	SLC43A1	HGNC:9225	-0.208996	0.0381066	0.564864
ENSG00000166557	23423	TMED3	HGNC:28889	0.262069	0.0381224	0.564864
ENSG00000086758	10075	HUWE1	HGNC:30892	0.128197	0.0381922	0.564864
ENSG00000107338	6461	SHB	HGNC:10838	0.600905	0.0381951	0.564864
ENSG00000160014	808	CALM3	HGNC:1449	-0.16178	0.0382347	0.5649
ENSG00000136715	79595	SAP130	HGNC:29813	0.308152	0.0383557	0.566138
ENSG00000151348	2132	EXT2	HGNC:3513	0.385298	0.0383941	0.566154
ENSG00000132466	26057	ANKRD17	HGNC:23575	0.215683	0.0386392	0.569217
ENSG00000204427	7920	ABHD16A	HGNC:13921	0.435066	0.0393542	0.578724
ENSG00000157350	6483	ST3GAL2	HGNC:10863	0.308624	0.0393611	0.578724
ENSG00000138759	80144	FRAS1	HGNC:19185	0.167586	0.0394156	0.578724
ENSG00000177106	64787	EPS8L2	HGNC:21296	-0.396217	0.0394368	0.578724
ENSG00000064419	23534	TNPO3	HGNC:17103	0.204361	0.0395769	0.579766
ENSG00000166747	164	AP1G1	HGNC:555	0.177176	0.0395841	0.579766
ENSG00000141753	3487	IGFBP4	HGNC:5473	0.498168	0.0397556	0.58082
ENSG00000100426	9889	ZBED4	HGNC:20721	0.30439	0.0397707	0.58082
ENSG00000182095	84629	TNRC18	HGNC:11962	0.29766	0.0397707	0.58082
ENSG00000127837	14	AAMP	HGNC:18	0.201184	0.0400259	0.583386
ENSG00000118257	8828	NRP2	HGNC:8005	0.952463	0.0400615	0.583386
ENSG00000165874	NA	SHLD2P1	HGNC:31425	-0.909626	0.0400615	0.583386
ENSG00000145833	9879	DDX46	HGNC:18681	0.220505	0.0401269	0.58378
ENSG00000198786	4540	MT-ND5	HGNC:7461	-0.18749	0.0402422	0.584144
ENSG00000163516	55139	ANKZF1	HGNC:25527	-0.323755	0.0402644	0.584144
ENSG00000171298	2548	GAA	HGNC:4065	-0.309034	0.0402672	0.584144
ENSG00000186951	5465	PPARA	HGNC:9232	-0.369862	0.0405889	0.588249
ENSG00000163754	2992	GYG1	HGNC:4699	0.460782	0.040646	0.588515
ENSG00000125089	54436	SH3TC1	HGNC:26009	0.344553	0.0408933	0.591114
ENSG00000181061	25994	HIGD1A	HGNC:29527	0.249871	0.0409192	0.591114
ENSG00000183077	125061	AFMID	HGNC:20910	-0.289377	0.0409642	0.591114
ENSG00000117834	200010	SLC5A9	HGNC:22146	-1.03104	0.0410165	0.591114
ENSG00000187555	7874	USP7	HGNC:12630	0.205326	0.0410199	0.591114
ENSG00000115365	10314	LANCL1	HGNC:6508	-0.389539	0.0410956	0.591644
ENSG00000035403	7414	VCL	HGNC:12665	0.217737	0.0411412	0.591741
ENSG00000120685	80209	PROSER1	HGNC:20291	0.308201	0.041391	0.594653
ENSG00000184999	387775	SLC22A10	HGNC:18057	-1.39901	0.041422	0.594653
ENSG00000148498	56288	PARD3	HGNC:16051	0.179382	0.0415324	0.595677
ENSG00000069849	483	ATP1B3	HGNC:806	0.21149	0.0416716	0.596871
ENSG00000176170	8877	SPHK1	HGNC:11240	0.573139	0.0416942	0.596871
ENSG00000070018	4040	LRP6	HGNC:6698	0.209818	0.0418624	0.598602
ENSG00000005339	1387	CREBBP	HGNC:2348	0.285432	0.0418939	0.598602
ENSG00000156471	9791	PTDSS1	HGNC:9587	0.261427	0.0419696	0.599121
ENSG00000265354	100287932	TIMM23	HGNC:17312	0.324344	0.0423696	0.604264
ENSG00000110700	6207	RPS13	HGNC:10386	-0.152442	0.0424805	0.604963
ENSG00000091317	54918	CMTM6	HGNC:19177	0.177525	0.0424982	0.604963
ENSG00000134709	51361	HOOK1	HGNC:19884	-0.312901	0.0425386	0.604971
ENSG00000068366	2182	ACSL4	HGNC:3571	-0.231567	0.0425834	0.605043
ENSG00000141076	84916	UTP4	HGNC:1983	0.290006	0.0426887	0.605703
ENSG00000104904	4946	OAZ1	HGNC:8095	0.147142	0.0427133	0.605703
ENSG00000088325	22974	TPX2	HGNC:1249	0.139	0.0427494	0.605703
ENSG00000143569	9898	UBAP2L	HGNC:29877	0.154803	0.0428815	0.606457
ENSG00000076382	10615	SPAG5	HGNC:13452	-0.136794	0.0428824	0.606457
ENSG00000089159	5829	PXN	HGNC:9718	0.3196	0.0429674	0.607094
ENSG00000113643	5917	RARS1	HGNC:9870	0.215978	0.0430183	0.60725
ENSG00000107862	8729	GBF1	HGNC:4181	0.176868	0.0431663	0.608773
ENSG00000131100	529	ATP6V1E1	HGNC:857	0.189503	0.0434417	0.609454
ENSG00000114770	10057	ABCC5	HGNC:56	0.295646	0.0434452	0.609454
ENSG00000128641	4430	MYO1B	HGNC:7596	0.18915	0.0435	0.609454
ENSG00000175745	7025	NR2F1	HGNC:7975	-0.319037	0.043567	0.609454
ENSG00000152332	127933	UHMK1	HGNC:19683	0.299382	0.0436101	0.609454
ENSG00000138772	306	ANXA3	HGNC:541	1.02447	0.0436297	0.609454
ENSG00000237188	NA			0.942713	0.0436297	0.609454
ENSG00000075702	284403	WDR62	HGNC:24502	0.343092	0.0436382	0.609454
ENSG00000105723	2931	GSK3A	HGNC:4616	0.303883	0.0436572	0.609454
ENSG00000135916	81618	ITM2C	HGNC:6175	0.202819	0.0436573	0.609454
ENSG00000169727	2873	GPS1	HGNC:4549	0.285992	0.0436721	0.609454
ENSG00000111011	65117	RSRC2	HGNC:30559	-0.244088	0.0436956	0.609454
ENSG00000157216	23648	SSBP3	HGNC:15674	0.292216	0.0439623	0.612546
ENSG00000070756	26986	PABPC1	HGNC:8554	-0.0974292	0.044051	0.612546
ENSG00000152256	5163	PDK1	HGNC:8809	-0.373037	0.0440785	0.612546
ENSG00000140859	3801	KIFC3	HGNC:6326	0.362537	0.0440785	0.612546
ENSG00000093000	10762	NUP50	HGNC:8065	0.215312	0.044127	0.612661
ENSG00000172534	3054	HCFC1	HGNC:4839	0.241656	0.0443943	0.615809
ENSG00000227617	NA	CERS6-AS1	HGNC:44485	-0.933495	0.0444684	0.615885
ENSG00000160785	9673	SLC25A44	HGNC:29036	0.290301	0.0444808	0.615885
ENSG00000169635	23119	HIC2	HGNC:18595	0.244968	0.0445839	0.616129
ENSG00000158941	57805	CCAR2	HGNC:23360	0.20319	0.0446382	0.616129
ENSG00000152601	4154	MBNL1	HGNC:6923	0.275985	0.044651	0.616129
ENSG00000126934	5605	MAP2K2	HGNC:6842	0.287782	0.0446605	0.616129
ENSG00000132694	9826	ARHGEF11	HGNC:14580	0.311888	0.044802	0.617521
ENSG00000109103	9094	UNC119	HGNC:12565	0.368543	0.0448768	0.617991
ENSG00000067334	30836	DNTTIP2	HGNC:24013	0.244502	0.0449498	0.618141
ENSG00000106823	1842	ECM2	HGNC:3154	-0.671084	0.044969	0.618141
ENSG00000102034	2000	ELF4	HGNC:3319	0.521541	0.0451149	0.619587
ENSG00000110492	4192	MDK	HGNC:6972	0.278466	0.0451716	0.619805
ENSG00000167566	57701	NCKAP5L	HGNC:29321	0.486011	0.0452519	0.619934
ENSG00000285304	NA			0.532226	0.0452626	0.619934
ENSG00000177479	10425	ARIH2	HGNC:690	0.167476	0.0453901	0.620825
ENSG00000213585	7416	VDAC1	HGNC:12669	0.155318	0.0454093	0.620825
ENSG00000160049	1676	DFFA	HGNC:2772	0.249395	0.0454613	0.620978
ENSG00000137563	8836	GGH	HGNC:4248	-0.27299	0.045557	0.62105
ENSG00000107331	20	ABCA2	HGNC:32	-0.38437	0.0455821	0.62105
ENSG00000138413	3417	IDH1	HGNC:5382	0.136511	0.0455891	0.62105
ENSG00000011021	1185	CLCN6	HGNC:2024	-0.324365	0.0458626	0.624216
ENSG00000134440	4677	NARS1	HGNC:7643	0.189363	0.0462394	0.627941
ENSG00000105373	29997	NOP53	HGNC:4333	-0.254127	0.0463279	0.627941
ENSG00000136448	4836	NMT1	HGNC:7857	0.159567	0.0463601	0.627941
ENSG00000156261	10694	CCT8	HGNC:1623	0.153939	0.0463834	0.627941
ENSG00000136699	55627	SMPD4	HGNC:32949	0.210991	0.0463855	0.627941
ENSG00000106333	5118	PCOLCE	HGNC:8738	-0.789411	0.0464685	0.627941
ENSG00000273066	NA			-0.73871	0.0464685	0.627941
ENSG00000101986	215	ABCD1	HGNC:61	0.7347	0.0464685	0.627941
ENSG00000159461	267	AMFR	HGNC:463	0.282629	0.0465678	0.627941
ENSG00000260916	9236	CCPG1	HGNC:24227	0.238685	0.0465702	0.627941
ENSG00000112414	57211	ADGRG6	HGNC:13841	0.183556	0.0465906	0.627941
ENSG00000132855	27329	ANGPTL3	HGNC:491	-0.279411	0.0466517	0.628208
ENSG00000130726	10155	TRIM28	HGNC:16384	0.215633	0.0467611	0.629122
ENSG00000106263	8662	EIF3B	HGNC:3280	0.139733	0.0468356	0.629568
ENSG00000179403	64856	VWA1	HGNC:30910	0.370152	0.0470217	0.631512
ENSG00000147676	114569	MAL2	HGNC:13634	-0.22743	0.0472016	0.633359
ENSG00000196923	9260	PDLIM7	HGNC:22958	0.431737	0.0472426	0.633359
ENSG00000071073	11320	MGAT4A	HGNC:7047	0.263912	0.0474738	0.635891
ENSG00000132153	22907	DHX30	HGNC:16716	0.212747	0.0475151	0.635891
ENSG00000109089	30850	CDR2L	HGNC:29999	0.650859	0.0476743	0.637131
ENSG00000162144	220002	CYB561A3	HGNC:23014	0.29591	0.0476916	0.637131
ENSG00000198467	7169	TPM2	HGNC:12011	0.170923	0.047804	0.638072
ENSG00000223705	NA	NSUN5P1	HGNC:19146	-0.336794	0.0479255	0.639133
ENSG00000142208	207	AKT1	HGNC:391	0.287776	0.047998	0.639539
ENSG00000160870	1551	CYP3A7	HGNC:2640	-0.820675	0.0480451	0.639606
ENSG00000076685	22978	NT5C2	HGNC:8022	0.207643	0.0480951	0.639711
ENSG00000108312	7343	UBTF	HGNC:12511	0.229597	0.0482929	0.64178
ENSG00000080031	5794	PTPRH	HGNC:9672	-0.593266	0.0484209	0.64292
ENSG00000141030	8533	COPS3	HGNC:2239	0.218589	0.0485262	0.643756
ENSG00000108557	10743	RAI1	HGNC:9834	0.384456	0.0485836	0.643955
ENSG00000184992	140707	BRI3BP	HGNC:14251	0.349757	0.0489127	0.647752
ENSG00000239306	10432	RBM14	HGNC:14219	0.268057	0.0490115	0.648366
ENSG00000124102	5266	PI3	HGNC:8947	1.6204	0.0490725	0.648366
ENSG00000171302	124583	CANT1	HGNC:19721	0.310574	0.0490869	0.648366
ENSG00000197249	5265	SERPINA1	HGNC:8941	-0.138982	0.0491944	0.649221
ENSG00000002549	51056	LAP3	HGNC:18449	0.201239	0.049316	0.649284
ENSG00000126003	5326	PLAGL2	HGNC:9047	0.240523	0.0493174	0.649284
ENSG00000112245	7803	PTP4A1	HGNC:9634	-0.180884	0.0493273	0.649284
ENSG00000164056	10252	SPRY1	HGNC:11269	0.458437	0.0494711	0.650614
ENSG00000171227	140738	TMEM37	HGNC:18216	-0.288516	0.0496654	0.652299
ENSG00000124181	5335	PLCG1	HGNC:9065	0.183213	0.0497217	0.652299
ENSG00000228315	NA	GUSBP11	HGNC:42325	-0.34559	0.049728	0.652299
ENSG00000178741	9377	COX5A	HGNC:2267	0.22242	0.0499544	0.654704
ENSG00000127483	50809	HP1BP3	HGNC:24973	-0.165514	0.0500052	0.654806
ENSG00000088340	NA	FER1L4	HGNC:15801	-1.2064	0.0501616	0.656289
ENSG00000153201	5903	RANBP2	HGNC:9848	0.238747	0.0502209	0.656302
ENSG00000147224	5631	PRPS1	HGNC:9462	0.240118	0.0503585	0.656302
ENSG00000250722	6414	SELENOP	HGNC:10751	-0.188865	0.0503663	0.656302
ENSG00000131669	4814	NINJ1	HGNC:7824	0.33955	0.0504072	0.656302
ENSG00000163872	55689	YEATS2	HGNC:25489	-0.238705	0.0504863	0.656302
ENSG00000004866	7982	ST7	HGNC:11351	0.385483	0.0505564	0.656302
ENSG00000185122	3297	HSF1	HGNC:5224	0.383003	0.0505564	0.656302
ENSG00000107175	10488	CREB3	HGNC:2347	0.37873	0.0505564	0.656302
ENSG00000116237	23463	ICMT	HGNC:5350	0.192648	0.0505653	0.656302
ENSG00000274979	NA			-0.686441	0.0505944	0.656302
ENSG00000100644	3091	HIF1A	HGNC:4910	0.171497	0.050714	0.65633
ENSG00000174080	8722	CTSF	HGNC:2531	-0.40037	0.0507261	0.65633
ENSG00000173065	55731	FAM222B	HGNC:25563	0.388423	0.0507261	0.65633
ENSG00000131165	5119	CHMP1A	HGNC:8740	0.273926	0.0507993	0.656719
ENSG00000144635	51143	DYNC1LI1	HGNC:18745	0.249291	0.0509641	0.658123
ENSG00000115216	29959	NRBP1	HGNC:7993	0.22145	0.0509945	0.658123
ENSG00000109113	83871	RAB34	HGNC:16519	0.303524	0.0510417	0.658174
ENSG00000106261	7586	ZKSCAN1	HGNC:13101	-0.191169	0.0511123	0.658525
ENSG00000091262	368	ABCC6	HGNC:57	-0.336075	0.0511798	0.658837
ENSG00000213178	NA	RPL22P1	HGNC:17998	-0.233662	0.0512908	0.659707
ENSG00000169490	83877	TM2D2	HGNC:24127	0.296055	0.0515172	0.662059
ENSG00000107798	3988	LIPA	HGNC:6617	-0.282992	0.0519051	0.666481
ENSG00000101146	8480	RAE1	HGNC:9828	0.33506	0.0521888	0.669304
ENSG00000266412	8031	NCOA4	HGNC:7671	0.14978	0.0522131	0.669304
ENSG00000065833	4199	ME1	HGNC:6983	0.232026	0.0523932	0.670618
ENSG00000048991	23518	R3HDM1	HGNC:9757	0.274207	0.0524038	0.670618
ENSG00000100934	10484	SEC23A	HGNC:10701	-0.162478	0.0527218	0.67412
ENSG00000168883	10713	USP39	HGNC:20071	0.226774	0.052771	0.674183
ENSG00000183513	493753	COA5	HGNC:33848	-0.359183	0.0531042	0.677308
ENSG00000129625	7905	REEP5	HGNC:30077	0.312929	0.0531068	0.677308
ENSG00000100412	50	ACO2	HGNC:118	0.226289	0.0531493	0.677308
ENSG00000066084	57609	DIP2B	HGNC:29284	0.179766	0.0532883	0.678511
ENSG00000186283	64222	TOR3A	HGNC:11997	0.501973	0.053483	0.680063
ENSG00000113558	6500	SKP1	HGNC:10899	0.170236	0.0534997	0.680063
ENSG00000189091	23450	SF3B3	HGNC:10770	0.131137	0.0536605	0.681161
ENSG00000055044	51602	NOP58	HGNC:29926	0.215658	0.0537869	0.681161
ENSG00000166441	6157	RPL27A	HGNC:10329	-0.116485	0.0537883	0.681161
ENSG00000260804	NA	LINC01963	HGNC:25283	-0.456602	0.0538386	0.681161
ENSG00000149091	8525	DGKZ	HGNC:2857	0.407422	0.0538869	0.681161
ENSG00000163902	6184	RPN1	HGNC:10381	0.116069	0.0538996	0.681161
ENSG00000188130	6300	MAPK12	HGNC:6874	0.35785	0.0538996	0.681161
ENSG00000100079	3957	LGALS2	HGNC:6562	-0.877974	0.0541655	0.682817
ENSG00000235142	NA	LINC02532	HGNC:53549	-0.872454	0.0541655	0.682817
ENSG00000244716	NA			-0.852349	0.0541655	0.682817
ENSG00000170004	1107	CHD3	HGNC:1918	-0.207786	0.0543328	0.684228
ENSG00000171566	5356	PLRG1	HGNC:9089	0.255043	0.0543674	0.684228
ENSG00000038210	55300	PI4K2B	HGNC:18215	-0.267962	0.0545564	0.685764
ENSG00000143319	81875	ISG20L2	HGNC:25745	0.286963	0.0546398	0.685764
ENSG00000173548	257364	SNX33	HGNC:28468	0.332095	0.0546697	0.685764
ENSG00000185215	7127	TNFAIP2	HGNC:11895	0.420591	0.0546699	0.685764
ENSG00000118900	29855	UBN1	HGNC:12506	0.262766	0.0547814	0.686596
ENSG00000116962	4811	NID1	HGNC:7821	-0.122884	0.0548734	0.686811
ENSG00000078369	2782	GNB1	HGNC:4396	0.147081	0.0548888	0.686811
ENSG00000070540	55062	WIPI1	HGNC:25471	0.38323	0.0549952	0.687575
ENSG00000198804	4512	MT-CO1	HGNC:7419	-0.105643	0.0551617	0.688541
ENSG00000137812	57082	KNL1	HGNC:24054	0.308032	0.0551992	0.688541
ENSG00000067992	5165	PDK3	HGNC:8811	-0.398065	0.0552083	0.688541
ENSG00000008988	6224	RPS20	HGNC:10405	-0.123043	0.0555083	0.691715
ENSG00000132432	23480	SEC61G	HGNC:18277	-0.297207	0.0556844	0.693341
ENSG00000116016	2034	EPAS1	HGNC:3374	0.182572	0.05576	0.693714
ENSG00000197136	399909	PCNX3	HGNC:18760	0.293416	0.0563181	0.698831
ENSG00000183856	128239	IQGAP3	HGNC:20669	-0.331509	0.0563339	0.698831
ENSG00000171617	8507	ENC1	HGNC:3345	0.326038	0.0563339	0.698831
ENSG00000119383	5524	PTPA	HGNC:9308	0.17241	0.0564144	0.698831
ENSG00000128283	11135	CDC42EP1	HGNC:17014	0.334706	0.0564455	0.698831
ENSG00000151502	112936	VPS26B	HGNC:28119	0.366383	0.0565544	0.698831
ENSG00000085185	63035	BCORL1	HGNC:25657	0.301649	0.0566011	0.698831
ENSG00000116871	55700	MAP7D1	HGNC:25514	0.340674	0.0566356	0.698831
ENSG00000167792	4723	NDUFV1	HGNC:7716	-0.180875	0.0566558	0.698831
ENSG00000158195	10163	WASF2	HGNC:12733	0.200352	0.0566657	0.698831
ENSG00000111206	2305	FOXM1	HGNC:3818	0.22225	0.0566825	0.698831
ENSG00000188986	25920	NELFB	HGNC:24324	0.263343	0.0567228	0.698831
ENSG00000153291	9481	SLC25A27	HGNC:21065	-0.646198	0.0568249	0.699522
ENSG00000198380	2673	GFPT1	HGNC:4241	-0.188235	0.0569096	0.699702
ENSG00000160293	7410	VAV2	HGNC:12658	0.231975	0.0569396	0.699702
ENSG00000198752	9578	CDC42BPB	HGNC:1738	0.234517	0.0569776	0.699702
ENSG00000122026	6144	RPL21	HGNC:10313	-0.154812	0.0570446	0.699959
ENSG00000135473	9924	PAN2	HGNC:20074	-0.260097	0.0572664	0.702114
ENSG00000116350	6429	SRSF4	HGNC:10786	-0.216762	0.0573395	0.702443
ENSG00000285219	NA	HULC	HGNC:34232	-0.549241	0.0573878	0.702469
ENSG00000165916	5702	PSMC3	HGNC:9549	0.180283	0.0576958	0.705162
ENSG00000165637	7417	VDAC2	HGNC:12672	0.21633	0.0577416	0.705162
ENSG00000178401	79962	DNAJC22	HGNC:25802	0.233471	0.0578453	0.705162
ENSG00000162521	5928	RBBP4	HGNC:9887	-0.156777	0.057851	0.705162
ENSG00000158669	137964	GPAT4	HGNC:20880	0.194453	0.0578516	0.705162
ENSG00000129103	25870	SUMF2	HGNC:20415	-0.254687	0.0578861	0.705162
ENSG00000172932	338692	ANKRD13D	HGNC:27880	0.297485	0.0580083	0.706085
ENSG00000244062	NA			-0.785383	0.058176	0.706347
ENSG00000261796	100534599	ISY1-RAB43	HGNC:42969	0.225368	0.0581878	0.706347
ENSG00000214706	7866	IFRD2	HGNC:5457	0.302707	0.0582083	0.706347
ENSG00000060749	79832	QSER1	HGNC:26154	0.368483	0.0582319	0.706347
ENSG00000110955	506	ATP5F1B	HGNC:830	0.113279	0.0582622	0.706347
ENSG00000105197	92609	TIMM50	HGNC:23656	0.270093	0.0583601	0.706971
ENSG00000137992	1629	DBT	HGNC:2698	-0.362497	0.0585764	0.707866
ENSG00000111412	79794	C12orf49	HGNC:26128	0.360699	0.0585764	0.707866
ENSG00000178952	7284	TUFM	HGNC:12420	0.177565	0.0586618	0.707866
ENSG00000213930	2592	GALT	HGNC:4135	-0.409557	0.0586939	0.707866
ENSG00000110092	595	CCND1	HGNC:1582	0.174633	0.0587068	0.707866
ENSG00000197903	85236	H2BC12	HGNC:13954	0.26697	0.058721	0.707866
ENSG00000116991	57568	SIPA1L2	HGNC:23800	0.591509	0.0587599	0.707866
ENSG00000168575	6575	SLC20A2	HGNC:10947	0.245629	0.0588161	0.707982
ENSG00000165671	64324	NSD1	HGNC:14234	0.200166	0.0589244	0.708724
ENSG00000179134	55095	SAMD4B	HGNC:25492	0.209628	0.0590877	0.70975
ENSG00000140848	221184	CPNE2	HGNC:2315	0.525903	0.0591308	0.70975
ENSG00000088833	55968	NSFL1C	HGNC:15912	0.18238	0.0591497	0.70975
ENSG00000096696	1832	DSP	HGNC:3052	0.150682	0.0594469	0.712599
ENSG00000005810	23077	MYCBP2	HGNC:23386	0.229887	0.0595864	0.712599
ENSG00000122778	57670	KIAA1549	HGNC:22219	0.352247	0.059591	0.712599
ENSG00000149480	9219	MTA2	HGNC:7411	0.222149	0.0595998	0.712599
ENSG00000144891	185	AGTR1	HGNC:336	-0.533126	0.0596643	0.712599
ENSG00000174992	653808	ZG16	HGNC:30961	-0.897843	0.0596684	0.712599
ENSG00000166851	5347	PLK1	HGNC:9077	0.22381	0.0600227	0.715838
ENSG00000140961	29948	OSGIN1	HGNC:30093	0.711024	0.0600739	0.715838
ENSG00000096433	3710	ITPR3	HGNC:6182	0.382876	0.0601116	0.715838
ENSG00000176095	9807	IP6K1	HGNC:18360	0.292367	0.0601279	0.715838
ENSG00000051620	23593	HEBP2	HGNC:15716	0.32346	0.0601999	0.716134
ENSG00000164919	1345	COX6C	HGNC:2285	-0.212412	0.0608028	0.722252
ENSG00000123066	23389	MED13L	HGNC:22962	0.24759	0.0608092	0.722252
ENSG00000135763	9816	URB2	HGNC:28967	0.426152	0.0610221	0.724215
ENSG00000114784	10289	EIF1B	HGNC:30792	0.254252	0.0610919	0.724231
ENSG00000160714	55585	UBE2Q1	HGNC:15698	0.1906	0.0611187	0.724231
ENSG00000136997	4609	MYC	HGNC:7553	0.493131	0.0612027	0.724661
ENSG00000196660	55532	SLC30A10	HGNC:25355	-0.407666	0.0613977	0.725279
ENSG00000159377	5692	PSMB4	HGNC:9541	0.145296	0.0614017	0.725279
ENSG00000244414	3078	CFHR1	HGNC:4888	-1.15308	0.0614891	0.725279
ENSG00000067248	54505	DHX29	HGNC:15815	0.367982	0.0614934	0.725279
ENSG00000104611	63898	SH2D4A	HGNC:26102	0.361157	0.0614934	0.725279
ENSG00000087191	5705	PSMC5	HGNC:9552	0.152157	0.061582	0.72576
ENSG00000253898	NA	LINC01419	HGNC:50712	-0.287333	0.0617821	0.727555
ENSG00000198695	4541	MT-ND6	HGNC:7462	-0.237162	0.0620977	0.730705
ENSG00000196313	9883	POM121	HGNC:19702	0.205009	0.0621986	0.731327
ENSG00000178035	3615	IMPDH2	HGNC:6053	-0.129612	0.0623272	0.732273
ENSG00000244462	10137	RBM12	HGNC:9898	0.185022	0.0624543	0.732606
ENSG00000044090	9820	CUL7	HGNC:21024	-0.360443	0.0625854	0.732606
ENSG00000104131	8669	EIF3J	HGNC:3270	0.268951	0.0625946	0.732606
ENSG00000234964	NA	FABP5P7	HGNC:31070	0.352245	0.0626479	0.732606
ENSG00000281649	NA	EBLN3P	HGNC:50682	-0.225024	0.0626535	0.732606
ENSG00000104979	28974	C19orf53	HGNC:24991	0.298299	0.0627041	0.732606
ENSG00000168175	93487	MAPK1IP1L	HGNC:19840	0.208743	0.0627384	0.732606
ENSG00000182872	8241	RBM10	HGNC:9896	0.2521	0.0627411	0.732606
ENSG00000166825	290	ANPEP	HGNC:500	-0.218148	0.0628237	0.733008
ENSG00000104341	55353	LAPTM4B	HGNC:13646	0.143085	0.0630032	0.734331
ENSG00000051108	9709	HERPUD1	HGNC:13744	-0.309218	0.0630582	0.734331
ENSG00000214719	NA			-0.629125	0.0631518	0.734331
ENSG00000125449	79637	ARMC7	HGNC:26168	0.597341	0.0631518	0.734331
ENSG00000100605	3705	ITPK1	HGNC:6177	0.484527	0.0632828	0.734331
ENSG00000163584	200916	RPL22L1	HGNC:27610	-0.428716	0.0633199	0.734331
ENSG00000226752	NA	CUTALP	HGNC:27367	-0.423884	0.0633199	0.734331
ENSG00000136636	51133	KCTD3	HGNC:21305	-0.197893	0.0633502	0.734331
ENSG00000038358	23644	EDC4	HGNC:17157	0.22281	0.0633718	0.734331
ENSG00000130958	11046	SLC35D2	HGNC:20799	0.209191	0.0635148	0.735426
ENSG00000106012	23288	IQCE	HGNC:29171	0.488022	0.0638405	0.738425
ENSG00000176871	55884	WSB2	HGNC:19222	0.255574	0.0639087	0.738425
ENSG00000169715	4493	MT1E	HGNC:7397	1.24647	0.063966	0.738425
ENSG00000105576	30000	TNPO2	HGNC:19998	0.221635	0.063968	0.738425
ENSG00000160877	112939	NACC1	HGNC:20967	0.262082	0.0642204	0.740776
ENSG00000145386	890	CCNA2	HGNC:1578	0.231585	0.0643228	0.741395
ENSG00000090382	4069	LYZ	HGNC:6740	0.163307	0.0644621	0.742437
ENSG00000137216	55362	TMEM63B	HGNC:17735	0.35746	0.0645312	0.742671
ENSG00000100280	162	AP1B1	HGNC:554	0.192365	0.0647561	0.744696
ENSG00000141756	60681	FKBP10	HGNC:18169	-0.244339	0.0649479	0.746293
ENSG00000125863	8195	MKKS	HGNC:7108	-0.277638	0.0650458	0.746293
ENSG00000187742	79048	SECISBP2	HGNC:30972	-0.273586	0.0650458	0.746293
ENSG00000100243	1727	CYB5R3	HGNC:2873	-0.210364	0.0650914	0.746293
ENSG00000204569	5514	PPP1R10	HGNC:9284	0.22827	0.0652845	0.747265
ENSG00000159650	131669	UROC1	HGNC:26444	-0.962857	0.0653236	0.747265
ENSG00000128342	3976	LIF	HGNC:6596	-0.922256	0.0653236	0.747265
ENSG00000212719	NA	LINC02693	HGNC:27904	0.419831	0.0654341	0.747795
ENSG00000108797	8506	CNTNAP1	HGNC:8011	-0.434373	0.0655476	0.747795
ENSG00000151726	2180	ACSL1	HGNC:3569	-0.433711	0.0655476	0.747795
ENSG00000124207	1434	CSE1L	HGNC:2431	0.162716	0.0655667	0.747795
ENSG00000041357	5685	PSMA4	HGNC:9533	0.162218	0.0656886	0.748623
ENSG00000077942	2192	FBLN1	HGNC:3600	-0.215401	0.0659761	0.751337
ENSG00000186432	3840	KPNA4	HGNC:6397	0.270647	0.0660923	0.751534
ENSG00000176393	6051	RNPEP	HGNC:10078	0.265424	0.0660923	0.751534
ENSG00000084112	54434	SSH1	HGNC:30579	0.289211	0.0664796	0.755373
ENSG00000262160	NA			-0.520766	0.0665537	0.75565
ENSG00000111328	8099	CDK2AP1	HGNC:14002	0.332759	0.0667495	0.757308
ENSG00000169856	3175	ONECUT1	HGNC:8138	-0.377559	0.0668457	0.757593
ENSG00000178913	6879	TAF7	HGNC:11541	-0.207493	0.0668743	0.757593
ENSG00000105486	3978	LIG1	HGNC:6598	-0.300504	0.0673046	0.7619
ENSG00000152661	2697	GJA1	HGNC:4274	0.249872	0.0673941	0.762346
ENSG00000154269	5169	ENPP3	HGNC:3358	-0.746451	0.0675757	0.763832
ENSG00000137177	63971	KIF13A	HGNC:14566	0.342454	0.068075	0.768904
ENSG00000052749	23223	RRP12	HGNC:29100	0.305363	0.0681569	0.768927
ENSG00000100422	64781	CERK	HGNC:19256	0.222933	0.0681782	0.768927
ENSG00000065320	9423	NTN1	HGNC:8029	0.706322	0.0682707	0.7694
ENSG00000107263	2889	RAPGEF1	HGNC:4568	0.239933	0.0683893	0.770165
ENSG00000179889	23042	PDXDC1	HGNC:28995	-0.14328	0.0686917	0.772979
ENSG00000132475	3021	H3-3B	HGNC:4765	0.12498	0.0687409	0.772979
ENSG00000135917	80704	SLC19A3	HGNC:16266	-0.207736	0.0689105	0.773428
ENSG00000173120	22992	KDM2A	HGNC:13606	0.116303	0.0689393	0.773428
ENSG00000123146	976	ADGRE5	HGNC:1711	0.443195	0.0690425	0.773428
ENSG00000179195	144348	ZNF664	HGNC:25406	0.187272	0.0690843	0.773428
ENSG00000167468	2879	GPX4	HGNC:4556	0.187567	0.069103	0.773428
ENSG00000186193	89958	SAPCD2	HGNC:28055	0.265853	0.0691197	0.773428
ENSG00000188612	6613	SUMO2	HGNC:11125	-0.157263	0.069187	0.773428
ENSG00000117616	57035	RSRP1	HGNC:25234	-0.347938	0.069251	0.773428
ENSG00000185219	353274	ZNF445	HGNC:21018	-0.177948	0.0693154	0.773428
ENSG00000138207	5950	RBP4	HGNC:9922	-0.142693	0.0693251	0.773428
ENSG00000148396	9919	SEC16A	HGNC:29006	0.173103	0.0693405	0.773428
ENSG00000159210	11267	SNF8	HGNC:17028	0.231534	0.0694494	0.774076
ENSG00000132164	6538	SLC6A11	HGNC:11044	0.524755	0.0698145	0.777575
ENSG00000142168	6647	SOD1	HGNC:11179	0.15628	0.0699058	0.778022
ENSG00000196187	9725	TMEM63A	HGNC:29118	0.25881	0.069962	0.778078
ENSG00000224189	NA	HAGLR	HGNC:43755	0.357605	0.0702314	0.780342
ENSG00000107104	23189	KANK1	HGNC:19309	-0.182613	0.0702683	0.780342
ENSG00000115290	2888	GRB14	HGNC:4565	-0.349893	0.0704352	0.780439
ENSG00000182473	23265	EXOC7	HGNC:23214	0.197679	0.0704397	0.780439
ENSG00000141867	23476	BRD4	HGNC:13575	0.266975	0.0704824	0.780439
ENSG00000197586	955	ENTPD6	HGNC:3368	0.263104	0.0704824	0.780439
ENSG00000113575	5515	PPP2CA	HGNC:9299	0.219569	0.0706668	0.781912
ENSG00000088305	1789	DNMT3B	HGNC:2979	0.426791	0.0707952	0.782536
ENSG00000243742	NA	RPLP0P2	HGNC:17960	-1.03499	0.0708261	0.782536
ENSG00000112715	7422	VEGFA	HGNC:12680	-0.197294	0.0709379	0.783202
ENSG00000213949	3672	ITGA1	HGNC:6134	-0.279387	0.0710366	0.783723
ENSG00000224631	NA	RPS27AP16	HGNC:36855	-0.607778	0.0713447	0.78655
ENSG00000125166	2806	GOT2	HGNC:4433	0.160102	0.0714509	0.786934
ENSG00000115504	23301	EHBP1	HGNC:29144	-0.202187	0.071483	0.786934
ENSG00000144840	285282	RABL3	HGNC:18072	-0.481981	0.0716661	0.78724
ENSG00000140931	123920	CMTM3	HGNC:19174	0.461668	0.0716661	0.78724
ENSG00000061273	51564	HDAC7	HGNC:14067	0.45501	0.0716661	0.78724
ENSG00000100028	6634	SNRPD3	HGNC:11160	-0.169621	0.0717857	0.787984
ENSG00000106541	10551	AGR2	HGNC:328	-0.260263	0.0718469	0.788087
ENSG00000138363	471	ATIC	HGNC:794	0.173949	0.0720887	0.789664
ENSG00000121410	1	A1BG	HGNC:5	-0.686601	0.0723184	0.789664
ENSG00000140093	51156	SERPINA10	HGNC:15996	-0.521547	0.0723855	0.789664
ENSG00000186198	123264	SLC51B	HGNC:29956	0.686041	0.0723999	0.789664
ENSG00000065717	7089	TLE2	HGNC:11838	-0.677741	0.0723999	0.789664
ENSG00000135083	79616	CCNJL	HGNC:25876	0.66379	0.0723999	0.789664
ENSG00000185340	10634	GAS2L1	HGNC:16955	0.643778	0.0723999	0.789664
ENSG00000115307	550	AUP1	HGNC:891	0.224553	0.0724062	0.789664
ENSG00000270276	554313	H4C15	HGNC:29607	-0.819919	0.0725584	0.79019
ENSG00000281376	NA	ABALON	HGNC:49667	0.818467	0.0725584	0.79019
ENSG00000116786	23207	PLEKHM2	HGNC:29131	0.322488	0.0729432	0.793
ENSG00000103043	55697	VAC14	HGNC:25507	0.263615	0.0730126	0.793
ENSG00000127616	6597	SMARCA4	HGNC:11100	0.199616	0.0730251	0.793
ENSG00000067225	5315	PKM	HGNC:9021	0.144315	0.0730752	0.793
ENSG00000101350	9371	KIF3B	HGNC:6320	0.174638	0.0730773	0.793
ENSG00000196497	79711	IPO4	HGNC:19426	0.234086	0.0732848	0.794686
ENSG00000189319	9679	FAM53B	HGNC:28968	0.489334	0.0735061	0.796517
ENSG00000002822	8379	MAD1L1	HGNC:6762	0.45944	0.0737733	0.798843
ENSG00000145246	57205	ATP10D	HGNC:13549	0.255603	0.0738482	0.799085
ENSG00000169550	143662	MUC15	HGNC:14956	-0.314333	0.0739789	0.799319
ENSG00000167291	125058	TBC1D16	HGNC:28356	0.218508	0.0739962	0.799319
ENSG00000106105	2617	GARS1	HGNC:4162	0.151031	0.0740479	0.799319
ENSG00000135486	3178	HNRNPA1	HGNC:5031	-0.125445	0.0740864	0.799319
ENSG00000096384	3326	HSP90AB1	HGNC:5258	0.0802504	0.074232	0.799319
ENSG00000145020	275	AMT	HGNC:473	-0.282674	0.0742368	0.799319
ENSG00000141367	1213	CLTC	HGNC:2092	0.121347	0.0742379	0.799319
ENSG00000124783	6745	SSR1	HGNC:11323	0.16035	0.0747937	0.80423
ENSG00000092871	117584	RFFL	HGNC:24821	0.211085	0.0748489	0.80423
ENSG00000114353	2771	GNAI2	HGNC:4385	0.239797	0.0748527	0.80423
ENSG00000274512	729873	TBC1D3L	HGNC:51246	-0.595667	0.0749793	0.804597
ENSG00000064726	53339	BTBD1	HGNC:1120	0.316771	0.0750155	0.804597
ENSG00000106086	84725	PLEKHA8	HGNC:30037	0.278668	0.0750456	0.804597
ENSG00000136827	1861	TOR1A	HGNC:3098	0.34037	0.0751845	0.804726
ENSG00000182054	3418	IDH2	HGNC:5383	-0.18281	0.0752062	0.804726
ENSG00000162512	9672	SDC3	HGNC:10660	0.431485	0.0753236	0.804726
ENSG00000186111	23396	PIP5K1C	HGNC:8996	0.429309	0.0753236	0.804726
ENSG00000242372	3692	EIF6	HGNC:6159	0.169534	0.0754269	0.804726
ENSG00000120705	2107	ETF1	HGNC:3477	0.190106	0.0754368	0.804726
ENSG00000178719	2907	GRINA	HGNC:4589	0.238051	0.0754697	0.804726
ENSG00000099204	3983	ABLIM1	HGNC:78	0.164257	0.0754812	0.804726
ENSG00000163032	7447	VSNL1	HGNC:12722	-0.267624	0.0756142	0.80558
ENSG00000099331	4650	MYO9B	HGNC:7609	0.207246	0.0757802	0.806457
ENSG00000148660	818	CAMK2G	HGNC:1463	0.333128	0.0758195	0.806457
ENSG00000170759	3799	KIF5B	HGNC:6324	0.187878	0.0758557	0.806457
ENSG00000101346	23509	POFUT1	HGNC:14988	0.166191	0.0760686	0.808156
ENSG00000184445	9735	KNTC1	HGNC:17255	-0.251348	0.0764457	0.811029
ENSG00000143294	5546	PRCC	HGNC:9343	0.24879	0.0764457	0.811029
ENSG00000160818	54865	GPATCH4	HGNC:25982	0.252782	0.0766351	0.812471
ENSG00000175224	9776	ATG13	HGNC:29091	0.231554	0.0767591	0.813056
ENSG00000170315	7314	UBB	HGNC:12463	0.107375	0.0768318	0.813056
ENSG00000258644	100529257	SYNJ2BP-COX16	HGNC:48350	1.31307	0.0768507	0.813056
ENSG00000165629	509	ATP5F1C	HGNC:833	0.146145	0.0769526	0.813285
ENSG00000167508	4597	MVD	HGNC:7529	-0.214069	0.0769794	0.813285
ENSG00000141564	57521	RPTOR	HGNC:30287	0.311223	0.0770905	0.813893
ENSG00000042286	84883	AIFM2	HGNC:21411	0.433625	0.0772479	0.814989
ENSG00000134108	55207	ARL8B	HGNC:25564	0.258991	0.0773479	0.815479
ENSG00000140553	55898	UNC45A	HGNC:30594	0.275346	0.0774744	0.816246
ENSG00000125629	51141	INSIG2	HGNC:20452	-0.409777	0.0778302	0.818458
ENSG00000088356	81572	PDRG1	HGNC:16119	0.354463	0.0778458	0.818458
ENSG00000131732	84240	ZCCHC9	HGNC:25424	-0.351958	0.0778458	0.818458
ENSG00000118515	6446	SGK1	HGNC:10810	-0.216528	0.0780056	0.819571
ENSG00000033050	10061	ABCF2	HGNC:71	0.30765	0.0781287	0.820298
ENSG00000085998	55624	POMGNT1	HGNC:19139	0.289634	0.0783301	0.821845
ENSG00000170889	6203	RPS9	HGNC:10442	-0.13649	0.0784226	0.821864
ENSG00000170412	55890	GPRC5C	HGNC:13309	0.281943	0.0784401	0.821864
ENSG00000187210	2650	GCNT1	HGNC:4203	-0.580298	0.0786208	0.822852
ENSG00000107566	10613	ERLIN1	HGNC:16947	-0.158559	0.0786426	0.822852
ENSG00000213024	23636	NUP62	HGNC:8066	0.183354	0.0787687	0.823604
ENSG00000121068	6909	TBX2	HGNC:11597	0.819399	0.0790548	0.824984
ENSG00000162383	6512	SLC1A7	HGNC:10945	-0.798459	0.0790548	0.824984
ENSG00000132199	55556	ENOSF1	HGNC:30365	-0.269651	0.0790951	0.824984
ENSG00000133275	1455	CSNK1G2	HGNC:2455	0.298512	0.0791674	0.824984
ENSG00000198911	6721	SREBF2	HGNC:11290	-0.164209	0.0791958	0.824984
ENSG00000162769	28982	FLVCR1	HGNC:24682	-0.353327	0.0792262	0.824984
ENSG00000122378	84293	PRXL2A	HGNC:28651	-0.178294	0.0793458	0.825178
ENSG00000104067	7082	TJP1	HGNC:11827	0.209018	0.0793534	0.825178
ENSG00000163638	56999	ADAMTS9	HGNC:13202	0.406101	0.0795928	0.826591
ENSG00000090372	29888	STRN4	HGNC:15721	0.227997	0.0795981	0.826591
ENSG00000066248	25791	NGEF	HGNC:7807	-0.452594	0.0801096	0.830202
ENSG00000168386	11259	FILIP1L	HGNC:24589	0.43295	0.0801096	0.830202
ENSG00000083123	594	BCKDHB	HGNC:987	-0.428643	0.0801096	0.830202
ENSG00000216490	10437	IFI30	HGNC:5398	0.297304	0.0802065	0.830639
ENSG00000131043	25980	AAR2	HGNC:15886	0.322126	0.0802624	0.830653
ENSG00000008018	5689	PSMB1	HGNC:9537	0.14531	0.0803478	0.830971
ENSG00000123989	79586	CHPF	HGNC:24291	0.334155	0.0804575	0.83154
ENSG00000132300	55037	PTCD3	HGNC:24717	-0.191206	0.0806802	0.833275
ENSG00000258790	NA			0.822393	0.0807887	0.833296
ENSG00000017797	10928	RALBP1	HGNC:9841	0.183687	0.0807918	0.833296
ENSG00000183044	18	ABAT	HGNC:23	-0.277678	0.0810204	0.835087
ENSG00000185344	23545	ATP6V0A2	HGNC:18481	0.397829	0.0813561	0.837096
ENSG00000183741	23466	CBX6	HGNC:1556	0.391884	0.0813561	0.837096
ENSG00000139644	7009	TMBIM6	HGNC:11723	0.0957245	0.0814021	0.837096
ENSG00000100418	27351	DESI1	HGNC:24577	0.245948	0.0814356	0.837096
ENSG00000180089	255043	TMEM86B	HGNC:28448	-0.733691	0.0815652	0.837862
ENSG00000108523	26001	RNF167	HGNC:24544	0.232815	0.0816497	0.838164
ENSG00000247077	192111	PGAM5	HGNC:28763	0.292131	0.0817959	0.839098
ENSG00000108604	6603	SMARCD2	HGNC:11107	0.239733	0.0821219	0.841874
ENSG00000126522	435	ASL	HGNC:746	-0.174045	0.0822647	0.84277
ENSG00000101608	10627	MYL12A	HGNC:16701	0.140331	0.0823729	0.84331
ENSG00000198203	6819	SULT1C2	HGNC:11456	-0.544374	0.0824319	0.843346
ENSG00000261236	23246	BOP1	HGNC:15519	0.383515	0.0826668	0.844178
ENSG00000115486	2677	GGCX	HGNC:4247	0.159799	0.0827357	0.844178
ENSG00000123384	4035	LRP1	HGNC:6692	0.194772	0.0827545	0.844178
ENSG00000197226	23061	TBC1D9B	HGNC:29097	0.189869	0.0828245	0.844178
ENSG00000111667	8078	USP5	HGNC:12628	0.167394	0.082867	0.844178
ENSG00000166224	8879	SGPL1	HGNC:10817	0.286597	0.0829019	0.844178
ENSG00000175756	54998	AURKAIP1	HGNC:24114	0.276511	0.0829019	0.844178
ENSG00000172354	2783	GNB2	HGNC:4398	0.212268	0.0832936	0.847599
ENSG00000166710	567	B2M	HGNC:914	-0.157747	0.0834966	0.848623
ENSG00000137962	9411	ARHGAP29	HGNC:30207	0.227847	0.0835059	0.848623
ENSG00000066044	1994	ELAVL1	HGNC:3312	0.208105	0.0836199	0.848647
ENSG00000101421	128866	CHMP4B	HGNC:16171	0.20663	0.0836199	0.848647
ENSG00000103018	80777	CYB5B	HGNC:24374	-0.146693	0.0838402	0.850315
ENSG00000125827	56255	TMX4	HGNC:25237	0.256493	0.0840343	0.851716
ENSG00000128602	6608	SMO	HGNC:11119	0.230962	0.0841247	0.852064
ENSG00000164134	80155	NAA15	HGNC:30782	0.239437	0.0841813	0.852069
ENSG00000176994	140775	SMCR8	HGNC:17921	0.233242	0.0842557	0.852255
ENSG00000174804	8322	FZD4	HGNC:4042	0.30153	0.0843644	0.852787
ENSG00000173327	4296	MAP3K11	HGNC:6850	0.271108	0.0844628	0.853032
ENSG00000127481	23352	UBR4	HGNC:30313	0.113085	0.0845008	0.853032
ENSG00000173457	26472	PPP1R14B	HGNC:9057	0.246659	0.0845906	0.853038
ENSG00000133226	10250	SRRM1	HGNC:16638	-0.171226	0.0847047	0.853038
ENSG00000179021	285237	C3orf38	HGNC:28384	0.289391	0.0847183	0.853038
ENSG00000132768	1802	DPH2	HGNC:3004	0.339857	0.0847516	0.853038
ENSG00000101220	54976	C20orf27	HGNC:15873	0.344674	0.0847838	0.853038
ENSG00000236283	NA			-0.583487	0.0848381	0.853038
ENSG00000139697	55206	SBNO1	HGNC:22973	0.233583	0.0849071	0.853167
ENSG00000198618	NA	PPIAP22	HGNC:17236	-0.184382	0.0850508	0.854047
ENSG00000100403	23264	ZC3H7B	HGNC:30869	0.197925	0.0852098	0.854354
ENSG00000136490	80774	LIMD2	HGNC:28142	0.482715	0.0852898	0.854354
ENSG00000173894	84733	CBX2	HGNC:1552	0.264663	0.0853235	0.854354
ENSG00000196411	2050	EPHB4	HGNC:3395	0.186466	0.0853294	0.854354
ENSG00000176102	1479	CSTF3	HGNC:2485	0.229882	0.0853623	0.854354
ENSG00000170776	11214	AKAP13	HGNC:371	0.236485	0.0855543	0.855231
ENSG00000169439	6383	SDC2	HGNC:10659	-0.173413	0.0855625	0.855231
ENSG00000044574	3309	HSPA5	HGNC:5238	-0.0859634	0.0860562	0.859601
ENSG00000089737	57062	DDX24	HGNC:13266	0.179868	0.0861529	0.860002
ENSG00000123144	79002	TRIR	HGNC:28424	0.231173	0.0862097	0.860004
ENSG00000143799	142	PARP1	HGNC:270	0.104864	0.0863129	0.860469
ENSG00000232573	NA	RPL3P4	HGNC:19805	0.616299	0.0866084	0.862389
ENSG00000121892	23244	PDS5A	HGNC:29088	0.174616	0.0866601	0.862389
ENSG00000115241	5496	PPM1G	HGNC:9278	0.192924	0.0866757	0.862389
ENSG00000111145	2004	ELK3	HGNC:3325	0.393835	0.0868819	0.862963
ENSG00000100888	57680	CHD8	HGNC:20153	0.157193	0.0870067	0.862963
ENSG00000215301	1654	DDX3X	HGNC:2745	0.140849	0.0870638	0.862963
ENSG00000100997	26090	ABHD12	HGNC:15868	0.246642	0.0870986	0.862963
ENSG00000008394	4257	MGST1	HGNC:7061	-0.139598	0.0871486	0.862963
ENSG00000173848	10276	NET1	HGNC:14592	-0.205381	0.0871949	0.862963
ENSG00000137204	10864	SLC22A7	HGNC:10971	-1.14488	0.0872302	0.862963
ENSG00000164236	651746	ANKRD33B	HGNC:35240	1.04186	0.0872302	0.862963
ENSG00000127948	5447	POR	HGNC:9208	0.189609	0.0872442	0.862963
ENSG00000273604	100170841	EPOP	HGNC:34493	0.501203	0.0873741	0.863685
ENSG00000177383	64110	MAGEF1	HGNC:29639	-0.366555	0.087527	0.864631
ENSG00000085377	5550	PREP	HGNC:9358	0.28483	0.0876404	0.864631
ENSG00000197785	55210	ATAD3A	HGNC:25567	0.281236	0.0876404	0.864631
ENSG00000168884	79155	TNIP2	HGNC:19118	0.346864	0.0877705	0.865354
ENSG00000124782	6239	RREB1	HGNC:10449	0.255199	0.0880176	0.867227
ENSG00000086015	23139	MAST2	HGNC:19035	0.240459	0.0882133	0.868059
ENSG00000090339	3383	ICAM1	HGNC:5344	0.20242	0.0882162	0.868059
ENSG00000251350	NA	LINC02475	HGNC:53418	-0.796916	0.088538	0.870662
ENSG00000131711	4131	MAP1B	HGNC:6836	0.397613	0.088808	0.872753
ENSG00000172572	5139	PDE3A	HGNC:8778	0.339551	0.0888948	0.873041
ENSG00000170876	79188	TMEM43	HGNC:28472	0.217943	0.0891162	0.87465
ENSG00000116001	7072	TIA1	HGNC:11802	-0.225439	0.0894652	0.87751
ENSG00000105447	83743	GRWD1	HGNC:21270	0.290159	0.0895608	0.87788
ENSG00000161714	113026	PLCD3	HGNC:9061	0.945453	0.089622	0.877914
ENSG00000273749	23191	CYFIP1	HGNC:13759	0.211347	0.0897046	0.878014
ENSG00000125037	55831	EMC3	HGNC:23999	0.200397	0.0897477	0.878014
ENSG00000162704	10092	ARPC5	HGNC:708	0.246016	0.0901614	0.880339
ENSG00000101367	22919	MAPRE1	HGNC:6890	0.160066	0.0902323	0.880339
ENSG00000105173	898	CCNE1	HGNC:1589	0.494456	0.0902494	0.880339
ENSG00000115902	6509	SLC1A4	HGNC:10942	0.473053	0.0902494	0.880339
ENSG00000101940	64743	WDR13	HGNC:14352	-0.327821	0.0902749	0.880339
ENSG00000131051	9584	RBM39	HGNC:15923	-0.141985	0.0903481	0.880375
ENSG00000196782	55534	MAML3	HGNC:16272	0.473461	0.0904523	0.880375
ENSG00000173156	29984	RHOD	HGNC:670	0.454779	0.0904523	0.880375
ENSG00000113522	10111	RAD50	HGNC:9816	0.306429	0.0906737	0.881265
ENSG00000065526	23013	SPEN	HGNC:17575	0.179908	0.0906812	0.881265
ENSG00000092199	3183	HNRNPC	HGNC:5035	0.101711	0.0907876	0.881265
ENSG00000134308	10971	YWHAQ	HGNC:12854	0.147894	0.0908296	0.881265
ENSG00000156467	7381	UQCRB	HGNC:12582	-0.156759	0.0908335	0.881265
ENSG00000144283	8502	PKP4	HGNC:9026	0.166111	0.0910492	0.882254
ENSG00000100473	1690	COCH	HGNC:2180	0.132765	0.0910728	0.882254
ENSG00000182628	348235	SKA2	HGNC:28006	-0.234698	0.0911096	0.882254
ENSG00000196557	8912	CACNA1H	HGNC:1395	0.608066	0.0913678	0.883723
ENSG00000167680	10501	SEMA6B	HGNC:10739	0.289759	0.0913776	0.883723
ENSG00000074071	65993	MRPS34	HGNC:16618	0.277435	0.0915333	0.88395
ENSG00000160075	29101	SSU72	HGNC:25016	0.193449	0.0915541	0.88395
ENSG00000213300	NA	HNRNPA3P6	HGNC:48495	0.446504	0.0916064	0.88395
ENSG00000144959	57552	NCEH1	HGNC:29260	0.326846	0.0916542	0.88395
ENSG00000139428	326625	MMAB	HGNC:19331	-0.246266	0.0916917	0.88395
ENSG00000092621	26227	PHGDH	HGNC:8923	0.144197	0.0919863	0.885482
ENSG00000163956	4043	LRPAP1	HGNC:6701	0.16527	0.0920555	0.885482
ENSG00000169991	126917	IFFO2	HGNC:27006	0.527317	0.0921069	0.885482
ENSG00000144724	5793	PTPRG	HGNC:9671	0.426552	0.0921414	0.885482
ENSG00000108465	80279	CDK5RAP3	HGNC:18673	-0.262999	0.092204	0.885482
ENSG00000023697	51071	DERA	HGNC:24269	-0.255312	0.092204	0.885482
ENSG00000143106	5686	PSMA5	HGNC:9534	0.172487	0.0922584	0.885482
ENSG00000211452	1733	DIO1	HGNC:2883	-1.47354	0.0923192	0.885508
ENSG00000114383	11334	TUSC2	HGNC:17034	0.286668	0.0924874	0.885944
ENSG00000121741	7750	ZMYM2	HGNC:12989	0.239529	0.0925566	0.885944
ENSG00000171121	27094	KCNMB3	HGNC:6287	-0.673455	0.0926198	0.885944
ENSG00000259132	NA			-0.647299	0.0926198	0.885944
ENSG00000136883	113220	KIF12	HGNC:21495	-0.388705	0.0926561	0.885944
ENSG00000136720	9394	HS6ST1	HGNC:5201	0.418197	0.0927901	0.886667
ENSG00000086061	3301	DNAJA1	HGNC:5229	0.148277	0.0929708	0.887837
ENSG00000223745	NA	CCDC18-AS1	HGNC:52262	-0.589289	0.0931243	0.888242
ENSG00000131187	2161	F12	HGNC:3530	-0.547321	0.0931886	0.888242
ENSG00000116852	23046	KIF21B	HGNC:29442	0.546332	0.0931886	0.888242
ENSG00000124198	10564	ARFGEF2	HGNC:15853	0.163333	0.0935083	0.890731
ENSG00000139998	376267	RAB15	HGNC:20150	0.37299	0.0936915	0.891554
ENSG00000100304	23170	TTLL12	HGNC:28974	0.279096	0.093712	0.891554
ENSG00000077232	54431	DNAJC10	HGNC:24637	0.21285	0.0938199	0.892023
ENSG00000166228	5092	PCBD1	HGNC:8646	0.242912	0.0939853	0.893037
ENSG00000123064	79039	DDX54	HGNC:20084	0.213176	0.0944072	0.894589
ENSG00000110075	55291	PPP6R3	HGNC:1173	0.133162	0.0944483	0.894589
ENSG00000063245	29924	EPN1	HGNC:21604	0.272606	0.094449	0.894589
ENSG00000148429	9712	USP6NL	HGNC:16858	0.411995	0.0944657	0.894589
ENSG00000100612	51635	DHRS7	HGNC:21524	0.222705	0.0944695	0.894589
ENSG00000165732	9188	DDX21	HGNC:2744	0.171808	0.0945018	0.894589
ENSG00000198113	54863	TOR4A	HGNC:25981	0.382001	0.0945774	0.894749
ENSG00000151176	196463	PLBD2	HGNC:27283	0.212937	0.0947281	0.895547
ENSG00000105676	93436	ARMC6	HGNC:25049	0.25066	0.0947796	0.895547
ENSG00000105514	9545	RAB3D	HGNC:9779	0.400799	0.0948979	0.896108
ENSG00000247556	NA	OIP5-AS1	HGNC:43563	-0.186411	0.0949654	0.896188
ENSG00000136240	11014	KDELR2	HGNC:6305	-0.114088	0.0951535	0.897279
ENSG00000091640	9552	SPAG7	HGNC:11216	-0.337435	0.0952244	0.897279
ENSG00000179918	22928	SEPHS2	HGNC:19686	-0.118806	0.0952581	0.897279
ENSG00000154813	285381	DPH3	HGNC:27717	0.236755	0.095513	0.899123
ENSG00000100889	5106	PCK2	HGNC:8725	-0.24907	0.0956374	0.899477
ENSG00000166347	1528	CYB5A	HGNC:2570	-0.257848	0.0956936	0.899477
ENSG00000006007	51573	GDE1	HGNC:29644	0.289456	0.0958133	0.899477
ENSG00000162402	23358	USP24	HGNC:12623	-0.14237	0.0958166	0.899477
ENSG00000177885	2885	GRB2	HGNC:4566	0.154943	0.0959542	0.899477
ENSG00000155034	80028	FBXL18	HGNC:21874	0.463269	0.0959882	0.899477
ENSG00000163596	130026	ICA1L	HGNC:14442	-0.453218	0.0959882	0.899477
ENSG00000159346	51094	ADIPOR1	HGNC:24040	0.171428	0.0960251	0.899477
ENSG00000196683	54543	TOMM7	HGNC:21648	-0.178133	0.0961144	0.899477
ENSG00000107738	64115	VSIR	HGNC:30085	0.806795	0.0962605	0.899477
ENSG00000092969	7042	TGFB2	HGNC:11768	0.804116	0.0962605	0.899477
ENSG00000088992	54997	TESC	HGNC:26065	0.794055	0.0962605	0.899477
ENSG00000126254	79171	RBM42	HGNC:28117	0.251212	0.0964947	0.901111
ENSG00000134686	1912	PHC2	HGNC:3183	0.192348	0.0968838	0.903707
ENSG00000001167	4800	NFYA	HGNC:7804	0.229904	0.0968915	0.903707
ENSG00000064607	10147	SUGP2	HGNC:18641	-0.127179	0.0970199	0.903756
ENSG00000108106	27338	UBE2S	HGNC:17895	0.222191	0.0970242	0.903756
ENSG00000168288	27249	MMADHC	HGNC:25221	0.196069	0.0972042	0.903756
ENSG00000122034	2971	GTF3A	HGNC:4662	0.219954	0.0972057	0.903756
ENSG00000163728	151613	TTC14	HGNC:24697	0.348967	0.0972242	0.903756
ENSG00000198246	55315	SLC29A3	HGNC:23096	0.558902	0.0972535	0.903756
ENSG00000173786	1267	CNP	HGNC:2158	0.265049	0.0973599	0.904193
ENSG00000116685	90231	KIAA2013	HGNC:28513	0.208611	0.0977184	0.906968
ENSG00000167693	64359	NXN	HGNC:18008	0.328543	0.0981972	0.910398
ENSG00000075413	4140	MARK3	HGNC:6897	0.2499	0.0982078	0.910398
ENSG00000107371	51010	EXOSC3	HGNC:17944	0.264404	0.098329	0.910966
ENSG00000135392	85406	DNAJC14	HGNC:24581	0.256496	0.0984251	0.911213
ENSG00000249437	4671	NAIP	HGNC:7634	-0.721429	0.0985154	0.911213
ENSG00000142396	NA	ERVK3-1	HGNC:30466	0.321709	0.0985355	0.911213
ENSG00000013810	10460	TACC3	HGNC:11524	0.144918	0.0987237	0.912172
ENSG00000126524	51119	SBDS	HGNC:19440	0.193697	0.0988016	0.912172
ENSG00000184792	23762	OSBP2	HGNC:8504	-0.932089	0.0988191	0.912172
ENSG00000126062	11070	TMEM115	HGNC:30055	0.291557	0.0989894	0.91319
ENSG00000196083	3556	IL1RAP	HGNC:5995	-0.262897	0.0992973	0.915474
ENSG00000163349	204851	HIPK1	HGNC:19006	0.202735	0.099684	0.918482
ENSG00000108010	10539	GLRX3	HGNC:15987	0.216248	0.099937	0.920256
ENSG00000168496	2237	FEN1	HGNC:3650	0.14389	0.100104	0.92124
ENSG00000076928	9138	ARHGEF1	HGNC:681	0.254105	0.100243	0.921706
ENSG00000198746	63906	GPATCH3	HGNC:25720	0.363487	0.100326	0.921706
ENSG00000116133	1718	DHCR24	HGNC:2859	0.121689	0.100337	0.921706
ENSG00000166803	9768	PCLAF	HGNC:28961	-0.334493	0.100443	0.922127
ENSG00000128245	7533	YWHAH	HGNC:12853	0.218333	0.100619	0.923181
ENSG00000164823	734	OSGIN2	HGNC:1355	0.442946	0.100736	0.923697
ENSG00000091986	151887	CCDC80	HGNC:30649	0.583675	0.100846	0.924144
ENSG00000166681	27018	BEX3	HGNC:13388	-0.173715	0.100962	0.924652
ENSG00000150938	51232	CRIM1	HGNC:2359	0.32012	0.101163	0.925596
ENSG00000122390	79903	NAA60	HGNC:25875	0.257877	0.101232	0.925596
ENSG00000040933	3631	INPP4A	HGNC:6074	0.312413	0.101278	0.925596
ENSG00000250067	374887	YJEFN3	HGNC:24785	-0.563329	0.101369	0.925596
ENSG00000198794	192683	SCAMP5	HGNC:30386	0.553694	0.101369	0.925596
ENSG00000103194	9100	USP10	HGNC:12608	0.162658	0.101717	0.927354
ENSG00000226688	NA	ENTPD1-AS1	HGNC:45203	0.474767	0.101733	0.927354
ENSG00000108582	1362	CPD	HGNC:2301	-0.149971	0.10175	0.927354
ENSG00000138279	310	ANXA7	HGNC:545	0.19272	0.101826	0.927354
ENSG00000067064	3422	IDI1	HGNC:5387	-0.166504	0.101911	0.927354
ENSG00000064115	51768	TM7SF3	HGNC:23049	0.217603	0.101982	0.927354
ENSG00000259956	29890	RBM15B	HGNC:24303	0.198818	0.102023	0.927354
ENSG00000114648	23276	KLHL18	HGNC:29120	0.335048	0.10205	0.927354
ENSG00000170265	8427	ZNF282	HGNC:13076	0.354044	0.102456	0.930159
ENSG00000073417	5151	PDE8A	HGNC:8793	0.237818	0.102481	0.930159
ENSG00000167085	5245	PHB	HGNC:8912	0.142174	0.102557	0.930293
ENSG00000122882	11319	ECD	HGNC:17029	0.317279	0.102643	0.930524
ENSG00000166477	123169	LEO1	HGNC:30401	0.179001	0.102848	0.931823
ENSG00000118363	9789	SPCS2	HGNC:28962	-0.230932	0.103127	0.933794
ENSG00000101224	994	CDC25B	HGNC:1726	0.215995	0.103343	0.935192
ENSG00000285292	114483834	ABCF2	HGNC:71	0.283947	0.103719	0.936963
ENSG00000020129	23154	NCDN	HGNC:17597	0.396653	0.103723	0.936963
ENSG00000076555	32	ACACB	HGNC:85	-0.385832	0.103723	0.936963
ENSG00000167107	80221	ACSF2	HGNC:26101	-0.22928	0.103886	0.937375
ENSG00000150687	11098	PRSS23	HGNC:14370	0.737258	0.103934	0.937375
ENSG00000132819	55544	RBM38	HGNC:15818	0.511164	0.104042	0.937375
ENSG00000114902	28972	SPCS1	HGNC:23401	0.318489	0.104121	0.937375
ENSG00000030110	578	BAK1	HGNC:949	0.31641	0.104121	0.937375
ENSG00000134186	55119	PRPF38B	HGNC:25512	-0.238289	0.104186	0.937375
ENSG00000117408	9670	IPO13	HGNC:16853	0.34587	0.104201	0.937375
ENSG00000167526	6137	RPL13	HGNC:10303	-0.112417	0.104264	0.937386
ENSG00000050327	7984	ARHGEF5	HGNC:13209	0.292012	0.104723	0.940957
ENSG00000205155	55851	PSENEN	HGNC:30100	0.276251	0.104898	0.941282
ENSG00000161091	126321	MFSD12	HGNC:28299	0.478036	0.104923	0.941282
ENSG00000143429	NA	LSP1P4	HGNC:53915	0.657279	0.104945	0.941282
ENSG00000133030	23164	MPRIP	HGNC:30321	0.167519	0.10507	0.941849
ENSG00000139344	144193	AMDHD1	HGNC:28577	-0.544294	0.105554	0.944382
ENSG00000134982	324	APC	HGNC:583	0.312078	0.105597	0.944382
ENSG00000143570	27173	SLC39A1	HGNC:12876	0.14346	0.105721	0.944382
ENSG00000132792	56259	CTNNBL1	HGNC:15879	0.273079	0.105742	0.944382
ENSG00000108298	6143	RPL19	HGNC:10312	-0.108799	0.105907	0.944382
ENSG00000155252	55361	PI4K2A	HGNC:30031	0.28488	0.105989	0.944382
ENSG00000185883	527	ATP6V0C	HGNC:855	0.281876	0.105989	0.944382
ENSG00000104356	10940	POP1	HGNC:30129	0.365586	0.106046	0.944382
ENSG00000160712	3570	IL6R	HGNC:6019	0.36558	0.106046	0.944382
ENSG00000196998	11152	WDR45	HGNC:28912	0.282343	0.106075	0.944382
ENSG00000185359	9146	HGS	HGNC:4897	0.280524	0.106075	0.944382
ENSG00000140157	81614	NIPA2	HGNC:17044	0.260499	0.106098	0.944382
ENSG00000144895	83939	EIF2A	HGNC:3254	-0.20391	0.10631	0.945465
ENSG00000164091	80335	WDR82	HGNC:28826	0.165127	0.106344	0.945465
ENSG00000084674	338	APOB	HGNC:603	0.17362	0.106638	0.947309
ENSG00000070367	10640	EXOC5	HGNC:10696	0.237799	0.106737	0.947309
ENSG00000205726	6453	ITSN1	HGNC:6183	0.210447	0.106738	0.947309
ENSG00000150593	27250	PDCD4	HGNC:8763	-0.23152	0.106925	0.948418
ENSG00000170525	5209	PFKFB3	HGNC:8874	0.249669	0.107015	0.948654
ENSG00000138180	55165	CEP55	HGNC:1161	0.278446	0.107251	0.949403
ENSG00000078070	56922	MCCC1	HGNC:6936	-0.27793	0.107251	0.949403
ENSG00000114686	11222	MRPL3	HGNC:10379	0.183718	0.107286	0.949403
ENSG00000135245	29923	HILPDA	HGNC:28859	-0.452393	0.107388	0.94975
ENSG00000170801	94031	HTRA3	HGNC:30406	0.47757	0.107634	0.951375
ENSG00000021300	58473	PLEKHB1	HGNC:19079	1.09141	0.107823	0.95194
ENSG00000258429	64146	PDF	HGNC:30012	1.02512	0.107823	0.95194
ENSG00000106415	113263	GLCCI1	HGNC:18713	0.347929	0.107946	0.952305
ENSG00000105953	4967	OGDH	HGNC:8124	-0.21004	0.108093	0.952305
ENSG00000241343	6173	RPL36A	HGNC:10359	-0.174829	0.108143	0.952305
ENSG00000255302	23741	EID1	HGNC:1191	-0.263592	0.108148	0.952305
ENSG00000164093	5308	PITX2	HGNC:9005	-0.841125	0.108241	0.952305
ENSG00000066629	2009	EML1	HGNC:3330	0.791178	0.108241	0.952305
ENSG00000085563	5243	ABCB1	HGNC:40	0.245363	0.108387	0.953042
ENSG00000150990	57647	DHX37	HGNC:17210	0.311158	0.108542	0.953851
ENSG00000164190	25836	NIPBL	HGNC:28862	0.20621	0.108723	0.954748
ENSG00000165458	3636	INPPL1	HGNC:6080	0.210757	0.10877	0.954748
ENSG00000107021	54662	TBC1D13	HGNC:25571	0.267331	0.109031	0.956487
ENSG00000101152	80331	DNAJC5	HGNC:16235	0.212358	0.109096	0.956512
ENSG00000149930	9344	TAOK2	HGNC:16835	0.236604	0.109282	0.956816
ENSG00000145912	55651	NHP2	HGNC:14377	0.230319	0.109282	0.956816
ENSG00000198663	221477	C6orf89	HGNC:21114	-0.195919	0.109365	0.956816
ENSG00000138109	1559	CYP2C9	HGNC:2623	-1.50573	0.109404	0.956816
ENSG00000141568	3607	FOXK2	HGNC:6036	0.20785	0.109446	0.956816
ENSG00000137801	7057	THBS1	HGNC:11785	0.535173	0.109549	0.957168
ENSG00000153786	55625	ZDHHC7	HGNC:18459	0.221038	0.109777	0.95793
ENSG00000065485	10954	PDIA5	HGNC:24811	-0.208315	0.10981	0.95793
ENSG00000187244	4059	BCAM	HGNC:6722	-0.233342	0.109825	0.95793
ENSG00000178904	147991	DPY19L3	HGNC:27120	-0.315528	0.11001	0.958446
ENSG00000103502	10423	CDIPT	HGNC:1769	0.308874	0.11001	0.958446
ENSG00000101310	10483	SEC23B	HGNC:10702	0.169918	0.110209	0.959116
ENSG00000139194	83758	RBP5	HGNC:15847	-0.569757	0.110238	0.959116
ENSG00000226232	NA	NPIPB14P	HGNC:41990	-0.883906	0.110277	0.959116
ENSG00000122257	5930	RBBP6	HGNC:9889	0.225531	0.110575	0.961158
ENSG00000197965	9019	MPZL1	HGNC:7226	0.189415	0.110748	0.961237
ENSG00000104964	166	TLE5	HGNC:307	0.179692	0.110761	0.961237
ENSG00000144647	84892	POMGNT2	HGNC:25902	0.405807	0.110925	0.961237
ENSG00000197535	4644	MYO5A	HGNC:7602	0.40421	0.110925	0.961237
ENSG00000146834	56257	MEPCE	HGNC:20247	0.290201	0.111034	0.961237
ENSG00000280071	102724023	GATD3B	HGNC:53816	-0.285473	0.111034	0.961237
ENSG00000122965	9904	RBM19	HGNC:29098	0.284927	0.111034	0.961237
ENSG00000100105	23598	PATZ1	HGNC:13071	0.334989	0.111147	0.961237
ENSG00000175309	85007	PHYKPL	HGNC:28249	-0.469213	0.111211	0.961237
ENSG00000114745	64689	GORASP1	HGNC:16769	0.267827	0.111216	0.961237
ENSG00000148291	6835	SURF2	HGNC:11475	0.628973	0.111327	0.961315
ENSG00000129353	57153	SLC44A2	HGNC:17292	0.304128	0.111476	0.961315
ENSG00000154803	201163	FLCN	HGNC:27310	-0.303965	0.111476	0.961315
ENSG00000229927	NA	RHEBP1	HGNC:10010	-0.708925	0.111542	0.961315
ENSG00000140391	10099	TSPAN3	HGNC:17752	0.166656	0.111588	0.961315
ENSG00000165912	29763	PACSIN3	HGNC:8572	0.368671	0.111626	0.961315
ENSG00000164880	26173	INTS1	HGNC:24555	0.215566	0.111669	0.961315
ENSG00000134802	29015	SLC43A3	HGNC:17466	-0.340022	0.111731	0.961315
ENSG00000185721	4733	DRG1	HGNC:3029	0.242999	0.111806	0.961418
ENSG00000116455	79084	WDR77	HGNC:29652	0.270711	0.11194	0.962025
ENSG00000100902	5687	PSMA6	HGNC:9535	0.177374	0.112053	0.96245
ENSG00000181610	51649	MRPS23	HGNC:14509	0.219522	0.112168	0.962895
ENSG00000071462	114049	BUD23	HGNC:16405	0.26544	0.112306	0.963322
ENSG00000087087	51593	SRRT	HGNC:24101	0.154589	0.112344	0.963322
ENSG00000154723	522	ATP5PF	HGNC:847	-0.179302	0.112553	0.964568
ENSG00000166471	440026	TMEM41B	HGNC:28948	-0.375364	0.112895	0.966246
ENSG00000132541	10247	RIDA	HGNC:16897	-0.305942	0.112939	0.966246
ENSG00000133056	5287	PIK3C2B	HGNC:8972	0.30084	0.112939	0.966246
ENSG00000146085	4594	MMUT	HGNC:7526	-0.307735	0.113218	0.96714
ENSG00000113161	3156	HMGCR	HGNC:5006	-0.138717	0.113249	0.96714
ENSG00000164741	10395	DLC1	HGNC:2897	0.24892	0.113253	0.96714
ENSG00000254470	91056	AP5B1	HGNC:25104	0.415148	0.113453	0.96714
ENSG00000109586	51809	GALNT7	HGNC:4129	0.406451	0.113453	0.96714
ENSG00000110536	114971	PTPMT1	HGNC:26965	0.393638	0.113453	0.96714
ENSG00000157933	6497	SKI	HGNC:10896	0.279628	0.113546	0.96714
ENSG00000131781	2330	FMO5	HGNC:3773	-0.527461	0.113608	0.96714
ENSG00000034152	5606	MAP2K3	HGNC:6843	0.358053	0.113617	0.96714
ENSG00000104872	55011	PIH1D1	HGNC:26075	-0.24437	0.113715	0.967435
ENSG00000160688	80308	FLAD1	HGNC:24671	0.253381	0.11427	0.969465
ENSG00000100731	22990	PCNX1	HGNC:19740	0.263741	0.114274	0.969465
ENSG00000176986	9632	SEC24C	HGNC:10705	0.133485	0.114308	0.969465
ENSG00000013306	51629	SLC25A39	HGNC:24279	0.201228	0.114333	0.969465
ENSG00000106351	3268	AGFG2	HGNC:5177	0.161537	0.114341	0.969465
ENSG00000055070	26099	SZRD1	HGNC:30232	0.159489	0.114372	0.969465
ENSG00000138802	10427	SEC24B	HGNC:10704	0.298437	0.1144	0.969465
ENSG00000161048	222236	NAPEPLD	HGNC:21683	-0.337534	0.114599	0.969571
ENSG00000076043	25996	REXO2	HGNC:17851	0.327891	0.114599	0.969571
ENSG00000091542	54890	ALKBH5	HGNC:25996	0.177917	0.11465	0.969571
ENSG00000116833	2494	NR5A2	HGNC:7984	-0.233919	0.114667	0.969571
ENSG00000196792	29966	STRN3	HGNC:15720	0.156584	0.114793	0.969598
ENSG00000171497	5481	PPID	HGNC:9257	0.28237	0.114798	0.969598
ENSG00000197905	7004	TEAD4	HGNC:11717	0.561754	0.114893	0.969862
ENSG00000166562	90701	SEC11C	HGNC:23400	0.390841	0.115171	0.971127
ENSG00000130787	9026	HIP1R	HGNC:18415	0.361047	0.115171	0.971127
ENSG00000236439	NA			-1.13658	0.115377	0.972328
ENSG00000070814	6949	TCOF1	HGNC:11654	0.167324	0.115765	0.974382
ENSG00000196517	6536	SLC6A9	HGNC:11056	0.425744	0.115842	0.974382
ENSG00000100926	10548	TM9SF1	HGNC:11864	0.403882	0.115842	0.974382
ENSG00000116679	10625	IVNS1ABP	HGNC:16951	0.19339	0.11591	0.974382
ENSG00000148337	25792	CIZ1	HGNC:16744	0.214752	0.115941	0.974382
ENSG00000163931	7086	TKT	HGNC:11834	0.154632	0.116028	0.974481
ENSG00000158417	9669	EIF5B	HGNC:30793	0.181697	0.116081	0.974481
ENSG00000115355	55704	CCDC88A	HGNC:25523	0.217717	0.116458	0.976043
ENSG00000277443	4082	MARCKS	HGNC:6759	-0.145504	0.11659	0.976043
ENSG00000144040	94097	SFXN5	HGNC:16073	-0.261259	0.1166	0.976043
ENSG00000100897	80344	DCAF11	HGNC:20258	-0.162912	0.116625	0.976043
ENSG00000121060	7706	TRIM25	HGNC:12932	0.256523	0.116653	0.976043
ENSG00000121073	10237	SLC35B1	HGNC:20798	0.256192	0.116653	0.976043
ENSG00000108256	57532	NUFIP2	HGNC:17634	0.222761	0.116739	0.97623
ENSG00000148730	1979	EIF4EBP2	HGNC:3289	0.123572	0.117033	0.976888
ENSG00000101417	11264	PXMP4	HGNC:15920	-0.338986	0.117373	0.976888
ENSG00000178980	6415	SELENOW	HGNC:10752	0.330195	0.117373	0.976888
ENSG00000150722	151242	PPP1R1C	HGNC:14940	-0.778729	0.117397	0.976888
ENSG00000138131	84171	LOXL4	HGNC:17171	0.768163	0.117397	0.976888
ENSG00000170558	1000	CDH2	HGNC:1759	0.208904	0.117436	0.976888
ENSG00000134815	9704	DHX34	HGNC:16719	0.367899	0.11744	0.976888
ENSG00000159921	10020	GNE	HGNC:23657	-0.198957	0.117516	0.976888
ENSG00000169021	7386	UQCRFS1	HGNC:12587	0.197102	0.117516	0.976888
ENSG00000214274	283	ANG	HGNC:483	-0.437908	0.117564	0.976888
ENSG00000177602	83903	HASPIN	HGNC:19682	0.507594	0.117644	0.976888
ENSG00000072786	6793	STK10	HGNC:11388	0.505389	0.117644	0.976888
ENSG00000118898	5493	PPL	HGNC:9273	0.664722	0.117653	0.976888
ENSG00000116688	9927	MFN2	HGNC:16877	0.146428	0.118036	0.979117
ENSG00000091409	3655	ITGA6	HGNC:6142	0.169939	0.11805	0.979117
ENSG00000171124	2525	FUT3	HGNC:4014	-0.456466	0.118314	0.97968
ENSG00000179532	144132	DNHD1	HGNC:26532	-0.387998	0.118482	0.97968
ENSG00000250273	NA	PSMC1P5	HGNC:39780	1.53202	0.118514	0.97968
ENSG00000159261	23562	CLDN14	HGNC:2035	-1.4249	0.118514	0.97968
ENSG00000110243	116519	APOA5	HGNC:17288	-1.37949	0.118514	0.97968
ENSG00000125818	9491	PSMF1	HGNC:9571	0.168059	0.118548	0.97968
ENSG00000239264	81567	TXNDC5	HGNC:21073	0.107467	0.118583	0.97968
ENSG00000168040	8772	FADD	HGNC:3573	0.407023	0.118638	0.97968
ENSG00000136295	80727	TTYH3	HGNC:22222	0.213431	0.118753	0.97968
ENSG00000140836	463	ZFHX3	HGNC:777	0.28797	0.118763	0.97968
ENSG00000117118	6390	SDHB	HGNC:10681	0.192472	0.118852	0.979886
ENSG00000197451	3182	HNRNPAB	HGNC:5034	0.136024	0.118977	0.980382
ENSG00000101412	1869	E2F1	HGNC:3113	0.213917	0.119296	0.982479
ENSG00000136026	10970	CKAP4	HGNC:16991	0.111008	0.119444	0.982855
ENSG00000269335	8517	IKBKG	HGNC:5961	0.517049	0.119517	0.982855
ENSG00000115310	57142	RTN4	HGNC:14085	0.134513	0.119563	0.982855
ENSG00000108671	5717	PSMD11	HGNC:9556	0.120937	0.1196	0.982855
ENSG00000109084	27346	TMEM97	HGNC:28106	-0.122362	0.119733	0.983107
ENSG00000139438	84915	FAM222A	HGNC:25915	0.552813	0.11982	0.983107
ENSG00000111845	55003	PAK1IP1	HGNC:20882	0.3407	0.119866	0.983107
ENSG00000131174	1349	COX7B	HGNC:2291	-0.142714	0.11989	0.983107
ENSG00000172780	339122	RAB43	HGNC:19983	0.411372	0.119998	0.983466
ENSG00000127870	6049	RNF6	HGNC:10069	0.276603	0.120252	0.985014
ENSG00000137693	10413	YAP1	HGNC:16262	0.193705	0.120349	0.98528
ENSG00000136271	54606	DDX56	HGNC:18193	0.199603	0.120432	0.985432
ENSG00000198964	259230	SGMS1	HGNC:29799	0.423322	0.12069	0.986724
ENSG00000197635	1803	DPP4	HGNC:3009	0.170261	0.120908	0.986724
ENSG00000161980	51728	POLR3K	HGNC:14121	0.385083	0.120982	0.986724
ENSG00000103066	23659	PLA2G15	HGNC:17163	0.373778	0.120982	0.986724
ENSG00000041802	55341	LSG1	HGNC:25652	0.215635	0.121051	0.986724
ENSG00000167615	114823	LENG8	HGNC:15500	-0.179116	0.121101	0.986724
ENSG00000169499	59339	PLEKHA2	HGNC:14336	-0.328107	0.121109	0.986724
ENSG00000172340	8801	SUCLG2	HGNC:11450	-0.321124	0.121109	0.986724
ENSG00000142230	10055	SAE1	HGNC:30660	0.117458	0.121196	0.986902
ENSG00000108932	9120	SLC16A6	HGNC:10927	0.915785	0.121552	0.989035
ENSG00000108924	3131	HLF	HGNC:4977	-0.275832	0.121588	0.989035
ENSG00000224126	NA	UBE2SP2	HGNC:32196	0.484782	0.121656	0.989054
ENSG00000283196	NA			0.457979	0.121837	0.989995
ENSG00000183207	10856	RUVBL2	HGNC:10475	0.189527	0.121944	0.99034
ENSG00000130811	8666	EIF3G	HGNC:3274	0.163416	0.122022	0.990442
ENSG00000132388	7326	UBE2G1	HGNC:12482	0.226291	0.122242	0.991549
ENSG00000105355	10226	PLIN3	HGNC:16893	0.238699	0.122354	0.991549
ENSG00000221988	9374	PPT2	HGNC:9326	0.234728	0.122354	0.991549
ENSG00000107185	9827	RGP1	HGNC:21965	0.205353	0.122441	0.991724
ENSG00000140400	4123	MAN2C1	HGNC:6827	-0.29768	0.122662	0.992654
ENSG00000123131	10549	PRDX4	HGNC:17169	-0.150685	0.122796	0.992654
ENSG00000112893	4124	MAN2A1	HGNC:6824	-0.178711	0.122812	0.992654
ENSG00000142039	90324	CCDC97	HGNC:28289	0.323942	0.122969	0.992654
ENSG00000264364	140735	DYNLL2	HGNC:24596	0.168334	0.123011	0.992654
ENSG00000133612	116988	AGAP3	HGNC:16923	0.291412	0.123097	0.992654
ENSG00000116661	26232	FBXO2	HGNC:13581	0.281064	0.123097	0.992654
ENSG00000166454	23300	ATMIN	HGNC:29034	0.2445	0.123121	0.992654
ENSG00000186187	84937	ZNRF1	HGNC:18452	0.314417	0.123152	0.992654
ENSG00000167004	2923	PDIA3	HGNC:4606	-0.0887877	0.123208	0.992654
ENSG00000144118	5899	RALB	HGNC:9840	0.262035	0.123502	0.993686
ENSG00000147684	4715	NDUFB9	HGNC:7704	0.163833	0.123505	0.993686
ENSG00000160917	10898	CPSF4	HGNC:2327	0.2512	0.123533	0.993686
ENSG00000198464	147657	ZNF480	HGNC:23305	0.432989	0.123799	0.994391
ENSG00000269897	100532731	COMMD3-BMI1	HGNC:48326	0.42011	0.123799	0.994391
ENSG00000007923	55735	DNAJC11	HGNC:25570	0.182397	0.123856	0.994391
ENSG00000139405	84934	RITA1	HGNC:25925	0.349576	0.123947	0.994391
ENSG00000074590	9891	NUAK1	HGNC:14311	-0.338538	0.123947	0.994391
ENSG00000168066	7536	SF1	HGNC:12950	0.16486	0.124139	0.995314
ENSG00000099814	283638	CEP170B	HGNC:20362	0.402061	0.124193	0.995314
ENSG00000113194	23197	FAF2	HGNC:24666	0.15311	0.124672	0.998259
ENSG00000172062	6606	SMN1	HGNC:11117	-0.366818	0.124727	0.998259
ENSG00000100439	63874	ABHD4	HGNC:20154	0.210036	0.124789	0.998259
ENSG00000173011	93624	TADA2B	HGNC:30781	0.313657	0.124823	0.998259
ENSG00000130707	445	ASS1	HGNC:758	-0.27539	0.125581	1
ENSG00000123908	27161	2002-08-01	HGNC:3263	0.269526	0.125581	1
ENSG00000179051	55920	RCC2	HGNC:30297	0.145545	0.125583	1
ENSG00000102316	10916	MAGED2	HGNC:16353	-0.200624	0.125595	1
ENSG00000178127	4729	NDUFV2	HGNC:7717	0.145121	0.125763	1
ENSG00000176946	51078	THAP4	HGNC:23187	0.298372	0.125779	1
ENSG00000136856	29988	SLC2A8	HGNC:13812	0.383081	0.125952	1
ENSG00000254901	729991	BORCS8	HGNC:37247	0.333296	0.125978	1
ENSG00000167977	54442	KCTD5	HGNC:21423	0.32573	0.125978	1
ENSG00000150403	55002	TMCO3	HGNC:20329	0.239712	0.126331	1
ENSG00000085871	4258	MGST2	HGNC:7063	0.208001	0.12635	1
ENSG00000114270	1294	COL7A1	HGNC:2214	-0.731659	0.126422	1
ENSG00000144028	23020	SNRNP200	HGNC:30859	0.105215	0.126425	1
ENSG00000114503	22916	NCBP2	HGNC:7659	-0.212084	0.126859	1
ENSG00000100139	85377	MICALL1	HGNC:29804	0.424599	0.126893	1
ENSG00000108819	84687	PPP1R9B	HGNC:9298	0.269407	0.126906	1
ENSG00000179010	93621	MRFAP1	HGNC:24549	0.105196	0.126916	1
ENSG00000081181	384	ARG2	HGNC:664	0.259318	0.127196	1
ENSG00000107625	79009	DDX50	HGNC:17906	-0.251344	0.127196	1
ENSG00000159140	6651	SON	HGNC:11183	0.10343	0.127207	1
ENSG00000162817	79762	C1orf115	HGNC:25873	-0.195662	0.127423	1
ENSG00000125686	5469	MED1	HGNC:9234	0.157061	0.127494	1
ENSG00000109189	64854	USP46	HGNC:20075	0.200396	0.127906	1
ENSG00000198015	28977	MRPL42	HGNC:14493	-0.196366	0.127928	1
ENSG00000076864	5909	RAP1GAP	HGNC:9858	0.343594	0.128001	1
ENSG00000185088	51065	RPS27L	HGNC:18476	-0.19027	0.128118	1
ENSG00000072518	2011	MARK2	HGNC:3332	0.302608	0.128228	1
ENSG00000125817	1059	CENPB	HGNC:1852	0.255957	0.128422	1
ENSG00000033011	56052	ALG1	HGNC:18294	0.315912	0.128514	1
ENSG00000108468	10951	CBX1	HGNC:1551	0.142349	0.128754	1
ENSG00000090530	55214	P3H2	HGNC:19317	0.434931	0.12882	1
ENSG00000183048	1468	SLC25A10	HGNC:10980	0.428377	0.12882	1
ENSG00000084623	8668	EIF3I	HGNC:3272	0.136984	0.129106	1
ENSG00000004779	4706	NDUFAB1	HGNC:7694	0.249283	0.129251	1
ENSG00000184634	9968	MED12	HGNC:11957	0.203723	0.129332	1
ENSG00000221926	10626	TRIM16	HGNC:17241	-0.473874	0.129598	1
ENSG00000159593	8883	NAE1	HGNC:621	0.220222	0.129727	1
ENSG00000070785	8891	EIF2B3	HGNC:3259	0.330405	0.130017	1
ENSG00000080603	10847	SRCAP	HGNC:16974	0.184996	0.130063	1
ENSG00000138385	6741	SSB	HGNC:11316	0.178629	0.130081	1
ENSG00000262814	6182	MRPL12	HGNC:10378	0.29664	0.130424	1
ENSG00000136021	55681	SCYL2	HGNC:19286	0.221372	0.130656	1
ENSG00000013561	9604	RNF14	HGNC:10058	0.35803	0.130882	1
ENSG00000269604	NA			0.354235	0.130882	1
ENSG00000067082	1316	KLF6	HGNC:2235	-0.342066	0.130882	1
ENSG00000106443	9678	PHF14	HGNC:22203	0.210106	0.131443	1
ENSG00000049618	57492	ARID1B	HGNC:18040	0.247938	0.131522	1
ENSG00000116698	9887	SMG7	HGNC:16792	0.184546	0.132066	1
ENSG00000105993	10049	DNAJB6	HGNC:14888	0.160061	0.132226	1
ENSG00000163444	92703	TMEM183A	HGNC:20173	0.216879	0.132313	1
ENSG00000151465	8872	CDC123	HGNC:16827	0.230784	0.132313	1
ENSG00000113721	5159	PDGFRB	HGNC:8804	0.785717	0.132611	1
ENSG00000165650	118987	PDZD8	HGNC:26974	0.24239	0.132654	1
ENSG00000114857	4820	NKTR	HGNC:7833	-0.304917	0.132983	1
ENSG00000161036	222229	LRWD1	HGNC:21769	0.419015	0.133028	1
ENSG00000143013	8543	LMO4	HGNC:6644	0.271622	0.13309	1
ENSG00000198604	11177	BAZ1A	HGNC:960	0.266242	0.13309	1
ENSG00000128591	2318	FLNC	HGNC:3756	0.347183	0.133091	1
ENSG00000181458	55076	TMEM45A	HGNC:25480	-0.510315	0.133176	1
ENSG00000143543	10899	JTB	HGNC:6201	0.208295	0.133428	1
ENSG00000130813	55337	SHFL	HGNC:25649	-0.302485	0.134005	1
ENSG00000150768	1737	DLAT	HGNC:2896	-0.180024	0.134023	1
ENSG00000161021	9794	MAML1	HGNC:13632	0.210266	0.134048	1
ENSG00000140264	10169	SERF2	HGNC:10757	-0.111001	0.134193	1
ENSG00000135269	26136	TES	HGNC:14620	0.202068	0.134244	1
ENSG00000105011	55723	ASF1B	HGNC:20996	0.264792	0.134503	1
ENSG00000105401	11140	CDC37	HGNC:1735	0.149717	0.134635	1
ENSG00000088888	57506	MAVS	HGNC:29233	0.136671	0.134858	1
ENSG00000117899	23184	MESD	HGNC:13520	0.189818	0.135097	1
ENSG00000112699	2762	GMDS	HGNC:4369	0.370518	0.135145	1
ENSG00000090432	79594	MUL1	HGNC:25762	0.351644	0.135292	1
ENSG00000145692	635	BHMT	HGNC:1047	-0.728461	0.135299	1
ENSG00000169679	699	BUB1	HGNC:1148	0.177478	0.135337	1
ENSG00000159363	23400	ATP13A2	HGNC:30213	0.437737	0.135716	1
ENSG00000135709	9764	KIAA0513	HGNC:29058	0.423533	0.135716	1
ENSG00000171848	6241	RRM2	HGNC:10452	0.13661	0.135718	1
ENSG00000146733	5723	PSPH	HGNC:9577	0.189559	0.135821	1
ENSG00000168209	54541	DDIT4	HGNC:24944	-0.263102	0.135912	1
ENSG00000167996	2495	FTH1	HGNC:3976	0.105385	0.136063	1
ENSG00000166341	8642	DCHS1	HGNC:13681	0.394897	0.136069	1
ENSG00000144908	10840	ALDH1L1	HGNC:3978	-0.930749	0.136138	1
ENSG00000089280	2521	FUS	HGNC:4010	0.101567	0.136168	1
ENSG00000241860	NA			-0.605812	0.136239	1
ENSG00000166716	9640	ZNF592	HGNC:28986	0.216906	0.136248	1
ENSG00000072042	51109	RDH11	HGNC:17964	-0.1236	0.136267	1
ENSG00000156958	2585	GALK2	HGNC:4119	-0.294836	0.136586	1
ENSG00000136068	2317	FLNB	HGNC:3755	0.116938	0.136695	1
ENSG00000101194	63910	SLC17A9	HGNC:16192	-0.167552	0.137023	1
ENSG00000100219	7494	XBP1	HGNC:12801	-0.0925886	0.137111	1
ENSG00000088247	8570	KHSRP	HGNC:6316	0.148131	0.137126	1
ENSG00000213676	1388	ATF6B	HGNC:2349	-0.220575	0.137227	1
ENSG00000120265	5110	PCMT1	HGNC:8728	0.190603	0.137267	1
ENSG00000198792	25829	TMEM184B	HGNC:1310	0.273345	0.137317	1
ENSG00000084652	200081	TXLNA	HGNC:30685	0.139183	0.137386	1
ENSG00000136167	3936	LCP1	HGNC:6528	0.323896	0.137483	1
ENSG00000087152	56970	ATXN7L3	HGNC:25416	0.203005	0.137494	1
ENSG00000204267	6891	TAP2	HGNC:44	0.504019	0.137653	1
ENSG00000143858	127833	SYT2	HGNC:11510	0.380034	0.137848	1
[truncated: 13,204 more rows]

## Sheet: DEG_0vs72
genes	entrez	symbol	hgnc_id	logFC	PValue	FDR
ENSG00000145321	2638	GC	HGNC:4187	-1.62172	6.05191e-59	9.20072e-55
ENSG00000118520	383	ARG1	HGNC:663	-1.74686	2.49933e-40	1.89987e-36
ENSG00000111057	3875	KRT18	HGNC:6430	1.11169	1.46744e-36	7.4365e-33
ENSG00000243955	2938	GSTA1	HGNC:4626	-3.31987	6.45547e-36	2.45356e-32
ENSG00000170421	3856	KRT8	HGNC:6446	1.31202	8.23292e-36	2.5033e-32
ENSG00000110104	79080	CCDC86	HGNC:28359	1.59201	3.2405e-29	7.99519e-26
ENSG00000000971	3075	CFH	HGNC:4883	-1.75094	3.68127e-29	7.99519e-26
ENSG00000047457	1356	CP	HGNC:2295	-2.41644	4.80442e-29	9.1302e-26
ENSG00000165471	4153	MBL2	HGNC:6922	-2.48172	7.84265e-29	1.3248e-25
ENSG00000205403	3426	CFI	HGNC:5394	-1.88028	1.0595e-25	1.61076e-22
ENSG00000132688	10763	NES	HGNC:7756	1.12081	1.69894e-25	2.34809e-22
ENSG00000174744	25855	BRMS1	HGNC:17262	1.22546	4.49362e-25	5.69304e-22
ENSG00000196924	2316	FLNA	HGNC:3754	1.41208	2.01822e-24	2.36023e-21
ENSG00000187837	3006	H1-2	HGNC:4716	1.50099	1.74439e-22	1.89428e-19
ENSG00000156976	1974	EIF4A2	HGNC:3284	-0.844885	2.33241e-22	2.36398e-19
ENSG00000103187	23406	COTL1	HGNC:18304	1.80873	1.95977e-21	1.86215e-18
ENSG00000113758	1627	DBN1	HGNC:2695	1.44865	1.16778e-20	1.04434e-17
ENSG00000134363	10468	FST	HGNC:3971	1.66394	2.54653e-20	2.15083e-17
ENSG00000090273	10726	NUDC	HGNC:8045	0.932524	3.69287e-20	2.95488e-17
ENSG00000109501	7466	WFS1	HGNC:12762	1.61262	5.28781e-20	4.01953e-17
ENSG00000197903	85236	H2BC12	HGNC:13954	1.56671	6.55996e-20	4.7491e-17
ENSG00000084207	2950	GSTP1	HGNC:4638	1.08189	9.63375e-20	6.65736e-17
ENSG00000176014	84617	TUBB6	HGNC:20776	1.18214	4.38425e-19	2.89799e-16
ENSG00000197694	6709	SPTAN1	HGNC:11273	0.756586	5.23618e-19	3.3169e-16
ENSG00000130706	11047	ADRM1	HGNC:15759	1.45511	1.0468e-18	6.36581e-16
ENSG00000090382	4069	LYZ	HGNC:6740	1.11697	1.3624e-18	7.82827e-16
ENSG00000105398	6822	SULT2A1	HGNC:11458	-1.2591	1.42746e-18	7.82827e-16
ENSG00000198467	7169	TPM2	HGNC:12011	1.0215	1.44177e-18	7.82827e-16
ENSG00000100345	4627	MYH9	HGNC:7579	1.07156	4.17688e-18	2.1897e-15
ENSG00000106804	727	C5	HGNC:1331	-0.943432	9.5471e-18	4.83815e-15
ENSG00000188641	1806	DPYD	HGNC:3012	-1.07946	4.31177e-17	2.11458e-14
ENSG00000100401	5905	RANGAP1	HGNC:9854	1.13161	7.08134e-17	3.3643e-14
ENSG00000130204	10452	TOMM40	HGNC:18001	1.17886	7.34332e-17	3.38305e-14
ENSG00000187134	1645	AKR1C1	HGNC:384	-1.22918	9.55121e-17	4.2708e-14
ENSG00000011304	5725	PTBP1	HGNC:9583	0.837921	1.02243e-16	4.44113e-14
ENSG00000176171	664	BNIP3	HGNC:1084	-0.805883	1.69424e-16	7.15485e-14
ENSG00000101057	4605	MYBL2	HGNC:7548	1.24293	2.34114e-16	9.61957e-14
ENSG00000122884	5033	P4HA1	HGNC:8546	-1.01755	2.86047e-16	1.14441e-13
ENSG00000003436	7035	TFPI	HGNC:11760	-0.899386	3.23168e-16	1.25977e-13
ENSG00000111058	79611	ACSS3	HGNC:24723	-1.04773	5.0152e-16	1.90615e-13
ENSG00000196656	NA			0.949024	6.88568e-16	2.55324e-13
ENSG00000122194	5340	PLG	HGNC:9071	-2.3256	1.11612e-15	4.04007e-13
ENSG00000245532	NA	NEAT1	HGNC:30815	-1.86898	1.8408e-15	6.50832e-13
ENSG00000143278	2165	F13B	HGNC:3534	-1.90137	2.75298e-15	9.51218e-13
ENSG00000257017	3240	HP	HGNC:5141	-2.75097	5.35734e-15	1.80995e-12
ENSG00000285565	NA			1.95696	5.48544e-15	1.81294e-12
ENSG00000091513	7018	TF	HGNC:11740	-1.20246	7.97893e-15	2.58093e-12
ENSG00000188229	10383	TUBB4B	HGNC:20771	1.07166	1.31419e-14	4.16243e-12
ENSG00000111700	28234	SLCO1B3	HGNC:10961	-1.74155	1.38415e-14	4.26638e-12
ENSG00000104904	4946	OAZ1	HGNC:8095	0.811802	1.40314e-14	4.26638e-12
ENSG00000119711	4329	ALDH6A1	HGNC:7179	-0.98151	1.47632e-14	4.40089e-12
ENSG00000198814	2710	GK	HGNC:4289	-1.17704	1.73108e-14	5.06108e-12
ENSG00000113249	26762	HAVCR1	HGNC:17866	-1.38924	2.05437e-14	5.89293e-12
ENSG00000152952	5352	PLOD2	HGNC:9082	-0.830044	2.90453e-14	8.17734e-12
ENSG00000146540	84310	C7orf50	HGNC:22421	1.76837	3.32023e-14	9.17773e-12
ENSG00000167900	7083	TK1	HGNC:11830	1.30683	3.48083e-14	9.44983e-12
ENSG00000233276	2876	GPX1	HGNC:4553	1.42278	6.00848e-14	1.60258e-11
ENSG00000100994	5834	PYGB	HGNC:9723	1.03829	6.29721e-14	1.65063e-11
ENSG00000140564	5045	FURIN	HGNC:8568	1.18104	6.50355e-14	1.67582e-11
ENSG00000140465	1543	CYP1A1	HGNC:2595	-1.08629	6.78628e-14	1.71953e-11
ENSG00000188976	26155	NOC2L	HGNC:24517	0.95527	7.06595e-14	1.76104e-11
ENSG00000224389	721	C4B	HGNC:1324	-3.35193	9.00916e-14	2.18363e-11
ENSG00000125970	22913	RALY	HGNC:15921	0.916658	9.04878e-14	2.18363e-11
ENSG00000066813	348158	ACSM2B	HGNC:30931	-2.25674	9.99625e-14	2.37458e-11
ENSG00000152127	4249	MGAT5	HGNC:7049	0.922718	1.19302e-13	2.79038e-11
ENSG00000142002	91039	DPP9	HGNC:18648	1.02589	1.7341e-13	3.99447e-11
ENSG00000156096	7363	UGT2B4	HGNC:12553	-1.37687	1.79184e-13	4.06586e-11
ENSG00000176619	84823	LMNB2	HGNC:6638	1.01919	2.03315e-13	4.54558e-11
ENSG00000160072	83858	ATAD3B	HGNC:24007	1.42781	2.06688e-13	4.55403e-11
ENSG00000173726	9804	TOMM20	HGNC:20947	-0.685255	2.34058e-13	5.0834e-11
ENSG00000204389	3303	HSPA1A	HGNC:5232	1.22659	2.46847e-13	5.28565e-11
ENSG00000198734	2153	F5	HGNC:3542	-1.03757	2.88328e-13	6.08812e-11
ENSG00000021355	1992	SERPINB1	HGNC:3311	-0.897069	3.0249e-13	6.21501e-11
ENSG00000197785	55210	ATAD3A	HGNC:25567	1.42522	3.02513e-13	6.21501e-11
ENSG00000234741	NA	GAS5	HGNC:16355	-0.823952	3.22022e-13	6.5276e-11
ENSG00000163631	213	ALB	HGNC:399	-0.655215	3.35319e-13	6.70771e-11
ENSG00000101182	5688	PSMA7	HGNC:9536	0.742206	3.47792e-13	6.86686e-11
ENSG00000149742	114571	SLC22A9	HGNC:16261	-1.98798	4.38755e-13	8.55179e-11
ENSG00000125753	7408	VASP	HGNC:12652	0.874317	4.61929e-13	8.88951e-11
ENSG00000013275	5704	PSMC4	HGNC:9551	0.71305	5.27028e-13	9.95514e-11
ENSG00000147257	2719	GPC3	HGNC:4451	-0.824538	5.30399e-13	9.95514e-11
ENSG00000099937	3053	SERPIND1	HGNC:4838	-1.13547	5.76176e-13	1.06824e-10
ENSG00000104760	2267	FGL1	HGNC:3695	-1.1834	5.92827e-13	1.08587e-10
ENSG00000254986	10072	DPP3	HGNC:3008	0.757424	6.4211e-13	1.16214e-10
ENSG00000087087	51593	SRRT	HGNC:24101	0.777676	6.98094e-13	1.2486e-10
ENSG00000125148	4502	MT2A	HGNC:7406	3.14283	8.39016e-13	1.4832e-10
ENSG00000169242	1942	EFNA1	HGNC:3221	-1.8232	8.55723e-13	1.49535e-10
ENSG00000117601	462	SERPINC1	HGNC:775	-1.3514	8.70116e-13	1.50322e-10
ENSG00000184216	3654	IRAK1	HGNC:6112	1.13543	9.55725e-13	1.61836e-10
ENSG00000161203	1173	AP2M1	HGNC:564	0.653485	9.58048e-13	1.61836e-10
ENSG00000170522	79071	ELOVL6	HGNC:15829	-0.844506	1.23634e-12	2.0655e-10
ENSG00000112972	3157	HMGCS1	HGNC:5007	-1.2	1.37786e-12	2.27691e-10
ENSG00000177700	5441	POLR2L	HGNC:9199	1.71167	1.83001e-12	2.99158e-10
ENSG00000070814	6949	TCOF1	HGNC:11654	0.821257	1.87448e-12	3.03168e-10
ENSG00000183684	10189	ALYREF	HGNC:19071	1.14613	1.89633e-12	3.03473e-10
ENSG00000204394	7407	VARS1	HGNC:12651	0.961028	1.9795e-12	3.13482e-10
ENSG00000185432	25840	METTL7A	HGNC:24550	-0.851255	2.62719e-12	4.11764e-10
ENSG00000052802	6307	MSMO1	HGNC:10545	-1.13353	3.04874e-12	4.72959e-10
ENSG00000198952	23381	SMG5	HGNC:24644	0.676314	3.23748e-12	4.97165e-10
ENSG00000100504	5836	PYGL	HGNC:9725	-0.732289	3.29417e-12	5.00812e-10
ENSG00000166963	4130	MAP1A	HGNC:6835	1.119	3.48972e-12	5.2529e-10
ENSG00000108774	5878	RAB5C	HGNC:9785	0.781337	3.73011e-12	5.55969e-10
ENSG00000105063	22870	PPP6R1	HGNC:29195	1.09763	3.99065e-12	5.89028e-10
ENSG00000119938	5507	PPP1R3C	HGNC:9293	-1.8989	4.17216e-12	6.09897e-10
ENSG00000149428	10525	HYOU1	HGNC:16931	0.624786	4.62748e-12	6.70015e-10
ENSG00000167491	54815	GATAD2A	HGNC:29989	1.01823	5.15748e-12	7.39392e-10
ENSG00000021826	1373	CPS1	HGNC:2323	-1.19741	5.25254e-12	7.39392e-10
ENSG00000105671	54555	DDX49	HGNC:18684	1.18479	5.25254e-12	7.39392e-10
ENSG00000137309	3159	HMGA1	HGNC:5010	0.951212	5.34572e-12	7.45605e-10
ENSG00000021852	732	C8B	HGNC:1353	-4.20365	6.42669e-12	8.88227e-10
ENSG00000034510	9168	TMSB10	HGNC:11879	0.548613	7.16172e-12	9.80898e-10
ENSG00000072110	87	ACTN1	HGNC:163	0.691977	7.59573e-12	1.03105e-09
ENSG00000240303	84129	ACAD11	HGNC:30211	-0.939928	8.16916e-12	1.09908e-09
ENSG00000141524	11322	TMC6	HGNC:18021	1.21951	8.46485e-12	1.12887e-09
ENSG00000111667	8078	USP5	HGNC:12628	0.727462	9.01096e-12	1.19125e-09
ENSG00000130726	10155	TRIM28	HGNC:16384	0.828986	9.15885e-12	1.20036e-09
ENSG00000163956	4043	LRPAP1	HGNC:6701	0.848891	9.48576e-12	1.23258e-09
ENSG00000135454	2583	B4GALNT1	HGNC:4117	1.1227	9.61962e-12	1.23938e-09
ENSG00000163586	2168	FABP1	HGNC:3555	-1.33831	1.01298e-11	1.28364e-09
ENSG00000276043	29128	UHRF1	HGNC:12556	1.16228	1.0132e-11	1.28364e-09
ENSG00000139645	283373	ANKRD52	HGNC:26614	0.757136	1.02296e-11	1.2853e-09
ENSG00000103549	9810	RNF40	HGNC:16867	0.857057	1.03809e-11	1.29362e-09
ENSG00000141522	396	ARHGDIA	HGNC:678	1.38656	1.09913e-11	1.35855e-09
ENSG00000100304	23170	TTLL12	HGNC:28974	1.31525	1.13717e-11	1.39423e-09
ENSG00000131791	5565	PRKAB2	HGNC:9379	-0.812028	1.37433e-11	1.67151e-09
ENSG00000171345	3880	KRT19	HGNC:6436	1.48978	1.51908e-11	1.82124e-09
ENSG00000169727	2873	GPS1	HGNC:4549	1.16291	1.52139e-11	1.82124e-09
ENSG00000011052	654364	NME1-NME2	HGNC:33531	0.904283	1.60692e-11	1.90859e-09
ENSG00000125835	6628	SNRPB	HGNC:11153	0.648914	1.80469e-11	2.12688e-09
ENSG00000243649	629	CFB	HGNC:1037	-1.8906	2.00272e-11	2.3421e-09
ENSG00000099817	5434	POLR2E	HGNC:9192	1.02202	2.03847e-11	2.36572e-09
ENSG00000123064	79039	DDX54	HGNC:20084	1.0375	2.114e-11	2.43478e-09
ENSG00000171557	2266	FGG	HGNC:3694	-0.938963	2.16896e-11	2.4793e-09
ENSG00000097007	25	ABL1	HGNC:76	0.847327	2.29971e-11	2.60915e-09
ENSG00000039068	999	CDH1	HGNC:1748	-1.30124	2.61479e-11	2.94464e-09
ENSG00000186716	613	BCR	HGNC:1014	0.84467	2.68019e-11	2.99609e-09
ENSG00000116649	6723	SRM	HGNC:11296	1.18956	2.76686e-11	3.0704e-09
ENSG00000130402	81	ACTN4	HGNC:166	0.876219	3.10331e-11	3.41881e-09
ENSG00000071127	9948	WDR1	HGNC:12754	0.730623	3.28826e-11	3.59651e-09
ENSG00000173457	26472	PPP1R14B	HGNC:9057	1.05615	3.46285e-11	3.76041e-09
ENSG00000131462	7283	TUBG1	HGNC:12417	0.934406	3.55637e-11	3.808e-09
ENSG00000071054	9448	MAP4K4	HGNC:6866	0.641607	3.55677e-11	3.808e-09
ENSG00000229807	NA	XIST	HGNC:12810	-0.843088	3.80715e-11	4.04756e-09
ENSG00000104969	6449	SGTA	HGNC:10819	1.17045	4.28465e-11	4.52358e-09
ENSG00000146416	51390	AIG1	HGNC:21607	-0.84117	4.36518e-11	4.57682e-09
ENSG00000108582	1362	CPD	HGNC:2301	-0.623595	4.90146e-11	5.10389e-09
ENSG00000103335	9780	PIEZO1	HGNC:28993	1.30394	4.97965e-11	5.15005e-09
ENSG00000177469	284119	CAVIN1	HGNC:9688	1.1205	5.02914e-11	5.16608e-09
ENSG00000261236	23246	BOP1	HGNC:15519	1.74317	5.26995e-11	5.34303e-09
ENSG00000100814	57820	CCNB1IP1	HGNC:19437	-0.824905	5.27169e-11	5.34303e-09
ENSG00000174886	126328	NDUFA11	HGNC:20371	1.11642	5.42227e-11	5.44076e-09
ENSG00000160877	112939	NACC1	HGNC:20967	1.1895	5.43969e-11	5.44076e-09
ENSG00000005187	6296	ACSM3	HGNC:10522	-1.48848	5.67827e-11	5.64227e-09
ENSG00000125968	3397	ID1	HGNC:5360	1.25199	6.15915e-11	6.08036e-09
ENSG00000168924	3954	LETM1	HGNC:6556	0.805045	6.78362e-11	6.65364e-09
ENSG00000204387	NA	SNHG32	HGNC:19078	-0.729922	6.88079e-11	6.70568e-09
ENSG00000101412	1869	E2F1	HGNC:3113	0.992384	6.98218e-11	6.76115e-09
ENSG00000103363	6923	ELOB	HGNC:11619	1.30004	7.66864e-11	7.37888e-09
ENSG00000004399	23129	PLXND1	HGNC:9107	0.918183	8.6871e-11	8.29632e-09
ENSG00000092445	7301	TYRO3	HGNC:12446	0.833891	8.73125e-11	8.29632e-09
ENSG00000141985	6455	SH3GL1	HGNC:10830	1.14453	9.81788e-11	9.27088e-09
ENSG00000100297	4174	MCM5	HGNC:6948	0.877989	1.01063e-10	9.48436e-09
ENSG00000164211	134429	STARD4	HGNC:18058	-0.973061	1.04235e-10	9.72203e-09
ENSG00000125730	718	C3	HGNC:1318	-1.6622	1.24916e-10	1.15799e-08
ENSG00000167703	124935	SLC43A2	HGNC:23087	2.32339	1.36863e-10	1.26104e-08
ENSG00000132361	23277	CLUH	HGNC:29094	1.18871	1.40048e-10	1.28262e-08
ENSG00000146166	51557	LGSN	HGNC:21016	-0.872723	1.51219e-10	1.37664e-08
ENSG00000134107	8553	BHLHE40	HGNC:1046	-1.34685	1.55562e-10	1.40774e-08
ENSG00000144802	64332	NFKBIZ	HGNC:29805	-1.00294	1.62346e-10	1.45786e-08
ENSG00000183207	10856	RUVBL2	HGNC:10475	0.953774	1.63018e-10	1.45786e-08
ENSG00000138640	10144	FAM13A	HGNC:19367	-1.08059	1.97566e-10	1.75123e-08
ENSG00000288534	NA			0.717434	1.98126e-10	1.75123e-08
ENSG00000241553	10093	ARPC4	HGNC:707	0.662469	2.02636e-10	1.78074e-08
ENSG00000171552	598	BCL2L1	HGNC:992	0.725157	2.15052e-10	1.87899e-08
ENSG00000116285	54206	ERRFI1	HGNC:18185	-0.656504	2.23621e-10	1.9427e-08
ENSG00000132382	10514	MYBBP1A	HGNC:7546	1.05271	2.28516e-10	1.9677e-08
ENSG00000160789	4000	LMNA	HGNC:6636	1.08108	2.29089e-10	1.9677e-08
ENSG00000114867	1981	EIF4G1	HGNC:3296	0.569419	2.52272e-10	2.15465e-08
ENSG00000125912	56926	NCLN	HGNC:26923	1.26281	2.61744e-10	2.22307e-08
ENSG00000178209	5339	PLEC	HGNC:9069	1.36523	2.89757e-10	2.44732e-08
ENSG00000164880	26173	INTS1	HGNC:24555	1.19591	3.76904e-10	3.16578e-08
ENSG00000117318	3399	ID3	HGNC:5362	1.30509	3.80225e-10	3.17614e-08
ENSG00000175756	54998	AURKAIP1	HGNC:24114	1.14507	3.90531e-10	3.2444e-08
ENSG00000112245	7803	PTP4A1	HGNC:9634	-0.562275	4.05331e-10	3.34338e-08
ENSG00000130429	10095	ARPC1B	HGNC:704	1.01657	4.06845e-10	3.34338e-08
ENSG00000172780	339122	RAB43	HGNC:19983	2.36158	4.18629e-10	3.42173e-08
ENSG00000075624	60	ACTB	HGNC:132	0.749106	4.23881e-10	3.44613e-08
ENSG00000156508	1915	EEF1A1	HGNC:3189	-0.402501	4.27349e-10	3.45584e-08
ENSG00000151208	9231	DLG5	HGNC:2904	0.787453	4.44179e-10	3.57294e-08
ENSG00000184110	8663	EIF3C	HGNC:3279	0.534416	5.10306e-10	4.08325e-08
ENSG00000182872	8241	RBM10	HGNC:9896	0.916823	5.43391e-10	4.32522e-08
ENSG00000239306	10432	RBM14	HGNC:14219	0.919284	5.82028e-10	4.60863e-08
ENSG00000211459	NA	MT-RNR1	HGNC:7470	-0.765134	5.97936e-10	4.71006e-08
ENSG00000198804	4512	MT-CO1	HGNC:7419	-0.428916	6.11387e-10	4.7912e-08
ENSG00000119383	5524	PTPA	HGNC:9308	0.666349	6.52479e-10	5.06802e-08
ENSG00000064666	1265	CNN2	HGNC:2156	0.844195	6.53379e-10	5.06802e-08
ENSG00000196923	9260	PDLIM7	HGNC:22958	1.53359	7.10175e-10	5.4806e-08
ENSG00000142627	1969	EPHA2	HGNC:3386	0.962446	7.29777e-10	5.58682e-08
ENSG00000091583	350	APOH	HGNC:616	-1.16446	7.31288e-10	5.58682e-08
ENSG00000063046	1975	EIF4B	HGNC:3285	-0.521375	8.08626e-10	6.14677e-08
ENSG00000003989	6542	SLC7A2	HGNC:11060	-0.747413	8.28672e-10	6.26781e-08
ENSG00000126254	79171	RBM42	HGNC:28117	1.02427	8.3827e-10	6.30902e-08
ENSG00000005007	5976	UPF1	HGNC:9962	0.751422	8.42925e-10	6.3128e-08
ENSG00000259171	NA			-1.59502	8.50836e-10	6.34081e-08
ENSG00000186193	89958	SAPCD2	HGNC:28055	0.998361	9.21065e-10	6.83071e-08
ENSG00000173898	6712	SPTBN2	HGNC:11276	0.90516	9.29085e-10	6.85674e-08
ENSG00000145425	6189	RPS3A	HGNC:10421	-0.552051	9.53189e-10	7.00065e-08
ENSG00000131981	3958	LGALS3	HGNC:6563	1.09118	1.03007e-09	7.52892e-08
ENSG00000186480	3638	INSIG1	HGNC:6083	-0.934995	1.06056e-09	7.71468e-08
ENSG00000172531	5499	PPP1CA	HGNC:9281	0.669671	1.12349e-09	8.13352e-08
ENSG00000115884	6382	SDC1	HGNC:10658	0.790755	1.1746e-09	8.46324e-08
ENSG00000127616	6597	SMARCA4	HGNC:11100	0.77972	1.23757e-09	8.8749e-08
ENSG00000157131	731	C8A	HGNC:1352	-1.70871	1.28651e-09	9.18252e-08
ENSG00000112893	4124	MAN2A1	HGNC:6824	-0.659504	1.33669e-09	9.49615e-08
ENSG00000171560	2243	FGA	HGNC:3661	-0.920726	1.35168e-09	9.55798e-08
ENSG00000172765	23023	TMCC1	HGNC:29116	-0.798404	1.50663e-09	1.06043e-07
ENSG00000172725	57175	CORO1B	HGNC:2253	1.28752	1.51578e-09	1.06195e-07
ENSG00000148672	2746	GLUD1	HGNC:4335	-0.502018	1.57119e-09	1.09573e-07
ENSG00000044446	5256	PHKA2	HGNC:8926	-1.03171	1.58515e-09	1.10041e-07
ENSG00000110107	27339	PRPF19	HGNC:17896	0.621041	1.70788e-09	1.18022e-07
ENSG00000185825	10134	BCAP31	HGNC:16695	0.649567	1.73383e-09	1.19273e-07
ENSG00000108219	81619	TSPAN14	HGNC:23303	0.711109	1.79638e-09	1.23019e-07
ENSG00000188986	25920	NELFB	HGNC:24324	0.969454	1.8258e-09	1.24473e-07
ENSG00000106366	5054	SERPINE1	HGNC:8583	-2.07963	1.84385e-09	1.25143e-07
ENSG00000256340	NA	ABCC6P1	HGNC:33352	-1.16434	1.85287e-09	1.25196e-07
ENSG00000013810	10460	TACC3	HGNC:11524	0.815821	1.94298e-09	1.30704e-07
ENSG00000180198	1104	RCC1	HGNC:1913	0.740744	1.96837e-09	1.31829e-07
ENSG00000169689	201254	CENPX	HGNC:11422	1.45227	2.02157e-09	1.34236e-07
ENSG00000175130	65108	MARCKSL1	HGNC:7142	0.687699	2.02197e-09	1.34236e-07
ENSG00000172757	1072	CFL1	HGNC:1874	0.737513	2.08039e-09	1.37514e-07
ENSG00000225855	NA	RUSC1-AS1	HGNC:26680	-1.49372	2.22701e-09	1.46568e-07
ENSG00000196497	79711	IPO4	HGNC:19426	0.848732	2.25637e-09	1.4786e-07
ENSG00000169230	27166	PRELID1	HGNC:30255	0.667696	2.29412e-09	1.49689e-07
ENSG00000105676	93436	ARMC6	HGNC:25049	1.05699	2.46353e-09	1.5949e-07
ENSG00000122406	6125	RPL5	HGNC:10360	-0.492131	2.46531e-09	1.5949e-07
ENSG00000132153	22907	DHX30	HGNC:16716	0.732753	2.91769e-09	1.87536e-07
ENSG00000117335	4179	CD46	HGNC:6953	-0.538121	2.9235e-09	1.87536e-07
ENSG00000138074	8884	SLC5A6	HGNC:11041	0.941404	3.00189e-09	1.91755e-07
ENSG00000281649	NA	EBLN3P	HGNC:50682	-0.653665	3.12918e-09	1.9905e-07
ENSG00000129925	58986	PGAP6	HGNC:17205	1.21675	3.21835e-09	2.03869e-07
ENSG00000169903	7104	TM4SF4	HGNC:11856	-1.59215	3.6817e-09	2.32252e-07
ENSG00000105401	11140	CDC37	HGNC:1735	0.678578	4.06002e-09	2.54514e-07
ENSG00000114480	2632	GBE1	HGNC:4180	-1.23456	4.06807e-09	2.54514e-07
ENSG00000088836	83959	SLC4A11	HGNC:16438	1.38666	4.11939e-09	2.56668e-07
ENSG00000115758	4953	ODC1	HGNC:8109	1.02296	4.384e-09	2.72041e-07
ENSG00000151726	2180	ACSL1	HGNC:3569	-1.29944	4.56026e-09	2.81828e-07
ENSG00000110492	4192	MDK	HGNC:6972	1.00906	4.58867e-09	2.82436e-07
ENSG00000074071	65993	MRPS34	HGNC:16618	1.07164	4.6759e-09	2.86644e-07
ENSG00000100034	9647	PPM1F	HGNC:19388	0.947467	5.36793e-09	3.27746e-07
ENSG00000169223	10960	LMAN2	HGNC:16986	0.850882	5.49863e-09	3.34383e-07
ENSG00000110108	79073	TMEM109	HGNC:28771	0.644779	5.61278e-09	3.39965e-07
ENSG00000177697	977	CD151	HGNC:1630	0.844499	5.77652e-09	3.48494e-07
ENSG00000265681	6139	RPL17	HGNC:10307	-0.48311	5.89961e-09	3.54513e-07
ENSG00000114554	5361	PLXNA1	HGNC:9099	1.00313	6.16359e-09	3.68918e-07
ENSG00000078804	58476	TP53INP2	HGNC:16104	-1.5662	6.26833e-09	3.73715e-07
ENSG00000136717	274	BIN1	HGNC:1052	1.00439	6.49249e-09	3.85568e-07
ENSG00000111641	4839	NOP2	HGNC:7867	0.864208	6.58393e-09	3.87529e-07
ENSG00000164889	6522	SLC4A2	HGNC:11028	0.9967	6.58833e-09	3.87529e-07
ENSG00000103653	1445	CSK	HGNC:2444	1.06188	6.60199e-09	3.87529e-07
ENSG00000126457	3276	PRMT1	HGNC:5187	0.687205	6.68236e-09	3.90738e-07
ENSG00000050820	9564	BCAR1	HGNC:971	1.45202	6.74402e-09	3.92833e-07
ENSG00000136699	55627	SMPD4	HGNC:32949	0.704877	7.07665e-09	4.10635e-07
ENSG00000134962	152831	KLB	HGNC:15527	-0.58834	7.13418e-09	4.12399e-07
ENSG00000159069	54461	FBXW5	HGNC:13613	1.21005	7.38502e-09	4.25282e-07
ENSG00000093134	55350	VNN3	HGNC:16431	-3.28912	7.68333e-09	4.40791e-07
ENSG00000179403	64856	VWA1	HGNC:30910	1.42506	8.08775e-09	4.62249e-07
ENSG00000068654	25885	POLR1A	HGNC:17264	0.765178	8.40738e-09	4.78717e-07
ENSG00000137154	6194	RPS6	HGNC:10429	-0.437332	8.53048e-09	4.83914e-07
ENSG00000149503	3619	INCENP	HGNC:6058	0.958322	8.78601e-09	4.96556e-07
ENSG00000183747	123876	ACSM2A	HGNC:32017	-2.61031	9.18737e-09	5.17317e-07
ENSG00000060718	1301	COL11A1	HGNC:2186	-2.28837	9.3197e-09	5.22832e-07
ENSG00000167085	5245	PHB	HGNC:8912	0.644552	9.35589e-09	5.22932e-07
ENSG00000068001	8692	HYAL2	HGNC:5321	0.951186	9.788e-09	5.4508e-07
ENSG00000174996	64837	KLC2	HGNC:20716	0.9485	1.02142e-08	5.66741e-07
ENSG00000168509	148738	HJV	HGNC:4887	-1.19677	1.13745e-08	6.28822e-07
ENSG00000196642	55684	RABL6	HGNC:24703	0.946387	1.14229e-08	6.29213e-07
ENSG00000084110	3034	HAL	HGNC:4806	-1.9536	1.21721e-08	6.68058e-07
ENSG00000107537	5264	PHYH	HGNC:8940	-0.782764	1.23401e-08	6.74842e-07
ENSG00000106397	8985	PLOD3	HGNC:9083	0.778202	1.28812e-08	7.01526e-07
ENSG00000235823	NA	OLMALINC	HGNC:28060	-0.973414	1.29203e-08	7.01526e-07
ENSG00000143368	10262	SF3B4	HGNC:10771	0.848102	1.37615e-08	7.44543e-07
ENSG00000131165	5119	CHMP1A	HGNC:8740	0.876263	1.38764e-08	7.4587e-07
ENSG00000011009	11313	LYPLA2	HGNC:6738	0.912903	1.38842e-08	7.4587e-07
ENSG00000097021	11332	ACOT7	HGNC:24157	1.29794	1.46344e-08	7.83403e-07
ENSG00000151632	1646	AKR1C2	HGNC:385	-1.13346	1.51883e-08	8.07459e-07
ENSG00000131069	55902	ACSS2	HGNC:15814	-1.62019	1.519e-08	8.07459e-07
ENSG00000135917	80704	SLC19A3	HGNC:16266	-0.671418	1.56932e-08	8.31304e-07
ENSG00000121769	2170	FABP3	HGNC:3557	-2.07117	1.58296e-08	8.35613e-07
ENSG00000104419	10397	NDRG1	HGNC:7679	-1.1502	1.59715e-08	8.40189e-07
ENSG00000179115	2193	FARSA	HGNC:3592	0.938745	1.6134e-08	8.45813e-07
ENSG00000119535	1441	CSF3R	HGNC:2439	-1.46832	1.62777e-08	8.48086e-07
ENSG00000179950	22827	PUF60	HGNC:17042	0.754144	1.6289e-08	8.48086e-07
ENSG00000149806	2197	FAU	HGNC:3597	0.673859	1.64164e-08	8.51806e-07
ENSG00000118515	6446	SGK1	HGNC:10810	-0.642528	1.79083e-08	9.26052e-07
ENSG00000167747	84798	C19orf48	HGNC:29667	0.889447	1.81755e-08	9.36687e-07
ENSG00000244414	3078	CFHR1	HGNC:4888	-2.51411	1.82971e-08	9.39766e-07
ENSG00000104979	28974	C19orf53	HGNC:24991	0.981492	1.84699e-08	9.45446e-07
ENSG00000099800	26517	TIMM13	HGNC:11816	1.17237	1.88719e-08	9.62781e-07
ENSG00000171564	2244	FGB	HGNC:3662	-0.81911	1.94047e-08	9.86657e-07
ENSG00000180900	23513	SCRIB	HGNC:30377	1.38195	2.00582e-08	1.01648e-06
ENSG00000173894	84733	CBX2	HGNC:1552	0.959777	2.17872e-08	1.10044e-06
ENSG00000144891	185	AGTR1	HGNC:336	-1.33932	2.26388e-08	1.13966e-06
ENSG00000184009	71	ACTG1	HGNC:144	0.578639	2.33133e-08	1.16874e-06
ENSG00000186185	146909	KIF18B	HGNC:27102	1.04184	2.33701e-08	1.16874e-06
ENSG00000134352	3572	IL6ST	HGNC:6021	-0.781993	2.43959e-08	1.21604e-06
ENSG00000140859	3801	KIFC3	HGNC:6326	1.12293	2.53851e-08	1.26121e-06
ENSG00000007080	115098	CCDC124	HGNC:25171	1.46324	2.59795e-08	1.28654e-06
ENSG00000063244	11338	U2AF2	HGNC:23156	0.654069	2.6488e-08	1.30721e-06
ENSG00000092820	7430	EZR	HGNC:12691	0.552828	2.65689e-08	1.30721e-06
ENSG00000161847	125950	RAVER1	HGNC:30296	1.47261	2.77119e-08	1.35869e-06
ENSG00000125817	1059	CENPB	HGNC:1852	1.03567	2.77941e-08	1.35869e-06
ENSG00000071626	26528	DAZAP1	HGNC:2683	0.646367	2.86898e-08	1.39404e-06
ENSG00000106258	1577	CYP3A5	HGNC:2638	-1.6577	2.87006e-08	1.39404e-06
ENSG00000163191	6282	S100A11	HGNC:10488	0.636995	2.97175e-08	1.43884e-06
ENSG00000189060	3005	H1-0	HGNC:4714	-0.834516	3.10419e-08	1.49819e-06
ENSG00000055070	26099	SZRD1	HGNC:30232	0.632674	3.31811e-08	1.58668e-06
ENSG00000244731	720	C4A	HGNC:1323	-3.4372	3.31816e-08	1.58668e-06
ENSG00000130520	25804	LSM4	HGNC:17259	0.619582	3.31886e-08	1.58668e-06
ENSG00000100280	162	AP1B1	HGNC:554	0.689784	3.39326e-08	1.61717e-06
ENSG00000106565	28959	TMEM176B	HGNC:29596	-1.56381	3.46154e-08	1.64455e-06
ENSG00000071564	6929	TCF3	HGNC:11633	0.935126	3.58347e-08	1.69713e-06
ENSG00000106211	3315	HSPB1	HGNC:5246	1.22642	3.59453e-08	1.69713e-06
ENSG00000105329	7040	TGFB1	HGNC:11766	1.34873	3.62343e-08	1.70548e-06
ENSG00000049656	81037	CLPTM1L	HGNC:24308	0.737766	3.65183e-08	1.71243e-06
ENSG00000113889	3827	KNG1	HGNC:6383	-0.650747	3.66072e-08	1.71243e-06
ENSG00000134809	26519	TIMM10	HGNC:11814	0.880121	3.80419e-08	1.77408e-06
ENSG00000134709	51361	HOOK1	HGNC:19884	-0.720022	4.03159e-08	1.87438e-06
ENSG00000179271	90480	GADD45GIP1	HGNC:29996	1.20348	4.35773e-08	2.01983e-06
ENSG00000234857	NA	HNRNPUL2-BSCL2	HGNC:49189	0.712194	4.40193e-08	2.03412e-06
ENSG00000127837	14	AAMP	HGNC:18	0.577594	4.4966e-08	2.07157e-06
ENSG00000088247	8570	KHSRP	HGNC:6316	0.671553	4.66944e-08	2.1447e-06
ENSG00000130821	6535	SLC6A8	HGNC:11055	-2.13389	4.78192e-08	2.18974e-06
ENSG00000071655	53615	MBD3	HGNC:6918	1.15794	4.93038e-08	2.25095e-06
ENSG00000113328	900	CCNG1	HGNC:1592	-0.567683	5.01051e-08	2.28068e-06
ENSG00000019144	23187	PHLDB1	HGNC:23697	1.14068	5.10866e-08	2.31842e-06
ENSG00000150990	57647	DHX37	HGNC:17210	1.18873	5.18503e-08	2.34607e-06
ENSG00000063245	29924	EPN1	HGNC:21604	1.08865	5.31165e-08	2.39554e-06
ENSG00000125520	56731	SLC2A4RG	HGNC:15930	1.03461	5.32588e-08	2.39554e-06
ENSG00000133275	1455	CSNK1G2	HGNC:2455	1.10079	5.45636e-08	2.44699e-06
ENSG00000197747	6281	S100A10	HGNC:10487	0.604815	5.60159e-08	2.50473e-06
ENSG00000133112	7178	TPT1	HGNC:12022	-0.449909	5.62602e-08	2.50828e-06
ENSG00000092841	4637	MYL6	HGNC:7587	0.39061	5.64445e-08	2.50914e-06
ENSG00000166794	5479	PPIB	HGNC:9255	0.432247	5.69407e-08	2.52382e-06
ENSG00000169635	23119	HIC2	HGNC:18595	0.741009	5.90027e-08	2.60761e-06
ENSG00000168393	1841	DTYMK	HGNC:3061	0.937823	6.01997e-08	2.6528e-06
ENSG00000272414	100631383	FAM47E-STBD1	HGNC:44667	-0.932393	6.23843e-08	2.73606e-06
ENSG00000172009	7064	THOP1	HGNC:11793	1.08836	6.2449e-08	2.73606e-06
ENSG00000111052	8825	LIN7A	HGNC:17787	-0.687636	6.26591e-08	2.73737e-06
ENSG00000126247	826	CAPNS1	HGNC:1481	0.509756	6.3001e-08	2.74442e-06
ENSG00000117394	6513	SLC2A1	HGNC:11005	0.677853	6.75487e-08	2.93412e-06
ENSG00000001630	1595	CYP51A1	HGNC:2649	-0.751959	6.78409e-08	2.93842e-06
ENSG00000126461	58506	SCAF1	HGNC:30403	1.10214	6.81575e-08	2.94375e-06
ENSG00000176101	8636	SSNA1	HGNC:11321	1.25565	6.91706e-08	2.97904e-06
ENSG00000100201	10521	DDX17	HGNC:2740	-0.429938	7.06958e-08	3.03612e-06
ENSG00000125534	79144	PPDPF	HGNC:16142	1.40856	7.21943e-08	3.09175e-06
ENSG00000077235	2975	GTF3C1	HGNC:4664	0.561402	7.43652e-08	3.17577e-06
ENSG00000106009	221927	BRAT1	HGNC:21701	1.32853	7.55261e-08	3.21631e-06
ENSG00000172534	3054	HCFC1	HGNC:4839	0.817411	7.64549e-08	3.24677e-06
ENSG00000104529	1936	EEF1D	HGNC:3211	0.728126	7.84865e-08	3.32376e-06
ENSG00000075618	6624	FSCN1	HGNC:11148	1.20561	8.57481e-08	3.62119e-06
ENSG00000106351	3268	AGFG2	HGNC:5177	0.667166	9.0469e-08	3.80997e-06
ENSG00000214706	7866	IFRD2	HGNC:5457	0.9364	9.10056e-08	3.82199e-06
ENSG00000013306	51629	SLC25A39	HGNC:24279	0.803744	9.13974e-08	3.82786e-06
ENSG00000052749	23223	RRP12	HGNC:29100	0.961957	9.28252e-08	3.87698e-06
ENSG00000125995	140823	ROMO1	HGNC:16185	1.11795	9.61848e-08	4.0063e-06
ENSG00000137076	7094	TLN1	HGNC:11845	0.565637	9.6979e-08	4.02834e-06
ENSG00000133636	4922	NTS	HGNC:8038	0.642046	9.75704e-08	4.04186e-06
ENSG00000152556	5213	PFKM	HGNC:8877	0.541179	1.01708e-07	4.20181e-06
ENSG00000213024	23636	NUP62	HGNC:8066	0.623299	1.02349e-07	4.21684e-06
ENSG00000185896	3916	LAMP1	HGNC:6499	0.607057	1.02816e-07	4.22464e-06
ENSG00000131389	6533	SLC6A6	HGNC:11052	0.594922	1.05537e-07	4.32474e-06
ENSG00000258947	10381	TUBB3	HGNC:20772	1.63403	1.07919e-07	4.40383e-06
ENSG00000132507	1984	EIF5A	HGNC:3300	0.643721	1.08046e-07	4.40383e-06
ENSG00000110697	9600	PITPNM1	HGNC:9003	1.14684	1.08731e-07	4.41989e-06
ENSG00000210082	NA	MT-RNR2	HGNC:7471	-0.907882	1.11444e-07	4.51811e-06
ENSG00000145623	9180	OSMR	HGNC:8507	-0.669497	1.15285e-07	4.66137e-06
ENSG00000165916	5702	PSMC3	HGNC:9549	0.591335	1.17437e-07	4.73581e-06
ENSG00000173327	4296	MAP3K11	HGNC:6850	1.06967	1.18024e-07	4.74621e-06
ENSG00000130881	4037	LRP3	HGNC:6695	1.16928	1.18372e-07	4.74621e-06
ENSG00000079308	7145	TNS1	HGNC:11973	-1.74856	1.18632e-07	4.74621e-06
ENSG00000104853	1209	CLPTM1	HGNC:2087	0.687302	1.21047e-07	4.83011e-06
ENSG00000130985	7317	UBA1	HGNC:12469	0.564029	1.22556e-07	4.87755e-06
ENSG00000116017	1820	ARID3A	HGNC:3031	0.654548	1.24559e-07	4.94433e-06
ENSG00000138107	10121	ACTR1A	HGNC:167	0.526367	1.27008e-07	5.02839e-06
ENSG00000166851	5347	PLK1	HGNC:9077	0.837845	1.31176e-07	5.1799e-06
ENSG00000104549	6713	SQLE	HGNC:11279	-0.718973	1.34554e-07	5.29954e-06
ENSG00000146701	4191	MDH2	HGNC:6971	0.547048	1.41017e-07	5.53976e-06
ENSG00000158941	57805	CCAR2	HGNC:23360	0.590314	1.44882e-07	5.67693e-06
ENSG00000182253	23336	SYNM	HGNC:24466	0.950673	1.46752e-07	5.73538e-06
ENSG00000108106	27338	UBE2S	HGNC:17895	0.826675	1.48277e-07	5.78015e-06
ENSG00000110245	345	APOC3	HGNC:610	-1.9563	1.50837e-07	5.86488e-06
ENSG00000260032	NA	NORAD	HGNC:44311	-0.682438	1.52431e-07	5.91177e-06
ENSG00000108344	5709	PSMD3	HGNC:9560	0.577553	1.56639e-07	6.04255e-06
ENSG00000135048	23670	CEMIP2	HGNC:11869	0.42974	1.56891e-07	6.04255e-06
ENSG00000131669	4814	NINJ1	HGNC:7824	0.992928	1.57393e-07	6.04255e-06
ENSG00000075702	284403	WDR62	HGNC:24502	0.991015	1.57393e-07	6.04255e-06
ENSG00000184640	10801	SEPTIN9	HGNC:7323	0.745439	1.58612e-07	6.07399e-06
ENSG00000130741	1968	EIF2S3	HGNC:3267	-0.48005	1.61534e-07	6.17037e-06
ENSG00000169180	23214	XPO6	HGNC:19733	0.693462	1.64193e-07	6.2562e-06
ENSG00000050426	25875	LETMD1	HGNC:24241	-0.716942	1.76767e-07	6.71313e-06
ENSG00000184500	5627	PROS1	HGNC:9456	-0.530244	1.77068e-07	6.71313e-06
ENSG00000062822	5424	POLD1	HGNC:9175	1.06537	1.8096e-07	6.84362e-06
ENSG00000167291	125058	TBC1D16	HGNC:28356	0.682531	1.86731e-07	7.04436e-06
ENSG00000104964	166	TLE5	HGNC:307	0.711676	1.8786e-07	7.06938e-06
ENSG00000277791	5691	PSMB3	HGNC:9540	0.560641	1.91527e-07	7.18959e-06
ENSG00000162267	3699	ITIH3	HGNC:6168	-3.26998	2.02888e-07	7.59729e-06
ENSG00000111885	4121	MAN1A1	HGNC:6821	-0.451008	2.0666e-07	7.71955e-06
ENSG00000134287	377	ARF3	HGNC:654	0.554131	2.1372e-07	7.96369e-06
ENSG00000099194	6319	SCD	HGNC:10571	-0.569869	2.20133e-07	8.18259e-06
ENSG00000107223	8721	EDF1	HGNC:3164	0.642307	2.23305e-07	8.26046e-06
ENSG00000126934	5605	MAP2K2	HGNC:6842	0.784926	2.23314e-07	8.26046e-06
ENSG00000198931	353	APRT	HGNC:626	0.8856	2.24402e-07	8.28055e-06
ENSG00000055957	3697	ITIH1	HGNC:6166	-3.25568	2.26031e-07	8.32047e-06
ENSG00000170439	196410	METTL7B	HGNC:28276	1.12831	2.27627e-07	8.35898e-06
ENSG00000213759	10720	UGT2B11	HGNC:12545	-2.45483	2.39442e-07	8.76015e-06
ENSG00000198203	6819	SULT1C2	HGNC:11456	-1.42651	2.40133e-07	8.76015e-06
ENSG00000158769	50848	F11R	HGNC:14685	-0.58855	2.4028e-07	8.76015e-06
ENSG00000136048	55332	DRAM1	HGNC:25645	-0.479959	2.507e-07	9.11818e-06
ENSG00000083845	6193	RPS5	HGNC:10426	0.516759	2.55682e-07	9.27716e-06
ENSG00000175061	NA	SNHG29	HGNC:28619	-0.427397	2.74712e-07	9.94393e-06
ENSG00000167173	56905	C15orf39	HGNC:24497	1.06761	2.77215e-07	1.00107e-05
ENSG00000101220	54976	C20orf27	HGNC:15873	1.19569	2.80991e-07	1.0123e-05
ENSG00000103005	79650	USB1	HGNC:25792	0.884099	2.87931e-07	1.03485e-05
ENSG00000178952	7284	TUFM	HGNC:12420	0.532895	2.91842e-07	1.04643e-05
ENSG00000145912	55651	NHP2	HGNC:14377	0.805017	2.92719e-07	1.04711e-05
ENSG00000087274	118	ADD1	HGNC:243	0.456215	2.99387e-07	1.06845e-05
ENSG00000008513	6482	ST3GAL1	HGNC:10862	-0.715635	3.03839e-07	1.07927e-05
ENSG00000158545	124245	ZC3H18	HGNC:25091	0.714324	3.03839e-07	1.07927e-05
ENSG00000068078	2261	FGFR3	HGNC:3690	0.733492	3.08213e-07	1.09225e-05
ENSG00000184117	8508	NIPSNAP1	HGNC:7827	-0.503957	3.16918e-07	1.12049e-05
ENSG00000285920	NA			1.35028	3.28575e-07	1.15901e-05
ENSG00000183048	1468	SLC25A10	HGNC:10980	1.79206	3.37265e-07	1.18691e-05
ENSG00000129422	57509	MTUS1	HGNC:29789	-0.524072	3.44583e-07	1.20986e-05
ENSG00000142669	83442	SH3BGRL3	HGNC:15568	0.949191	3.50215e-07	1.2268e-05
ENSG00000115414	2335	FN1	HGNC:3778	-0.795552	3.58251e-07	1.25207e-05
ENSG00000099821	5442	POLRMT	HGNC:9200	0.954876	3.60224e-07	1.25607e-05
ENSG00000109107	230	ALDOC	HGNC:418	-1.23333	3.6131e-07	1.25698e-05
ENSG00000178921	5198	PFAS	HGNC:8863	0.695353	3.86814e-07	1.34263e-05
ENSG00000157625	257397	TAB3	HGNC:30681	-0.604789	3.93625e-07	1.3624e-05
ENSG00000084453	6579	SLCO1A2	HGNC:10956	-1.19412	3.94302e-07	1.3624e-05
ENSG00000198380	2673	GFPT1	HGNC:4241	-0.60265	3.95547e-07	1.36361e-05
ENSG00000147872	123	PLIN2	HGNC:248	-0.729162	4.12219e-07	1.41659e-05
ENSG00000106628	5425	POLD2	HGNC:9176	0.624467	4.13554e-07	1.41659e-05
ENSG00000157637	124565	SLC38A10	HGNC:28237	0.987199	4.13712e-07	1.41659e-05
ENSG00000101384	182	JAG1	HGNC:6188	0.591407	4.32507e-07	1.47762e-05
ENSG00000196136	12	SERPINA3	HGNC:16	-2.53529	4.5456e-07	1.54948e-05
ENSG00000149131	710	SERPING1	HGNC:1228	-0.944254	4.56792e-07	1.5536e-05
ENSG00000166278	717	C2	HGNC:1248	-1.29815	4.72264e-07	1.60264e-05
ENSG00000143774	2987	GUK1	HGNC:4693	0.987637	4.74787e-07	1.60762e-05
ENSG00000163660	57018	CCNL1	HGNC:20569	-0.863615	5.00366e-07	1.68908e-05
ENSG00000167114	10999	SLC27A4	HGNC:10998	1.32713	5.01069e-07	1.68908e-05
ENSG00000136156	9445	ITM2B	HGNC:6174	-0.464571	5.39275e-07	1.81385e-05
ENSG00000108639	9144	SYNGR2	HGNC:11499	0.890745	5.46641e-07	1.83456e-05
ENSG00000051523	1535	CYBA	HGNC:2577	0.917977	5.48298e-07	1.83607e-05
ENSG00000105618	26121	PRPF31	HGNC:15446	0.751363	5.5701e-07	1.86115e-05
ENSG00000106244	11333	PDAP1	HGNC:14634	0.534846	5.59296e-07	1.86469e-05
ENSG00000196696	NA			-0.880284	5.81296e-07	1.93379e-05
ENSG00000174827	5174	PDZK1	HGNC:8821	-0.610574	5.94854e-07	1.97419e-05
ENSG00000188486	3014	H2AX	HGNC:4739	1.09986	5.96034e-07	1.97419e-05
ENSG00000067225	5315	PKM	HGNC:9021	0.634324	6.15494e-07	2.03421e-05
ENSG00000079385	634	CEACAM1	HGNC:1814	-1.12892	6.19577e-07	2.03983e-05
ENSG00000065978	4904	YBX1	HGNC:8014	0.641279	6.21157e-07	2.03983e-05
ENSG00000106348	3614	IMPDH1	HGNC:6052	0.742441	6.21221e-07	2.03983e-05
ENSG00000203812	8337	H2AC18	HGNC:4736	2.38768	6.29824e-07	2.06362e-05
ENSG00000154265	23461	ABCA5	HGNC:35	-1.53643	6.62818e-07	2.16706e-05
ENSG00000100591	10598	AHSA1	HGNC:1189	0.679872	6.72017e-07	2.19242e-05
ENSG00000162144	220002	CYB561A3	HGNC:23014	0.801231	6.84466e-07	2.22825e-05
ENSG00000198712	4513	MT-CO2	HGNC:7421	-0.426468	7.22587e-07	2.34733e-05
ENSG00000042753	1175	AP2S1	HGNC:565	0.738017	7.31072e-07	2.36983e-05
ENSG00000186010	51079	NDUFA13	HGNC:17194	0.624519	7.419e-07	2.39981e-05
ENSG00000250462	NA	LRRC37BP1	HGNC:25390	-0.963872	7.50525e-07	2.41742e-05
ENSG00000077782	2260	FGFR1	HGNC:3688	0.961764	7.50525e-07	2.41742e-05
ENSG00000099795	4713	NDUFB7	HGNC:7702	1.37524	7.61724e-07	2.44831e-05
ENSG00000085872	10523	CHERP	HGNC:16930	1.01318	8.04121e-07	2.57912e-05
ENSG00000130119	54552	GNL3L	HGNC:25553	0.824568	8.29724e-07	2.65564e-05
ENSG00000108557	10743	RAI1	HGNC:9834	1.14731	8.46589e-07	2.70393e-05
ENSG00000185803	79581	SLC52A2	HGNC:30224	1.51302	8.67326e-07	2.76435e-05
ENSG00000130811	8666	EIF3G	HGNC:3274	0.644475	8.72887e-07	2.77626e-05
ENSG00000105669	11316	COPE	HGNC:2234	1.04615	8.76799e-07	2.78288e-05
ENSG00000148834	9446	GSTO1	HGNC:13312	0.667202	8.85451e-07	2.80448e-05
ENSG00000167680	10501	SEMA6B	HGNC:10739	0.955646	8.97133e-07	2.83558e-05
ENSG00000130822	139728	PNCK	HGNC:13415	-4.33145	8.99348e-07	2.83581e-05
ENSG00000119927	57678	GPAM	HGNC:24865	-0.606381	9.00937e-07	2.83581e-05
ENSG00000163959	200931	SLC51A	HGNC:29955	-1.77452	9.04382e-07	2.84077e-05
ENSG00000247077	192111	PGAM5	HGNC:28763	0.900222	9.45253e-07	2.96303e-05
ENSG00000162337	4041	LRP5	HGNC:6697	1.05007	9.72764e-07	3.04299e-05
ENSG00000116977	3964	LGALS8	HGNC:6569	-0.642656	9.86729e-07	3.08034e-05
ENSG00000213442	NA	RPL18AP3	HGNC:31387	1.24975	9.91402e-07	3.08858e-05
ENSG00000204673	84335	AKT1S1	HGNC:28426	0.750695	1.00198e-06	3.11514e-05
ENSG00000131236	10487	CAP1	HGNC:20040	0.578535	1.06641e-06	3.30871e-05
ENSG00000023191	6050	RNH1	HGNC:10074	1.0079	1.08088e-06	3.34675e-05
ENSG00000159692	1487	CTBP1	HGNC:2494	0.756107	1.10606e-06	3.41777e-05
ENSG00000182446	55666	NPLOC4	HGNC:18261	0.4924	1.12318e-06	3.46362e-05
ENSG00000113161	3156	HMGCR	HGNC:5006	-0.746155	1.15311e-06	3.54874e-05
ENSG00000197728	6231	RPS26	HGNC:10414	0.65947	1.16326e-06	3.57273e-05
ENSG00000076356	5362	PLXNA2	HGNC:9100	1.33501	1.16868e-06	3.58215e-05
ENSG00000108262	28964	GIT1	HGNC:4272	0.905324	1.18475e-06	3.62409e-05
ENSG00000197136	399909	PCNX3	HGNC:18760	0.96249	1.24207e-06	3.79179e-05
ENSG00000105835	10135	NAMPT	HGNC:30092	-0.675262	1.25017e-06	3.80889e-05
ENSG00000167775	51293	CD320	HGNC:16692	1.12653	1.25467e-06	3.81493e-05
ENSG00000070010	7353	UFD1	HGNC:12520	0.60669	1.3533e-06	4.10664e-05
ENSG00000132424	25957	PNISR	HGNC:21222	-0.583531	1.367e-06	4.13996e-05
ENSG00000175899	2	A2M	HGNC:7	-0.642616	1.37663e-06	4.15639e-05
ENSG00000213213	84960	CCDC183	HGNC:28236	-1.87174	1.3779e-06	4.15639e-05
ENSG00000105447	83743	GRWD1	HGNC:21270	0.883677	1.46877e-06	4.41496e-05
ENSG00000162063	899	CCNF	HGNC:1591	0.937231	1.46943e-06	4.41496e-05
ENSG00000169627	654483	BOLA2B	HGNC:32479	1.46549	1.47427e-06	4.42077e-05
ENSG00000105576	30000	TNPO2	HGNC:19998	0.602872	1.48345e-06	4.43955e-05
ENSG00000160211	2539	G6PD	HGNC:4057	0.862767	1.48824e-06	4.44514e-05
ENSG00000148297	6837	MED22	HGNC:11477	0.815021	1.49667e-06	4.46155e-05
ENSG00000197712	92689	FAM114A1	HGNC:25087	-0.660226	1.51054e-06	4.49408e-05
ENSG00000148334	80142	PTGES2	HGNC:17822	0.978099	1.52715e-06	4.53462e-05
ENSG00000108518	5216	PFN1	HGNC:8881	0.577473	1.54331e-06	4.57367e-05
ENSG00000103479	5934	RBL2	HGNC:9894	-0.628324	1.55376e-06	4.59569e-05
ENSG00000124228	55661	DDX27	HGNC:15837	0.573337	1.57655e-06	4.6528e-05
ENSG00000177628	2629	GBA	HGNC:4177	0.555655	1.57919e-06	4.6528e-05
ENSG00000167670	10036	CHAF1A	HGNC:1910	0.739251	1.59177e-06	4.6808e-05
ENSG00000175416	1212	CLTB	HGNC:2091	1.35527	1.60803e-06	4.71946e-05
ENSG00000232573	NA	RPL3P4	HGNC:19805	-1.28191	1.61183e-06	4.72152e-05
ENSG00000211450	280636	SELENOH	HGNC:18251	0.700641	1.65577e-06	4.84089e-05
ENSG00000204843	1639	DCTN1	HGNC:2711	0.539188	1.6882e-06	4.92623e-05
ENSG00000099624	513	ATP5F1D	HGNC:837	1.47392	1.69885e-06	4.94781e-05
ENSG00000073605	55876	GSDMB	HGNC:23690	-1.06485	1.70567e-06	4.95818e-05
ENSG00000186715	11223	MST1L	HGNC:7390	-1.36305	1.73442e-06	5.03215e-05
ENSG00000179051	55920	RCC2	HGNC:30297	0.530911	1.74041e-06	5.03989e-05
ENSG00000143641	2590	GALNT2	HGNC:4124	0.546492	1.80191e-06	5.20807e-05
ENSG00000265972	10628	TXNIP	HGNC:16952	-0.599874	1.82567e-06	5.26674e-05
ENSG00000169550	143662	MUC15	HGNC:14956	-0.770115	1.89857e-06	5.46665e-05
ENSG00000117395	10969	EBNA1BP2	HGNC:15531	0.64551	1.91809e-06	5.51242e-05
ENSG00000269926	NA	DDIT4-AS1	HGNC:52379	-1.59145	1.93128e-06	5.53985e-05
ENSG00000168439	10963	STIP1	HGNC:11387	0.647694	1.93608e-06	5.54317e-05
ENSG00000148843	22984	PDCD11	HGNC:13408	0.526896	1.96535e-06	5.61639e-05
ENSG00000167522	29123	ANKRD11	HGNC:21316	0.581768	1.97392e-06	5.63029e-05
ENSG00000115268	6209	RPS15	HGNC:10388	0.636724	2.06608e-06	5.88214e-05
ENSG00000154978	81552	VOPP1	HGNC:34518	0.630742	2.11211e-06	6.00194e-05
ENSG00000248746	89	ACTN3	HGNC:165	-1.44588	2.12741e-06	6.03414e-05
ENSG00000160593	120425	JAML	HGNC:19084	-1.19669	2.15533e-06	6.10196e-05
ENSG00000143549	7170	TPM3	HGNC:12012	0.513354	2.161e-06	6.10664e-05
ENSG00000110090	1374	CPT1A	HGNC:2328	-1.32985	2.17798e-06	6.14321e-05
ENSG00000185122	3297	HSF1	HGNC:5224	1.01622	2.1892e-06	6.1634e-05
ENSG00000174903	81876	RAB1B	HGNC:18370	0.525149	2.22262e-06	6.24594e-05
ENSG00000100241	6305	SBF1	HGNC:10542	1.03628	2.26899e-06	6.36447e-05
ENSG00000148303	6130	RPL7A	HGNC:10364	-0.287973	2.28564e-06	6.39094e-05
ENSG00000132589	2319	FLOT2	HGNC:3758	0.587334	2.28683e-06	6.39094e-05
ENSG00000130066	6303	SAT1	HGNC:10540	-0.605835	2.31608e-06	6.4608e-05
ENSG00000025770	29781	NCAPH2	HGNC:25071	0.776211	2.34167e-06	6.52022e-05
ENSG00000174444	6124	RPL4	HGNC:10353	-0.296672	2.38687e-06	6.62308e-05
ENSG00000168175	93487	MAPK1IP1L	HGNC:19840	0.555703	2.38732e-06	6.62308e-05
ENSG00000128228	23753	SDF2L1	HGNC:10676	1.42864	2.39827e-06	6.64133e-05
ENSG00000078808	51150	SDF4	HGNC:24188	0.678149	2.45224e-06	6.77843e-05
ENSG00000141552	51529	ANAPC11	HGNC:14452	0.876462	2.46666e-06	6.80592e-05
ENSG00000125877	3704	ITPA	HGNC:6176	0.811725	2.48606e-06	6.84702e-05
ENSG00000149485	3992	FADS1	HGNC:3574	-0.571783	2.58311e-06	7.10145e-05
ENSG00000074695	3998	LMAN1	HGNC:6631	-0.50349	2.61925e-06	7.1878e-05
ENSG00000113494	5618	PRLR	HGNC:9446	-0.689703	2.64972e-06	7.25831e-05
ENSG00000013441	1195	CLK1	HGNC:2068	-0.771494	2.70624e-06	7.39979e-05
ENSG00000118523	1490	CCN2	HGNC:2500	0.702903	2.7111e-06	7.39979e-05
ENSG00000186204	66002	CYP4F12	HGNC:18857	-1.00634	2.8489e-06	7.76197e-05
ENSG00000141564	57521	RPTOR	HGNC:30287	0.890558	2.88637e-06	7.85001e-05
ENSG00000147604	6129	RPL7	HGNC:10363	-0.419142	2.93187e-06	7.95951e-05
ENSG00000070047	57661	PHRF1	HGNC:24351	1.03765	2.95915e-06	8.01924e-05
ENSG00000106665	7461	CLIP2	HGNC:2586	0.838515	3.0255e-06	8.18448e-05
ENSG00000132768	1802	DPH2	HGNC:3004	0.999416	3.05863e-06	8.2594e-05
ENSG00000186529	4051	CYP4F3	HGNC:2646	-1.18358	3.09736e-06	8.34915e-05
ENSG00000163362	55765	INAVA	HGNC:25599	0.928672	3.16917e-06	8.52759e-05
ENSG00000186951	5465	PPARA	HGNC:9232	-0.93289	3.18057e-06	8.54314e-05
ENSG00000185359	9146	HGS	HGNC:4897	0.870078	3.21591e-06	8.61227e-05
ENSG00000198324	144717	PHETA1	HGNC:26509	1.02305	3.21764e-06	8.61227e-05
ENSG00000237550	NA			-0.408358	3.22902e-06	8.62558e-05
ENSG00000116685	90231	KIAA2013	HGNC:28513	0.670324	3.23648e-06	8.62558e-05
ENSG00000160752	2224	FDPS	HGNC:3631	-0.739108	3.23963e-06	8.62558e-05
ENSG00000102144	5230	PGK1	HGNC:8896	-0.500879	3.26712e-06	8.68357e-05
ENSG00000169783	84894	LINGO1	HGNC:21205	2.24001	3.33241e-06	8.84166e-05
ENSG00000157350	6483	ST3GAL2	HGNC:10863	0.770695	3.34506e-06	8.85974e-05
ENSG00000160957	9401	RECQL4	HGNC:9949	1.31828	3.35413e-06	8.86832e-05
ENSG00000109046	26118	WSB1	HGNC:19221	-0.536131	3.37307e-06	8.90293e-05
ENSG00000125629	51141	INSIG2	HGNC:20452	-0.962225	3.39392e-06	8.94241e-05
ENSG00000135916	81618	ITM2C	HGNC:6175	0.550772	3.44259e-06	9.03656e-05
ENSG00000159176	1465	CSRP1	HGNC:2469	0.618855	3.45703e-06	9.03656e-05
ENSG00000197858	8733	GPAA1	HGNC:4446	0.996343	3.45754e-06	9.03656e-05
ENSG00000159217	10642	IGF2BP1	HGNC:28866	0.516618	3.45848e-06	9.03656e-05
ENSG00000176946	51078	THAP4	HGNC:23187	0.966856	3.45937e-06	9.03656e-05
ENSG00000129351	3609	ILF3	HGNC:6038	0.406131	3.4777e-06	9.06887e-05
ENSG00000135473	9924	PAN2	HGNC:20074	-0.655151	3.62506e-06	9.43696e-05
ENSG00000174485	10260	DENND4A	HGNC:24321	-0.644697	3.65153e-06	9.47804e-05
ENSG00000173210	22885	ABLIM3	HGNC:29132	-1.73034	3.65331e-06	9.47804e-05
ENSG00000100029	23481	PES1	HGNC:8848	0.634279	3.70711e-06	9.5909e-05
ENSG00000132196	51478	HSD17B7	HGNC:5215	-0.909728	3.70943e-06	9.5909e-05
ENSG00000112818	4224	MEP1A	HGNC:7015	-0.55554	3.84201e-06	9.91682e-05
ENSG00000130255	25873	RPL36	HGNC:13631	0.724555	3.85547e-06	9.93469e-05
ENSG00000149480	9219	MTA2	HGNC:7411	0.58457	3.88877e-06	0.000100036
ENSG00000139209	55089	SLC38A4	HGNC:14679	-0.736091	3.96496e-06	0.000101823
ENSG00000079805	1785	DNM2	HGNC:2974	0.526549	4.00849e-06	0.000102618
ENSG00000245848	1050	CEBPA	HGNC:1833	0.591682	4.00941e-06	0.000102618
ENSG00000244067	2939	GSTA2	HGNC:4627	-1.84338	4.16417e-06	0.0001064
ENSG00000081051	174	AFP	HGNC:317	-0.361407	4.17551e-06	0.000106511
ENSG00000116661	26232	FBXO2	HGNC:13581	0.927741	4.19205e-06	0.000106753
ENSG00000137274	670	BPHL	HGNC:1094	-0.840006	4.20939e-06	0.000107016
ENSG00000167566	57701	NCKAP5L	HGNC:29321	1.21295	4.25001e-06	0.000107868
ENSG00000141485	284111	SLC13A5	HGNC:23089	-1.01255	4.39105e-06	0.000111262
ENSG00000088256	2767	GNA11	HGNC:4379	0.751429	4.44907e-06	0.000112544
ENSG00000106803	10952	SEC61B	HGNC:16993	0.550551	4.46511e-06	0.000112763
ENSG00000104408	3646	EIF3E	HGNC:3277	-0.478493	4.50837e-06	0.000113666
ENSG00000116096	6697	SPR	HGNC:11257	0.957822	4.61672e-06	0.000116205
ENSG00000104635	23516	SLC39A14	HGNC:20858	0.373587	4.63461e-06	0.000116463
ENSG00000090372	29888	STRN4	HGNC:15721	0.777277	4.65194e-06	0.000116705
ENSG00000177731	2314	FLII	HGNC:3750	0.583401	4.69142e-06	0.000117502
ENSG00000182919	28970	C11orf54	HGNC:30204	-0.679943	4.74356e-06	0.000118612
ENSG00000146535	2768	GNA12	HGNC:4380	0.667589	4.78322e-06	0.000119408
ENSG00000135469	93058	COQ10A	HGNC:26515	-0.949735	4.82019e-06	0.000120133
ENSG00000130669	10298	PAK4	HGNC:16059	0.877621	4.92726e-06	0.000122601
ENSG00000070413	9993	DGCR2	HGNC:2845	0.649217	4.96681e-06	0.000123383
ENSG00000264112	NA			-1.54981	5.03954e-06	0.000124782
ENSG00000182154	64975	MRPL41	HGNC:14492	1.54101	5.03954e-06	0.000124782
ENSG00000038358	23644	EDC4	HGNC:17157	0.626838	5.061e-06	0.000125109
ENSG00000114857	4820	NKTR	HGNC:7833	-0.707071	5.11094e-06	0.000126139
ENSG00000109062	9368	SLC9A3R1	HGNC:11075	0.566516	5.13212e-06	0.000126456
ENSG00000071082	6160	RPL31	HGNC:10334	-0.390383	5.27333e-06	0.000129726
ENSG00000112337	10246	SLC17A2	HGNC:10930	-2.39159	5.33773e-06	0.000131045
ENSG00000105197	92609	TIMM50	HGNC:23656	0.697966	5.34421e-06	0.000131045
ENSG00000233927	6234	RPS28	HGNC:10418	1.18194	5.41746e-06	0.000132627
ENSG00000151224	4143	MAT1A	HGNC:6903	-1.66178	5.43421e-06	0.000132824
ENSG00000176170	8877	SPHK1	HGNC:11240	1.42876	5.54915e-06	0.000135347
ENSG00000136270	9238	TBRG4	HGNC:17443	0.605173	5.55525e-06	0.000135347
ENSG00000176393	6051	RNPEP	HGNC:10078	0.696912	5.66781e-06	0.00013782
ENSG00000116237	23463	ICMT	HGNC:5350	0.534163	5.67491e-06	0.00013782
ENSG00000107404	1855	DVL1	HGNC:3084	1.19179	6.00492e-06	0.000145603
ENSG00000234127	7726	TRIM26	HGNC:12962	0.785979	6.04189e-06	0.000146266
ENSG00000023839	1244	ABCC2	HGNC:53	-0.50299	6.11928e-06	0.000147904
ENSG00000155660	9601	PDIA4	HGNC:30167	0.563697	6.26736e-06	0.000151242
ENSG00000172932	338692	ANKRD13D	HGNC:27880	0.781373	6.2879e-06	0.000151497
ENSG00000099341	5714	PSMD8	HGNC:9566	0.441614	6.38286e-06	0.000153509
ENSG00000167962	90850	ZNF598	HGNC:28079	1.35492	6.3916e-06	0.000153509
ENSG00000162734	8682	PEA15	HGNC:8822	0.737538	6.45121e-06	0.000154697
ENSG00000114353	2771	GNAI2	HGNC:4385	0.640792	6.55365e-06	0.000156906
ENSG00000171858	6227	RPS21	HGNC:10409	0.402459	6.60011e-06	0.00015777
ENSG00000068366	2182	ACSL4	HGNC:3571	-0.460291	6.70124e-06	0.000159936
ENSG00000139269	83729	INHBE	HGNC:24029	-2.16908	6.8005e-06	0.00016205
ENSG00000101152	80331	DNAJC5	HGNC:16235	0.625908	6.83917e-06	0.000162716
ENSG00000124299	5184	PEPD	HGNC:8840	0.724575	6.88756e-06	0.000163612
ENSG00000106683	3984	LIMK1	HGNC:6613	1.14698	6.98111e-06	0.000164913
ENSG00000170638	80305	TRABD	HGNC:28805	1.14228	6.98111e-06	0.000164913
ENSG00000196411	2050	EPHB4	HGNC:3395	0.635088	6.98223e-06	0.000164913
ENSG00000173786	1267	CNP	HGNC:2158	0.765963	6.98573e-06	0.000164913
ENSG00000066044	1994	ELAVL1	HGNC:3312	0.559669	7.03941e-06	0.000165923
ENSG00000127418	53834	FGFRL1	HGNC:3693	0.826731	7.18362e-06	0.00016906
ENSG00000126456	3661	IRF3	HGNC:6118	0.7525	7.30926e-06	0.000171751
ENSG00000123159	10755	GIPC1	HGNC:1226	0.949705	7.32936e-06	0.000171957
ENSG00000179134	55095	SAMD4B	HGNC:25492	0.589003	7.36917e-06	0.000172625
ENSG00000117410	533	ATP6V0B	HGNC:861	0.572067	7.42018e-06	0.000173552
ENSG00000286733	NA			-1.5317	7.60832e-06	0.000177679
ENSG00000130816	1786	DNMT1	HGNC:2976	0.567876	7.64702e-06	0.000178112
ENSG00000161970	6154	RPL26	HGNC:10327	-0.377994	7.65027e-06	0.000178112
ENSG00000216490	10437	IFI30	HGNC:5398	0.83811	7.67109e-06	0.000178324
ENSG00000203485	64423	INF2	HGNC:23791	1.03054	7.77068e-06	0.000180363
ENSG00000119139	9414	TJP2	HGNC:11828	0.447708	7.80868e-06	0.000180969
ENSG00000160688	80308	FLAD1	HGNC:24671	0.744713	7.82956e-06	0.000181176
ENSG00000185049	7469	NELFA	HGNC:12768	0.920612	7.85101e-06	0.000181397
ENSG00000159840	7791	ZYX	HGNC:13200	1.00059	7.89325e-06	0.000182096
ENSG00000149930	9344	TAOK2	HGNC:16835	0.682842	8.24935e-06	0.000190023
ENSG00000007923	55735	DNAJC11	HGNC:25570	0.543717	8.27782e-06	0.00019039
ENSG00000123136	10212	DDX39A	HGNC:17821	0.644772	8.47073e-06	0.000194532
ENSG00000072506	3028	HSD17B10	HGNC:4800	0.590243	8.55358e-06	0.000196139
ENSG00000006744	60528	ELAC2	HGNC:14198	0.586777	8.86223e-06	0.00020291
ENSG00000130005	2593	GAMT	HGNC:4136	0.688804	8.92933e-06	0.000204139
ENSG00000105738	23094	SIPA1L3	HGNC:23801	0.704809	9.09784e-06	0.000207679
ENSG00000146670	113130	CDCA5	HGNC:14626	0.775895	9.21141e-06	0.000209957
ENSG00000149091	8525	DGKZ	HGNC:2857	1.02119	9.2729e-06	0.000211042
ENSG00000014216	823	CAPN1	HGNC:1476	0.708678	9.40653e-06	0.000213556
ENSG00000173020	156	GRK2	HGNC:289	0.690335	9.41148e-06	0.000213556
ENSG00000286403	NA			-1.42057	9.51764e-06	0.000215643
ENSG00000142798	3339	HSPG2	HGNC:5273	1.00634	9.60642e-06	0.000217331
ENSG00000099331	4650	MYO9B	HGNC:7609	0.569975	9.68074e-06	0.000218687
ENSG00000241685	10552	ARPC1A	HGNC:703	0.415926	9.80627e-06	0.000221194
ENSG00000173930	353189	SLCO4C1	HGNC:23612	-0.928542	9.82902e-06	0.000221379
ENSG00000161956	26168	SENP3	HGNC:17862	0.655845	9.8741e-06	0.000221825
ENSG00000122390	79903	NAA60	HGNC:25875	0.737316	9.878e-06	0.000221825
ENSG00000248919	100526740	ATP5MF-PTCD1	HGNC:38844	1.18744	1.00514e-05	0.000225386
ENSG00000187778	10445	MCRS1	HGNC:6960	0.583705	1.01255e-05	0.000226712
ENSG00000197226	23061	TBC1D9B	HGNC:29097	0.565103	1.01787e-05	0.000227569
ENSG00000196141	26010	SPATS2L	HGNC:24574	0.410917	1.02117e-05	0.000227945
ENSG00000107957	9644	SH3PXD2A	HGNC:23664	0.463509	1.02255e-05	0.000227945
ENSG00000109111	6830	SUPT6H	HGNC:11470	0.375973	1.03599e-05	0.000230604
ENSG00000100142	5435	POLR2F	HGNC:9193	0.952071	1.04241e-05	0.000231692
ENSG00000111737	11021	RAB35	HGNC:9774	0.758457	1.04538e-05	0.000232014
ENSG00000072042	51109	RDH11	HGNC:17964	-0.443093	1.05494e-05	0.000233795
ENSG00000145494	4726	NDUFS6	HGNC:7713	0.986927	1.05925e-05	0.000234365
ENSG00000174437	488	ATP2A2	HGNC:812	0.392387	1.0606e-05	0.000234365
ENSG00000142168	6647	SOD1	HGNC:11179	0.553465	1.06774e-05	0.000235599
ENSG00000100413	171568	POLR3H	HGNC:30349	0.927186	1.08199e-05	0.000238398
ENSG00000122863	9469	CHST3	HGNC:1971	1.09462	1.09416e-05	0.000240731
ENSG00000171444	4163	MCC	HGNC:6935	0.88164	1.1448e-05	0.000251509
ENSG00000176907	56892	TCIM	HGNC:1357	-0.777666	1.16286e-05	0.000255108
ENSG00000274070	729438	CASTOR2	HGNC:37073	0.869047	1.17139e-05	0.00025661
ENSG00000144895	83939	EIF2A	HGNC:3254	-0.515561	1.17819e-05	0.000257727
ENSG00000146083	22838	RNF44	HGNC:19180	0.684964	1.18407e-05	0.000258642
ENSG00000164897	83590	TMUB1	HGNC:21709	1.1728	1.18946e-05	0.000259086
ENSG00000104093	23312	DMXL2	HGNC:2938	-0.521632	1.18951e-05	0.000259086
ENSG00000177084	5426	POLE	HGNC:9177	0.548299	1.21583e-05	0.000264438
ENSG00000125503	54776	PPP1R12C	HGNC:14947	0.940877	1.24338e-05	0.000270044
ENSG00000100219	7494	XBP1	HGNC:12801	-0.521693	1.25522e-05	0.000272226
ENSG00000061656	6676	SPAG4	HGNC:11214	-1.66321	1.26662e-05	0.000274309
ENSG00000167553	84790	TUBA1C	HGNC:20768	0.510188	1.26941e-05	0.000274522
ENSG00000073111	4171	MCM2	HGNC:6944	0.600732	1.27225e-05	0.000274744
ENSG00000189159	51155	JPT1	HGNC:14569	0.610098	1.27848e-05	0.000275698
ENSG00000131242	84440	RAB11FIP4	HGNC:30267	-0.600476	1.32081e-05	0.000284423
ENSG00000167674	84717	HDGFL2	HGNC:14680	0.773519	1.3233e-05	0.000284557
ENSG00000100804	5693	PSMB5	HGNC:9542	0.394502	1.32744e-05	0.000285013
ENSG00000196961	160	AP2A1	HGNC:561	0.661374	1.32917e-05	0.000285013
ENSG00000116455	79084	WDR77	HGNC:29652	0.789288	1.34727e-05	0.000288486
ENSG00000120915	2053	EPHX2	HGNC:3402	-0.75177	1.35867e-05	0.000290518
ENSG00000032444	10908	PNPLA6	HGNC:16268	0.905775	1.36233e-05	0.000290893
ENSG00000114268	5210	PFKFB4	HGNC:8875	-0.818316	1.37988e-05	0.000294227
ENSG00000106245	8896	BUD31	HGNC:29629	0.579415	1.38253e-05	0.000294379
ENSG00000214274	283	ANG	HGNC:483	-1.0557	1.38486e-05	0.000294462
ENSG00000234964	NA	FABP5P7	HGNC:31070	0.868386	1.39312e-05	0.000295041
ENSG00000188130	6300	MAPK12	HGNC:6874	0.867374	1.39312e-05	0.000295041
ENSG00000117399	991	CDC20	HGNC:1723	0.662589	1.39341e-05	0.000295041
ENSG00000162413	9903	KLHL21	HGNC:29041	0.839238	1.40025e-05	0.000296078
ENSG00000185340	10634	GAS2L1	HGNC:16955	1.96123	1.41287e-05	0.000298332
ENSG00000132475	3021	H3-3B	HGNC:4765	0.421822	1.41729e-05	0.000298541
ENSG00000105364	51073	MRPL4	HGNC:14276	0.961634	1.41779e-05	0.000298541
ENSG00000100403	23264	ZC3H7B	HGNC:30869	0.570571	1.43658e-05	0.000302009
ENSG00000168282	4247	MGAT2	HGNC:7045	2.48953	1.43823e-05	0.000302009
ENSG00000253368	388610	TRNP1	HGNC:34348	0.604246	1.48579e-05	0.000311564
ENSG00000068650	23250	ATP11A	HGNC:13552	0.510487	1.49262e-05	0.000312567
ENSG00000076928	9138	ARHGEF1	HGNC:681	0.854086	1.49968e-05	0.000313612
ENSG00000100266	11252	PACSIN2	HGNC:8571	0.554373	1.52501e-05	0.000318122
ENSG00000213949	3672	ITGA1	HGNC:6134	-0.618601	1.52543e-05	0.000318122
ENSG00000090316	10296	MAEA	HGNC:13731	0.677041	1.55247e-05	0.000323318
ENSG00000051108	9709	HERPUD1	HGNC:13744	-0.764585	1.58188e-05	0.000328992
ENSG00000198736	51734	MSRB1	HGNC:14133	0.591762	1.58439e-05	0.000329064
ENSG00000204574	23	ABCF1	HGNC:70	0.455567	1.59254e-05	0.000330305
ENSG00000119227	80235	PIGZ	HGNC:30596	-1.41584	1.61009e-05	0.000333491
ENSG00000158710	8407	TAGLN2	HGNC:11554	0.613391	1.61552e-05	0.000334159
ENSG00000169020	521	ATP5ME	HGNC:846	0.528148	1.62997e-05	0.00033669
ENSG00000137166	116113	FOXP4	HGNC:20842	0.898955	1.64001e-05	0.000338306
ENSG00000136830	64855	NIBAN2	HGNC:25282	0.693865	1.64772e-05	0.000339434
ENSG00000197586	955	ENTPD6	HGNC:3368	0.663089	1.65016e-05	0.000339477
ENSG00000160818	54865	GPATCH4	HGNC:25982	0.651311	1.65488e-05	0.000339989
ENSG00000135414	10220	GDF11	HGNC:4216	0.567829	1.69444e-05	0.000347647
ENSG00000116774	56944	OLFML3	HGNC:24956	1.59298	1.71021e-05	0.000350408
ENSG00000149273	6188	RPS3	HGNC:10420	-0.290578	1.71755e-05	0.000351439
ENSG00000126067	5690	PSMB2	HGNC:9539	0.482957	1.72523e-05	0.00035223
ENSG00000126453	83596	BCL2L12	HGNC:13787	1.06226	1.72605e-05	0.00035223
ENSG00000105355	10226	PLIN3	HGNC:16893	0.694899	1.74726e-05	0.000355662
ENSG00000169718	64118	DUS1L	HGNC:30086	0.89172	1.74754e-05	0.000355662
ENSG00000087269	8602	NOP14	HGNC:16821	0.537346	1.75258e-05	0.00035621
ENSG00000175832	2118	ETV4	HGNC:3493	0.60095	1.76225e-05	0.000357697
ENSG00000239672	4830	NME1	HGNC:7849	0.842676	1.78948e-05	0.000362739
ENSG00000198113	54863	TOR4A	HGNC:25981	1.09894	1.79423e-05	0.000363217
ENSG00000161999	339123	JMJD8	HGNC:14148	0.877884	1.80011e-05	0.000363441
ENSG00000099381	9739	SETD1A	HGNC:29010	0.863974	1.80011e-05	0.000363441
ENSG00000110092	595	CCND1	HGNC:1582	0.428572	1.81013e-05	0.00036498
ENSG00000101224	994	CDC25B	HGNC:1726	0.588382	1.84746e-05	0.000372013
ENSG00000142599	473	RERE	HGNC:9965	0.529585	1.85112e-05	0.000372257
ENSG00000161036	222229	LRWD1	HGNC:21769	1.29501	1.92424e-05	0.00038645
ENSG00000011485	5536	PPP5C	HGNC:9322	0.556031	1.92941e-05	0.000386976
ENSG00000128973	54982	CLN6	HGNC:2077	0.800323	1.94507e-05	0.000389603
ENSG00000136942	11224	RPL35	HGNC:10344	0.45064	1.96415e-05	0.000392907
ENSG00000086504	10573	MRPL28	HGNC:14484	0.849966	1.97745e-05	0.000395048
ENSG00000006118	54972	TMEM132A	HGNC:31092	0.781606	1.99093e-05	0.00039722
ENSG00000110717	4728	NDUFS8	HGNC:7715	0.751015	2.0229e-05	0.000402977
ENSG00000034152	5606	MAP2K3	HGNC:6843	1.00594	2.02509e-05	0.000402977
ENSG00000095906	10101	NUBP2	HGNC:8042	1.37853	2.05627e-05	0.000407833
ENSG00000242372	3692	EIF6	HGNC:6159	0.457091	2.05698e-05	0.000407833
ENSG00000102898	10204	NUTF2	HGNC:13722	0.552644	2.05754e-05	0.000407833
ENSG00000165912	29763	PACSIN3	HGNC:8572	1.06725	2.06041e-05	0.00040787
ENSG00000124562	6631	SNRPC	HGNC:11157	0.513335	2.06352e-05	0.000407955
ENSG00000108592	117246	FTSJ3	HGNC:17136	0.586676	2.10229e-05	0.000415059
ENSG00000007376	113000	RPUSD1	HGNC:14173	1.79869	2.10492e-05	0.000415059
ENSG00000185818	339983	NAT8L	HGNC:26742	0.674114	2.10957e-05	0.000415438
ENSG00000254901	729991	BORCS8	HGNC:37247	1.0303	2.13763e-05	0.000420418
ENSG00000262814	6182	MRPL12	HGNC:10378	0.870586	2.1419e-05	0.000420715
ENSG00000136271	54606	DDX56	HGNC:18193	0.572359	2.22403e-05	0.000436284
ENSG00000204371	10919	EHMT2	HGNC:14129	0.626663	2.24232e-05	0.000439303
ENSG00000167258	51755	CDK12	HGNC:24224	0.455768	2.25516e-05	0.00044125
ENSG00000136490	80774	LIMD2	HGNC:28142	1.29227	2.27096e-05	0.000443771
ENSG00000175467	9092	SART1	HGNC:10538	0.756309	2.29755e-05	0.00044839
ENSG00000182095	84629	TNRC18	HGNC:11962	0.819748	2.32673e-05	0.000453503
ENSG00000116251	6146	RPL22	HGNC:10315	-0.435278	2.3682e-05	0.000460995
ENSG00000142208	207	AKT1	HGNC:391	0.653021	2.37617e-05	0.000461956
ENSG00000147676	114569	MAL2	HGNC:13634	-0.461661	2.40653e-05	0.00046726
ENSG00000225339	NA			-1.02285	2.41862e-05	0.000468472
ENSG00000087266	6452	SH3BP2	HGNC:10825	-1.52321	2.41893e-05	0.000468472
ENSG00000106003	3955	LFNG	HGNC:6560	1.652	2.4593e-05	0.000475226
ENSG00000128524	9296	ATP6V1F	HGNC:16832	0.595349	2.46208e-05	0.000475226
ENSG00000125971	83658	DYNLRB1	HGNC:15468	0.440041	2.46318e-05	0.000475226
ENSG00000104880	23370	ARHGEF18	HGNC:17090	0.792295	2.49439e-05	0.000480637
ENSG00000275700	26574	AATF	HGNC:19235	0.591793	2.52568e-05	0.000485392
ENSG00000109103	9094	UNC119	HGNC:12565	0.816794	2.52606e-05	0.000485392
ENSG00000197594	5167	ENPP1	HGNC:3356	-0.494169	2.52865e-05	0.000485392
ENSG00000175166	5708	PSMD2	HGNC:9559	0.559106	2.54332e-05	0.000487593
ENSG00000142546	51070	NOSIP	HGNC:17946	1.01865	2.55319e-05	0.000488664
ENSG00000141456	27043	PELP1	HGNC:30134	0.601464	2.55533e-05	0.000488664
ENSG00000067082	1316	KLF6	HGNC:2235	-0.961139	2.58614e-05	0.000493933
ENSG00000165757	57608	JCAD	HGNC:29283	1.56274	2.59582e-05	0.00049516
ENSG00000145592	6167	RPL37	HGNC:10347	-0.339035	2.60789e-05	0.000496839
ENSG00000085185	63035	BCORL1	HGNC:25657	0.689297	2.66605e-05	0.000507283
ENSG00000126464	57479	PRR12	HGNC:29217	1.29244	2.67851e-05	0.000509017
ENSG00000146678	3484	IGFBP1	HGNC:5469	-3.42121	2.68649e-05	0.000509896
ENSG00000186111	23396	PIP5K1C	HGNC:8996	1.1255	2.71378e-05	0.000514204
ENSG00000213886	10537	UBD	HGNC:18795	-2.74969	2.71595e-05	0.000514204
ENSG00000108312	7343	UBTF	HGNC:12511	0.504628	2.75417e-05	0.00052043
ENSG00000121310	55268	ECHDC2	HGNC:23408	-0.702985	2.75568e-05	0.00052043
ENSG00000111328	8099	CDK2AP1	HGNC:14002	0.812226	2.7653e-05	0.000521598
ENSG00000125651	2962	GTF2F1	HGNC:4652	0.650963	2.77558e-05	0.00052289
ENSG00000068120	80347	COASY	HGNC:29932	0.502518	2.79952e-05	0.000526746
ENSG00000115504	23301	EHBP1	HGNC:29144	-0.482475	2.87308e-05	0.000539918
ENSG00000141568	3607	FOXK2	HGNC:6036	0.593064	2.92127e-05	0.000548297
ENSG00000156599	25921	ZDHHC5	HGNC:18472	0.370022	2.94355e-05	0.000551797
ENSG00000002933	55365	TMEM176A	HGNC:24930	-1.62134	2.95962e-05	0.000554127
ENSG00000175931	63893	UBE2O	HGNC:29554	0.560158	2.98826e-05	0.000558801
ENSG00000149925	226	ALDOA	HGNC:414	0.515431	3.02486e-05	0.000564369
ENSG00000204316	64978	MRPL38	HGNC:14033	0.824434	3.02546e-05	0.000564369
ENSG00000162889	9261	MAPKAPK2	HGNC:6887	0.597664	3.03373e-05	0.000565219
ENSG00000135476	9700	ESPL1	HGNC:16856	0.619729	3.04946e-05	0.000567454
ENSG00000172482	189	AGXT	HGNC:341	-1.60589	3.06076e-05	0.000568861
ENSG00000101181	26164	MTG2	HGNC:16239	0.9705	3.06745e-05	0.000569406
ENSG00000197102	1778	DYNC1H1	HGNC:2961	0.307783	3.09105e-05	0.000573089
ENSG00000100129	51386	EIF3L	HGNC:18138	-0.328108	3.14004e-05	0.000581462
ENSG00000100014	23384	SPECC1L	HGNC:29022	0.41904	3.14404e-05	0.000581495
ENSG00000255398	8843	HCAR3	HGNC:16824	-1.82516	3.15133e-05	0.000582135
ENSG00000136205	64759	TNS3	HGNC:21616	0.499896	3.17226e-05	0.000584399
ENSG00000170017	214	ALCAM	HGNC:400	-0.472129	3.17275e-05	0.000584399
ENSG00000142453	10498	CARM1	HGNC:23393	0.687042	3.17512e-05	0.000584399
ENSG00000133103	57511	COG6	HGNC:18621	-0.758431	3.20601e-05	0.000589371
ENSG00000119487	79109	MAPKAP1	HGNC:18752	0.461499	3.21802e-05	0.000590864
ENSG00000130829	1852	DUSP9	HGNC:3076	0.680229	3.24179e-05	0.000594056
ENSG00000187231	91404	SESTD1	HGNC:18379	-0.555693	3.24322e-05	0.000594056
ENSG00000164850	2852	GPER1	HGNC:4485	1.26942	3.26265e-05	0.000596896
ENSG00000168159	149603	RNF187	HGNC:27146	0.653938	3.28045e-05	0.000599431
ENSG00000137992	1629	DBT	HGNC:2698	-0.722284	3.31989e-05	0.000605911
ENSG00000228300	55009	FAM174C	HGNC:26073	1.76007	3.33102e-05	0.000607212
ENSG00000079313	57455	REXO1	HGNC:24616	1.17124	3.33935e-05	0.000608002
ENSG00000063978	6047	RNF4	HGNC:10067	0.453733	3.36241e-05	0.000611468
ENSG00000131051	9584	RBM39	HGNC:15923	-0.378759	3.37139e-05	0.000612369
ENSG00000117305	3155	HMGCL	HGNC:5005	-0.660081	3.40762e-05	0.000618012
ENSG00000104897	8175	SF3A2	HGNC:10766	0.993656	3.41059e-05	0.000618012
ENSG00000198356	439	GET3	HGNC:752	0.747068	3.43468e-05	0.000621637
ENSG00000177156	6888	TALDO1	HGNC:11559	0.421606	3.45766e-05	0.000625052
ENSG00000106066	54504	CPVL	HGNC:14399	-0.420269	3.4676e-05	0.000626104
ENSG00000114796	54800	KLHL24	HGNC:25947	-0.916022	3.49597e-05	0.000630478
ENSG00000105722	2077	ERF	HGNC:3444	0.876818	3.54944e-05	0.000639361
ENSG00000089154	10985	GCN1	HGNC:4199	0.399362	3.56286e-05	0.00064102
ENSG00000198055	2870	GRK6	HGNC:4545	0.876385	3.57795e-05	0.000642606
ENSG00000237649	3833	KIFC1	HGNC:6389	0.662672	3.58013e-05	0.000642606
ENSG00000133612	116988	AGAP3	HGNC:16923	0.815998	3.5917e-05	0.000643922
ENSG00000109736	10227	MFSD10	HGNC:16894	0.981129	3.66423e-05	0.000656151
ENSG00000172354	2783	GNB2	HGNC:4398	0.720811	3.68795e-05	0.000659623
ENSG00000197386	3064	HTT	HGNC:4851	0.398412	3.70664e-05	0.000661533
ENSG00000116871	55700	MAP7D1	HGNC:25514	0.770535	3.70733e-05	0.000661533
ENSG00000143294	5546	PRCC	HGNC:9343	0.600027	3.73918e-05	0.000666434
ENSG00000064545	54929	TMEM161A	HGNC:26020	0.834095	3.7817e-05	0.000672947
ENSG00000099804	997	CDC34	HGNC:1734	0.646109	3.78458e-05	0.000672947
ENSG00000132819	55544	RBM38	HGNC:15818	1.4422	3.80358e-05	0.000675535
ENSG00000119630	5228	PGF	HGNC:8893	0.690662	3.83587e-05	0.000680475
ENSG00000250722	6414	SELENOP	HGNC:10751	-0.330937	3.84422e-05	0.000681162
ENSG00000147526	6867	TACC1	HGNC:11522	0.324706	3.85326e-05	0.00068139
ENSG00000102038	6594	SMARCA1	HGNC:11097	-0.444545	3.85447e-05	0.00068139
ENSG00000103266	10273	STUB1	HGNC:11427	0.879551	3.87953e-05	0.000683971
ENSG00000205937	10921	RNPS1	HGNC:10080	0.4606	3.88068e-05	0.000683971
ENSG00000169241	55974	SLC50A1	HGNC:30657	-0.64933	3.88257e-05	0.000683971
ENSG00000173465	10534	ZNRD2	HGNC:11328	1.50264	3.92351e-05	0.000690383
ENSG00000175265	23015	GOLGA8A	HGNC:31972	-0.929287	3.95339e-05	0.000694467
ENSG00000143627	5313	PKLR	HGNC:9020	-2.05002	3.95585e-05	0.000694467
ENSG00000100605	3705	ITPK1	HGNC:6177	1.21175	3.97843e-05	0.000696821
ENSG00000223745	NA	CCDC18-AS1	HGNC:52262	-1.21126	3.97843e-05	0.000696821
ENSG00000171604	51523	CXXC5	HGNC:26943	0.940805	3.99446e-05	0.000698824
ENSG00000160796	23218	NBEAL2	HGNC:31928	1.04363	4.01685e-05	0.000701934
ENSG00000164120	3248	HPGD	HGNC:5154	-0.915179	4.02658e-05	0.000702825
ENSG00000159921	10020	GNE	HGNC:23657	-0.486148	4.04735e-05	0.000705641
ENSG00000196230	203068	TUBB	HGNC:20778	0.643557	4.11017e-05	0.000715772
ENSG00000086015	23139	MAST2	HGNC:19035	0.607708	4.21712e-05	0.00073211
ENSG00000175455	64770	CCDC14	HGNC:25766	-0.566538	4.21843e-05	0.00073211
ENSG00000128602	6608	SMO	HGNC:11119	0.565588	4.21843e-05	0.00073211
ENSG00000196177	36	ACADSB	HGNC:91	-0.572402	4.33777e-05	0.000751212
ENSG00000080031	5794	PTPRH	HGNC:9672	-1.506	4.33838e-05	0.000751212
ENSG00000112096	6648	SOD2	HGNC:11180	-0.614838	4.36995e-05	0.000755137
ENSG00000125691	9349	RPL23	HGNC:10316	-0.321755	4.37099e-05	0.000755137
ENSG00000135451	10024	TROAP	HGNC:12327	0.638777	4.39777e-05	0.000758902
ENSG00000198918	6170	RPL39	HGNC:10350	-0.358846	4.4279e-05	0.000763236
ENSG00000130305	55695	NSUN5	HGNC:16385	1.0979	4.48727e-05	0.000772594
ENSG00000150527	4253	MIA2	HGNC:18432	-0.513578	4.51382e-05	0.000776285
ENSG00000128626	6183	MRPS12	HGNC:10380	1.05199	4.5814e-05	0.000787016
ENSG00000130382	4298	MLLT1	HGNC:7134	0.887781	4.62293e-05	0.000793255
ENSG00000104611	63898	SH2D4A	HGNC:26102	0.830433	4.6917e-05	0.000804147
ENSG00000163468	7203	CCT3	HGNC:1616	0.540517	4.70408e-05	0.000805363
ENSG00000131475	84313	VPS25	HGNC:28122	0.454014	4.81312e-05	0.000823102
ENSG00000104765	665	BNIP3L	HGNC:1085	-0.531623	4.83401e-05	0.000825746
ENSG00000127399	65999	LRRC61	HGNC:21704	0.715501	4.86158e-05	0.000829524
ENSG00000099783	4670	HNRNPM	HGNC:5046	0.687331	4.89798e-05	0.000834589
ENSG00000149115	85456	TNKS1BP1	HGNC:19081	0.65282	4.9025e-05	0.000834589
ENSG00000187678	81848	SPRY4	HGNC:15533	0.96478	4.90773e-05	0.000834589
ENSG00000137818	6176	RPLP1	HGNC:10372	0.618402	4.97932e-05	0.000845817
ENSG00000105220	2821	GPI	HGNC:4458	0.424347	5.05066e-05	0.000856978
ENSG00000164405	27089	UQCRQ	HGNC:29594	0.684589	5.06327e-05	0.000858159
ENSG00000180879	6748	SSR4	HGNC:11326	0.676507	5.11735e-05	0.00086636
ENSG00000122359	311	ANXA11	HGNC:535	0.530749	5.17806e-05	0.000875663
ENSG00000100263	25807	RHBDD3	HGNC:1308	0.986641	5.23144e-05	0.000883706
ENSG00000103202	4833	NME4	HGNC:7852	0.615192	5.32994e-05	0.000899346
ENSG00000173402	1605	DAG1	HGNC:2666	0.405963	5.37229e-05	0.000905487
ENSG00000103043	55697	VAC14	HGNC:25507	0.62453	5.38192e-05	0.000906106
ENSG00000120686	51569	UFM1	HGNC:20597	-0.659848	5.43768e-05	0.000914481
ENSG00000015133	440193	CCDC88C	HGNC:19967	0.872869	5.5093e-05	0.000925502
ENSG00000102996	4324	MMP15	HGNC:7161	0.754195	5.53608e-05	0.000928974
ENSG00000065000	8943	AP3D1	HGNC:568	0.569222	5.55464e-05	0.000931061
ENSG00000104081	90427	BMF	HGNC:24132	-1.03983	5.57163e-05	0.000931947
ENSG00000141504	112483	SAT2	HGNC:23160	-0.817508	5.57219e-05	0.000931947
ENSG00000148362	286257	PAXX	HGNC:27849	1.41779	5.63011e-05	0.0009406
ENSG00000048828	23196	FAM120A	HGNC:13247	0.442644	5.66062e-05	0.000944659
ENSG00000079616	3835	KIF22	HGNC:6391	0.56373	5.67104e-05	0.00094536
ENSG00000075275	9620	CELSR1	HGNC:1850	0.934792	5.69284e-05	0.000947822
ENSG00000136295	80727	TTYH3	HGNC:22222	0.803302	5.69828e-05	0.000947822
ENSG00000174705	285590	SH3PXD2B	HGNC:29242	0.791942	5.8313e-05	0.000968889
ENSG00000159377	5692	PSMB4	HGNC:9541	0.372995	5.84466e-05	0.000970048
ENSG00000109929	6309	SC5D	HGNC:10547	-0.622502	5.87419e-05	0.000973885
ENSG00000156642	27020	NPTN	HGNC:17867	0.448792	5.96508e-05	0.000987877
ENSG00000168005	144097	SPINDOC	HGNC:25115	1.07537	5.9805e-05	0.000989354
ENSG00000076924	56949	XAB2	HGNC:14089	0.832564	6.09061e-05	0.00100647
ENSG00000119333	89891	WDR34	HGNC:28296	0.942276	6.11481e-05	0.00100938
ENSG00000095319	23511	NUP188	HGNC:17859	0.480793	6.12824e-05	0.0010095
ENSG00000141867	23476	BRD4	HGNC:13575	0.603959	6.12886e-05	0.0010095
ENSG00000105298	58509	CACTIN	HGNC:29938	1.10503	6.20193e-05	0.00102043
ENSG00000242114	51537	MTFP1	HGNC:26945	1.02445	6.22296e-05	0.00102278
ENSG00000133243	55643	BTBD2	HGNC:15504	0.9131	6.27177e-05	0.0010297
ENSG00000165030	4783	NFIL3	HGNC:7787	-0.604542	6.31454e-05	0.0010356
ENSG00000123453	1757	SARDH	HGNC:10536	0.725462	6.3392e-05	0.00103852
ENSG00000137486	408	ARRB1	HGNC:711	0.704345	6.3702e-05	0.00104248
ENSG00000077549	832	CAPZB	HGNC:1491	0.425765	6.4497e-05	0.00105432
ENSG00000143622	6016	RIT1	HGNC:10023	-0.903307	6.46338e-05	0.00105432
ENSG00000167716	124997	WDR81	HGNC:26600	0.886053	6.46338e-05	0.00105432
ENSG00000005700	25998	IBTK	HGNC:17853	-0.462179	6.50201e-05	0.00105949
ENSG00000108576	6532	SLC6A4	HGNC:11050	-0.868192	6.62585e-05	0.00107851
ENSG00000163435	1999	ELF3	HGNC:3318	-1.36164	6.6403e-05	0.00107971
ENSG00000244187	85014	TMEM141	HGNC:28211	-0.468905	6.68404e-05	0.00108465
ENSG00000142507	5694	PSMB6	HGNC:9543	0.446295	6.68497e-05	0.00108465
ENSG00000132002	3337	DNAJB1	HGNC:5270	0.473021	6.78432e-05	0.0010996
ENSG00000103855	80381	CD276	HGNC:19137	0.56068	6.86444e-05	0.0011114
ENSG00000105701	23770	FKBP8	HGNC:3724	0.87333	6.90113e-05	0.00111615
ENSG00000232112	51372	TMA7	HGNC:26932	0.504075	6.9183e-05	0.00111774
ENSG00000197451	3182	HNRNPAB	HGNC:5034	0.515367	6.98119e-05	0.0011267
ENSG00000143819	2052	EPHX1	HGNC:3401	0.664082	7.05906e-05	0.00113806
ENSG00000133265	23640	HSPBP1	HGNC:24989	1.09781	7.14689e-05	0.001151
ENSG00000168496	2237	FEN1	HGNC:3650	0.687116	7.21706e-05	0.00116107
ENSG00000185624	5034	P4HB	HGNC:8548	0.379615	7.33551e-05	0.00117888
ENSG00000165271	65083	NOL6	HGNC:19910	0.647112	7.43998e-05	0.0011944
ENSG00000187051	91582	RPS19BP1	HGNC:28749	0.907146	7.53738e-05	0.00120876
ENSG00000115762	55041	PLEKHB2	HGNC:19236	0.418708	7.54582e-05	0.00120884
ENSG00000218175	NA			2.3559	7.67026e-05	0.00122748
ENSG00000142937	6202	RPS8	HGNC:10441	-0.284347	7.68769e-05	0.00122898
ENSG00000139318	1848	DUSP6	HGNC:3072	0.520088	7.70881e-05	0.00123106
ENSG00000123104	3709	ITPR2	HGNC:6181	-0.603478	7.79124e-05	0.0012426
ENSG00000127564	9088	PKMYT1	HGNC:29650	1.54959	7.79742e-05	0.0012426
ENSG00000127914	10142	AKAP9	HGNC:379	-0.515758	7.82711e-05	0.00124493
ENSG00000106290	6878	TAF6	HGNC:11540	0.63589	7.82843e-05	0.00124493
ENSG00000035403	7414	VCL	HGNC:12665	0.431436	7.84233e-05	0.00124584
ENSG00000157933	6497	SKI	HGNC:10896	0.738914	7.86866e-05	0.00124872
ENSG00000106823	1842	ECM2	HGNC:3154	-1.19121	7.9167e-05	0.00125474
ENSG00000163513	7048	TGFBR2	HGNC:11773	0.36585	7.92309e-05	0.00125474
ENSG00000122140	51116	MRPS2	HGNC:14495	0.749571	8.12748e-05	0.00128443
ENSG00000116786	23207	PLEKHM2	HGNC:29131	0.744152	8.12748e-05	0.00128443
ENSG00000109475	6164	RPL34	HGNC:10340	-0.382168	8.14651e-05	0.0012861
ENSG00000020129	23154	NCDN	HGNC:17597	1.0625	8.19761e-05	0.00129282
ENSG00000258162	NA			-1.7226	8.22682e-05	0.00129609
ENSG00000025772	10953	TOMM34	HGNC:15746	0.658428	8.25982e-05	0.00129994
ENSG00000139178	51279	C1RL	HGNC:21265	-0.997055	8.30345e-05	0.00130545
ENSG00000134323	4613	MYCN	HGNC:7559	0.463513	8.37053e-05	0.00131464
ENSG00000011451	58525	WIZ	HGNC:30917	1.02239	8.42569e-05	0.00132194
ENSG00000242247	26286	ARFGAP3	HGNC:661	-0.621395	8.50305e-05	0.00133202
ENSG00000105372	6223	RPS19	HGNC:10402	0.358538	8.50749e-05	0.00133202
ENSG00000168268	64943	NT5DC2	HGNC:25717	0.441061	8.53568e-05	0.00133506
ENSG00000179632	84232	MAF1	HGNC:24966	0.619571	8.58798e-05	0.00134186
ENSG00000148337	25792	CIZ1	HGNC:16744	0.563735	8.66801e-05	0.00135298
ENSG00000138823	4547	MTTP	HGNC:7467	-0.390862	8.75107e-05	0.00136454
ENSG00000250508	NA	LINC02701	HGNC:54216	-1.33802	8.808e-05	0.00137201
ENSG00000211452	1733	DIO1	HGNC:2883	-2.69897	8.82523e-05	0.00137329
ENSG00000002822	8379	MAD1L1	HGNC:6762	1.09415	8.85085e-05	0.00137586
ENSG00000105325	51343	FZR1	HGNC:24824	1.03176	8.89921e-05	0.00138197
ENSG00000123240	10133	OPTN	HGNC:17142	-0.692071	9.03584e-05	0.00140175
ENSG00000182463	128553	TSHZ2	HGNC:13010	-1.33712	9.1626e-05	0.00141941
ENSG00000089159	5829	PXN	HGNC:9718	0.644498	9.16836e-05	0.00141941
ENSG00000171793	1503	CTPS1	HGNC:2519	0.680304	9.20108e-05	0.00142303
ENSG00000197879	4641	MYO1C	HGNC:7597	0.534597	9.26008e-05	0.0014307
ENSG00000160870	1551	CYP3A7	HGNC:2640	-1.58488	9.66873e-05	0.00149232
ENSG00000175634	6199	RPS6KB2	HGNC:10437	0.573389	9.79104e-05	0.00150967
ENSG00000172336	10248	POP7	HGNC:19949	0.796166	9.89515e-05	0.00152302
ENSG00000156298	7102	TSPAN7	HGNC:11854	-0.738424	9.9077e-05	0.00152302
ENSG00000146834	56257	MEPCE	HGNC:20247	0.714984	9.9077e-05	0.00152302
ENSG00000014123	23376	UFL1	HGNC:23039	-0.624837	0.000100076	0.00153682
ENSG00000147684	4715	NDUFB9	HGNC:7704	0.449371	0.000101334	0.00155457
ENSG00000088986	8655	DYNLL1	HGNC:15476	0.483544	0.00010265	0.00157317
ENSG00000214160	10195	ALG3	HGNC:23056	0.498772	0.000103642	0.00158677
ENSG00000099797	9524	TECR	HGNC:4551	0.565342	0.00010451	0.00159845
ENSG00000060491	11054	OGFR	HGNC:15768	0.72698	0.000105621	0.00161382
ENSG00000129968	81926	ABHD17A	HGNC:28756	1.09121	0.000105758	0.0016143
ENSG00000048162	51491	NOP16	HGNC:26934	0.74559	0.000105983	0.0016161
ENSG00000094631	10013	HDAC6	HGNC:14064	-0.776177	0.000106286	0.00161911
ENSG00000174498	9543	IGDCC3	HGNC:9700	0.784696	0.000106725	0.0016221
ENSG00000157224	9069	CLDN12	HGNC:2034	-0.564164	0.000106841	0.0016221
ENSG00000148335	28989	NTMT1	HGNC:23373	0.967987	0.000106878	0.0016221
ENSG00000175197	1649	DDIT3	HGNC:2726	-1.10456	0.000106953	0.0016221
ENSG00000076604	9618	TRAF4	HGNC:12034	0.575337	0.000107061	0.0016221
ENSG00000106636	10652	YKT6	HGNC:16959	0.527409	0.000107123	0.0016221
ENSG00000111452	283383	ADGRD1	HGNC:19893	-1.21363	0.000109118	0.00165037
ENSG00000179604	23580	CDC42EP4	HGNC:17147	0.754516	0.000109207	0.00165037
ENSG00000128283	11135	CDC42EP1	HGNC:17014	0.975875	0.000110304	0.00166529
ENSG00000103326	6650	CAPN15	HGNC:11182	1.27909	0.000111163	0.00167633
ENSG00000100138	4809	SNU13	HGNC:7819	0.453343	0.000111255	0.00167633
ENSG00000077348	56915	EXOSC5	HGNC:24662	1.19861	0.000112331	0.00169086
ENSG00000122741	79269	DCAF10	HGNC:23686	-0.519302	0.000114361	0.00171972
ENSG00000213977	30851	TAX1BP3	HGNC:30684	1.05509	0.000117245	0.00176134
ENSG00000265354	100287932	TIMM23	HGNC:17312	0.638312	0.000118521	0.00177875
ENSG00000023909	2730	GCLM	HGNC:4312	-0.584082	0.000119369	0.0017897
ENSG00000085733	2017	CTTN	HGNC:3338	0.361603	0.000119581	0.00179113
ENSG00000162512	9672	SDC3	HGNC:10660	1.01679	0.000120576	0.00180393
ENSG00000132600	54496	PRMT7	HGNC:25557	0.890279	0.000120792	0.00180393
ENSG00000183963	6525	SMTN	HGNC:11126	0.882511	0.000120792	0.00180393
ENSG00000023734	11171	STRAP	HGNC:30796	0.424158	0.000121011	0.00180473
ENSG00000064490	8625	RFXANK	HGNC:9987	0.7278	0.000121083	0.00180473
ENSG00000198917	51490	SPOUT1	HGNC:26933	0.69151	0.000121921	0.00181544
ENSG00000183751	10607	TBL3	HGNC:11587	1.09533	0.000122102	0.00181636
ENSG00000113790	1962	EHHADH	HGNC:3247	-0.648597	0.000123539	0.00183593
ENSG00000072958	8907	AP1M1	HGNC:13667	0.576568	0.000126689	0.0018809
ENSG00000179818	NA	PCBP1-AS1	HGNC:42948	-0.984157	0.000127843	0.00189619
ENSG00000182621	23236	PLCB1	HGNC:15917	-0.430316	0.000128804	0.00190858
ENSG00000105707	3249	HPN	HGNC:5155	-1.70009	0.000129062	0.00191055
ENSG00000012504	9971	NR1H4	HGNC:7967	-0.423491	0.000129486	0.00191496
ENSG00000189319	9679	FAM53B	HGNC:28968	1.14024	0.000129916	0.00191944
ENSG00000177830	66005	CHID1	HGNC:28474	0.629479	0.000130773	0.00193024
ENSG00000170265	8427	ZNF282	HGNC:13076	0.863521	0.00013263	0.00195574
ENSG00000066322	64834	ELOVL1	HGNC:14418	0.562931	0.000133602	0.00196816
ENSG00000144674	2803	GOLGA4	HGNC:4427	-0.412518	0.000133817	0.00196944
ENSG00000099901	5902	RANBP1	HGNC:9847	0.598938	0.000135007	0.00198502
ENSG00000136720	9394	HS6ST1	HGNC:5201	0.985102	0.00013605	0.00199843
ENSG00000099995	10291	SF3A1	HGNC:10765	0.440349	0.000136246	0.00199938
ENSG00000174231	10594	PRPF8	HGNC:17340	0.41793	0.000136981	0.00200822
ENSG00000177600	6181	RPLP2	HGNC:10377	0.530589	0.000139742	0.00204672
ENSG00000168411	55159	RFWD3	HGNC:25539	0.605235	0.000140094	0.0020499
ENSG00000112787	57666	FBRSL1	HGNC:29308	1.08112	0.00014026	0.00205036
ENSG00000160803	56893	UBQLN4	HGNC:1237	0.483867	0.000140608	0.00205347
ENSG00000008311	10157	AASS	HGNC:17366	-0.57463	0.000140776	0.00205395
ENSG00000100344	80339	PNPLA3	HGNC:18590	-1.04401	0.00014202	0.00207011
ENSG00000147255	3547	IGSF1	HGNC:5948	-0.496728	0.000143585	0.00209092
ENSG00000106263	8662	EIF3B	HGNC:3280	0.423302	0.000143938	0.00209406
ENSG00000130165	84337	ELOF1	HGNC:28691	0.878559	0.000144098	0.00209438
ENSG00000141753	3487	IGFBP4	HGNC:5473	1.01837	0.00014429	0.00209516
ENSG00000141349	92579	G6PC3	HGNC:24861	0.834367	0.000144994	0.00210338
ENSG00000104907	55621	TRMT1	HGNC:25980	0.857952	0.000145311	0.00210597
ENSG00000181704	286451	YIPF6	HGNC:28304	-0.487112	0.000148338	0.0021478
ENSG00000196182	83931	STK40	HGNC:21373	0.562926	0.000149505	0.00216264
ENSG00000110917	9761	MLEC	HGNC:28973	-0.324503	0.000150064	0.00216865
ENSG00000127586	63922	CHTF18	HGNC:18435	1.32382	0.000150897	0.00217862
ENSG00000128185	85359	DGCR6L	HGNC:18551	1.12072	0.00015107	0.00217905
ENSG00000087191	5705	PSMC5	HGNC:9552	0.407183	0.000152141	0.00219242
ENSG00000125848	23767	FLRT3	HGNC:3762	-0.569109	0.000152496	0.00219545
ENSG00000130787	9026	HIP1R	HGNC:18415	0.977202	0.000152955	0.00219997
ENSG00000026025	7431	VIM	HGNC:12692	0.37547	0.000153177	0.00220109
ENSG00000166508	4176	MCM7	HGNC:6950	0.572837	0.000154171	0.00221327
ENSG00000100216	56993	TOMM22	HGNC:18002	0.512147	0.000155193	0.00222585
ENSG00000106327	7036	TFR2	HGNC:11762	-1.43409	0.000156138	0.00223729
ENSG00000125863	8195	MKKS	HGNC:7108	-0.529414	0.000157008	0.00224553
ENSG00000164040	10424	PGRMC2	HGNC:16089	-0.52834	0.000157008	0.00224553
ENSG00000110047	10938	EHD1	HGNC:3242	0.842527	0.000158872	0.00227005
ENSG00000070423	55658	RNF126	HGNC:21151	1.04197	0.000160347	0.00228897
ENSG00000169976	83443	SF3B5	HGNC:21083	0.630188	0.000161451	0.00230257
ENSG00000169682	83985	SPNS1	HGNC:30621	0.78712	0.000161846	0.00230605
ENSG00000087088	581	BAX	HGNC:959	0.670269	0.000162277	0.00231001
ENSG00000177963	60626	RIC8A	HGNC:29550	0.522848	0.000162505	0.0023111
ENSG00000158156	55113	XKR8	HGNC:25508	0.91019	0.000165425	0.00235043
ENSG00000136802	56262	LRRC8A	HGNC:19027	0.616838	0.000167678	0.00238015
ENSG00000099814	283638	CEP170B	HGNC:20362	1.06261	0.00016783	0.00238015
ENSG00000111206	2305	FOXM1	HGNC:3818	0.610873	0.000169875	0.00240691
ENSG00000116221	51253	MRPL37	HGNC:14034	0.413168	0.000170759	0.00241717
ENSG00000272540	NA			1.8663	0.000171008	0.00241845
ENSG00000134815	9704	DHX34	HGNC:16719	0.951045	0.000171365	0.00242125
ENSG00000185883	527	ATP6V0C	HGNC:855	0.700781	0.000172823	0.00243959
ENSG00000065485	10954	PDIA5	HGNC:24811	-0.536355	0.00017394	0.00245307
ENSG00000116688	9927	MFN2	HGNC:16877	0.397479	0.000174615	0.00246031
ENSG00000149257	871	SERPINH1	HGNC:1546	0.484186	0.000175014	0.00246365
ENSG00000089685	332	BIRC5	HGNC:593	0.55893	0.000175611	0.00246976
ENSG00000170899	2941	GSTA4	HGNC:4629	-0.694753	0.000176112	0.00247284
ENSG00000167965	64223	MLST8	HGNC:24825	0.886468	0.000176155	0.00247284
ENSG00000088340	NA	FER1L4	HGNC:15801	-2.04183	0.000176825	0.00247995
ENSG00000121057	8165	AKAP1	HGNC:367	0.405432	0.000177083	0.00248129
ENSG00000196083	3556	IL1RAP	HGNC:5995	-0.561442	0.000178096	0.00249318
ENSG00000198561	1500	CTNND1	HGNC:2515	-0.377811	0.000180515	0.00252472
ENSG00000144647	84892	POMGNT2	HGNC:25902	1.0209	0.00018248	0.00254986
ENSG00000066455	9950	GOLGA5	HGNC:4428	-0.557	0.00018327	0.00255854
ENSG00000134109	9695	EDEM1	HGNC:18967	-0.487345	0.000186373	0.00259947
ENSG00000167118	81605	URM1	HGNC:28378	0.694869	0.000186826	0.00260341
ENSG00000115241	5496	PPM1G	HGNC:9278	0.439177	0.000187601	0.00261002
ENSG00000100412	50	ACO2	HGNC:118	0.453532	0.000187644	0.00261002
ENSG00000160293	7410	VAV2	HGNC:12658	0.468858	0.000188551	0.00262024
ENSG00000079999	9817	KEAP1	HGNC:23177	0.642021	0.000190618	0.00264654
ENSG00000049323	4052	LTBP1	HGNC:6714	0.955548	0.000191358	0.00265198
ENSG00000179041	23212	RRS1	HGNC:17083	0.950229	0.000191358	0.00265198
ENSG00000106400	10467	ZNHIT1	HGNC:21688	0.536928	0.00019302	0.00267257
ENSG00000148308	9328	GTF3C5	HGNC:4668	0.563799	0.000195893	0.00270742
ENSG00000157216	23648	SSBP3	HGNC:15674	0.561138	0.000195893	0.00270742
ENSG00000111676	1822	ATN1	HGNC:3033	0.725464	0.00019707	0.00272122
ENSG00000100934	10484	SEC23A	HGNC:10701	-0.350591	0.000197279	0.00272162
ENSG00000065054	9351	SLC9A3R2	HGNC:11076	1.63176	0.000199205	0.00274531
ENSG00000107816	84445	LZTS2	HGNC:29381	0.738944	0.000199357	0.00274531
ENSG00000225663	348262	MCRIP1	HGNC:28007	1.06632	0.000200865	0.00276358
ENSG00000198677	9652	TTC37	HGNC:23639	-0.461692	0.000205295	0.00282197
ENSG00000063241	79763	ISOC2	HGNC:26278	0.723342	0.000206272	0.00283044
ENSG00000124733	4201	MEA1	HGNC:6986	0.574913	0.000206284	0.00283044
ENSG00000073169	83642	SELENOO	HGNC:30395	1.0015	0.000206776	0.00283209
ENSG00000127191	7186	TRAF2	HGNC:12032	1.00079	0.000206776	0.00283209
ENSG00000099860	4616	GADD45B	HGNC:4096	-1.37214	0.000210885	0.00288576
ENSG00000197150	11194	ABCB8	HGNC:49	0.942708	0.00021301	0.00291223
ENSG00000105726	57130	ATP13A1	HGNC:24215	0.687263	0.000216177	0.00295286
ENSG00000162613	8880	FUBP1	HGNC:4004	0.489743	0.000216397	0.00295322
ENSG00000149923	5531	PPP4C	HGNC:9319	0.447198	0.000217723	0.00296601
ENSG00000127540	10975	UQCR11	HGNC:30862	0.563437	0.000217724	0.00296601
ENSG00000061273	51564	HDAC7	HGNC:14067	1.01865	0.000218497	0.00297387
ENSG00000184207	283871	PGP	HGNC:8909	0.908094	0.00021888	0.00297549
ENSG00000117707	5629	PROX1	HGNC:9459	-0.441956	0.000219007	0.00297549
ENSG00000100422	64781	CERK	HGNC:19256	0.471872	0.000219437	0.00297782
ENSG00000131653	84231	TRAF7	HGNC:20456	0.602671	0.000219571	0.00297782
ENSG00000046604	1829	DSG2	HGNC:3049	-0.55896	0.000219904	0.00297968
ENSG00000196367	8295	TRRAP	HGNC:12347	0.382058	0.000220254	0.00298176
ENSG00000138688	84162	KIAA1109	HGNC:26953	-0.489592	0.000221103	0.0029906
ENSG00000159363	23400	ATP13A2	HGNC:30213	1.12917	0.000221383	0.00299173
ENSG00000244754	10443	N4BP2L2	HGNC:26916	-0.535263	0.000222274	0.00300109
ENSG00000174243	9416	DDX23	HGNC:17347	0.414654	0.000223002	0.00300509
ENSG00000227500	113178	SCAMP4	HGNC:30385	0.655566	0.000223076	0.00300509
ENSG00000157227	4323	MMP14	HGNC:7160	0.542737	0.000223163	0.00300509
ENSG00000149639	140710	SOGA1	HGNC:16111	0.869722	0.000224966	0.00302669
ENSG00000183779	80139	ZNF703	HGNC:25883	1.22484	0.000225944	0.00303716
ENSG00000165688	23203	PMPCA	HGNC:18667	0.459113	0.000227044	0.00304925
ENSG00000132613	92154	MTSS2	HGNC:25094	0.748972	0.000228889	0.00307131
ENSG00000104884	2068	ERCC2	HGNC:3434	0.618402	0.000230376	0.00308854
ENSG00000126062	11070	TMEM115	HGNC:30055	0.683255	0.000232662	0.0031137
ENSG00000108819	84687	PPP1R9B	HGNC:9298	0.679019	0.000232662	0.0031137
ENSG00000166136	4714	NDUFB8	HGNC:7703	0.386051	0.000233936	0.003128
ENSG00000204469	7916	PRRC2A	HGNC:13918	0.51109	0.000235866	0.00315104
ENSG00000105697	57817	HAMP	HGNC:15598	-1.12809	0.000237278	0.00316711
ENSG00000138073	10113	PREB	HGNC:9356	0.521074	0.000238497	0.00317816
ENSG00000089009	6128	RPL6	HGNC:10362	-0.321255	0.000238524	0.00317816
ENSG00000161202	1857	DVL3	HGNC:3087	0.431033	0.000239453	0.00318774
ENSG00000176142	55254	TMEM39A	HGNC:25600	-0.502056	0.000240291	0.00319611
ENSG00000184436	80764	THAP7	HGNC:23190	0.906074	0.000241628	0.00321108
ENSG00000089693	8079	MLF2	HGNC:7126	0.399597	0.000242691	0.00322238
ENSG00000163812	51304	ZDHHC3	HGNC:18470	0.418079	0.000245188	0.0032527
ENSG00000155366	389	RHOC	HGNC:669	0.590922	0.000248443	0.00329301
ENSG00000169592	283899	INO80E	HGNC:26905	0.76849	0.000249663	0.0033063
ENSG00000105357	79784	MYH14	HGNC:23212	0.708719	0.000253794	0.00335807
ENSG00000100084	7290	HIRA	HGNC:4916	0.490606	0.000255318	0.00337531
ENSG00000005075	5439	POLR2J	HGNC:9197	0.788107	0.000255612	0.00337626
ENSG00000173575	1106	CHD2	HGNC:1917	-0.422724	0.000258479	0.00340999
ENSG00000179010	93621	MRFAP1	HGNC:24549	0.346692	0.000258614	0.00340999
ENSG00000168066	7536	SF1	HGNC:12950	0.423981	0.000259604	0.00342007
ENSG00000070756	26986	PABPC1	HGNC:8554	-0.265176	0.000264595	0.0034828
ENSG00000056736	55540	IL17RB	HGNC:18015	0.585998	0.000266814	0.00350898
ENSG00000162630	8707	B3GALT2	HGNC:917	-3.63399	0.000275131	0.00361523
ENSG00000170581	6773	STAT2	HGNC:11363	-0.565268	0.000276403	0.00362881
ENSG00000154229	5578	PRKCA	HGNC:9393	0.428976	0.000282766	0.00370914
ENSG00000105011	55723	ASF1B	HGNC:20996	0.685751	0.000286455	0.00375429
ENSG00000111731	9847	C2CD5	HGNC:29062	-0.487505	0.000287765	0.0037682
ENSG00000198937	154467	CCDC167	HGNC:21239	0.888729	0.000288677	0.0037769
ENSG00000122965	9904	RBM19	HGNC:29098	0.677291	0.000289105	0.00377759
ENSG00000136010	160428	ALDH1L2	HGNC:26777	-1.38488	0.000289227	0.00377759
ENSG00000163050	56997	COQ8A	HGNC:16812	0.510063	0.000291341	0.00380194
ENSG00000184076	29796	UQCR10	HGNC:30863	0.53204	0.000294414	0.00383874
ENSG00000101294	81502	HM13	HGNC:16435	0.368551	0.000295011	0.00384323
ENSG00000107798	3988	LIPA	HGNC:6617	-0.496841	0.000295271	0.00384333
ENSG00000034677	25897	RNF19A	HGNC:13432	-1.01264	0.000298973	0.00388819
ENSG00000005471	5244	ABCB4	HGNC:45	-0.698874	0.000299733	0.00389474
ENSG00000143537	8751	ADAM15	HGNC:193	0.625482	0.000301932	0.00391996
ENSG00000259974	NA	LINC00261	HGNC:16189	-0.354873	0.000303151	0.00393243
ENSG00000108528	8402	SLC25A11	HGNC:10981	0.624052	0.000304433	0.00394569
ENSG00000184992	140707	BRI3BP	HGNC:14251	0.656968	0.000305542	0.00395669
ENSG00000134419	6210	RPS15A	HGNC:10389	-0.300287	0.000310873	0.00402231
ENSG00000141503	50488	MINK1	HGNC:17565	0.503257	0.00031207	0.00403435
ENSG00000145287	51316	PLAC8	HGNC:19254	0.898491	0.000312702	0.00403557
ENSG00000169641	7798	LUZP1	HGNC:14985	0.545331	0.000313503	0.00403557
ENSG00000142634	79180	EFHD2	HGNC:28670	1.03597	0.000313512	0.00403557
ENSG00000162909	824	CAPN2	HGNC:1479	1.0243	0.000313512	0.00403557
ENSG00000135100	6927	HNF1A	HGNC:11621	0.736495	0.000313515	0.00403557
ENSG00000281376	NA	ABALON	HGNC:49667	1.9438	0.000313757	0.00403557
ENSG00000142409	126208	ZNF787	HGNC:26998	0.989758	0.000314158	0.00403731
ENSG00000162687	343450	KCNT2	HGNC:18866	-1.29301	0.000315607	0.00405251
ENSG00000171302	124583	CANT1	HGNC:19721	0.593159	0.000316149	0.00405604
ENSG00000179091	1537	CYC1	HGNC:2579	0.483613	0.000318892	0.00408779
ENSG00000065518	4710	NDUFB4	HGNC:7699	0.382067	0.00032145	0.00411711
ENSG00000182899	6165	RPL35A	HGNC:10345	-0.314284	0.000323112	0.00413491
ENSG00000144043	113419	TEX261	HGNC:30712	0.450414	0.000324276	0.00414631
ENSG00000160691	6464	SHC1	HGNC:10840	0.425142	0.000325713	0.00416119
ENSG00000146963	51631	LUC7L2	HGNC:21608	-0.754196	0.000327328	0.00417831
ENSG00000130810	56342	PPAN	HGNC:9227	0.933956	0.00032791	0.00418223
ENSG00000182718	302	ANXA2	HGNC:537	0.388432	0.00032982	0.00420307
ENSG00000101084	55969	RAB5IF	HGNC:15870	0.612597	0.000336472	0.00428423
ENSG00000054148	29085	PHPT1	HGNC:30033	0.538416	0.000338249	0.00430326
ENSG00000239857	51608	GET4	HGNC:21690	0.791892	0.000340499	0.00432548
ENSG00000162430	57190	SELENON	HGNC:15999	0.509475	0.000340564	0.00432548
ENSG00000136158	10253	SPRY2	HGNC:11270	0.70571	0.000347078	0.00440309
ENSG00000123989	79586	CHPF	HGNC:24291	0.96115	0.000347254	0.00440309
ENSG00000074842	56005	MYDGF	HGNC:16948	0.435213	0.000347716	0.00440528
ENSG00000117298	1889	ECE1	HGNC:3146	0.470351	0.000349402	0.00442295
ENSG00000130427	2056	EPO	HGNC:3415	-0.97522	0.000351819	0.00444614
ENSG00000260914	NA			0.938631	0.000351819	0.00444614
ENSG00000064961	10362	HMG20B	HGNC:5002	0.724669	0.000352231	0.00444765
ENSG00000170949	90338	ZNF160	HGNC:12948	-0.689349	0.000352692	0.00444977
ENSG00000132694	9826	ARHGEF11	HGNC:14580	0.560579	0.000355597	0.0044827
ENSG00000198888	4535	MT-ND1	HGNC:7455	0.358519	0.000356043	0.0044846
ENSG00000143847	8497	PPFIA4	HGNC:9248	-1.38043	0.000360589	0.0045381
ENSG00000136305	27141	CIDEB	HGNC:1977	-0.818008	0.000361291	0.00454318
ENSG00000100997	26090	ABHD12	HGNC:15868	0.538205	0.000363033	0.00456132
ENSG00000071894	29894	CPSF1	HGNC:2324	0.704802	0.00036578	0.00459126
ENSG00000197930	30001	ERO1A	HGNC:13280	-0.435881	0.00036602	0.00459126
ENSG00000101654	8731	RNMT	HGNC:10075	-0.428877	0.000370673	0.00464579
ENSG00000107130	23413	NCS1	HGNC:3953	0.92208	0.000373867	0.00468195
ENSG00000004478	2288	FKBP4	HGNC:3720	0.58496	0.000374576	0.00468698
ENSG00000186918	55893	ZNF395	HGNC:18737	-0.517294	0.00037516	0.00469043
ENSG00000198858	91300	R3HDM4	HGNC:28270	0.750612	0.000376161	0.00469907
ENSG00000113615	10802	SEC24A	HGNC:10703	-0.449442	0.000376612	0.00470085
ENSG00000198961	9867	PJA2	HGNC:17481	-0.409422	0.000379768	0.00473635
ENSG00000171121	27094	KCNMB3	HGNC:6287	-1.22665	0.000380969	0.00474744
ENSG00000133816	9645	MICAL2	HGNC:24693	1.2044	0.000381734	0.00475307
ENSG00000168884	79155	TNIP2	HGNC:19118	0.765772	0.000386892	0.00481336
ENSG00000167468	2879	GPX4	HGNC:4556	0.454327	0.00038972	0.00484457
ENSG00000111605	11052	CPSF6	HGNC:13871	0.40218	0.000390138	0.00484581
ENSG00000187210	2650	GCNT1	HGNC:4203	-1.06421	0.000395135	0.00490386
ENSG00000126003	5326	PLAGL2	HGNC:9047	0.445137	0.000395606	0.0049057
ENSG00000100726	9894	TELO2	HGNC:29099	1.44781	0.000396558	0.00491351
ENSG00000128595	813	CALU	HGNC:1458	-0.287092	0.000398197	0.00492979
ENSG00000167930	83986	FAM234A	HGNC:14163	0.644424	0.000398896	0.00493444
ENSG00000151779	51594	NBAS	HGNC:15625	-0.524675	0.000402834	0.00497909
ENSG00000149541	26229	B3GAT3	HGNC:923	0.909008	0.00040444	0.00498929
ENSG00000079462	5050	PAFAH1B3	HGNC:8576	0.803986	0.000404644	0.00498929
ENSG00000160963	136227	COL26A1	HGNC:18038	0.799541	0.000404644	0.00498929
ENSG00000144711	9922	IQSEC1	HGNC:29112	0.416608	0.00040504	0.00499014
ENSG00000128342	3976	LIF	HGNC:6596	-1.61177	0.000411783	0.0050691
ENSG00000101421	128866	CHMP4B	HGNC:16171	0.432619	0.000413733	0.00508898
ENSG00000198728	8861	LDB1	HGNC:6532	0.62764	0.000415351	0.00510476
ENSG00000135245	29923	HILPDA	HGNC:28859	-0.868431	0.000416419	0.00511375
ENSG00000002549	51056	LAP3	HGNC:18449	0.43213	0.000421872	0.00517652
ENSG00000187955	7373	COL14A1	HGNC:2191	-0.324179	0.000423382	0.00518893
ENSG00000186591	7328	UBE2H	HGNC:12484	-0.381527	0.000423565	0.00518893
ENSG00000103257	8140	SLC7A5	HGNC:11063	0.911419	0.00042903	0.00525164
ENSG00000012822	57658	CALCOCO1	HGNC:29306	-0.861181	0.000429841	0.00525734
ENSG00000099917	51586	MED15	HGNC:14248	0.619853	0.00043407	0.0053048
ENSG00000102401	51566	ARMCX3	HGNC:24065	-0.604163	0.000436447	0.00532688
ENSG00000254858	84769	MPV17L2	HGNC:28177	0.94063	0.000436577	0.00532688
ENSG00000033050	10061	ABCF2	HGNC:71	0.651064	0.00044249	0.00539469
ENSG00000122218	1314	COPA	HGNC:2230	-0.435015	0.000443337	0.00540068
ENSG00000204186	57683	ZDBF2	HGNC:29313	-0.803584	0.000445011	0.00541674
ENSG00000117899	23184	MESD	HGNC:13520	0.459502	0.000445922	0.00542348
ENSG00000131408	7376	NR1H2	HGNC:7965	0.878158	0.000447083	0.00543326
ENSG00000261796	100534599	ISY1-RAB43	HGNC:42969	0.461133	0.000448742	0.00544906
ENSG00000103174	51172	NAGPA	HGNC:17378	1.03255	0.000450362	0.00546437
ENSG00000212719	NA	LINC02693	HGNC:27904	0.820417	0.00045121	0.00547029
ENSG00000123416	10376	TUBA1B	HGNC:18809	0.701111	0.000452524	0.00548185
ENSG00000213694	1903	S1PR3	HGNC:3167	1.26153	0.000453195	0.0054856
ENSG00000145192	197	AHSG	HGNC:349	-0.822995	0.000453643	0.00548666
ENSG00000224126	NA	UBE2SP2	HGNC:32196	1.2135	0.00045532	0.00549384
ENSG00000147813	93100	NAPRT	HGNC:30450	1.19118	0.00045532	0.00549384
ENSG00000137331	8870	IER3	HGNC:5392	1.18498	0.00045532	0.00549384
ENSG00000188186	389541	LAMTOR4	HGNC:33772	0.618994	0.000457101	0.00551095
ENSG00000131467	10197	PSME3	HGNC:9570	0.535386	0.000460134	0.00554312
ENSG00000182670	7267	TTC3	HGNC:12393	-0.395455	0.000464505	0.00559135
ENSG00000197256	25959	KANK2	HGNC:29300	0.955745	0.000470132	0.0056546
ENSG00000173801	3728	JUP	HGNC:6207	0.680663	0.000471712	0.00566681
ENSG00000158042	63875	MRPL17	HGNC:14053	0.601444	0.000471892	0.00566681
ENSG00000121068	6909	TBX2	HGNC:11597	1.92245	0.000473813	0.00568539
ENSG00000088833	55968	NSFL1C	HGNC:15912	0.364475	0.000481641	0.00577476
ENSG00000124155	51604	PIGT	HGNC:14938	0.453026	0.000483563	0.00579323
ENSG00000071794	6596	HLTF	HGNC:11099	-0.471664	0.000491388	0.00588233
ENSG00000171148	10474	TADA3	HGNC:19422	0.470915	0.000492394	0.00588974
ENSG00000125089	54436	SH3TC1	HGNC:26009	0.732635	0.000493139	0.00589402
ENSG00000127445	5300	PIN1	HGNC:8988	0.824733	0.00049488	0.00590851
ENSG00000106268	4521	NUDT1	HGNC:8048	1.08381	0.000495129	0.00590851
ENSG00000162704	10092	ARPC5	HGNC:708	0.521607	0.000497063	0.00592695
ENSG00000064601	5476	CTSA	HGNC:9251	0.415687	0.000500403	0.00596209
ENSG00000185963	23299	BICD2	HGNC:17208	0.560133	0.000502708	0.00598486
ENSG00000116337	271	AMPD2	HGNC:469	0.498002	0.000504558	0.00600135
ENSG00000184164	79174	CRELD2	HGNC:28150	0.971409	0.000504882	0.00600135
ENSG00000141510	7157	TP53	HGNC:11998	0.485559	0.000510544	0.00606391
ENSG00000125398	6662	SOX9	HGNC:11204	0.482936	0.000515797	0.00612151
ENSG00000138356	316	AOX1	HGNC:553	-1.1742	0.00051811	0.00614417
ENSG00000160410	92799	SHKBP1	HGNC:19214	0.658264	0.000519301	0.00615349
ENSG00000286070	2678	GGT1	HGNC:4250	0.456036	0.000523127	0.006194
ENSG00000160949	4796	TONSL	HGNC:7801	1.15919	0.000529067	0.00625946
ENSG00000159352	5710	PSMD4	HGNC:9561	0.303442	0.000531734	0.00628612
ENSG00000120694	10808	HSPH1	HGNC:16969	0.706571	0.000536151	0.00633342
ENSG00000184281	10078	TSSC4	HGNC:12386	1.48806	0.000538373	0.00635473
ENSG00000118680	103910	MYL12B	HGNC:29827	0.355929	0.000539615	0.00636441
ENSG00000106305	7965	AIMP2	HGNC:20609	1.03404	0.000540031	0.00636441
ENSG00000128591	2318	FLNC	HGNC:3756	0.830356	0.000542309	0.00638436
ENSG00000196235	6829	SUPT5H	HGNC:11469	0.376435	0.00054323	0.00638436
ENSG00000130749	23211	ZC3H4	HGNC:17808	0.754961	0.000543769	0.00638436
ENSG00000005421	5444	PON1	HGNC:9204	-0.753981	0.000543769	0.00638436
ENSG00000163682	6133	RPL9	HGNC:10369	-0.654152	0.000543824	0.00638436
ENSG00000196526	60312	AFAP1	HGNC:24017	0.719234	0.000544574	0.00638824
ENSG00000052841	55761	TTC17	HGNC:25596	-0.449529	0.0005484	0.00642816
ENSG00000031823	8498	RANBP3	HGNC:9850	0.607286	0.000558362	0.00653735
ENSG00000099899	27037	TRMT2A	HGNC:24974	0.777502	0.000558575	0.00653735
ENSG00000186174	283149	BCL9L	HGNC:23688	0.920036	0.000569299	0.00665773
ENSG00000226950	NA	DANCR	HGNC:28964	0.398274	0.000574384	0.00671204
ENSG00000131724	3597	IL13RA1	HGNC:5974	-0.450825	0.000576435	0.00673084
ENSG00000213722	23564	DDAH2	HGNC:2716	0.64832	0.000577817	0.00674179
ENSG00000148584	29974	A1CF	HGNC:24086	-0.476778	0.000578944	0.00674716
ENSG00000181026	64782	AEN	HGNC:25722	0.905696	0.000579165	0.00674716
ENSG00000072518	2011	MARK2	HGNC:3332	0.711967	0.000580769	0.00676067
ENSG00000205250	1874	E2F4	HGNC:3118	0.603795	0.000584469	0.00679854
ENSG00000103932	26015	RPAP1	HGNC:24567	0.508266	0.000585935	0.00681037
ENSG00000205885	NA	C1RL-AS1	HGNC:27461	-1.08475	0.000593528	0.00689116
ENSG00000176153	2877	GPX2	HGNC:4554	0.858232	0.000593792	0.00689116
ENSG00000065328	55388	MCM10	HGNC:18043	0.821215	0.000600145	0.00695754
ENSG00000138092	79172	CENPO	HGNC:28152	0.626215	0.000600427	0.00695754
ENSG00000198242	6147	RPL23A	HGNC:10317	-0.237118	0.000601044	0.00695938
ENSG00000144713	6161	RPL32	HGNC:10336	-0.236752	0.000601816	0.00696302
ENSG00000169813	3185	HNRNPF	HGNC:5039	0.324739	0.00060507	0.00699534
ENSG00000114127	54464	XRN1	HGNC:30654	-0.779082	0.000616038	0.00711133
ENSG00000179958	79077	DCTPP1	HGNC:28777	0.775828	0.000616038	0.00711133
ENSG00000167693	64359	NXN	HGNC:18008	0.709282	0.000618598	0.00713547
ENSG00000171766	2628	GATM	HGNC:4175	-0.366368	0.000622522	0.00717528
ENSG00000079689	10590	SCGN	HGNC:16941	0.501373	0.000624388	0.00719135
ENSG00000163479	6746	SSR2	HGNC:11324	0.270111	0.000627325	0.0072197
ENSG00000162391	338094	FAM151A	HGNC:25032	0.621098	0.000636421	0.00731884
ENSG00000160446	84885	ZDHHC12	HGNC:19159	1.30602	0.000640558	0.00735758
ENSG00000160753	23623	RUSC1	HGNC:17153	0.638226	0.000640758	0.00735758
ENSG00000163931	7086	TKT	HGNC:11834	0.478512	0.000642335	0.00737013
ENSG00000141499	55135	WRAP53	HGNC:25522	0.837094	0.000646495	0.00741009
ENSG00000174748	6138	RPL15	HGNC:10306	-0.288439	0.00064689	0.00741009
ENSG00000048140	26262	TSPAN17	HGNC:13594	1.02411	0.000647768	0.00741009
ENSG00000214063	7106	TSPAN4	HGNC:11859	1.00722	0.000647768	0.00741009
ENSG00000120437	39	ACAT2	HGNC:94	-0.389538	0.00065059	0.00743545
ENSG00000152818	7402	UTRN	HGNC:12635	-0.405891	0.000650963	0.00743545
ENSG00000106153	51142	CHCHD2	HGNC:21645	0.344841	0.000657796	0.00750786
ENSG00000147536	84296	GINS4	HGNC:28226	0.61958	0.000660353	0.00753139
ENSG00000151465	8872	CDC123	HGNC:16827	0.528563	0.000660992	0.00753303
ENSG00000116521	10067	SCAMP3	HGNC:10565	0.443337	0.000664952	0.00756772
ENSG00000140983	89941	RHOT2	HGNC:21169	0.714493	0.000665031	0.00756772
ENSG00000161638	3678	ITGA5	HGNC:6141	0.419584	0.000665759	0.00757033
ENSG00000012232	2137	EXTL3	HGNC:3518	0.476669	0.000673924	0.00765173
ENSG00000176444	1196	CLK2	HGNC:2069	-0.474004	0.000673924	0.00765173
ENSG00000039523	79567	RIPOR1	HGNC:25836	0.657173	0.000677509	0.00768669
ENSG00000166035	3990	LIPC	HGNC:6619	-0.521109	0.000683634	0.0077504
ENSG00000125445	51081	MRPS7	HGNC:14499	0.436479	0.000684947	0.0077595
ENSG00000103064	9057	SLC7A6	HGNC:11064	0.455961	0.00068645	0.00777074
ENSG00000181991	64963	MRPS11	HGNC:14050	0.797941	0.000692467	0.00783301
ENSG00000106012	23288	IQCE	HGNC:29171	0.918269	0.000693313	0.00783675
ENSG00000120896	10174	SORBS3	HGNC:30907	0.705022	0.00069929	0.00789845
ENSG00000127884	1892	ECHS1	HGNC:3151	0.361665	0.000706018	0.00796852
ENSG00000092964	1808	DPYSL2	HGNC:3014	0.53134	0.000709016	0.00799642
ENSG00000143256	5202	PFDN2	HGNC:8867	0.58687	0.000711598	0.00801478
ENSG00000122490	80148	SLC66A2	HGNC:26188	1.0752	0.000711698	0.00801478
ENSG00000106080	55033	FKBP14	HGNC:18625	-0.666781	0.000713308	0.00802696
ENSG00000130640	10844	TUBGCP2	HGNC:18599	0.556048	0.000721034	0.00810789
ENSG00000049860	3074	HEXB	HGNC:4879	-0.422361	0.000725316	0.00814468
ENSG00000110400	5818	NECTIN1	HGNC:9706	0.976109	0.000725376	0.00814468
ENSG00000169715	4493	MT1E	HGNC:7397	2.62561	0.000729871	0.0081891
ENSG00000243678	4831	NME2	HGNC:7850	0.387585	0.000732988	0.008218
ENSG00000174775	3265	HRAS	HGNC:5173	1.32739	0.000734248	0.00822607
ENSG00000125170	55715	DOK4	HGNC:19868	0.528634	0.000734835	0.00822658
ENSG00000151914	667	DST	HGNC:1090	-0.550664	0.000735886	0.00823228
ENSG00000166228	5092	PCBD1	HGNC:8646	0.497902	0.000737616	0.00824558
ENSG00000169908	4071	TM4SF1	HGNC:11853	-0.614477	0.000738854	0.00825335
ENSG00000188157	375790	AGRN	HGNC:329	0.747417	0.000746233	0.00832965
ENSG00000240972	4282	MIF	HGNC:7097	0.892252	0.00074907	0.00835518
ENSG00000160867	2264	FGFR4	HGNC:3691	0.641916	0.000754972	0.00841484
ENSG00000113719	57222	ERGIC1	HGNC:29205	0.34737	0.000756018	0.00842033
ENSG00000167770	55611	OTUB1	HGNC:23077	0.552361	0.000756635	0.00842102
ENSG00000188566	27158	NDOR1	HGNC:29838	1.12776	0.000758087	0.00843101
ENSG00000145012	4026	LPP	HGNC:6679	-0.538736	0.000760436	0.00845061
ENSG00000188807	199953	TMEM201	HGNC:33719	1.25289	0.000760961	0.00845061
ENSG00000117877	10849	CD3EAP	HGNC:24219	0.898186	0.00076551	0.00848992
ENSG00000169439	6383	SDC2	HGNC:10659	-0.359103	0.000765617	0.00848992
ENSG00000167513	81620	CDT1	HGNC:24576	0.876083	0.000773646	0.00857269
ENSG00000087086	2512	FTL	HGNC:3999	0.34067	0.000776894	0.00860048
ENSG00000131781	2330	FMO5	HGNC:3773	-0.978817	0.000777285	0.00860048
ENSG00000151929	9531	BAG3	HGNC:939	0.749543	0.000786816	0.00869353
ENSG00000030110	578	BAK1	HGNC:949	0.682744	0.000786909	0.00869353
ENSG00000186350	6256	RXRA	HGNC:10477	0.541249	0.00078741	0.00869353
ENSG00000136240	11014	KDELR2	HGNC:6305	-0.302399	0.000790941	0.00872618
ENSG00000124541	88745	RRP36	HGNC:21374	0.589093	0.000792302	0.00873095
ENSG00000116771	79814	AGMAT	HGNC:18407	0.569744	0.000792522	0.00873095
ENSG00000153071	1601	DAB2	HGNC:2662	-0.67911	0.000801005	0.00881801
ENSG00000172296	55304	SPTLC3	HGNC:16253	-0.456759	0.000809765	0.008908
ENSG00000121858	8743	TNFSF10	HGNC:11925	-1.07123	0.000817319	0.00896719
ENSG00000137834	4091	SMAD6	HGNC:6772	1.06903	0.000817319	0.00896719
ENSG00000235173	51236	HGH1	HGNC:24161	1.04112	0.000817319	0.00896719
ENSG00000176095	9807	IP6K1	HGNC:18360	0.533912	0.000817505	0.00896719
ENSG00000134744	23318	TUT4	HGNC:28981	-0.448984	0.000819879	0.00898674
ENSG00000163347	9076	CLDN1	HGNC:2032	-0.327877	0.000823925	0.00902171
ENSG00000148296	6838	SURF6	HGNC:11478	0.692182	0.000824255	0.00902171
ENSG00000106992	203	AK1	HGNC:361	0.984179	0.000829824	0.00907613
ENSG00000094804	990	CDC6	HGNC:1744	0.690453	0.000833142	0.00910587
ENSG00000123395	60673	ATG101	HGNC:25679	0.816483	0.000836917	0.00914055
ENSG00000173599	5091	PC	HGNC:8636	0.616651	0.000839541	0.00916263
ENSG00000124782	6239	RREB1	HGNC:10449	0.515958	0.000841862	0.00918137
ENSG00000117151	1486	CTBS	HGNC:2496	-0.873031	0.000847226	0.00923324
ENSG00000123472	64756	ATPAF1	HGNC:18803	-0.501574	0.000849511	0.00925152
ENSG00000151366	4718	NDUFC2	HGNC:7706	0.485238	0.000857129	0.0093278
ENSG00000182472	147968	CAPN12	HGNC:13249	-1.96784	0.000863545	0.0093909
ENSG00000065320	9423	NTN1	HGNC:8029	1.41343	0.000866532	0.00940222
ENSG00000235194	90673	PPP1R3E	HGNC:14943	-1.36106	0.000866532	0.00940222
ENSG00000249319	NA			-1.35755	0.000866532	0.00940222
ENSG00000258818	6038	RNASE4	HGNC:10047	-0.883721	0.00086706	0.00940222
ENSG00000137491	11309	SLCO2B1	HGNC:10962	-0.699325	0.000868272	0.00940865
ENSG00000143314	79590	MRPL24	HGNC:14037	0.514273	0.000870183	0.00942264
ENSG00000164045	993	CDC25A	HGNC:1725	0.689022	0.000872459	0.00944057
ENSG00000137267	7280	TUBB2A	HGNC:12412	0.584876	0.000873863	0.00944711
ENSG00000136448	4836	NMT1	HGNC:7857	0.303766	0.000874307	0.00944711
ENSG00000133030	23164	MPRIP	HGNC:30321	0.354584	0.000876604	0.00946521
ENSG00000106692	2218	FKTN	HGNC:3622	-0.58021	0.000881016	0.00950609
ENSG00000176340	1351	COX8A	HGNC:2294	0.501673	0.000891212	0.00960929
ENSG00000111897	57515	SERINC1	HGNC:13464	-0.631461	0.000895656	0.00965036
ENSG00000161547	6427	SRSF2	HGNC:10783	0.395252	0.000901387	0.00970523
ENSG00000165475	51084	CRYL1	HGNC:18246	-1.32012	0.000903403	0.00971317
ENSG00000147883	1030	CDKN2B	HGNC:1788	1.30492	0.000903403	0.00971317
ENSG00000108523	26001	RNF167	HGNC:24544	0.452449	0.000906509	0.00973969
ENSG00000189180	7581	ZNF33A	HGNC:13096	-0.584328	0.000917594	0.00985182
ENSG00000122378	84293	PRXL2A	HGNC:28651	-0.4089	0.000920622	0.00987736
ENSG00000101439	1471	CST3	HGNC:2475	0.459749	0.000924129	0.00990799
ENSG00000163596	130026	ICA1L	HGNC:14442	-0.843371	0.000925379	0.0099144
ENSG00000118046	6794	STK11	HGNC:11389	0.655698	0.000931861	0.00996386
ENSG00000198663	221477	C6orf89	HGNC:21114	-0.387522	0.000932163	0.00996386
ENSG00000213465	402	ARL2	HGNC:693	0.989777	0.000932578	0.00996386
ENSG00000151502	112936	VPS26B	HGNC:28119	0.653909	0.000932617	0.00996386
ENSG00000106261	7586	ZKSCAN1	HGNC:13101	-0.342758	0.0009348	0.00998017
ENSG00000175221	10025	MED16	HGNC:17556	0.931148	0.000939156	0.0100196
ENSG00000105723	2931	GSK3A	HGNC:4616	0.519136	0.000940225	0.010024
ENSG00000244398	NA			-0.301943	0.000957828	0.0102045
ENSG00000135763	9816	URB2	HGNC:28967	0.769938	0.000959017	0.01021
ENSG00000118816	10983	CCNI	HGNC:1595	-0.324566	0.000959978	0.0102131
ENSG00000150593	27250	PDCD4	HGNC:8763	-0.452386	0.000961199	0.010219
ENSG00000124422	23326	USP22	HGNC:12621	0.309204	0.000964018	0.0102418
ENSG00000182768	51335	NGRN	HGNC:18077	0.383203	0.000967663	0.0102733
ENSG00000143375	57530	CGN	HGNC:17429	0.334068	0.00097103	0.0103019
ENSG00000173113	51504	TRMT112	HGNC:26940	0.400563	0.000978311	0.0103719
ENSG00000164896	10922	FASTK	HGNC:24676	0.587207	0.000979798	0.0103804
ENSG00000105402	8775	NAPA	HGNC:7641	0.451388	0.000982178	0.0103967
ENSG00000108179	10105	PPIF	HGNC:9259	0.420992	0.000982701	0.0103967
ENSG00000102103	10084	PQBP1	HGNC:9330	0.453316	0.000992499	0.010493
ENSG00000185298	339230	CCDC137	HGNC:33451	0.904939	0.000994284	0.0105014
ENSG00000059122	84256	FLYWCH1	HGNC:25404	1.00414	0.000996025	0.0105014
ENSG00000115286	374291	NDUFS7	HGNC:7714	0.982768	0.000996025	0.0105014
ENSG00000167780	8435	SOAT2	HGNC:11178	-0.73167	0.00099605	0.0105014
ENSG00000137880	2644	GCHFR	HGNC:4194	0.85535	0.00101224	0.0106647
ENSG00000182551	55256	ADI1	HGNC:30576	0.457167	0.00102768	0.0108198
ENSG00000115866	1615	DARS1	HGNC:2678	-0.413862	0.00103443	0.0108834
ENSG00000204388	3304	HSPA1B	HGNC:5233	0.660305	0.00103861	0.0109198
ENSG00000124571	57510	XPO5	HGNC:17675	0.449894	0.00104038	0.0109309
ENSG00000188338	10991	SLC38A3	HGNC:18044	-1.03545	0.00104158	0.0109359
ENSG00000148411	138151	NACC2	HGNC:23846	0.787368	0.00105807	0.0111014
ENSG00000153291	9481	SLC25A27	HGNC:21065	-1.04548	0.00105911	0.0111022
ENSG00000093009	8318	CDC45	HGNC:1739	0.649773	0.00105961	0.0111022
ENSG00000105568	5518	PPP2R1A	HGNC:9302	0.3844	0.00106201	0.0111197
ENSG00000285508	NA			1.6178	0.00106879	0.0111829
ENSG00000171759	5053	PAH	HGNC:8582	-0.298556	0.00107022	0.0111902
ENSG00000272333	9757	KMT2B	HGNC:15840	0.548149	0.00107191	0.0111992
ENSG00000216775	NA			-0.747769	0.0010732	0.0111992
ENSG00000088812	8455	ATRN	HGNC:885	-0.3752	0.00107425	0.0111992
ENSG00000110721	1119	CHKA	HGNC:1937	0.319208	0.00107471	0.0111992
ENSG00000168397	23192	ATG4B	HGNC:20790	0.507385	0.00107476	0.0111992
ENSG00000102030	8260	NAA10	HGNC:18704	0.792698	0.0010798	0.011244
ENSG00000160075	29101	SSU72	HGNC:25016	0.379267	0.00108264	0.0112658
ENSG00000108773	2648	KAT2A	HGNC:4201	0.536788	0.0010859	0.011292
ENSG00000076662	3385	ICAM3	HGNC:5346	1.13644	0.001087	0.0112938
ENSG00000091490	23231	SEL1L3	HGNC:29108	0.366754	0.00108756	0.0112938
ENSG00000186468	6228	RPS23	HGNC:10410	-0.297526	0.00109026	0.0113141
ENSG00000172071	9451	EIF2AK3	HGNC:3255	-0.598855	0.00109453	0.0113507
ENSG00000166562	90701	SEC11C	HGNC:23400	0.825684	0.00109584	0.0113566
ENSG00000088038	4849	CNOT3	HGNC:7879	0.510388	0.0011103	0.0114985
ENSG00000168899	10791	VAMP5	HGNC:12646	0.977053	0.0011193	0.011576
ENSG00000155034	80028	FBXL18	HGNC:21874	0.955034	0.0011193	0.011576
ENSG00000078369	2782	GNB1	HGNC:4396	0.291716	0.00112676	0.0116452
ENSG00000140632	84656	GLYR1	HGNC:24434	0.344504	0.00113032	0.0116741
ENSG00000185236	9230	RAB11B	HGNC:9761	0.753362	0.00113288	0.0116926
ENSG00000162817	79762	C1orf115	HGNC:25873	-0.390776	0.00114663	0.0118264
ENSG00000168758	54910	SEMA4C	HGNC:10731	0.559217	0.00115023	0.0118556
ENSG00000204560	8449	DHX16	HGNC:2739	0.513584	0.00115608	0.0119077
ENSG00000153879	1054	CEBPG	HGNC:1837	-0.509937	0.00116119	0.0119524
ENSG00000183011	84316	NAA38	HGNC:28212	0.951809	0.00116279	0.0119526
ENSG00000180758	80045	GPR157	HGNC:23687	-0.943542	0.00116279	0.0119526
ENSG00000013375	5238	PGM3	HGNC:8907	-0.352159	0.00117366	0.0120562
ENSG00000007062	8842	PROM1	HGNC:9454	0.381114	0.00117534	0.0120652
ENSG00000043143	23338	JADE2	HGNC:22984	0.710826	0.00117789	0.0120833
ENSG00000162769	28982	FLVCR1	HGNC:24682	-0.623289	0.00118491	0.0121471
ENSG00000115009	6364	CCL20	HGNC:10619	-0.937627	0.00118914	0.0121823
ENSG00000104998	9466	IL27RA	HGNC:17290	0.881411	0.00119117	0.0121949
ENSG00000169972	126789	PUSL1	HGNC:26914	1.43773	0.00120072	0.0122821
ENSG00000214022	29803	REPIN1	HGNC:17922	0.479246	0.00120131	0.0122821
ENSG00000161980	51728	POLR3K	HGNC:14121	0.852499	0.00120959	0.0123585
ENSG00000136280	83605	CCM2	HGNC:21708	0.639021	0.0012114	0.0123686
ENSG00000286140	113455421	DERPC	HGNC:54084	0.577518	0.00121708	0.0124183
ENSG00000132522	2874	GPS2	HGNC:4550	0.664089	0.00121812	0.0124206
ENSG00000151012	23657	SLC7A11	HGNC:11059	-1.11257	0.00123391	0.0125732
ENSG00000258232	NA			0.881794	0.00123654	0.0125916
ENSG00000085840	4998	ORC1	HGNC:8487	0.546796	0.00124464	0.0126655
ENSG00000173812	10209	EIF1	HGNC:3249	-0.410066	0.00124823	0.0126936
ENSG00000157954	26100	WIPI2	HGNC:32225	0.465107	0.00124967	0.0126997
ENSG00000181458	55076	TMEM45A	HGNC:25480	-0.94849	0.0012522	0.0127169
ENSG00000055950	84545	MRPL43	HGNC:14517	0.61234	0.00125927	0.0127801
ENSG00000234678	NA	ELF3-AS1	HGNC:40211	-1.61855	0.00126496	0.0128171
ENSG00000162062	80178	TEDC2	HGNC:25849	1.56131	0.00126496	0.0128171
ENSG00000251562	NA	MALAT1	HGNC:29665	-0.534059	0.00126544	0.0128171
ENSG00000141076	84916	UTP4	HGNC:1983	0.531432	0.00126645	0.0128188
ENSG00000090266	4708	NDUFB2	HGNC:7697	0.569826	0.00126801	0.012826
ENSG00000165874	NA	SHLD2P1	HGNC:31425	-1.29488	0.00127	0.0128377
ENSG00000131584	116983	ACAP3	HGNC:16754	0.635802	0.00128228	0.0129391
ENSG00000140320	22893	BAHD1	HGNC:29153	0.668728	0.00128259	0.0129391
ENSG00000042493	822	CAPG	HGNC:1474	0.656532	0.00128259	0.0129391
ENSG00000109881	91057	CCDC34	HGNC:25079	0.605238	0.00128419	0.0129467
ENSG00000088305	1789	DNMT3B	HGNC:2979	0.779259	0.00128586	0.0129549
ENSG00000108829	55379	LRRC59	HGNC:28817	0.296442	0.00129654	0.0130432
ENSG00000149573	10205	MPZL2	HGNC:3496	-0.54288	0.0012972	0.0130432
ENSG00000108924	3131	HLF	HGNC:4977	-0.533804	0.0012972	0.0130432
ENSG00000234851	NA	RPL23AP42	HGNC:35942	0.957208	0.00130724	0.0131355
ENSG00000256663	NA			2.58948	0.00131423	0.013195
ENSG00000167969	1632	ECI1	HGNC:2703	0.750514	0.0013149	0.013195
ENSG00000243156	57553	MICAL3	HGNC:24694	0.491404	0.0013399	0.013437
ENSG00000156983	7862	BRPF1	HGNC:14255	0.539378	0.00134188	0.013442
ENSG00000103194	9100	USP10	HGNC:12608	0.34835	0.00134217	0.013442
ENSG00000140854	10300	KATNB1	HGNC:6217	0.960523	0.00134391	0.0134506
ENSG00000172270	682	BSG	HGNC:1116	0.609314	0.0013548	0.0135506
ENSG00000153774	10428	CFDP1	HGNC:1873	-0.382907	0.00136023	0.013596
ENSG00000142192	351	APP	HGNC:620	0.237472	0.00136882	0.0136729
ENSG00000095637	10580	SORBS1	HGNC:14565	-0.610938	0.00138633	0.0138387
ENSG00000101158	51497	NELFCD	HGNC:15934	0.399863	0.00139031	0.0138694
ENSG00000071462	114049	BUD23	HGNC:16405	0.544789	0.00139231	0.0138802
ENSG00000149311	472	ATM	HGNC:795	-0.41443	0.00139776	0.0139254
ENSG00000151715	120224	TMEM45B	HGNC:25194	-1.41459	0.00140871	0.0140253
ENSG00000086475	22929	SEPHS1	HGNC:19685	0.375062	0.00141149	0.0140438
ENSG00000135744	183	AGT	HGNC:333	-0.594226	0.0014156	0.0140721
ENSG00000175550	10589	DRAP1	HGNC:3019	0.787045	0.00141619	0.0140721
ENSG00000140365	54939	COMMD4	HGNC:26027	0.629366	0.00141833	0.0140832
ENSG00000116761	1491	CTH	HGNC:2501	-0.891534	0.00141944	0.0140832
ENSG00000140043	145482	PTGR2	HGNC:20149	-0.593463	0.00142008	0.0140832
ENSG00000107833	10360	NPM3	HGNC:7931	0.677251	0.00142691	0.0141417
ENSG00000119403	26147	PHF19	HGNC:24566	0.655974	0.00143119	0.0141671
ENSG00000170525	5209	PFKFB3	HGNC:8874	0.557633	0.00143134	0.0141671
ENSG00000181817	84967	LSM10	HGNC:17562	0.877589	0.00144358	0.014279
ENSG00000049239	9563	H6PD	HGNC:4795	-0.566174	0.00144717	0.0143052
ENSG00000136718	92856	IMP4	HGNC:30856	0.579145	0.00144923	0.0143162
ENSG00000171222	51282	SCAND1	HGNC:10566	1.5612	0.00145564	0.0143702
ENSG00000138768	8615	USO1	HGNC:30904	-0.329462	0.00146058	0.0144096
ENSG00000133639	694	BTG1	HGNC:1130	-0.45123	0.0014668	0.0144616
ENSG00000111266	80824	DUSP16	HGNC:17909	-0.459785	0.00147009	0.0144846
ENSG00000109814	7358	UGDH	HGNC:12525	-0.449251	0.00147203	0.0144943
ENSG00000165238	65268	WNK2	HGNC:14542	1.11448	0.00147627	0.0145267
ENSG00000196531	4666	NACA	HGNC:7629	-0.270303	0.00148706	0.0146234
ENSG00000078902	54472	TOLLIP	HGNC:16476	0.614725	0.00149241	0.0146666
ENSG00000182196	51329	ARL6IP4	HGNC:18076	0.462064	0.0014943	0.0146756
ENSG00000213928	10379	IRF9	HGNC:6131	-1.38404	0.00150328	0.0147543
ENSG00000181610	51649	MRPS23	HGNC:14509	0.47041	0.0015066	0.0147773
ENSG00000137145	55667	DENND4C	HGNC:26079	-0.641918	0.00150951	0.0147963
ENSG00000171206	81603	TRIM8	HGNC:15579	0.598773	0.00151413	0.014832
ENSG00000074416	11343	MGLL	HGNC:17038	0.366569	0.0015165	0.0148331
ENSG00000257743	93432	MGAM2	HGNC:28101	-2.11596	0.00151717	0.0148331
ENSG00000185347	283643	TEDC1	HGNC:20127	2.01684	0.00151717	0.0148331
ENSG00000044115	1495	CTNNA1	HGNC:2509	0.275474	0.0015227	0.0148777
ENSG00000274979	NA			-1.04268	0.00152862	0.0149259
ENSG00000095564	9044	BTAF1	HGNC:17307	-0.349481	0.00153076	0.0149372
ENSG00000152256	5163	PDK1	HGNC:8809	-0.551097	0.00154359	0.0150498
ENSG00000187742	79048	SECISBP2	HGNC:30972	-0.454988	0.00154428	0.0150498
ENSG00000126705	27245	AHDC1	HGNC:25230	1.33563	0.00155508	0.0151453
ENSG00000244062	NA			-1.2184	0.00155962	0.0151798
ENSG00000126768	10245	TIMM17B	HGNC:17310	0.45706	0.00156214	0.0151901
ENSG00000196313	9883	POM121	HGNC:19702	0.392135	0.0015629	0.0151901
ENSG00000164715	22853	LMTK2	HGNC:17880	0.325384	0.00156368	0.0151901
ENSG00000128271	135	ADORA2A	HGNC:263	1.224	0.00157146	0.015256
ENSG00000164574	55568	GALNT10	HGNC:19873	0.578103	0.00157399	0.0152708
ENSG00000161021	9794	MAML1	HGNC:13632	0.456493	0.00158293	0.0153478
ENSG00000175309	85007	PHYKPL	HGNC:28249	-0.935067	0.00159305	0.015436
ENSG00000147133	6872	TAF1	HGNC:11535	-0.582535	0.00161503	0.015639
ENSG00000140829	9785	DHX38	HGNC:17211	0.332021	0.00161784	0.0156563
ENSG00000134324	23175	LPIN1	HGNC:13345	-0.67485	0.00163217	0.0157849
ENSG00000103502	10423	CDIPT	HGNC:1769	0.619323	0.00166005	0.0160443
ENSG00000213145	1396	CRIP1	HGNC:2360	1.65663	0.00166338	0.0160561
ENSG00000227392	NA	HPN-AS1	HGNC:47041	-1.57142	0.00166338	0.0160561
ENSG00000198695	4541	MT-ND6	HGNC:7462	-0.415074	0.00167156	0.0161248
ENSG00000107679	59338	PLEKHA1	HGNC:14335	-0.512589	0.00167621	0.0161594
ENSG00000173065	55731	FAM222B	HGNC:25563	0.650408	0.00168105	0.0161958
ENSG00000074219	8463	TEAD2	HGNC:11715	0.592593	0.00168765	0.0162491
ENSG00000178950	2580	GAK	HGNC:4113	0.471496	0.00169042	0.0162559
ENSG00000158526	90121	TSR2	HGNC:25455	0.430107	0.00169049	0.0162559
ENSG00000183283	9802	DAZAP2	HGNC:2684	-0.280011	0.00169612	0.0162997
ENSG00000129083	1315	COPB1	HGNC:2231	-0.318047	0.00169921	0.0163191
ENSG00000168140	114990	VASN	HGNC:18517	1.0494	0.0017004	0.0163202
ENSG00000100296	8563	THOC5	HGNC:19074	0.376525	0.00170395	0.0163439
ENSG00000173531	4485	MST1	HGNC:7380	-1.1862	0.0017077	0.0163634
ENSG00000174021	2787	GNG5	HGNC:4408	0.39559	0.00170813	0.0163634
ENSG00000170027	7532	YWHAG	HGNC:12852	0.317155	0.00171308	0.0164004
ENSG00000140988	6187	RPS2	HGNC:10404	0.363513	0.00172259	0.0164812
ENSG00000144560	9686	VGLL4	HGNC:28966	0.47755	0.00172392	0.0164835
ENSG00000104324	10404	CPQ	HGNC:16910	-0.865568	0.00172811	0.0165131
ENSG00000150991	7316	UBC	HGNC:12468	-0.323469	0.00173797	0.016597
ENSG00000142657	5226	PGD	HGNC:8891	0.247454	0.00173933	0.0165995
ENSG00000100395	83746	L3MBTL2	HGNC:18594	0.620026	0.00174243	0.0166187
ENSG00000138326	6229	RPS24	HGNC:10411	-0.311448	0.0017439	0.0166222
ENSG00000170515	5036	PA2G4	HGNC:8550	0.49066	0.00175113	0.0166807
ENSG00000171681	55729	ATF7IP	HGNC:20092	-0.373744	0.00176657	0.0168173
ENSG00000161671	284361	EMC10	HGNC:27609	0.753319	0.00177913	0.0169262
ENSG00000115541	3336	HSPE1	HGNC:5269	0.587883	0.00178586	0.0169796
ENSG00000139641	23344	ESYT1	HGNC:29534	0.312424	0.00179003	0.0170086
ENSG00000011021	1185	CLCN6	HGNC:2024	-0.70277	0.00179547	0.0170374
ENSG00000058262	29927	SEC61A1	HGNC:18276	0.323392	0.00179563	0.0170374
ENSG00000121410	1	A1BG	HGNC:5	-1.21405	0.00179642	0.0170374
ENSG00000070214	23446	SLC44A1	HGNC:18798	-0.351333	0.00180411	0.0170997
ENSG00000124181	5335	PLCG1	HGNC:9065	0.33811	0.0018074	0.0171202
ENSG00000172366	84331	MCRIP2	HGNC:14142	1.10848	0.00183135	0.0173362
ENSG00000177303	57513	CASKIN2	HGNC:18200	1.00667	0.00183767	0.0173853
ENSG00000163993	6286	S100P	HGNC:10504	0.446711	0.00184578	0.0174511
ENSG00000284976	NA			1.28938	0.00185022	0.0174761
ENSG00000269604	NA			0.733475	0.00185109	0.0174761
ENSG00000149084	51144	HSD17B12	HGNC:18646	-0.409393	0.00185188	0.0174761
ENSG00000181222	5430	POLR2A	HGNC:9187	0.391442	0.00185465	0.0174849
ENSG00000171365	1184	CLCN5	HGNC:2023	-0.534694	0.0018551	0.0174849
ENSG00000179532	144132	DNHD1	HGNC:26532	-0.815679	0.00185886	0.0175094
ENSG00000018236	1272	CNTN1	HGNC:2171	-1.15877	0.00186856	0.0175791
ENSG00000179348	2624	GATA2	HGNC:4171	1.14643	0.00186856	0.0175791
ENSG00000204219	6920	TCEA3	HGNC:11615	-0.469084	0.00187627	0.0176326
ENSG00000278615	102288414	C11orf98	HGNC:51238	0.568001	0.00187657	0.0176326
ENSG00000165280	7415	VCP	HGNC:12666	0.339192	0.00187894	0.0176439
ENSG00000241343	6173	RPL36A	HGNC:10359	-0.432479	0.00188687	0.0177074
ENSG00000169490	83877	TM2D2	HGNC:24127	0.492803	0.00189113	0.0177365
ENSG00000139540	283375	SLC39A5	HGNC:20502	-1.22258	0.00191171	0.0179185
ENSG00000075151	8672	EIF4G3	HGNC:3298	-0.294686	0.0019215	0.0179992
ENSG00000239305	7844	RNF103	HGNC:12859	-0.601205	0.00192323	0.0180043
ENSG00000198589	987	LRBA	HGNC:1742	-0.421596	0.00193727	0.0181245
ENSG00000104885	84444	DOT1L	HGNC:24948	0.531854	0.00193957	0.0181349
ENSG00000138629	84993	UBL7	HGNC:28221	0.618251	0.00194227	0.0181402
ENSG00000172613	5883	RAD9A	HGNC:9827	0.692321	0.00194274	0.0181402
ENSG00000197114	84619	ZGPAT	HGNC:15948	1.0352	0.00194491	0.0181402
ENSG00000182511	2242	FES	HGNC:3657	1.02494	0.00194491	0.0181402
ENSG00000182473	23265	EXOC7	HGNC:23214	0.424362	0.00195183	0.0181936
ENSG00000130725	9040	UBE2M	HGNC:12491	0.504086	0.00196505	0.0183056
ENSG00000163466	10109	ARPC2	HGNC:705	0.34632	0.00197139	0.0183534
ENSG00000176248	29882	ANAPC2	HGNC:19989	0.659377	0.00197553	0.0183806
ENSG00000141858	90378	SAMD1	HGNC:17958	0.742755	0.00198021	0.0184129
ENSG00000143321	3068	HDGF	HGNC:4856	0.421217	0.00198406	0.0184374
ENSG00000123143	5585	PKN1	HGNC:9405	0.535444	0.00198893	0.0184701
ENSG00000108604	6603	SMARCD2	HGNC:11107	0.442568	0.00199001	0.0184701
ENSG00000130309	79709	COLGALT1	HGNC:26182	0.374869	0.00200475	0.0185957
ENSG00000117461	8503	PIK3R3	HGNC:8981	0.5765	0.00200671	0.0186025
ENSG00000007520	115939	TSR3	HGNC:14175	0.924641	0.00200986	0.0186141
ENSG00000127054	54973	INTS11	HGNC:26052	0.529297	0.00201097	0.0186141
ENSG00000116678	3953	LEPR	HGNC:6554	-0.804242	0.00201165	0.0186141
ENSG00000143418	29956	CERS2	HGNC:14076	-0.409398	0.00201286	0.0186141
ENSG00000185651	7332	UBE2L3	HGNC:12488	0.331	0.00201758	0.0186464
ENSG00000179912	22864	R3HDM2	HGNC:29167	-0.469161	0.00202442	0.0186982
ENSG00000139405	84934	RITA1	HGNC:25925	0.709167	0.00202989	0.0187374
ENSG00000126012	8242	KDM5C	HGNC:11114	0.30709	0.00203994	0.0188187
ENSG00000254726	92312	MEX3A	HGNC:33482	0.456494	0.00204324	0.0188377
ENSG00000002834	3927	LASP1	HGNC:6513	0.352454	0.00204972	0.018886
ENSG00000007968	1870	E2F2	HGNC:3114	0.884578	0.00205172	0.0188929
ENSG00000188603	1201	CLN3	HGNC:2074	0.521012	0.00205978	0.0189557
ENSG00000075218	51512	GTSE1	HGNC:13698	0.621838	0.00206233	0.0189608
ENSG00000112769	3910	LAMA4	HGNC:6484	-0.685552	0.00206282	0.0189608
ENSG00000165997	221079	ARL5B	HGNC:23052	-0.41321	0.00206876	0.0189851
ENSG00000140105	7453	WARS1	HGNC:12729	0.494274	0.00206913	0.0189851
ENSG00000180767	166012	CHST13	HGNC:21755	0.851255	0.00206921	0.0189851
ENSG00000085224	546	ATRX	HGNC:886	-0.356457	0.00207181	0.0189974
ENSG00000146109	29777	ABT1	HGNC:17369	0.640773	0.00207893	0.0190513
ENSG00000101444	191	AHCY	HGNC:343	0.267275	0.00209046	0.0191454
ENSG00000078070	56922	MCCC1	HGNC:6936	-0.495928	0.00209496	0.019175
ENSG00000118733	118427	OLFM3	HGNC:17990	-1.4159	0.00209632	0.0191759
ENSG00000105287	25865	PRKD2	HGNC:17293	0.762647	0.00211557	0.0193404
ENSG00000009950	51085	MLXIPL	HGNC:12744	-1.13929	0.00212565	0.0194209
ENSG00000101945	6839	SUV39H1	HGNC:11479	0.517053	0.00213102	0.0194582
ENSG00000143179	7371	UCK2	HGNC:12562	0.498287	0.00213322	0.0194666
ENSG00000184575	11260	XPOT	HGNC:12826	-0.280813	0.00213503	0.0194714
ENSG00000185043	10519	CIB1	HGNC:16920	0.533286	0.00213973	0.0195026
ENSG00000093010	1312	COMT	HGNC:2228	0.725779	0.00215305	0.0196122
ENSG00000214719	NA			-0.938451	0.00216881	0.0197322
ENSG00000161091	126321	MFSD12	HGNC:28299	0.929725	0.00216881	0.0197322
ENSG00000136856	29988	SLC2A8	HGNC:13812	0.773026	0.00217191	0.0197486
ENSG00000150779	26521	TIMM8B	HGNC:11818	0.636133	0.00218736	0.0198772
ENSG00000242028	25764	HYPK	HGNC:18418	-1.13661	0.00219843	0.0199658
ENSG00000111674	2026	ENO2	HGNC:3353	-1.00409	0.00221025	0.0200612
ENSG00000099203	11018	TMED1	HGNC:17291	0.801321	0.0022175	0.020103
ENSG00000100056	8220	ESS2	HGNC:16817	0.788646	0.0022175	0.020103
ENSG00000161179	150223	YDJC	HGNC:27158	0.914338	0.00222837	0.0201666
ENSG00000122547	80820	EEPD1	HGNC:22223	0.906859	0.00222837	0.0201666
ENSG00000101161	24148	PRPF6	HGNC:15860	0.363895	0.0022285	0.0201666
ENSG00000140534	90381	TICRR	HGNC:28704	0.576694	0.00223745	0.0202355
ENSG00000261701	3250	HPR	HGNC:5156	-1.19741	0.00223897	0.0202373
ENSG00000198746	63906	GPATCH3	HGNC:25720	0.703984	0.00225501	0.0203701
ENSG00000130254	9667	SAFB2	HGNC:21605	0.481475	0.00226509	0.020449
ENSG00000253898	NA	LINC01419	HGNC:50712	-0.51763	0.00226925	0.0204641
ENSG00000172164	6641	SNTB1	HGNC:11168	-0.413858	0.00226945	0.0204641
ENSG00000162772	467	ATF3	HGNC:785	-1.50901	0.00227117	0.0204674
ENSG00000139194	83758	RBP5	HGNC:15847	-0.974307	0.00233197	0.0210029
ENSG00000179152	285343	TCAIM	HGNC:25241	-0.421733	0.00233899	0.0210367
ENSG00000152217	26040	SETBP1	HGNC:15573	-0.598748	0.00233939	0.0210367
ENSG00000114767	9136	RRP9	HGNC:16829	0.783559	0.00233987	0.0210367
ENSG00000104341	55353	LAPTM4B	HGNC:13646	0.43552	0.00234495	0.0210699
ENSG00000171227	140738	TMEM37	HGNC:18216	-0.42643	0.00235354	0.0211346
ENSG00000103591	79719	AAGAB	HGNC:25662	0.421193	0.00235507	0.0211359
ENSG00000082781	3693	ITGB5	HGNC:6160	0.392575	0.00236043	0.0211715
ENSG00000130707	445	ASS1	HGNC:758	-0.784673	0.00236279	0.0211801
ENSG00000143515	57198	ATP8B2	HGNC:13534	0.326925	0.0023744	0.0212717
ENSG00000129347	65095	KRI1	HGNC:25769	0.542338	0.00237841	0.021295
ENSG00000100889	5106	PCK2	HGNC:8725	-0.845113	0.00238178	0.0213126
ENSG00000074590	9891	NUAK1	HGNC:14311	-0.626434	0.00241459	0.0215935
ENSG00000053372	51154	MRTO4	HGNC:18477	0.512773	0.00243767	0.0217693
ENSG00000088356	81572	PDRG1	HGNC:16119	0.63965	0.00243854	0.0217693
ENSG00000164916	221937	FOXK1	HGNC:23480	0.626357	0.00243854	0.0217693
ENSG00000120805	400	ARL1	HGNC:692	-0.342036	0.00244179	0.0217855
ENSG00000144136	6574	SLC20A1	HGNC:10946	-0.359793	0.00244405	0.0217929
ENSG00000179361	10620	ARID3B	HGNC:14350	0.50534	0.00245262	0.0218556
ENSG00000124702	116138	KLHDC3	HGNC:20704	0.382695	0.00245396	0.0218556
ENSG00000109089	30850	CDR2L	HGNC:29999	1.06651	0.00245898	0.0218631
ENSG00000273066	NA			-1.04437	0.00245898	0.0218631
ENSG00000144935	7220	TRPC1	HGNC:12333	-0.889971	0.00246095	0.0218631
ENSG00000166925	81628	TSC22D4	HGNC:21696	0.878063	0.00246095	0.0218631
ENSG00000166340	1200	TPP1	HGNC:2073	-0.404453	0.00246199	0.0218631
ENSG00000132329	10267	RAMP1	HGNC:9843	1.42057	0.00246769	0.0218882
ENSG00000204922	790955	UQCC3	HGNC:34399	1.39467	0.00246769	0.0218882
ENSG00000170043	58485	TRAPPC1	HGNC:19894	0.473788	0.00247219	0.0219153
ENSG00000173156	29984	RHOD	HGNC:670	0.86535	0.00247827	0.0219533
ENSG00000113083	4015	LOX	HGNC:6664	-0.373151	0.00247936	0.0219533
ENSG00000164938	94241	TP53INP1	HGNC:18022	-0.981503	0.00248946	0.0220238
ENSG00000073578	6389	SDHA	HGNC:10680	0.338227	0.00249052	0.0220238
ENSG00000178401	79962	DNAJC22	HGNC:25802	0.371875	0.00249167	0.0220238
ENSG00000183741	23466	CBX6	HGNC:1556	0.734508	0.00250491	0.0221279
ENSG00000075856	9733	SART3	HGNC:16860	0.33572	0.00251849	0.022235
ENSG00000007202	9703	KIAA0100	HGNC:28960	0.314484	0.00254725	0.0224758
ENSG00000243927	64968	MRPS6	HGNC:14051	0.626398	0.00256382	0.0226089
ENSG00000173171	4580	MTX1	HGNC:7504	0.446743	0.00257409	0.0226732
ENSG00000129245	9513	FXR2	HGNC:4024	0.444057	0.00257409	0.0226732
ENSG00000104915	8677	STX10	HGNC:11428	0.671255	0.00257941	0.0227054
ENSG00000258429	64146	PDF	HGNC:30012	2.29893	0.00258074	0.0227054
ENSG00000269858	112398	EGLN2	HGNC:14660	0.64106	0.00258296	0.0227118
ENSG00000228315	NA	GUSBP11	HGNC:42325	-0.537974	0.00261793	0.0230012
ENSG00000102317	5935	RBM3	HGNC:9900	-0.282539	0.0026189	0.0230012
ENSG00000198792	25829	TMEM184B	HGNC:1310	0.575913	0.00262393	0.0230321
ENSG00000174547	65003	MRPL11	HGNC:14042	0.31345	0.00262779	0.0230527
ENSG00000196498	9612	NCOR2	HGNC:7673	0.705174	0.00263082	0.0230659
ENSG00000157764	673	BRAF	HGNC:1097	-0.46469	0.00263253	0.0230677
ENSG00000139144	5288	PIK3C2G	HGNC:8973	-1.13546	0.0026399	0.0231096
ENSG00000159792	5681	PSKH1	HGNC:9529	0.510847	0.00264036	0.0231096
ENSG00000152082	80097	MZT2B	HGNC:25886	1.03252	0.00265971	0.0232656
ENSG00000156860	64319	FBRS	HGNC:20442	0.705881	0.00266877	0.0233314
ENSG00000168137	55209	SETD5	HGNC:25566	-0.27357	0.00267603	0.0233696
ENSG00000080603	10847	SRCAP	HGNC:16974	0.442632	0.00267621	0.0233696
ENSG00000196557	8912	CACNA1H	HGNC:1395	1.22832	0.00268307	0.0233909
ENSG00000228474	100128731	OST4	HGNC:32483	0.429531	0.00268313	0.0233909
ENSG00000163902	6184	RPN1	HGNC:10381	0.224902	0.00268327	0.0233909
ENSG00000142327	57140	RNPEPL1	HGNC:10079	0.878238	0.00270777	0.0235859
ENSG00000143624	65123	INTS3	HGNC:26153	0.325242	0.00270887	0.0235859
ENSG00000065268	57418	WDR18	HGNC:17956	0.842777	0.0027103	0.0235859
ENSG00000109066	54868	TMEM104	HGNC:25984	0.647069	0.00273199	0.0237611
ENSG00000065427	3735	KARS1	HGNC:6215	0.390408	0.00274015	0.0238184
ENSG00000167548	8085	KMT2D	HGNC:7133	0.465097	0.00277193	0.024081
ENSG00000100426	9889	ZBED4	HGNC:20721	0.44489	0.00277569	0.0240998
ENSG00000273899	79159	NOL12	HGNC:28585	0.954632	0.0028048	0.0243387
ENSG00000234906	344	APOC2	HGNC:609	-0.325944	0.00281361	0.0244012
ENSG00000115946	56902	PNO1	HGNC:32790	0.623022	0.00282596	0.0244943
ENSG00000111678	113246	C12orf57	HGNC:29521	0.70079	0.00283897	0.0245931
ENSG00000184232	220323	OAF	HGNC:28752	0.558419	0.00284515	0.0246326
ENSG00000017797	10928	RALBP1	HGNC:9841	0.3245	0.00286257	0.0247693
ENSG00000100258	91289	LMF2	HGNC:25096	0.763708	0.00286668	0.0247907
ENSG00000175792	8607	RUVBL1	HGNC:10474	0.445844	0.00287381	0.0248383
ENSG00000089289	3476	IGBP1	HGNC:5461	-0.493827	0.00288133	0.0248891
ENSG00000206503	3105	HLA-A	HGNC:4931	-0.671597	0.00289542	0.0249966
ENSG00000143157	57645	POGK	HGNC:18800	0.44112	0.00291526	0.0251536
ENSG00000140479	5046	PCSK6	HGNC:8569	-0.524866	0.00291761	0.0251596
ENSG00000198176	7027	TFDP1	HGNC:11749	0.460909	0.00294016	0.0253397
ENSG00000259347	NA			-1.66582	0.00294266	0.0253469
ENSG00000105173	898	CCNE1	HGNC:1589	0.901921	0.0029528	0.0254198
ENSG00000107372	7763	ZFAND5	HGNC:13008	-0.331514	0.00295833	0.025453
ENSG00000135678	1368	CPM	HGNC:2311	-0.421183	0.00301003	0.0258832
ENSG00000106771	23731	TMEM245	HGNC:1363	-0.362526	0.00301962	0.0259509
ENSG00000110048	5007	OSBP	HGNC:8503	-0.265975	0.00302866	0.026014
ENSG00000100105	23598	PATZ1	HGNC:13071	0.641	0.00303231	0.0260306
ENSG00000076864	5909	RAP1GAP	HGNC:9858	0.676079	0.00304085	0.0260892
ENSG00000160633	6294	SAFB	HGNC:10520	0.340494	0.00304626	0.0261209
ENSG00000118564	26234	FBXL5	HGNC:13602	-0.472272	0.00304859	0.0261261
ENSG00000198258	59286	UBL5	HGNC:13736	0.372364	0.00306116	0.026219
ENSG00000214253	51024	FIS1	HGNC:21689	0.460554	0.00306935	0.0262744
ENSG00000154832	30827	CXXC1	HGNC:24343	0.774211	0.00308092	0.0263586
ENSG00000123146	976	ADGRE5	HGNC:1711	0.725158	0.00308996	0.0264062
ENSG00000027847	11285	B4GALT7	HGNC:930	0.711869	0.00308996	0.0264062
ENSG00000065057	4913	NTHL1	HGNC:8028	1.36676	0.00309875	0.0264665
ENSG00000227057	9277	WDR46	HGNC:13923	0.49712	0.00310624	0.0265156
ENSG00000115694	10494	STK25	HGNC:11404	0.398653	0.00311046	0.0265366
ENSG00000113296	7060	THBS4	HGNC:11788	-0.381903	0.003114	0.026552
ENSG00000179889	23042	PDXDC1	HGNC:28995	-0.284204	0.00312259	0.0266102
ENSG00000188846	9045	RPL14	HGNC:10305	-0.259265	0.00313261	0.0266807
ENSG00000254772	1937	EEF1G	HGNC:3213	-0.244946	0.00316019	0.0269006
ENSG00000137825	3706	ITPKA	HGNC:6178	1.1414	0.00317103	0.0269746
ENSG00000089486	29965	CDIP1	HGNC:13234	0.551721	0.00317244	0.0269746
ENSG00000118898	5493	PPL	HGNC:9273	1.24572	0.00319785	0.0271663
ENSG00000168255	NA	POLR2J3	HGNC:33853	0.680248	0.00319855	0.0271663
ENSG00000148824	92170	MTG1	HGNC:32159	0.65174	0.00321127	0.0272286
ENSG00000226752	NA	CUTALP	HGNC:27367	-0.642843	0.00321127	0.0272286
ENSG00000073350	3993	LLGL2	HGNC:6629	0.641298	0.00321127	0.0272286
ENSG00000104142	57617	VPS18	HGNC:15972	0.662652	0.00321526	0.0272473
ENSG00000197343	79027	ZNF655	HGNC:30899	-0.431164	0.00322719	0.0273331
ENSG00000110871	84274	COQ5	HGNC:28722	-0.572035	0.00323694	0.0274004
ENSG00000176087	113829	SLC35A4	HGNC:20753	0.462757	0.00323964	0.0274081
ENSG00000117748	6118	RPA2	HGNC:10290	0.403183	0.00325019	0.027482
ENSG00000130522	3727	JUND	HGNC:6206	-0.934744	0.00326351	0.0275653
ENSG00000154305	375056	MIA3	HGNC:24008	-0.36121	0.00326367	0.0275653
ENSG00000140319	6727	SRP14	HGNC:11299	0.287087	0.0032709	0.0276111
ENSG00000103495	4150	MAZ	HGNC:6914	0.376378	0.00328571	0.0277207
ENSG00000174738	9975	NR1D2	HGNC:7963	-0.734954	0.00329731	0.0278031
ENSG00000117411	8704	B4GALT2	HGNC:925	0.542703	0.00330042	0.0278139
ENSG00000167671	80700	UBXN6	HGNC:14928	0.608934	0.00330611	0.027831
ENSG00000115255	92840	REEP6	HGNC:30078	0.607007	0.00330611	0.027831
ENSG00000122779	8805	TRIM24	HGNC:11812	-0.305755	0.00331401	0.027882
ENSG00000158435	55571	CNOT11	HGNC:25217	-0.405938	0.00331979	0.0279153
ENSG00000116001	7072	TIA1	HGNC:11802	-0.376846	0.00332174	0.0279162
ENSG00000061987	23041	MON2	HGNC:29177	-0.396238	0.00333044	0.0279738
ENSG00000154518	518	ATP5MC3	HGNC:843	0.322407	0.0033454	0.028084
ENSG00000136930	5695	PSMB7	HGNC:9544	0.329224	0.00336972	0.0282726
ENSG00000136383	57538	ALPK3	HGNC:17574	-1.78986	0.0033774	0.0283213
ENSG00000108671	5717	PSMD11	HGNC:9556	0.333855	0.00338537	0.0283674
ENSG00000171124	2525	FUT3	HGNC:4014	-0.864201	0.00338662	0.0283674
ENSG00000117620	23443	SLC35A3	HGNC:11023	-0.594625	0.00339708	0.0284393
ENSG00000070019	2984	GUCY2C	HGNC:4688	-0.768583	0.00340716	0.028508
ENSG00000181090	79813	EHMT1	HGNC:24650	0.455495	0.00341545	0.0285616
ENSG00000139684	2098	ESD	HGNC:3465	-0.361033	0.00345086	0.0288419
ENSG00000116044	4780	NFE2L2	HGNC:7782	0.425314	0.00345445	0.028856
ENSG00000175334	8815	BANF1	HGNC:17397	0.378642	0.00345874	0.028876
ENSG00000238105	NA	GOLGA2P5	HGNC:25315	-0.586895	0.00346461	0.0289091
ENSG00000183044	18	ABAT	HGNC:23	-0.464761	0.00347313	0.0289643
ENSG00000137968	204962	SLC44A5	HGNC:28524	-0.814607	0.00348266	0.0290279
ENSG00000112303	8875	VNN2	HGNC:12706	-0.927382	0.00348622	0.0290357
ENSG00000148175	2040	STOM	HGNC:3383	-0.261177	0.00348742	0.0290357
ENSG00000204209	1616	DAXX	HGNC:2681	0.483761	0.00351209	0.029214
ENSG00000105088	93145	OLFM2	HGNC:17189	0.714511	0.00351267	0.029214
ENSG00000136213	55501	CHST12	HGNC:17423	0.875242	0.0035442	0.0294601
ENSG00000066739	55102	ATG2B	HGNC:20187	-0.623644	0.0035586	0.0295636
ENSG00000165392	7486	WRN	HGNC:12791	-0.433371	0.00357247	0.0296626
ENSG00000164096	401152	C4orf3	HGNC:19225	-0.392618	0.00357749	0.0296881
ENSG00000167977	54442	KCTD5	HGNC:21423	0.662565	0.00358389	0.029725
ENSG00000160208	23076	RRP1B	HGNC:23818	0.371623	0.00358627	0.0297285
ENSG00000142230	10055	SAE1	HGNC:30660	0.302319	0.00358831	0.0297292
ENSG00000242485	55052	MRPL20	HGNC:14478	0.456782	0.00359404	0.0297604
ENSG00000105640	6142	RPL18A	HGNC:10311	0.464217	0.00360498	0.0298348
ENSG00000109618	51091	SEPSECS	HGNC:30605	-0.501996	0.00361002	0.0298602
ENSG00000068137	79990	PLEKHH3	HGNC:26105	1.00986	0.00361818	0.0299115
ENSG00000069956	5597	MAPK6	HGNC:6879	-0.300756	0.00362352	0.0299394
ENSG00000171617	8507	ENC1	HGNC:3345	0.511799	0.00364498	0.0301003
ENSG00000132386	5176	SERPINF1	HGNC:8824	-0.463359	0.00366269	0.0302301
ENSG00000204356	7936	NELFE	HGNC:13974	0.391813	0.0036718	0.0302807
ENSG00000274523	81554	RCC1L	HGNC:14948	0.539644	0.0036744	0.0302807
ENSG00000117448	10327	AKR1A1	HGNC:380	-0.45029	0.0036748	0.0302807
ENSG00000164877	79778	MICALL2	HGNC:29672	1.10379	0.00370751	0.0305184
ENSG00000171603	22883	CLSTN1	HGNC:17447	0.294098	0.00370842	0.0305184
ENSG00000117143	6675	UAP1	HGNC:12457	-0.405417	0.00370967	0.0305184
ENSG00000144837	51365	PLA1A	HGNC:17661	-1.75004	0.00372671	0.030642
ENSG00000103168	9013	TAF1C	HGNC:11534	0.696944	0.00373607	0.0307024
ENSG00000259956	29890	RBM15B	HGNC:24303	0.362305	0.00375496	0.030841
ENSG00000137497	4926	NUMA1	HGNC:8059	0.399357	0.00375919	0.030859
ENSG00000221963	80830	APOL6	HGNC:14870	-0.954688	0.00377106	0.0309068
ENSG00000170801	94031	HTRA3	HGNC:30406	0.949698	0.00377106	0.0309068
ENSG00000198053	140885	SIRPA	HGNC:9662	0.633516	0.00377338	0.0309068
ENSG00000130876	56301	SLC7A10	HGNC:11058	0.684034	0.00377517	0.0309068
ENSG00000170906	4696	NDUFA3	HGNC:7686	0.670939	0.00377517	0.0309068
ENSG00000184897	8971	H1-10	HGNC:4722	0.612382	0.003778	0.0309133
ENSG00000184840	54732	TMED9	HGNC:24878	0.306596	0.00378853	0.0309828
ENSG00000139546	6895	TARBP2	HGNC:11569	0.590516	0.0037918	0.0309929
ENSG00000173193	54625	PARP14	HGNC:29232	-0.523147	0.00379635	0.0310134
ENSG00000143437	405	ARNT	HGNC:700	-0.398581	0.00381014	0.0310933
ENSG00000101986	215	ABCD1	HGNC:61	1.15537	0.00381022	0.0310933
ENSG00000099399	4113	MAGEB2	HGNC:6809	1.24381	0.00381533	0.0311183
ENSG00000118596	9194	SLC16A7	HGNC:10928	-0.508227	0.00383326	0.0312477
ENSG00000198786	4540	MT-ND5	HGNC:7461	-0.301208	0.00385163	0.031379
ENSG00000188177	376940	ZC3H6	HGNC:24762	-1.2554	0.00385349	0.031379
ENSG00000001497	81887	LAS1L	HGNC:25726	0.462818	0.00386655	0.0314537
ENSG00000100416	55687	TRMU	HGNC:25481	0.575756	0.0038668	0.0314537
ENSG00000105856	26959	HBP1	HGNC:23200	-0.436408	0.00387919	0.0315376
ENSG00000151834	2555	GABRA2	HGNC:4076	-0.829524	0.0038853	0.03155
ENSG00000132017	90379	DCAF15	HGNC:25095	0.816374	0.0038853	0.03155
ENSG00000100813	22985	ACIN1	HGNC:17066	0.247826	0.00388694	0.03155
ENSG00000160447	29941	PKN3	HGNC:17999	0.855363	0.00389482	0.0315971
ENSG00000106367	1174	AP1S1	HGNC:559	0.483437	0.00390513	0.0316638
ENSG00000166166	115708	TRMT61A	HGNC:23790	1.57671	0.00394342	0.0319572
ENSG00000155657	7273	TTN	HGNC:12403	-0.526277	0.0039489	0.0319846
ENSG00000179409	50628	GEMIN4	HGNC:15717	0.529822	0.0039562	0.0320267
ENSG00000177733	10949	HNRNPA0	HGNC:5030	0.32345	0.00398319	0.032228
ENSG00000022840	9921	RNF10	HGNC:10055	0.305916	0.00400597	0.032395
ENSG00000198624	26112	CCDC69	HGNC:24487	0.409393	0.0040096	0.0324072
ENSG00000170412	55890	GPRC5C	HGNC:13309	0.698995	0.00402243	0.0324936
ENSG00000174080	8722	CTSF	HGNC:2531	-0.675702	0.00403925	0.0326122
ENSG00000178038	259173	ALS2CL	HGNC:20605	-1.04034	0.00406349	0.0327904
ENSG00000089248	10961	ERP29	HGNC:13799	0.265392	0.00407332	0.0328523
ENSG00000013573	1663	DDX11	HGNC:2736	0.442852	0.00408949	0.0329653
ENSG00000105821	27000	DNAJC2	HGNC:13192	0.426393	0.00409223	0.0329699
ENSG00000214736	100188893	TOMM6	HGNC:34528	0.388848	0.00410663	0.0330568
ENSG00000120533	56943	ENY2	HGNC:24449	0.41603	0.00410737	0.0330568
ENSG00000173933	5936	RBM4	HGNC:9901	0.289372	0.00413182	0.033236
ENSG00000089280	2521	FUS	HGNC:4010	0.337964	0.00415011	0.0333654
ENSG00000023902	51177	PLEKHO1	HGNC:24310	0.717811	0.00415868	0.033399
ENSG00000162775	64783	RBM15	HGNC:14959	0.706587	0.00415868	0.033399
ENSG00000173821	57674	RNF213	HGNC:14539	-0.45593	0.00416892	0.0334636
ENSG00000108797	8506	CNTNAP1	HGNC:8011	-0.744482	0.00421221	0.0337933
ENSG00000088826	54498	SMOX	HGNC:15862	0.745847	0.00422861	0.0338891
ENSG00000138468	57337	SENP7	HGNC:30402	-0.732476	0.00422861	0.0338891
ENSG00000099949	8216	LZTR1	HGNC:6742	0.491983	0.00424777	0.034016
ENSG00000235174	NA	RPL39P3	HGNC:21383	-0.535646	0.00425014	0.034016
ENSG00000116691	60672	MIIP	HGNC:25715	0.885529	0.00425564	0.034016
ENSG00000205609	728689	EIF3CL	HGNC:26347	0.873026	0.00425564	0.034016
ENSG00000172922	84153	RNASEH2C	HGNC:24116	0.871021	0.00425564	0.034016
ENSG00000122783	78996	CYREN	HGNC:22432	0.478858	0.00426313	0.034058
ENSG00000112697	55754	TMEM30A	HGNC:16667	-0.316021	0.00427823	0.0341607
ENSG00000145214	1609	DGKQ	HGNC:2856	1.0973	0.00429277	0.0342588
ENSG00000178297	360200	TMPRSS9	HGNC:30079	-1.88602	0.00430903	0.0343705
ENSG00000105552	587	BCAT2	HGNC:977	0.600404	0.00431662	0.034413
ENSG00000114120	55186	SLC25A36	HGNC:25554	-0.507641	0.00433322	0.0345003
ENSG00000167461	4218	RAB8A	HGNC:7007	0.499121	0.00433322	0.0345003
ENSG00000270882	8370	H4C14	HGNC:4794	1.43534	0.00433664	0.0345003
ENSG00000179588	161882	ZFPM1	HGNC:19762	1.36596	0.00433664	0.0345003
ENSG00000198763	4536	MT-ND2	HGNC:7456	0.351071	0.00434071	0.0345146
ENSG00000119559	148223	C19orf25	HGNC:26711	0.980855	0.00435929	0.0346442
ENSG00000112992	23530	NNT	HGNC:7863	-0.383995	0.00437131	0.0347215
ENSG00000080845	22839	DLGAP4	HGNC:24476	0.511829	0.00437467	0.0347301
ENSG00000086232	27102	EIF2AK1	HGNC:24921	-0.247152	0.00438541	0.0347877
ENSG00000112110	29074	MRPL18	HGNC:14477	0.478923	0.0043865	0.0347877
ENSG00000131043	25980	AAR2	HGNC:15886	0.519942	0.00440167	0.0348898
ENSG00000165699	7248	TSC1	HGNC:12362	-0.369643	0.00440933	0.0349251
ENSG00000178057	25915	NDUFAF3	HGNC:29918	0.536498	0.00441194	0.0349251
ENSG00000005194	57019	CIAPIN1	HGNC:28050	0.465204	0.00441302	0.0349251
ENSG00000230882	NA			2.0715	0.00443083	0.0350478
ENSG00000250479	400916	CHCHD10	HGNC:15559	0.668716	0.0044546	0.0351957
ENSG00000163285	2565	GABRG1	HGNC:4086	-1.17767	0.00446341	0.0351957
ENSG00000100162	79019	CENPM	HGNC:18352	1.13552	0.00446341	0.0351957
ENSG00000111199	59341	TRPV4	HGNC:18083	1.13053	0.00446341	0.0351957
ENSG00000139438	84915	FAM222A	HGNC:25915	1.12798	0.00446341	0.0351957
ENSG00000137941	79739	TTLL7	HGNC:26242	-1.12646	0.00446341	0.0351957
ENSG00000107021	54662	TBC1D13	HGNC:25571	0.480889	0.00447227	0.0352472
ENSG00000067208	7813	EVI5	HGNC:3501	-0.582171	0.00450032	0.0354499
ENSG00000131373	26061	HACL1	HGNC:17856	0.381978	0.00454836	0.0357751
ENSG00000230461	NA	PROX1-AS1	HGNC:43656	-1.30462	0.00454863	0.0357751
ENSG00000141429	2589	GALNT1	HGNC:4123	0.377971	0.00454866	0.0357751
ENSG00000108883	9343	EFTUD2	HGNC:30858	0.370597	0.00455489	0.0357976
ENSG00000058673	9877	ZC3H11A	HGNC:29093	-0.308269	0.00455624	0.0357976
ENSG00000113100	1007	CDH9	HGNC:1768	-1.65453	0.00456191	0.0358237
ENSG00000136908	8818	DPM2	HGNC:3006	0.531879	0.00457371	0.0358891
ENSG00000235142	NA	LINC02532	HGNC:53549	-1.21444	0.00457968	0.0358891
ENSG00000213445	6494	SIPA1	HGNC:10885	1.20678	0.00457968	0.0358891
ENSG00000213397	55559	HAUS7	HGNC:32979	1.1413	0.00457968	0.0358891
ENSG00000172115	54205	CYCS	HGNC:19986	0.351496	0.00458657	0.0359246
ENSG00000090520	51726	DNAJB11	HGNC:14889	0.325802	0.00461453	0.0361249
ENSG00000186834	10614	HEXIM1	HGNC:24953	0.582488	0.00461961	0.0361461
ENSG00000157778	84262	PSMG3	HGNC:22420	0.698088	0.00462914	0.036202
ENSG00000198919	9666	DZIP3	HGNC:30938	-0.467063	0.00463928	0.0362451
ENSG00000143630	57657	HCN3	HGNC:19183	-0.920613	0.00463941	0.0362451
ENSG00000104866	284352	PPP1R37	HGNC:27607	0.845687	0.00465357	0.0363199
ENSG00000166987	114785	MBD6	HGNC:20445	0.547499	0.00465376	0.0363199
ENSG00000168002	5436	POLR2G	HGNC:9194	0.45305	0.00465691	0.0363258
ENSG00000101146	8480	RAE1	HGNC:9828	0.509565	0.00467246	0.0364284
ENSG00000172794	326624	RAB37	HGNC:30268	-0.684714	0.00468877	0.0365361
ENSG00000122557	64224	HERPUD2	HGNC:21915	-0.754896	0.00469266	0.0365361
ENSG00000136574	2626	GATA4	HGNC:4173	0.420539	0.00469349	0.0365361
ENSG00000185215	7127	TNFAIP2	HGNC:11895	0.646621	0.00469918	0.0365617
ENSG00000196781	7088	TLE1	HGNC:11837	0.390473	0.00472797	0.036756
ENSG00000133056	5287	PIK3C2B	HGNC:8972	0.547866	0.00472899	0.036756
ENSG00000231500	6222	RPS18	HGNC:10401	-0.19976	0.00475081	0.0369067
ENSG00000154277	7345	UCHL1	HGNC:12513	0.272283	0.00475927	0.0369537
ENSG00000102316	10916	MAGED2	HGNC:16353	-0.603287	0.00480218	0.0372678
ENSG00000280614	NA			-0.361929	0.00483537	0.0374679
ENSG00000280800	NA			-0.361929	0.00483537	0.0374679
ENSG00000281181	NA			-0.361929	0.00483537	0.0374679
ENSG00000159210	11267	SNF8	HGNC:17028	0.369696	0.00484475	0.0375215
ENSG00000177885	2885	GRB2	HGNC:4566	0.287122	0.00486244	0.0376393
ENSG00000244462	10137	RBM12	HGNC:9898	0.322634	0.00490162	0.0379233
ENSG00000137310	6941	TCF19	HGNC:11629	0.698101	0.00492261	0.0380663
ENSG00000211445	2878	GPX3	HGNC:4555	0.392828	0.00498978	0.0385661
ENSG00000115307	550	AUP1	HGNC:891	0.357417	0.00499587	0.0385936
ENSG00000068438	24140	FTSJ1	HGNC:13254	0.38669	0.00501486	0.0387206
ENSG00000173456	79102	RNF26	HGNC:14646	0.453052	0.00503357	0.0388352
ENSG00000126267	1340	COX6B1	HGNC:2280	0.289298	0.00503481	0.0388352
ENSG00000105993	10049	DNAJB6	HGNC:14888	0.328558	0.00504038	0.0388585
ENSG00000139722	79720	VPS37B	HGNC:25754	0.905656	0.00504421	0.0388683
ENSG00000111639	51258	MRPL51	HGNC:14044	0.343005	0.00504906	0.0388847
ENSG00000105281	6510	SLC1A5	HGNC:10943	0.494725	0.00505366	0.0388847
ENSG00000175768	401505	TOMM5	HGNC:31369	0.429596	0.00506056	0.0388847
ENSG00000205269	100113407	TMEM170B	HGNC:34244	-0.816121	0.00506168	0.0388847
ENSG00000107338	6461	SHB	HGNC:10838	0.808002	0.00506168	0.0388847
ENSG00000224660	NA	SH3BP5-AS1	HGNC:44501	-0.803178	0.00506168	0.0388847
ENSG00000119899	26503	SLC17A5	HGNC:10933	-0.520567	0.00507888	0.0389971
ENSG00000167232	7644	ZNF91	HGNC:13166	-0.478811	0.00508762	0.0390445
ENSG00000131558	60412	EXOC4	HGNC:30389	-0.344155	0.00509521	0.0390677
ENSG00000119946	26507	CNNM1	HGNC:102	0.406859	0.00509579	0.0390677
ENSG00000135317	57231	SNX14	HGNC:14977	-0.376815	0.00510281	0.0391018
ENSG00000107738	64115	VSIR	HGNC:30085	1.51358	0.00511098	0.039125
ENSG00000144908	10840	ALDH1L1	HGNC:3978	-1.46299	0.00511098	0.039125
ENSG00000109519	80273	GRPEL1	HGNC:19696	0.342877	0.00512557	0.0392169
ENSG00000198856	58505	OSTC	HGNC:24448	-0.313306	0.00513656	0.0392641
ENSG00000129195	54478	PIMREG	HGNC:25483	0.607057	0.00513689	0.0392641
ENSG00000242110	23600	AMACR	HGNC:451	-0.718743	0.00515278	0.0393657
ENSG00000188488	5104	SERPINA5	HGNC:8723	0.274432	0.00517365	0.0394995
ENSG00000135372	55226	NAT10	HGNC:29830	0.406915	0.0051755	0.0394995
ENSG00000163683	201895	SMIM14	HGNC:27321	-0.432484	0.00518342	0.0395402
ENSG00000102858	23295	MGRN1	HGNC:20254	0.635726	0.00520451	0.039673
ENSG00000152910	85445	CNTNAP4	HGNC:18747	-0.750108	0.00520606	0.039673
ENSG00000205352	54458	PRR13	HGNC:24528	0.288545	0.00520946	0.039679
ENSG00000161714	113026	PLCD3	HGNC:9061	1.64081	0.00523353	0.0398225
ENSG00000133665	84332	DYDC2	HGNC:23468	-1.58799	0.00523353	0.0398225
ENSG00000068383	3632	INPP5A	HGNC:6076	0.644233	0.00524565	0.0398948
[truncated: 13,204 more rows]

## Sheet: DEG_24vs48
genes	entrez	symbol	hgnc_id	logFC	PValue	FDR
ENSG00000111057	3875	KRT18	HGNC:6430	-1.22145	1.23789e-84	1.88196e-80
ENSG00000091513	7018	TF	HGNC:11740	0.850889	2.11387e-60	1.60686e-56
ENSG00000118520	383	ARG1	HGNC:663	1.62645	7.6447e-46	3.87408e-42
ENSG00000176171	664	BNIP3	HGNC:1084	1.10943	4.87095e-45	1.85133e-41
ENSG00000106366	5054	SERPINE1	HGNC:8583	1.36582	7.42163e-44	2.25662e-40
ENSG00000135744	183	AGT	HGNC:333	0.888421	1.31275e-42	3.3263e-39
ENSG00000163586	2168	FABP1	HGNC:3555	1.11207	4.6936e-42	1.01938e-38
ENSG00000104419	10397	NDRG1	HGNC:7679	1.41325	1.04939e-39	1.99423e-36
ENSG00000099937	3053	SERPIND1	HGNC:4838	0.887715	1.60884e-38	2.71768e-35
ENSG00000145321	2638	GC	HGNC:4187	0.737846	6.51472e-38	9.90434e-35
ENSG00000167711	5345	SERPINF2	HGNC:9075	1.02663	6.49245e-36	8.97315e-33
ENSG00000170421	3856	KRT8	HGNC:6446	-1.06157	2.35831e-34	2.98778e-31
ENSG00000132688	10763	NES	HGNC:7756	-0.998491	8.63532e-32	1.00987e-28
ENSG00000145192	197	AHSG	HGNC:349	0.761805	1.69425e-30	1.83983e-27
ENSG00000114268	5210	PFKFB4	HGNC:8875	1.69558	2.20969e-30	2.23959e-27
ENSG00000149485	3992	FADS1	HGNC:3574	0.613962	8.22707e-29	7.81725e-26
ENSG00000099194	6319	SCD	HGNC:10571	0.448219	1.2243e-28	1.09489e-25
ENSG00000122194	5340	PLG	HGNC:9071	1.45077	6.50898e-27	5.49756e-24
ENSG00000118137	335	APOA1	HGNC:600	0.634345	1.24132e-24	9.93254e-22
ENSG00000175899	2	A2M	HGNC:7	0.470519	2.76394e-24	2.031e-21
ENSG00000102144	5230	PGK1	HGNC:8896	0.660231	2.80543e-24	2.031e-21
ENSG00000084110	3034	HAL	HGNC:4806	1.55943	5.59482e-24	3.86627e-21
ENSG00000131069	55902	ACSS2	HGNC:15814	1.0403	4.77289e-23	3.15488e-20
ENSG00000115414	2335	FN1	HGNC:3778	0.439647	1.10103e-22	6.97458e-20
ENSG00000188338	10991	SLC38A3	HGNC:18044	1.18225	2.08583e-22	1.26844e-19
ENSG00000169174	255738	PCSK9	HGNC:20001	0.765615	3.53314e-22	2.06594e-19
ENSG00000122884	5033	P4HA1	HGNC:8546	0.877775	7.01533e-21	3.95015e-18
ENSG00000141485	284111	SLC13A5	HGNC:23089	1.01917	9.23266e-21	5.013e-18
ENSG00000186480	3638	INSIG1	HGNC:6083	0.714558	9.69427e-21	5.08214e-18
ENSG00000244187	85014	TMEM141	HGNC:28211	0.819513	3.13559e-19	1.58901e-16
ENSG00000185432	25840	METTL7A	HGNC:24550	0.908647	3.96588e-19	1.94494e-16
ENSG00000197694	6709	SPTAN1	HGNC:11273	-0.480645	9.8133e-19	4.66224e-16
[truncated: 862 more rows]

## Sheet: DEG_48vs72
genes	entrez	symbol	hgnc_id	logFC	PValue	FDR
[truncated: 1,054 more rows]

## Sheet: DEP_0vs24
protein	symbol	entrezid	ensembl	logFC	P.Value	adj.P.Val
[truncated: 7,757 more rows]

[truncated: 4 more sheets: DEP_0vs48, DEP_0vs72, DEP_24vs48, DEP_48vs72]
