# Supplementary material for: Genome‐scale metabolic modelling of SARS‐CoV‐2 in cancer cells reveals an increased shift to glycolytic energy production
Source: FEBS Lett. 2021 Sep 5;595(18):2350–65. doi: 10.1002/1873-3468.14180 (PMC8427129; doi:10.1002/1873-3468.14180)
Supplement: Supplementary file 2 — Table S2. Enrichment analysis of differentially expressed genes. [file FEB2-595-2350-s001.xlsx]

## Sheet: Reactome_0vs24
ID	Description	GeneRatio	pvalue	geneID
R-HSA-445355	Smooth Muscle Contraction	5/88	1.79643e-05	TPM4/MYL6/MYL12A/ANXA2/ANXA1
R-HSA-390450	Folding of actin by CCT/TriC	3/88	6.26662e-05	CCT5/CCT6A/CCT2
R-HSA-75205	Dissolution of Fibrin Clot	3/88	0.000146696	SERPINE1/ANXA2/SERPINF2
R-HSA-8957275	Post-translational protein phosphorylation	6/88	0.000260753	TF/FN1/SERPIND1/CCN1/STC2/APOB
R-HSA-390471	Association of TriC/CCT with target proteins during biosynthesis	4/88	0.000286651	NOP56/CCT5/CCT6A/CCT2
R-HSA-381426	Regulation of Insulin-like Growth Factor (IGF) transport and uptake by Insulin-like Growth Factor Binding Proteins (IGFBPs)	6/88	0.000571604	TF/FN1/SERPIND1/CCN1/STC2/APOB
R-HSA-114608	Platelet degranulation	6/88	0.000675197	TF/FN1/FGB/SERPINE1/WDR1/SERPINF2
R-HSA-76005	Response to elevated platelet cytosolic Ca2+	6/88	0.00082453	TF/FN1/FGB/SERPINE1/WDR1/SERPINF2
R-HSA-389960	Formation of tubulin folding intermediates by CCT/TriC	3/88	0.00109813	CCT5/CCT6A/CCT2
R-HSA-389957	Prefoldin mediated transfer of substrate to CCT/TriC	3/88	0.00153641	CCT5/CCT6A/CCT2
R-HSA-389958	Cooperation of Prefoldin and TriC/CCT in actin and tubulin folding	3/88	0.00227149	CCT5/CCT6A/CCT2
R-HSA-177243	Interactions of Rev with host cellular proteins	3/88	0.00319305	KPNB1/RANBP1/NPM1
R-HSA-6802948	Signaling by high-kinase activity BRAF mutants	3/88	0.00319305	FN1/FGB/ACTG1
R-HSA-196025	Formation of annular gap junctions	2/88	0.00353457	ACTG1/GJA1
R-HSA-8950505	Gene and protein expression by JAK-STAT signaling after Interleukin-12 stimulation	3/88	0.00372811	HSPA9/HNRNPDL/ANXA2
R-HSA-140877	Formation of Fibrin Clot (Clotting Cascade)	3/88	0.00401489	FGB/SERPIND1/C1QBP
R-HSA-190873	Gap junction degradation	2/88	0.00421878	ACTG1/GJA1
R-HSA-5674135	MAP2K and MAPK activation	3/88	0.00431476	FN1/FGB/ACTG1
R-HSA-6814122	Cooperation of PDCL (PhLP1) and TRiC/CCT in G-protein beta folding	3/88	0.00495443	CCT5/CCT6A/CCT2
R-HSA-2046104	alpha-linolenic (omega3) and linoleic (omega6) acid metabolism	2/88	0.00495916	FADS1/FADS2
R-HSA-2046106	alpha-linolenic acid (ALA) metabolism	2/88	0.00495916	FADS1/FADS2
R-HSA-450531	Regulation of mRNA stability by proteins that bind AU-rich elements	4/88	0.00598161	HSPA8/PSMC1/HNRNPD/SET
R-HSA-354194	GRB2:SOS provides linkage to MAPK signaling for Integrins	2/88	0.00660463	FN1/FGB
R-HSA-372708	p130Cas linkage to MAPK signaling for integrins	2/88	0.00660463	FN1/FGB
R-HSA-6802946	Signaling by moderate kinase activity BRAF mutants	3/88	0.00679384	FN1/FGB/ACTG1
R-HSA-6802949	Signaling by RAS mutants	3/88	0.00679384	FN1/FGB/ACTG1
R-HSA-6802955	Paradoxical activation of RAF signaling by kinase inactive BRAF	3/88	0.00679384	FN1/FGB/ACTG1
R-HSA-9020591	Interleukin-12 signaling	3/88	0.00679384	HSPA9/HNRNPDL/ANXA2
R-HSA-9649948	Signaling downstream of RAS mutants	3/88	0.00679384	FN1/FGB/ACTG1
R-HSA-390466	Chaperonin-mediated protein folding	4/88	0.00781853	NOP56/CCT5/CCT6A/CCT2
R-HSA-8957322	Metabolism of steroids	5/88	0.00816929	SCD/KPNB1/DHCR7/NR1H4/DHCR24
R-HSA-111471	Apoptotic factor-mediated response	2/88	0.00947064	CYCS/C1QBP
R-HSA-2022377	Metabolism of Angiotensinogen to Angiotensins	2/88	0.00947064	AGT/ANPEP
R-HSA-391251	Protein folding	4/88	0.00966081	NOP56/CCT5/CCT6A/CCT2
R-HSA-1655829	Regulation of cholesterol biosynthesis by SREBP (SREBF)	3/88	0.0104848	SCD/KPNB1/DHCR7
R-HSA-5686938	Regulation of TLR by endogenous ligand	2/88	0.0105284	FGB/APOB
R-HSA-450408	AUF1 (hnRNP D0) binds and destabilizes mRNA	3/88	0.0110132	HSPA8/PSMC1/HNRNPD
R-HSA-447115	Interleukin-12 family signaling	3/88	0.0115567	HSPA9/HNRNPDL/ANXA2
R-HSA-5625900	RHO GTPases activate CIT	2/88	0.0116359	MYL6/MYL12A
R-HSA-5627117	RHO GTPases Activate ROCKs	2/88	0.0116359	MYL6/MYL12A
R-HSA-416572	Sema4D induced cell migration and growth-cone collapse	2/88	0.0127923	MYL6/MYL12A
R-HSA-140837	Intrinsic Pathway of Fibrin Clot Formation	2/88	0.0139967	SERPIND1/C1QBP
R-HSA-140875	Common Pathway of Fibrin Clot Formation	2/88	0.0139967	FGB/SERPIND1
R-HSA-5620922	BBSome-mediated cargo-targeting to cilium	2/88	0.0152482	CCT5/CCT2
R-HSA-109581	Apoptosis	5/88	0.0158145	CYCS/PSMC1/KPNB1/C1QBP/DSP
R-HSA-1989781	PPARA activates gene expression	4/88	0.0158879	FADS1/ANKRD1/AGT/NR1H4
R-HSA-5627123	RHO GTPases activate PAKs	2/88	0.016546	MYL6/MYL12A
R-HSA-400206	Regulation of lipid metabolism by Peroxisome proliferator-activated receptor alpha (PPARalpha)	4/88	0.0168084	FADS1/ANKRD1/AGT/NR1H4
R-HSA-5357801	Programmed Cell Death	5/88	0.0168838	CYCS/PSMC1/KPNB1/C1QBP/DSP
R-HSA-72163	mRNA Splicing - Major Pathway	5/88	0.0176228	HSPA8/HNRNPA3/HNRNPU/HNRNPD/SNRPD1
R-HSA-6802952	Signaling by BRAF and RAF fusions	3/88	0.0178402	FN1/FGB/ACTG1
R-HSA-191273	Cholesterol biosynthesis	2/88	0.0178893	DHCR7/DHCR24
R-HSA-400685	Sema4D in semaphorin signaling	2/88	0.0178893	MYL6/MYL12A
R-HSA-6791226	Major pathway of rRNA processing in the nucleolus and cytosol	5/88	0.018383	NOP56/NCL/RPL12/DDX21/RPL9
R-HSA-1368108	BMAL1:CLOCK,NPAS2 activates circadian gene expression	2/88	0.0207091	SERPINE1/BHLHE40
R-HSA-354192	Integrin alphaIIb beta3 signaling	2/88	0.0207091	FN1/FGB
R-HSA-9006921	Integrin signaling	2/88	0.0207091	FN1/FGB
R-HSA-6802957	Oncogenic MAPK signaling	3/88	0.0207913	FN1/FGB/ACTG1
R-HSA-72172	mRNA Splicing	5/88	0.0207932	HSPA8/HNRNPA3/HNRNPU/HNRNPD/SNRPD1
R-HSA-76002	Platelet activation, signaling and aggregation	6/88	0.021143	TF/FN1/FGB/SERPINE1/WDR1/SERPINF2
R-HSA-1169408	ISG15 antiviral mechanism	3/88	0.0215685	KPNA2/KPNB1/EIF4A1
R-HSA-162909	Host Interactions of HIV factors	4/88	0.0219102	PSMC1/KPNB1/RANBP1/NPM1
R-HSA-8868773	rRNA processing in the nucleus and cytosol	5/88	0.02251	NOP56/NCL/RPL12/DDX21/RPL9
R-HSA-3928663	EPHA-mediated growth cone collapse	2/88	0.0252595	MYL6/MYL12A
R-HSA-8963899	Plasma lipoprotein remodeling	2/88	0.0252595	ANGPTL3/APOB
R-HSA-72312	rRNA processing	5/88	0.0271984	NOP56/NCL/RPL12/DDX21/RPL9
R-HSA-1169410	Antiviral mechanism by IFN-stimulated genes	3/88	0.0283542	KPNA2/KPNB1/EIF4A1
R-HSA-397014	Muscle contraction	5/88	0.0292361	TPM4/MYL6/MYL12A/ANXA2/ANXA1
R-HSA-180746	Nuclear import of Rev protein	2/88	0.0301762	KPNB1/NPM1
R-HSA-8856828	Clathrin-mediated endocytosis	4/88	0.0325624	HSPA8/TF/ACTG1/APOB
R-HSA-449147	Signaling by Interleukins	8/88	0.0362916	HSPA8/FN1/PSMC1/CCL20/HSPA9/HNRNPDL/ANXA2/ANXA1
R-HSA-5663205	Infectious disease	7/88	0.0387359	KPNA2/PSMC1/KPNB1/RPL12/RANBP1/NPM1/RPL9
R-HSA-168254	Influenza Infection	4/88	0.0392415	KPNA2/KPNB1/RPL12/RPL9
R-HSA-2682334	EPH-Ephrin signaling	3/88	0.0404118	MYL6/MYL12A/ACTG1
R-HSA-76009	Platelet Aggregation (Plug Formation)	2/88	0.0410278	FN1/FGB
R-HSA-168276	NS1 Mediated Effects on Host Pathways	2/88	0.0429601	KPNA2/KPNB1
R-HSA-1592230	Mitochondrial biogenesis	3/88	0.0437725	CYCS/HSPA9/SSBP1
R-HSA-6798695	Neutrophil degranulation	8/88	0.044336	HSPA8/PA2G4/KPNB1/ILF2/ANPEP/CCT2/DSP/ANXA2
R-HSA-168253	Host Interactions with Influenza Factors	2/88	0.0469244	KPNA2/KPNB1
R-HSA-2173782	Binding and Uptake of Ligands by Scavenger Receptors	2/88	0.0469244	LRP1/APOB
R-HSA-2426168	Activation of gene expression by SREBF (SREBP)	2/88	0.0469244	SCD/DHCR7
R-HSA-975634	Retinoid metabolism and transport	2/88	0.0489552	LRP1/APOB
R-HSA-72203	Processing of Capped Intron-Containing Pre-mRNA	5/88	0.0512011	HSPA8/HNRNPA3/HNRNPU/HNRNPD/SNRPD1
R-HSA-5673001	RAF/MAP kinase cascade	5/88	0.0549599	FN1/PSMC1/FGB/ERBB3/ACTG1
R-HSA-190828	Gap junction trafficking	2/88	0.0573866	ACTG1/GJA1
R-HSA-6806667	Metabolism of fat-soluble vitamins	2/88	0.0573866	LRP1/APOB
R-HSA-9024446	NR1H2 and NR1H3-mediated signaling	2/88	0.0573866	SCD/ANGPTL3
R-HSA-5684996	MAPK1/MAPK3 signaling	5/88	0.0596777	FN1/PSMC1/FGB/ERBB3/ACTG1
R-HSA-6785807	Interleukin-4 and Interleukin-13 signaling	3/88	0.0598805	HSPA8/FN1/ANXA1
R-HSA-157858	Gap junction trafficking and regulation	2/88	0.0617787	ACTG1/GJA1
R-HSA-156827	L13a-mediated translational silencing of Ceruloplasmin expression	3/88	0.0639431	RPL12/EIF4A1/RPL9
R-HSA-72706	GTP hydrolysis and joining of the 60S ribosomal subunit	3/88	0.0653252	RPL12/EIF4A1/RPL9
R-HSA-350562	Regulation of ornithine decarboxylase (ODC)	2/88	0.0662818	PSMC1/ODC1
R-HSA-5620920	Cargo trafficking to the periciliary membrane	2/88	0.0662818	CCT5/CCT2
R-HSA-383280	Nuclear Receptor transcription pathway	2/88	0.0685734	HNF4A/NR1H4
R-HSA-75153	Apoptotic execution phase	2/88	0.0685734	KPNB1/DSP
R-HSA-9607240	FLT3 Signaling	5/88	0.0697904	FN1/PSMC1/FGB/ERBB3/ACTG1
R-HSA-109606	Intrinsic Pathway for Apoptosis	2/88	0.0708911	CYCS/C1QBP
R-HSA-72613	Eukaryotic Translation Initiation	3/88	0.0753804	RPL12/EIF4A1/RPL9
R-HSA-72737	Cap-dependent Translation Initiation	3/88	0.0753804	RPL12/EIF4A1/RPL9
R-HSA-3371497	HSP90 chaperone cycle for steroid hormone receptors (SHR)	2/88	0.075602	HSPA8/DNAJA1
R-HSA-2151201	Transcriptional activation of mitochondrial biogenesis	2/88	0.0779942	CYCS/SSBP1
R-HSA-432722	Golgi Associated Vesicle Biogenesis	2/88	0.0779942	HSPA8/SNX5
R-HSA-442380	Zinc influx into cells by the SLC39 gene family	1/88	0.079627	SLC39A14
R-HSA-442729	CREB1 phosphorylation through the activation of CaMKII/CaMKK/CaMKIV cascasde	1/88	0.079627	KPNA2
R-HSA-9617629	Regulation of FOXO transcriptional activity by acetylation	1/88	0.079627	TXNIP
R-HSA-375276	Peptide ligand-binding receptors	4/88	0.0846595	AGT/NTS/CCL20/ANXA1
R-HSA-351202	Metabolism of polyamines	2/88	0.085311	PSMC1/ODC1
R-HSA-71291	Metabolism of amino acids and derivatives	6/88	0.0869352	PSMC1/RPL12/ASNS/PHGDH/ODC1/RPL9
R-HSA-111458	Formation of apoptosome	1/88	0.0872363	CYCS
R-HSA-351906	Apoptotic cleavage of cell adhesion proteins	1/88	0.0872363	DSP
R-HSA-9627069	Regulation of the apoptosome activity	1/88	0.0872363	CYCS
R-HSA-6809371	Formation of the cornified envelope	3/88	0.0908517	KRT18/DSP/KRT8
R-HSA-5663202	Diseases of signal transduction	6/88	0.0912843	FN1/PSMC1/FGB/DKK1/ERBB3/ACTG1
R-HSA-111932	CaMK IV-mediated phosphorylation of CREB	1/88	0.0947833	KPNA2
R-HSA-71384	Ethanol oxidation	1/88	0.0947833	ALDH1A1
R-HSA-8963693	Aspartate and asparagine metabolism	1/88	0.0947833	ASNS
R-HSA-9634600	Regulation of glycolysis by fructose 2,6-bisphosphate metabolism	1/88	0.0947833	PFKFB4
R-HSA-5683057	MAPK family signaling cascades	5/88	0.0957944	FN1/PSMC1/FGB/ERBB3/ACTG1
R-HSA-1852241	Organelle biogenesis and maintenance	5/88	0.0978953	CYCS/HSPA9/CCT5/CCT2/SSBP1
R-HSA-421270	Cell-cell junction organization	2/88	0.0979411	CLDN1/ACTG1
R-HSA-373755	Semaphorin interactions	2/88	0.100528	MYL6/MYL12A
R-HSA-111461	Cytochrome c-mediated apoptotic response	1/88	0.102269	CYCS
R-HSA-1358803	Downregulation of ERBB2:ERBB3 signaling	1/88	0.102269	ERBB3
R-HSA-140342	Apoptosis induced DNA fragmentation	1/88	0.102269	KPNB1
R-HSA-2168880	Scavenging of heme from plasma	1/88	0.102269	LRP1
R-HSA-8847993	ERBB2 Activates PTK6 Signaling	1/88	0.102269	ERBB3
R-HSA-3371568	Attenuation phase	1/88	0.109693	HSPA8
R-HSA-6803205	TP53 regulates transcription of several additional cell death genes whose specific roles in p53-dependent apoptosis remain uncertain	1/88	0.109693	NDRG1
R-HSA-174824	Plasma lipoprotein assembly, remodeling, and clearance	2/88	0.111061	ANGPTL3/APOB
R-HSA-3371453	Regulation of HSF1-mediated heat shock response	2/88	0.111061	HSPA8/HSPA9
R-HSA-400253	Circadian Clock	2/88	0.113738	SERPINE1/BHLHE40
R-HSA-168255	Influenza Life Cycle	3/88	0.116292	KPNB1/RPL12/RPL9
R-HSA-193807	Synthesis of bile acids and bile salts via 27-hydroxycholesterol	1/88	0.117056	NR1H4
R-HSA-3772470	Negative regulation of TCF-dependent signaling by WNT ligand antagonists	1/88	0.117056	DKK1
R-HSA-6785631	ERBB2 Regulates Cell Motility	1/88	0.117056	ERBB3
R-HSA-844456	The NLRP3 inflammasome	1/88	0.117056	TXNIP
R-HSA-975577	N-Glycan antennae elongation	1/88	0.117056	ST6GAL1
R-HSA-418594	G alpha (i) signalling events	6/88	0.118797	KPNA2/AGT/CCL20/LRP1/APOB/ANXA1
R-HSA-199992	trans-Golgi Network Vesicle Budding	2/88	0.119143	HSPA8/SNX5
R-HSA-159418	Recycling of bile acids and salts	1/88	0.124359	NR1H4
R-HSA-1963642	PI3K events in ERBB2 signaling	1/88	0.124359	ERBB3
R-HSA-204174	Regulation of pyruvate dehydrogenase (PDH) complex	1/88	0.124359	PDPR
R-HSA-162906	HIV Infection	4/88	0.126653	PSMC1/KPNB1/RANBP1/NPM1
R-HSA-3000178	ECM proteoglycans	2/88	0.130138	FN1/SERPINE1
R-HSA-432142	Platelet sensitization by LDL	1/88	0.131603	APOB
R-HSA-435354	Zinc transporters	1/88	0.131603	SLC39A14
R-HSA-190840	Microtubule-dependent trafficking of connexons from Golgi to the plasma membrane	1/88	0.138787	GJA1
R-HSA-446353	Cell-extracellular matrix interactions	1/88	0.138787	ACTG1
R-HSA-8963889	Assembly of active LPL and LIPC lipase complexes	1/88	0.138787	ANGPTL3
R-HSA-8963898	Plasma lipoprotein assembly	1/88	0.138787	APOB
R-HSA-190872	Transport of connexons to the plasma membrane	1/88	0.145913	GJA1
R-HSA-3000480	Scavenging by Class A Receptors	1/88	0.145913	APOB
R-HSA-3928664	Ephrin signaling	1/88	0.145913	MYL12A
R-HSA-8876725	Protein methylation	1/88	0.145913	HSPA8
R-HSA-888590	GABA synthesis, release, reuptake and degradation	1/88	0.145913	HSPA8
R-HSA-8964038	LDL clearance	1/88	0.145913	APOB
R-HSA-622312	Inflammasomes	1/88	0.15298	TXNIP
R-HSA-425407	SLC-mediated transmembrane transport	4/88	0.153498	SLC38A3/SLC13A5/SLC2A1/SLC39A14
R-HSA-216083	Integrin cell surface interactions	2/88	0.155665	FN1/FGB
R-HSA-425366	Transport of bile salts and organic acids, metal ions and amine compounds	2/88	0.155665	SLC13A5/SLC39A14
R-HSA-5628897	TP53 Regulates Metabolic Genes	2/88	0.158559	CYCS/DDIT4
R-HSA-189200	Cellular hexose transport	1/88	0.159989	SLC2A1
R-HSA-210745	Regulation of gene expression in beta cells	1/88	0.159989	HNF4A
R-HSA-6804115	TP53 regulates transcription of additional cell cycle genes whose exact role in the p53 pathway remain uncertain	1/88	0.159989	NPM1
R-HSA-1250196	SHC1 events in ERBB2 signaling	1/88	0.166941	ERBB3
R-HSA-5365859	RA biosynthesis pathway	1/88	0.166941	ALDH1A1
R-HSA-9613829	Chaperone Mediated Autophagy	1/88	0.166941	HSPA8
R-HSA-156902	Peptide chain elongation	2/88	0.167302	RPL12/RPL9
R-HSA-192823	Viral mRNA Translation	2/88	0.167302	RPL12/RPL9
R-HSA-3371556	Cellular response to heat stress	2/88	0.167302	HSPA8/HSPA9
R-HSA-9010553	Regulation of expression of SLITs and ROBOs	3/88	0.167734	PSMC1/RPL12/RPL9
R-HSA-2980736	Peptide hormone metabolism	2/88	0.170235	AGT/ANPEP
R-HSA-446728	Cell junction organization	2/88	0.173177	CLDN1/ACTG1
R-HSA-1428517	The citric acid (TCA) cycle and respiratory electron transport	3/88	0.173821	CYCS/ND3/PDPR
R-HSA-156842	Eukaryotic Translation Elongation	2/88	0.179086	RPL12/RPL9
R-HSA-2408557	Selenocysteine synthesis	2/88	0.179086	RPL12/RPL9
R-HSA-72764	Eukaryotic Translation Termination	2/88	0.179086	RPL12/RPL9
R-HSA-8978868	Fatty acid metabolism	3/88	0.17997	FADS1/SCD/FADS2
R-HSA-193368	Synthesis of bile acids and bile salts via 7alpha-hydroxycholesterol	1/88	0.180675	NR1H4
R-HSA-3371571	HSF1-dependent transactivation	1/88	0.180675	HSPA8
R-HSA-977068	Termination of O-glycan biosynthesis	1/88	0.180675	ST6GAL1
R-HSA-381119	Unfolded Protein Response (UPR)	2/88	0.182052	ASNS/CTDSP2
R-HSA-5625740	RHO GTPases activate PKNs	2/88	0.185026	MYL6/MYL12A
R-HSA-975956	Nonsense Mediated Decay (NMD) independent of the Exon Junction Complex (EJC)	2/88	0.185026	RPL12/RPL9
R-HSA-429947	Deadenylation of mRNA	1/88	0.187458	EIF4A1
R-HSA-425410	Metal ion SLC transporters	1/88	0.194185	SLC39A14
R-HSA-975576	N-glycan antennae elongation in the medial/trans-Golgi	1/88	0.194185	ST6GAL1
R-HSA-611105	Respiratory electron transport	2/88	0.199996	CYCS/ND3
R-HSA-211976	Endogenous sterols	1/88	0.200857	NR1H4
R-HSA-3000170	Syndecan interactions	1/88	0.200857	FN1
R-HSA-380994	ATF4 activates genes in response to endoplasmic reticulum stress	1/88	0.200857	ASNS
R-HSA-72689	Formation of a pool of free 40S subunits	2/88	0.203008	RPL12/RPL9
R-HSA-196854	Metabolism of vitamins and cofactors	3/88	0.205133	LRP1/SLC2A1/APOB
R-HSA-5689603	UCH proteinases	2/88	0.206025	PSMC1/OGT
R-HSA-69205	G1/S-Specific Transcription	1/88	0.207475	RRM2
R-HSA-2187338	Visual phototransduction	2/88	0.209048	LRP1/APOB
R-HSA-420029	Tight junction interactions	1/88	0.214038	CLDN1
R-HSA-8863795	Downregulation of ERBB2 signaling	1/88	0.214038	ERBB3
R-HSA-211945	Phase I - Functionalization of compounds	2/88	0.218143	ALDH1A1/NR1H4
R-HSA-8856825	Cargo recognition for clathrin-mediated endocytosis	2/88	0.218143	TF/APOB
R-HSA-4090294	SUMOylation of intracellular receptors	1/88	0.220548	NR1H4
R-HSA-499943	Interconversion of nucleotide di- and triphosphates	1/88	0.220548	RRM2
R-HSA-8874081	MET activates PTK2 signaling	1/88	0.220548	FN1
R-HSA-913531	Interferon Signaling	3/88	0.226693	KPNA2/KPNB1/EIF4A1
R-HSA-168271	Transport of Ribonucleoproteins into the Host Nucleus	1/88	0.227004	KPNB1
R-HSA-445095	Interaction between L1 and Ankyrins	1/88	0.227004	ACTG1
R-HSA-70268	Pyruvate metabolism	1/88	0.227004	PDPR
R-HSA-8949613	Cristae formation	1/88	0.227004	HSPA9
R-HSA-917977	Transferrin endocytosis and recycling	1/88	0.227004	TF
R-HSA-2173796	SMAD2/SMAD3:SMAD4 heterotrimer regulates transcription	1/88	0.233408	SERPINE1
R-HSA-381042	PERK regulates gene expression	1/88	0.233408	ASNS
R-HSA-5626467	RHO GTPases activate IQGAPs	1/88	0.233408	ACTG1
R-HSA-9006931	Signaling by Nuclear Receptors	4/88	0.233833	KPNA2/SCD/ALDH1A1/ANGPTL3
R-HSA-1799339	SRP-dependent cotranslational protein targeting to membrane	2/88	0.236431	RPL12/RPL9
R-HSA-1474244	Extracellular matrix organization	4/88	0.237394	FN1/FGB/SERPINE1/MMP11
R-HSA-1592389	Activation of Matrix Metalloproteinases	1/88	0.239759	MMP11
R-HSA-352230	Amino acid transport across the plasma membrane	1/88	0.239759	SLC38A3
R-HSA-4085001	Sialic acid metabolism	1/88	0.239759	ST6GAL1
R-HSA-418990	Adherens junctions interactions	1/88	0.239759	ACTG1
R-HSA-8964043	Plasma lipoprotein clearance	1/88	0.239759	APOB
R-HSA-927802	Nonsense-Mediated Decay (NMD)	2/88	0.245611	RPL12/RPL9
R-HSA-975957	Nonsense Mediated Decay (NMD) enhanced by the Exon Junction Complex (EJC)	2/88	0.245611	RPL12/RPL9
R-HSA-165054	Rev-mediated nuclear export of HIV RNA	1/88	0.246058	RANBP1
R-HSA-192105	Synthesis of bile acids and bile salts	1/88	0.246058	NR1H4
R-HSA-4791275	Signaling by WNT in cancer	1/88	0.246058	DKK1
R-HSA-432720	Lysosome Vesicle Biogenesis	1/88	0.252305	HSPA8
R-HSA-532668	N-glycan trimming in the ER and Calnexin/Calreticulin cycle	1/88	0.252305	PSMC1
R-HSA-8953750	Transcriptional Regulation by E2F6	1/88	0.252305	RRM2
R-HSA-9615710	Microautophagy	1/88	0.252305	HSPA8
R-HSA-2408522	Selenoamino acid metabolism	2/88	0.254805	RPL12/RPL9
R-HSA-373760	L1CAM interactions	2/88	0.257872	HSPA8/ACTG1
R-HSA-111933	Calmodulin induced events	1/88	0.258501	KPNA2
R-HSA-111997	CaM pathway	1/88	0.258501	KPNA2
R-HSA-190861	Gap junction assembly	1/88	0.258501	GJA1
R-HSA-390522	Striated Muscle Contraction	1/88	0.258501	TPM4
R-HSA-5663213	RHO GTPases Activate WASPs and WAVEs	1/88	0.258501	ACTG1
R-HSA-6805567	Keratinization	3/88	0.259793	KRT18/DSP/KRT8
R-HSA-3299685	Detoxification of Reactive Oxygen Species	1/88	0.264646	CYCS
R-HSA-75105	Fatty acyl-CoA biosynthesis	1/88	0.264646	SCD
R-HSA-416476	G alpha (q) signalling events	3/88	0.266496	AGT/NTS/ANXA1
R-HSA-376176	Signaling by ROBO receptors	3/88	0.268736	PSMC1/RPL12/RPL9
R-HSA-163200	Respiratory electron transport, ATP synthesis by chemiosmotic coupling, and heat production by uncoupling proteins.	2/88	0.270146	CYCS/ND3
R-HSA-111465	Apoptotic cleavage of cellular proteins	1/88	0.270742	DSP
R-HSA-111996	Ca-dependent events	1/88	0.270742	KPNA2
R-HSA-2129379	Molecules associated with elastic fibres	1/88	0.270742	FN1
R-HSA-8864260	Transcriptional regulation by the AP-2 (TFAP2) family of transcription factors	1/88	0.270742	NPM1
R-HSA-1500931	Cell-Cell communication	2/88	0.288549	CLDN1/ACTG1
R-HSA-8875878	MET promotes cell motility	1/88	0.288729	FN1
R-HSA-1489509	DAG and IP3 signaling	1/88	0.294626	KPNA2
R-HSA-186712	Regulation of beta-cell development	1/88	0.294626	HNF4A
R-HSA-3928662	EPHB-mediated forward signaling	1/88	0.294626	ACTG1
R-HSA-69206	G1/S Transition	2/88	0.294675	PSMC1/RRM2
R-HSA-373076	Class A/1 (Rhodopsin-like receptors)	4/88	0.299636	AGT/NTS/CCL20/ANXA1
R-HSA-194068	Bile acid and bile salt metabolism	1/88	0.300476	NR1H4
R-HSA-5362517	Signaling by Retinoic Acid	1/88	0.300476	ALDH1A1
R-HSA-168273	Influenza Viral RNA Transcription and Replication	2/88	0.303851	RPL12/RPL9
R-HSA-2173793	Transcriptional activity of SMAD2/SMAD3:SMAD4 heterotrimer	1/88	0.306277	SERPINE1
R-HSA-5633008	TP53 Regulates Transcription of Cell Death Genes	1/88	0.306277	NDRG1
R-HSA-1566948	Elastic fibre formation	1/88	0.312031	FN1
R-HSA-3899300	SUMOylation of transcription cofactors	1/88	0.312031	NPM1
R-HSA-202733	Cell surface interactions at the vascular wall	2/88	0.313008	FN1/APOB
R-HSA-1474228	Degradation of the extracellular matrix	2/88	0.32214	FN1/MMP11
R-HSA-437239	Recycling pathway of L1	1/88	0.323397	ACTG1
R-HSA-6783783	Interleukin-10 signaling	1/88	0.323397	CCL20
R-HSA-6791312	TP53 Regulates Transcription of Cell Cycle Genes	1/88	0.334578	NPM1
R-HSA-1227986	Signaling by ERBB2	1/88	0.340099	ERBB3
R-HSA-1236978	Cross-presentation of soluble exogenous antigens (endosomes)	1/88	0.340099	PSMC1
R-HSA-211733	Regulation of activated PAK-2p34 by proteasome mediated degradation	1/88	0.340099	PSMC1
R-HSA-381038	XBP1(S) activates chaperone genes	1/88	0.340099	CTDSP2
R-HSA-112310	Neurotransmitter release cycle	1/88	0.345576	HSPA8
R-HSA-3928665	EPH-ephrin mediated repulsion of cells	1/88	0.345576	ACTG1
R-HSA-453279	Mitotic G1-G1/S phases	2/88	0.349349	PSMC1/RRM2
R-HSA-180534	Vpu mediated degradation of CD4	1/88	0.351007	PSMC1
R-HSA-349425	Autodegradation of the E3 ubiquitin ligase COP1	1/88	0.351007	PSMC1
R-HSA-381070	IRE1alpha activates chaperones	1/88	0.351007	CTDSP2
R-HSA-69601	Ubiquitin Mediated Degradation of Phosphorylated Cdc25A	1/88	0.351007	PSMC1
R-HSA-69610	p53-Independent DNA Damage Response	1/88	0.351007	PSMC1
R-HSA-69613	p53-Independent G1/S DNA damage checkpoint	1/88	0.351007	PSMC1
R-HSA-72165	mRNA Splicing - Minor Pathway	1/88	0.351007	SNRPD1
R-HSA-75815	Ubiquitin-dependent degradation of Cyclin D	1/88	0.351007	PSMC1
R-HSA-3700989	Transcriptional Regulation by TP53	4/88	0.356107	CYCS/DDIT4/NDRG1/NPM1
R-HSA-169911	Regulation of Apoptosis	1/88	0.356394	PSMC1
R-HSA-191859	snRNP Assembly	1/88	0.356394	SNRPD1
R-HSA-194441	Metabolism of non-coding RNA	1/88	0.356394	SNRPD1
R-HSA-112043	PLC beta mediated events	1/88	0.361737	KPNA2
R-HSA-180585	Vif-mediated degradation of APOBEC3G	1/88	0.361737	PSMC1
R-HSA-8848021	Signaling by PTK6	1/88	0.361737	ERBB3
R-HSA-8854050	FBXL7 down-regulates AURKA during mitotic entry and in early mitosis	1/88	0.361737	PSMC1
R-HSA-9006927	Signaling by Non-Receptor Tyrosine Kinases	1/88	0.361737	ERBB3
R-HSA-9604323	Negative regulation of NOTCH4 signaling	1/88	0.361737	PSMC1
R-HSA-2262752	Cellular responses to stress	5/88	0.362348	HSPA8/CYCS/PSMC1/HSPA9/DNAJA1
R-HSA-112040	G-protein mediated events	1/88	0.367035	KPNA2
R-HSA-168643	Nucleotide-binding domain, leucine rich repeat containing receptor (NLR) signaling pathways	1/88	0.367035	TXNIP
R-HSA-174113	SCF-beta-TrCP mediated degradation of Emi1	1/88	0.367035	PSMC1
R-HSA-4641257	Degradation of AXIN	1/88	0.367035	PSMC1
R-HSA-6799198	Complex I biogenesis	1/88	0.367035	ND3
R-HSA-71406	Pyruvate metabolism and Citric Acid (TCA) cycle	1/88	0.367035	PDPR
R-HSA-8941858	Regulation of RUNX3 expression and activity	1/88	0.367035	PSMC1
R-HSA-168898	Toll-like Receptor Cascades	2/88	0.367294	FGB/APOB
R-HSA-429914	Deadenylation-dependent mRNA decay	1/88	0.372291	EIF4A1
R-HSA-5362768	Hh mutants that don't undergo autocatalytic processing are degraded by ERAD	1/88	0.372291	PSMC1
R-HSA-4641258	Degradation of DVL	1/88	0.377503	PSMC1
R-HSA-69541	Stabilization of p53	1/88	0.377503	PSMC1
R-HSA-1236394	Signaling by ERBB4	1/88	0.382672	ERBB3
R-HSA-72649	Translation initiation complex formation	1/88	0.382672	EIF4A1
R-HSA-72702	Ribosomal scanning and start codon recognition	1/88	0.382672	EIF4A1
R-HSA-917937	Iron uptake and transport	1/88	0.382672	TF
R-HSA-8953897	Cellular responses to external stimuli	5/88	0.385565	HSPA8/CYCS/PSMC1/HSPA9/DNAJA1
R-HSA-3000171	Non-integrin membrane-ECM interactions	1/88	0.387799	FN1
R-HSA-380108	Chemokine receptors bind chemokines	1/88	0.387799	CCL20
R-HSA-5387390	Hh mutants abrogate ligand secretion	1/88	0.387799	PSMC1
R-HSA-5676590	NIK-->noncanonical NF-kB signaling	1/88	0.387799	PSMC1
R-HSA-68827	CDT1 association with the CDC6:ORC:origin complex	1/88	0.387799	PSMC1
R-HSA-72662	Activation of the mRNA upon binding of the cap-binding complex and eIFs, and subsequent binding to 43S	1/88	0.387799	EIF4A1
R-HSA-187577	SCF(Skp2)-mediated degradation of p27/p21	1/88	0.392884	PSMC1
R-HSA-5607761	Dectin-1 mediated noncanonical NF-kB signaling	1/88	0.392884	PSMC1
R-HSA-5610780	Degradation of GLI1 by the proteasome	1/88	0.392884	PSMC1
R-HSA-5610783	Degradation of GLI2 by the proteasome	1/88	0.392884	PSMC1
R-HSA-5610785	GLI3 is processed to GLI3R by the proteasome	1/88	0.392884	PSMC1
R-HSA-2029482	Regulation of actin dynamics for phagocytic cup formation	1/88	0.397927	ACTG1
R-HSA-5678895	Defective CFTR causes cystic fibrosis	1/88	0.397927	PSMC1
R-HSA-6790901	rRNA modification in the nucleus and cytosol	1/88	0.402929	NOP56
R-HSA-174084	Autodegradation of Cdh1 by Cdh1:APC/C	1/88	0.407889	PSMC1
R-HSA-446219	Synthesis of substrates in N-glycan biosythesis	1/88	0.407889	ST6GAL1
R-HSA-1268020	Mitochondrial protein import	1/88	0.412809	HSPA9
R-HSA-1442490	Collagen degradation	1/88	0.412809	MMP11
R-HSA-4608870	Asymmetric localization of PCP proteins	1/88	0.412809	PSMC1
R-HSA-913709	O-linked glycosylation of mucins	1/88	0.412809	ST6GAL1
R-HSA-5358346	Hedgehog ligand biogenesis	1/88	0.417689	PSMC1
R-HSA-9614085	FOXO-mediated transcription	1/88	0.417689	TXNIP
R-HSA-1234176	Oxygen-dependent proline hydroxylation of Hypoxia-inducible Factor Alpha	1/88	0.422528	PSMC1
R-HSA-211897	Cytochrome P450 - arranged by substrate type	1/88	0.422528	NR1H4
R-HSA-69563	p53-Dependent G1 DNA Damage Response	1/88	0.422528	PSMC1
R-HSA-69580	p53-Dependent G1/S DNA damage checkpoint	1/88	0.422528	PSMC1
R-HSA-1169091	Activation of NF-kappaB in B cells	1/88	0.427327	PSMC1
R-HSA-174154	APC/C:Cdc20 mediated degradation of Securin	1/88	0.427327	PSMC1
R-HSA-5619115	Disorders of transmembrane transporters	2/88	0.428474	PSMC1/SLC2A1
R-HSA-5658442	Regulation of RAS by GAPs	1/88	0.432087	PSMC1
R-HSA-68867	Assembly of the pre-replicative complex	1/88	0.432087	PSMC1
R-HSA-69615	G1/S DNA Damage Checkpoints	1/88	0.432087	PSMC1
R-HSA-72766	Translation	3/88	0.4331	RPL12/EIF4A1/RPL9
R-HSA-8948751	Regulation of PTEN stability and activity	1/88	0.436808	PSMC1
R-HSA-71387	Metabolism of carbohydrates	3/88	0.441869	PFKFB4/ALDH1A1/SLC2A1
R-HSA-3108232	SUMO E3 ligases SUMOylate target proteins	2/88	0.445403	NR1H4/NPM1
R-HSA-68949	Orc1 removal from chromatin	1/88	0.446134	PSMC1
R-HSA-70171	Glycolysis	1/88	0.446134	PFKFB4
R-HSA-1445148	Translocation of SLC2A4 (GLUT4) to the plasma membrane	1/88	0.45074	ACTG1
R-HSA-174178	APC/C:Cdh1 mediated degradation of Cdc20 and other APC/C:Cdh1 targeted proteins in late mitosis/early G1	1/88	0.45074	PSMC1
R-HSA-174184	Cdc20:Phospho-APC/C mediated degradation of Cyclin A	1/88	0.45074	PSMC1
R-HSA-69017	CDK-mediated phosphorylation and removal of Cdc6	1/88	0.45074	PSMC1
R-HSA-170834	Signaling by TGF-beta Receptor Complex	1/88	0.455307	SERPINE1
R-HSA-179419	APC:Cdc20 mediated degradation of cell cycle proteins prior to satisfation of the cell cycle checkpoint	1/88	0.455307	PSMC1
R-HSA-8939902	Regulation of RUNX2 expression and activity	1/88	0.455307	PSMC1
R-HSA-2299718	Condensation of Prophase Chromosomes	1/88	0.459838	SET
R-HSA-606279	Deposition of new CENPA-containing nucleosomes at the centromere	1/88	0.459838	NPM1
R-HSA-774815	Nucleosome assembly	1/88	0.459838	NPM1
R-HSA-2990846	SUMOylation	2/88	0.462056	NR1H4/NPM1
R-HSA-9006925	Intracellular signaling by second messengers	3/88	0.463565	KPNA2/PSMC1/ERBB3
R-HSA-1234174	Cellular response to hypoxia	1/88	0.46433	PSMC1
R-HSA-176409	APC/C:Cdc20 mediated degradation of mitotic proteins	1/88	0.46433	PSMC1
R-HSA-2219530	Constitutive Signaling by Aberrant PI3K in Cancer	1/88	0.46433	ERBB3
R-HSA-176814	Activation of APC/C and APC/C:Cdc20 mediated degradation of mitotic proteins	1/88	0.468786	PSMC1
R-HSA-5619084	ABC transporter disorders	1/88	0.473206	PSMC1
R-HSA-5693606	DNA Double Strand Break Response	1/88	0.473206	KPNA2
R-HSA-8852276	The role of GTSE1 in G2/M progression after G2 checkpoint	1/88	0.473206	PSMC1
R-HSA-422356	Regulation of insulin secretion	1/88	0.477588	SLC2A1
R-HSA-446193	Biosynthesis of the N-glycan precursor (dolichol lipid-linked oligosaccharide, LLO) and transfer to a nascent protein	1/88	0.477588	ST6GAL1
R-HSA-6806834	Signaling by MET	1/88	0.481935	FN1
R-HSA-176408	Regulation of APC/C activators between G1/S and early anaphase	1/88	0.486246	PSMC1
R-HSA-438064	Post NMDA receptor activation events	1/88	0.490522	KPNA2
R-HSA-195253	Degradation of beta-catenin by the destruction complex	1/88	0.494762	PSMC1
R-HSA-2871837	FCERI mediated NF-kB activation	1/88	0.494762	PSMC1
R-HSA-9013694	Signaling by NOTCH4	1/88	0.494762	PSMC1
R-HSA-5617833	Cilium Assembly	2/88	0.497133	CCT5/CCT2
R-HSA-1168372	Downstream signaling events of B Cell Receptor (BCR)	1/88	0.498968	PSMC1
R-HSA-1236974	ER-Phagosome pathway	1/88	0.498968	PSMC1
R-HSA-69202	Cyclin E associated events during G1/S transition	1/88	0.498968	PSMC1
R-HSA-5632684	Hedgehog 'on' state	1/88	0.507275	PSMC1
R-HSA-69002	DNA Replication Pre-Initiation	1/88	0.507275	PSMC1
R-HSA-69656	Cyclin A:Cdk2-associated events at S phase entry	1/88	0.507275	PSMC1
R-HSA-195258	RHO GTPase Effectors	3/88	0.509979	MYL6/MYL12A/ACTG1
R-HSA-174143	APC/C-mediated degradation of cell cycle proteins	1/88	0.511378	PSMC1
R-HSA-2029480	Fcgamma receptor (FCGR) dependent phagocytosis	1/88	0.511378	ACTG1
R-HSA-453276	Regulation of mitotic cell cycle	1/88	0.511378	PSMC1
R-HSA-418346	Platelet homeostasis	1/88	0.519482	APOB
R-HSA-5687128	MAPK6/MAPK4 signaling	1/88	0.523484	PSMC1
R-HSA-69052	Switching of origins to a post-replicative state	1/88	0.527453	PSMC1
R-HSA-111885	Opioid Signalling	1/88	0.53139	KPNA2
R-HSA-5250924	B-WICH complex positively regulates rRNA expression	1/88	0.53139	DDX21
R-HSA-70326	Glucose metabolism	1/88	0.53139	PFKFB4
R-HSA-4086400	PCP/CE pathway	1/88	0.535294	PSMC1
R-HSA-442755	Activation of NMDA receptors and postsynaptic events	1/88	0.539165	KPNA2
R-HSA-500792	GPCR ligand binding	4/88	0.544471	AGT/NTS/CCL20/ANXA1
R-HSA-1632852	Macroautophagy	1/88	0.546814	HSPA8
R-HSA-8878159	Transcriptional regulation by RUNX3	1/88	0.550591	PSMC1
R-HSA-211859	Biological oxidations	2/88	0.55068	ALDH1A1/NR1H4
R-HSA-202424	Downstream TCR signaling	1/88	0.558051	PSMC1
R-HSA-1236975	Antigen processing-Cross presentation	1/88	0.561736	PSMC1
R-HSA-4420097	VEGFA-VEGFR2 Pathway	1/88	0.561736	ACTG1
R-HSA-5619102	SLC transporter disorders	1/88	0.561736	SLC2A1
R-HSA-15869	Metabolism of nucleotides	1/88	0.569013	RRM2
R-HSA-2219528	PI3K/AKT Signaling in Cancer	1/88	0.569013	ERBB3
R-HSA-5607764	CLEC7A (Dectin-1) signaling	1/88	0.569013	PSMC1
R-HSA-5668541	TNFR2 non-canonical NF-kB pathway	1/88	0.572607	PSMC1
R-HSA-9006936	Signaling by TGF-beta family members	1/88	0.572607	SERPINE1
R-HSA-382556	ABC-family proteins mediated transport	1/88	0.576172	PSMC1
R-HSA-6811558	PI5P, PP2A and IER3 Regulate PI3K/AKT Signaling	1/88	0.576172	ERBB3
R-HSA-9020702	Interleukin-1 signaling	1/88	0.576172	PSMC1
R-HSA-201681	TCF dependent signaling in response to WNT	2/88	0.577118	PSMC1/DKK1
R-HSA-5250913	Positive epigenetic regulation of rRNA expression	1/88	0.586689	DDX21
R-HSA-194138	Signaling by VEGF	1/88	0.590137	ACTG1
R-HSA-163685	Integration of energy metabolism	1/88	0.593557	SLC2A1
R-HSA-425393	Transport of inorganic cations/anions and amino acids/oligopeptides	1/88	0.593557	SLC38A3
R-HSA-2672351	Stimuli-sensing channels	1/88	0.596948	WNK1
R-HSA-977225	Amyloid fiber formation	1/88	0.596948	SORL1
R-HSA-199418	Negative regulation of the PI3K/AKT network	1/88	0.600312	ERBB3
R-HSA-73886	Chromosome Maintenance	1/88	0.600312	NPM1
R-HSA-5173105	O-linked glycosylation	1/88	0.606956	ST6GAL1
R-HSA-983705	Signaling by the B Cell Receptor (BCR)	1/88	0.606956	PSMC1
R-HSA-5610787	Hedgehog 'off' state	1/88	0.610237	PSMC1
R-HSA-202403	TCR signaling	1/88	0.629362	PSMC1
R-HSA-69239	Synthesis of DNA	1/88	0.629362	PSMC1
R-HSA-9612973	Autophagy	1/88	0.629362	HSPA8
R-HSA-8878166	Transcriptional regulation by RUNX2	1/88	0.635528	PSMC1
R-HSA-196849	Metabolism of water-soluble vitamins and cofactors	1/88	0.641593	SLC2A1
R-HSA-1257604	PIP3 activates AKT signaling	2/88	0.645514	PSMC1/ERBB3
R-HSA-69306	DNA Replication	1/88	0.653425	PSMC1
R-HSA-112315	Transmission across Chemical Synapses	2/88	0.661705	KPNA2/HSPA8
R-HSA-8939236	RUNX1 regulates transcription of genes involved in differentiation of HSCs	1/88	0.662045	PSMC1
R-HSA-2454202	Fc epsilon receptor (FCERI) signaling	1/88	0.673209	PSMC1
R-HSA-162599	Late Phase of HIV Life Cycle	1/88	0.686653	RANBP1
R-HSA-446652	Interleukin-1 family signaling	1/88	0.689276	PSMC1
R-HSA-5663220	RHO GTPases Activate Formins	1/88	0.689276	ACTG1
R-HSA-6807070	PTEN Regulation	1/88	0.689276	PSMC1
R-HSA-3214847	HATs acetylate histones	1/88	0.694455	OGT
R-HSA-5621481	C-type lectin receptors (CLRs)	1/88	0.694455	PSMC1
R-HSA-68875	Mitotic Prophase	1/88	0.694455	SET
R-HSA-3858494	Beta-catenin independent WNT signaling	1/88	0.70456	PSMC1
R-HSA-5688426	Deubiquitination	2/88	0.708542	PSMC1/OGT
R-HSA-212165	Epigenetic regulation of gene expression	1/88	0.711922	DDX21
R-HSA-5358351	Signaling by Hedgehog	1/88	0.711922	PSMC1
R-HSA-9018519	Estrogen-dependent gene expression	1/88	0.714335	KPNA2
R-HSA-162587	HIV Life Cycle	1/88	0.719102	RANBP1
R-HSA-446203	Asparagine N-linked glycosylation	2/88	0.720663	ST6GAL1/PSMC1
R-HSA-194315	Signaling by Rho GTPases	3/88	0.731783	MYL6/MYL12A/ACTG1
R-HSA-69242	S Phase	1/88	0.739597	PSMC1
R-HSA-9609507	Protein localization	1/88	0.743946	HSPA9
R-HSA-5693532	DNA Double-Strand Break Repair	1/88	0.750336	KPNA2
R-HSA-69481	G2/M Checkpoints	1/88	0.754509	PSMC1
R-HSA-9006934	Signaling by Receptor Tyrosine Kinases	3/88	0.755755	FN1/ERBB3/ACTG1
R-HSA-195721	Signaling by WNT	2/88	0.763548	PSMC1/DKK1
R-HSA-948021	Transport to the Golgi and subsequent modification	1/88	0.7873	ST6GAL1
R-HSA-983712	Ion channel transport	1/88	0.789088	WNK1
R-HSA-2467813	Separation of Sister Chromatids	1/88	0.796092	PSMC1
R-HSA-69275	G2/M Transition	1/88	0.806169	PSMC1
R-HSA-453274	Mitotic G2-G2/M phases	1/88	0.809418	PSMC1
R-HSA-68882	Mitotic Anaphase	1/88	0.81419	PSMC1
R-HSA-2555396	Mitotic Metaphase and Anaphase	1/88	0.815754	PSMC1
R-HSA-112314	Neurotransmitter receptors and postsynaptic signal transmission	1/88	0.821882	KPNA2
R-HSA-5689880	Ub-specific processing proteases	1/88	0.841785	PSMC1
R-HSA-68886	M Phase	2/88	0.843241	PSMC1/SET
R-HSA-8939211	ESR-mediated signaling	1/88	0.845755	KPNA2
R-HSA-8951664	Neddylation	1/88	0.859486	PSMC1
R-HSA-157118	Signaling by NOTCH	1/88	0.860673	PSMC1
R-HSA-112316	Neuronal System	2/88	0.860851	KPNA2/HSPA8
R-HSA-8878171	Transcriptional regulation by RUNX1	1/88	0.865321	PSMC1
R-HSA-3247509	Chromatin modifying enzymes	1/88	0.899975	OGT
R-HSA-4839726	Chromatin organization	1/88	0.899975	OGT
R-HSA-69620	Cell Cycle Checkpoints	1/88	0.914927	PSMC1
R-HSA-983168	Antigen processing: Ubiquitination & Proteasome degradation	1/88	0.925787	PSMC1
R-HSA-73894	DNA Repair	1/88	0.940074	KPNA2
R-HSA-983169	Class I MHC mediated antigen processing & presentation	1/88	0.956372	PSMC1

## Sheet: Reactome_0vs48
ID	Description	GeneRatio	pvalue	geneID
R-HSA-156842	Eukaryotic Translation Elongation	37/336	9.66101e-32	RPL37/RPL15/EEF1A1/RPL17/RPL23/RPS3/RPS8/RPS6/RPL7A/RPS3A/RPL10/RPL27/RPL29/RPL31/RPS11/RPL5/RPL41/RPL22/RPL3/RPL7/RPL37A/RPL12/RPL26/RPS7/RPL35A/RPS24/RPS27/RPS23/EEF1G/RPS26/RPS14/RPL13A/RPS18/RPS15A/RPL6/RPL14/RPL10A
R-HSA-156902	Peptide chain elongation	36/336	3.25303e-31	RPL37/RPL15/EEF1A1/RPL17/RPL23/RPS3/RPS8/RPS6/RPL7A/RPS3A/RPL10/RPL27/RPL29/RPL31/RPS11/RPL5/RPL41/RPL22/RPL3/RPL7/RPL37A/RPL12/RPL26/RPS7/RPL35A/RPS24/RPS27/RPS23/RPS26/RPS14/RPL13A/RPS18/RPS15A/RPL6/RPL14/RPL10A
R-HSA-156827	L13a-mediated translational silencing of Ceruloplasmin expression	39/336	5.89334e-31	RPL37/RPL15/RPL17/EIF4A2/RPL23/RPS3/RPS8/EIF4B/RPS6/RPL7A/RPS3A/RPL10/RPL27/RPL29/RPL31/RPS11/RPL5/RPL41/RPL22/RPL3/RPL7/RPL37A/RPL12/RPL26/RPS7/RPL35A/RPS24/RPS27/RPS23/EIF3C/RPS26/RPS14/RPL13A/EIF2S3/RPS18/RPS15A/RPL6/RPL14/RPL10A
R-HSA-72706	GTP hydrolysis and joining of the 60S ribosomal subunit	39/336	8.79386e-31	RPL37/RPL15/RPL17/EIF4A2/RPL23/RPS3/RPS8/EIF4B/RPS6/RPL7A/RPS3A/RPL10/RPL27/RPL29/RPL31/RPS11/RPL5/RPL41/RPL22/RPL3/RPL7/RPL37A/RPL12/RPL26/RPS7/RPL35A/RPS24/RPS27/RPS23/EIF3C/RPS26/RPS14/RPL13A/EIF2S3/RPS18/RPS15A/RPL6/RPL14/RPL10A
R-HSA-192823	Viral mRNA Translation	35/336	7.41222e-30	RPL37/RPL15/RPL17/RPL23/RPS3/RPS8/RPS6/RPL7A/RPS3A/RPL10/RPL27/RPL29/RPL31/RPS11/RPL5/RPL41/RPL22/RPL3/RPL7/RPL37A/RPL12/RPL26/RPS7/RPL35A/RPS24/RPS27/RPS23/RPS26/RPS14/RPL13A/RPS18/RPS15A/RPL6/RPL14/RPL10A
R-HSA-72613	Eukaryotic Translation Initiation	39/336	1.27633e-29	RPL37/RPL15/RPL17/EIF4A2/RPL23/RPS3/RPS8/EIF4B/RPS6/RPL7A/RPS3A/RPL10/RPL27/RPL29/RPL31/RPS11/RPL5/RPL41/RPL22/RPL3/RPL7/RPL37A/RPL12/RPL26/RPS7/RPL35A/RPS24/RPS27/RPS23/EIF3C/RPS26/RPS14/RPL13A/EIF2S3/RPS18/RPS15A/RPL6/RPL14/RPL10A
R-HSA-72737	Cap-dependent Translation Initiation	39/336	1.27633e-29	RPL37/RPL15/RPL17/EIF4A2/RPL23/RPS3/RPS8/EIF4B/RPS6/RPL7A/RPS3A/RPL10/RPL27/RPL29/RPL31/RPS11/RPL5/RPL41/RPL22/RPL3/RPL7/RPL37A/RPL12/RPL26/RPS7/RPL35A/RPS24/RPS27/RPS23/EIF3C/RPS26/RPS14/RPL13A/EIF2S3/RPS18/RPS15A/RPL6/RPL14/RPL10A
R-HSA-2408557	Selenocysteine synthesis	35/336	4.55949e-29	RPL37/RPL15/RPL17/RPL23/RPS3/RPS8/RPS6/RPL7A/RPS3A/RPL10/RPL27/RPL29/RPL31/RPS11/RPL5/RPL41/RPL22/RPL3/RPL7/RPL37A/RPL12/RPL26/RPS7/RPL35A/RPS24/RPS27/RPS23/RPS26/RPS14/RPL13A/RPS18/RPS15A/RPL6/RPL14/RPL10A
R-HSA-72764	Eukaryotic Translation Termination	35/336	4.55949e-29	RPL37/RPL15/RPL17/RPL23/RPS3/RPS8/RPS6/RPL7A/RPS3A/RPL10/RPL27/RPL29/RPL31/RPS11/RPL5/RPL41/RPL22/RPL3/RPL7/RPL37A/RPL12/RPL26/RPS7/RPL35A/RPS24/RPS27/RPS23/RPS26/RPS14/RPL13A/RPS18/RPS15A/RPL6/RPL14/RPL10A
R-HSA-72689	Formation of a pool of free 40S subunits	36/336	6.88074e-29	RPL37/RPL15/RPL17/RPL23/RPS3/RPS8/RPS6/RPL7A/RPS3A/RPL10/RPL27/RPL29/RPL31/RPS11/RPL5/RPL41/RPL22/RPL3/RPL7/RPL37A/RPL12/RPL26/RPS7/RPL35A/RPS24/RPS27/RPS23/EIF3C/RPS26/RPS14/RPL13A/RPS18/RPS15A/RPL6/RPL14/RPL10A
R-HSA-975956	Nonsense Mediated Decay (NMD) independent of the Exon Junction Complex (EJC)	35/336	1.08741e-28	RPL37/RPL15/RPL17/RPL23/RPS3/RPS8/RPS6/RPL7A/RPS3A/RPL10/RPL27/RPL29/RPL31/RPS11/RPL5/RPL41/RPL22/RPL3/RPL7/RPL37A/RPL12/RPL26/RPS7/RPL35A/RPS24/RPS27/RPS23/RPS26/RPS14/RPL13A/RPS18/RPS15A/RPL6/RPL14/RPL10A
R-HSA-2408522	Selenoamino acid metabolism	38/336	1.48154e-28	RPL37/RPL15/RPL17/RPL23/RPS3/RPS8/RPS6/RPL7A/TXNRD1/RPS3A/RPL10/RPL27/RPL29/RPL31/RPS11/RPL5/RPL41/RPL22/RPL3/RPL7/MARS1/RPL37A/RPL12/RPL26/RPS7/RPL35A/RPS24/RPS27/RPS23/RPS26/KARS1/RPS14/RPL13A/RPS18/RPS15A/RPL6/RPL14/RPL10A
R-HSA-1799339	SRP-dependent cotranslational protein targeting to membrane	36/336	4.63281e-27	RPL37/RPL15/RPL17/RPL23/RPS3/RPS8/RPS6/RPL7A/RPS3A/RPL10/RPL27/RPL29/RPL31/RPS11/RPL5/RPL41/RPL22/RPL3/RPL7/RPL37A/RPL12/RPL26/SEC61A1/RPS7/RPL35A/RPS24/RPS27/RPS23/RPS26/RPS14/RPL13A/RPS18/RPS15A/RPL6/RPL14/RPL10A
R-HSA-927802	Nonsense-Mediated Decay (NMD)	36/336	1.32983e-26	RPL37/RPL15/RPL17/RPL23/RPS3/RPS8/RPS6/RPL7A/RPS3A/RPL10/RPL27/RPL29/RPL31/RPS11/RPL5/RPL41/RPL22/RPL3/RPL7/RPL37A/RPL12/RPL26/RPS7/SMG5/RPL35A/RPS24/RPS27/RPS23/RPS26/RPS14/RPL13A/RPS18/RPS15A/RPL6/RPL14/RPL10A
R-HSA-975957	Nonsense Mediated Decay (NMD) enhanced by the Exon Junction Complex (EJC)	36/336	1.32983e-26	RPL37/RPL15/RPL17/RPL23/RPS3/RPS8/RPS6/RPL7A/RPS3A/RPL10/RPL27/RPL29/RPL31/RPS11/RPL5/RPL41/RPL22/RPL3/RPL7/RPL37A/RPL12/RPL26/RPS7/SMG5/RPL35A/RPS24/RPS27/RPS23/RPS26/RPS14/RPL13A/RPS18/RPS15A/RPL6/RPL14/RPL10A
R-HSA-71291	Metabolism of amino acids and derivatives	60/336	1.33751e-26	ARG1/ODC1/HAL/RPL37/RPL15/ALDH6A1/CPS1/AGXT/SLC7A5/RPL17/RPL23/RPS3/RPS8/RPS6/GLUD1/RPL7A/ASNS/TXNRD1/RPS3A/SLC6A8/RPL10/RPL27/RPL29/RPL31/RPS11/PSMD2/RPL5/RPL41/RPL22/SAT1/RPL3/RPL7/MARS1/RPL37A/RPL12/PSMC4/RPL26/RPS7/RPL35A/GOT1/PSME3/SLC3A2/RPS24/RPS27/PSAT1/RPS23/RPS26/PSME4/PSMD1/KARS1/RPS14/RPL13A/RPS18/RPS15A/PAH/RPL6/RPL14/PSMA7/RPL10A/GLUL
R-HSA-9010553	Regulation of expression of SLITs and ROBOs	41/336	3.78421e-25	RPL37/RPL15/RPL17/RPL23/RPS3/RPS8/RPS6/RPL7A/RPS3A/RPL10/RPL27/RPL29/RPL31/RPS11/PSMD2/RPL5/RPL41/RPL22/RPL3/RPL7/RPL37A/RPL12/PSMC4/RPL26/RPS7/RPL35A/PSME3/RPS24/RPS27/RPS23/RPS26/PSME4/PSMD1/RPS14/RPL13A/RPS18/RPS15A/RPL6/RPL14/PSMA7/RPL10A
R-HSA-168273	Influenza Viral RNA Transcription and Replication	35/336	6.25238e-23	RPL37/RPL15/RPL17/RPL23/RPS3/RPS8/RPS6/RPL7A/RPS3A/RPL10/RPL27/RPL29/RPL31/RPS11/RPL5/RPL41/RPL22/RPL3/RPL7/RPL37A/RPL12/RPL26/RPS7/RPL35A/RPS24/RPS27/RPS23/RPS26/RPS14/RPL13A/RPS18/RPS15A/RPL6/RPL14/RPL10A
R-HSA-168255	Influenza Life Cycle	36/336	7.55314e-23	RPL37/RPL15/RPL17/RPL23/RPS3/RPS8/RPS6/RPL7A/RPS3A/RPL10/RPL27/RPL29/RPL31/RPS11/RPL5/RPL41/RPL22/RPL3/RPL7/CALR/RPL37A/RPL12/RPL26/RPS7/RPL35A/RPS24/RPS27/RPS23/RPS26/RPS14/RPL13A/RPS18/RPS15A/RPL6/RPL14/RPL10A
R-HSA-376176	Signaling by ROBO receptors	43/336	1.04018e-22	RPL37/RPL15/CAP1/RPL17/RPL23/RPS3/RPS8/RPS6/RPL7A/RPS3A/RPL10/RPL27/RPL29/RPL31/RPS11/PSMD2/RPL5/RPL41/RPL22/RPL3/RPL7/RPL37A/RPL12/PSMC4/ABL1/RPL26/RPS7/RPL35A/PSME3/RPS24/RPS27/RPS23/RPS26/PSME4/PSMD1/RPS14/RPL13A/RPS18/RPS15A/RPL6/RPL14/PSMA7/RPL10A
R-HSA-168254	Influenza Infection	37/336	1.07127e-22	RPL37/RPL15/RPL17/RPL23/RPS3/RPS8/RPS6/RPL7A/RPS3A/RPL10/RPL27/RPL29/RPL31/RPS11/RPL5/RPL41/RPL22/RPL3/RPL7/CALR/RPL37A/RPL12/RPL26/RPS7/RPL35A/RPS24/RPS27/RPS23/TGFB1/RPS26/RPS14/RPL13A/RPS18/RPS15A/RPL6/RPL14/RPL10A
R-HSA-6791226	Major pathway of rRNA processing in the nucleolus and cytosol	36/336	6.15834e-19	RPL37/RPL15/RPL17/RPL23/RPS3/RPS8/RPS6/RPL7A/RPS3A/RPL10/RPL27/RPL29/RPL31/RPS11/RPL5/RPL41/RPL22/RPL3/RPL7/RPL37A/RPL12/RPL26/RPS7/RPL35A/PDCD11/RPS24/RPS27/RPS23/RPS26/RPS14/RPL13A/RPS18/RPS15A/RPL6/RPL14/RPL10A
R-HSA-72766	Translation	44/336	1.78634e-18	RPL37/RPL15/EEF1A1/RPL17/EIF4A2/RPL23/RPS3/RPS8/EIF4B/RPS6/RPL7A/RPS3A/RPL10/RPL27/RPL29/RPL31/RPS11/RPL5/RPL41/RPL22/RPL3/RPL7/MARS1/RPL37A/RPL12/RPL26/SEC61A1/RPS7/RPL35A/RPS24/RPS27/RPS23/EIF3C/EEF1G/RPS26/KARS1/RPS14/RPL13A/EIF2S3/RPS18/RPS15A/RPL6/RPL14/RPL10A
R-HSA-8868773	rRNA processing in the nucleus and cytosol	36/336	3.77597e-18	RPL37/RPL15/RPL17/RPL23/RPS3/RPS8/RPS6/RPL7A/RPS3A/RPL10/RPL27/RPL29/RPL31/RPS11/RPL5/RPL41/RPL22/RPL3/RPL7/RPL37A/RPL12/RPL26/RPS7/RPL35A/PDCD11/RPS24/RPS27/RPS23/RPS26/RPS14/RPL13A/RPS18/RPS15A/RPL6/RPL14/RPL10A
R-HSA-72312	rRNA processing	36/336	2.06202e-17	RPL37/RPL15/RPL17/RPL23/RPS3/RPS8/RPS6/RPL7A/RPS3A/RPL10/RPL27/RPL29/RPL31/RPS11/RPL5/RPL41/RPL22/RPL3/RPL7/RPL37A/RPL12/RPL26/RPS7/RPL35A/PDCD11/RPS24/RPS27/RPS23/RPS26/RPS14/RPL13A/RPS18/RPS15A/RPL6/RPL14/RPL10A
R-HSA-5663205	Infectious disease	49/336	2.17837e-17	RPL37/RPL15/RPL17/RPL23/RPS3/RPS8/RPS6/RPL7A/TXNRD1/RPS3A/CDH1/RPL10/RPL27/RPL29/RPL31/RPS11/PSMD2/RPL5/RPL41/RPL22/RPL3/RPL7/FURIN/CALR/RPL37A/RPL12/PSMC4/RPL26/RPS7/RANGAP1/AP2M1/RPL35A/PSME3/RPS24/RPS27/RPS23/TGFB1/RPS26/PSME4/PSMD1/RPS14/RPL13A/RPS18/RPS15A/RPL6/RPL14/PSMA7/CTNNB1/RPL10A
R-HSA-381426	Regulation of Insulin-like Growth Factor (IGF) transport and uptake by Insulin-like Growth Factor Binding Proteins (IGFBPs)	26/336	1.05419e-14	TF/PLG/SERPIND1/FGA/C3/CP/F5/AHSG/APOA1/GPC3/SERPINC1/FGG/WFS1/PCSK9/ITIH2/C4B/F2/FN1/APOA2/TGOLN2/C4A/APP/ALB/KNG1/LTBP1/PROC
R-HSA-8957275	Post-translational protein phosphorylation	24/336	2.41146e-14	TF/SERPIND1/FGA/C3/CP/F5/AHSG/APOA1/GPC3/SERPINC1/FGG/WFS1/PCSK9/ITIH2/C4B/FN1/APOA2/TGOLN2/C4A/APP/ALB/KNG1/LTBP1/PROC
R-HSA-114608	Platelet degranulation	25/336	1.93528e-13	TF/SERPINE1/PLG/FGA/A2M/F5/AHSG/CAP1/SERPINF2/APOA1/FGG/APOH/FGB/FLNA/WDR1/FN1/SERPING1/TLN1/ACTN1/APP/ALB/KNG1/TGFB1/TAGLN2/ITIH3
R-HSA-76005	Response to elevated platelet cytosolic Ca2+	25/336	4.79192e-13	TF/SERPINE1/PLG/FGA/A2M/F5/AHSG/CAP1/SERPINF2/APOA1/FGG/APOH/FGB/FLNA/WDR1/FN1/SERPING1/TLN1/ACTN1/APP/ALB/KNG1/TGFB1/TAGLN2/ITIH3
R-HSA-72649	Translation initiation complex formation	17/336	1.23304e-12	EIF4A2/RPS3/RPS8/EIF4B/RPS6/RPS3A/RPS11/RPS7/RPS24/RPS27/RPS23/EIF3C/RPS26/RPS14/EIF2S3/RPS18/RPS15A
R-HSA-72702	Ribosomal scanning and start codon recognition	17/336	1.23304e-12	EIF4A2/RPS3/RPS8/EIF4B/RPS6/RPS3A/RPS11/RPS7/RPS24/RPS27/RPS23/EIF3C/RPS26/RPS14/EIF2S3/RPS18/RPS15A
R-HSA-72662	Activation of the mRNA upon binding of the cap-binding complex and eIFs, and subsequent binding to 43S	17/336	1.68309e-12	EIF4A2/RPS3/RPS8/EIF4B/RPS6/RPS3A/RPS11/RPS7/RPS24/RPS27/RPS23/EIF3C/RPS26/RPS14/EIF2S3/RPS18/RPS15A
R-HSA-72695	Formation of the ternary complex, and subsequently, the 43S complex	15/336	2.5363e-11	RPS3/RPS8/RPS6/RPS3A/RPS11/RPS7/RPS24/RPS27/RPS23/EIF3C/RPS26/RPS14/EIF2S3/RPS18/RPS15A
R-HSA-140877	Formation of Fibrin Clot (Clotting Cascade)	13/336	9.39614e-11	SERPIND1/FGA/A2M/F5/SERPINC1/FGG/FGB/F2/SERPING1/F13B/SERPINA5/KNG1/PROC
R-HSA-140875	Common Pathway of Fibrin Clot Formation	10/336	3.9356e-10	SERPIND1/FGA/F5/SERPINC1/FGG/FGB/F2/F13B/SERPINA5/PROC
R-HSA-76002	Platelet activation, signaling and aggregation	28/336	1.4348e-08	TF/SERPINE1/PLG/FGA/A2M/F5/AHSG/CAP1/SERPINF2/APOA1/FGG/APOH/FGB/FLNA/WDR1/F2/FN1/SERPING1/TLN1/ACTN1/SHC1/APP/ALB/KNG1/TGFB1/TAGLN2/GNA12/ITIH3
R-HSA-977606	Regulation of Complement cascade	11/336	1.64274e-07	C3/CFH/CFB/CFI/C4B/F2/SERPING1/C2/C4A/C8A/C8B
R-HSA-166658	Complement cascade	12/336	1.9246e-07	C3/CFH/CFB/CFI/MBL2/C4B/F2/SERPING1/C2/C4A/C8A/C8B
R-HSA-140837	Intrinsic Pathway of Fibrin Clot Formation	8/336	1.95704e-07	SERPIND1/A2M/SERPINC1/F2/SERPING1/SERPINA5/KNG1/PROC
R-HSA-352230	Amino acid transport across the plasma membrane	8/336	6.2712e-06	SLC7A5/SLC38A3/SLC7A2/SLC43A2/SLC1A5/SLC6A6/SLC3A2/SLC38A4
R-HSA-174824	Plasma lipoprotein assembly, remodeling, and clearance	11/336	9.24802e-06	A2M/APOC3/APOA1/PCSK9/APOC1/FURIN/APOA2/AP2M1/ALB/PCSK6/LIPC
R-HSA-1474244	Extracellular matrix organization	24/336	2.80655e-05	SERPINE1/PLG/FGA/A2M/P4HA1/FGG/CDH1/FGB/FURIN/FN1/COL14A1/ACTN1/APP/PLOD2/ITGA5/TGFB1/CAPNS1/SH3PXD2A/ITGB5/CAPN2/CEACAM1/SDC1/LTBP1/COL11A1
R-HSA-75153	Apoptotic execution phase	9/336	3.08047e-05	H1-0/SPTAN1/CDH1/VIM/TJP2/H1-2/BCAP31/CTNNB1/ADD1
R-HSA-8963899	Plasma lipoprotein remodeling	7/336	3.17252e-05	APOC3/APOA1/FURIN/APOA2/ALB/PCSK6/LIPC
R-HSA-5673001	RAF/MAP kinase cascade	21/336	3.94977e-05	FGA/SPTAN1/SPTBN1/DUSP6/FGG/FGB/DUSP5/PSMD2/FGFR1/KLB/FN1/PSMC4/TLN1/SHC1/PSME3/PSME4/PSMD1/RASA4/PEA15/JAK1/PSMA7
R-HSA-5684996	MAPK1/MAPK3 signaling	21/336	5.59765e-05	FGA/SPTAN1/SPTBN1/DUSP6/FGG/FGB/DUSP5/PSMD2/FGFR1/KLB/FN1/PSMC4/TLN1/SHC1/PSME3/PSME4/PSMD1/RASA4/PEA15/JAK1/PSMA7
R-HSA-166663	Initial triggering of complement	6/336	6.02841e-05	C3/CFB/MBL2/C4B/C2/C4A
R-HSA-354194	GRB2:SOS provides linkage to MAPK signaling for Integrins	5/336	7.00643e-05	FGA/FGG/FGB/FN1/TLN1
R-HSA-372708	p130Cas linkage to MAPK signaling for integrins	5/336	7.00643e-05	FGA/FGG/FGB/FN1/TLN1
R-HSA-389960	Formation of tubulin folding intermediates by CCT/TriC	6/336	0.000100266	CCT3/TUBB6/TUBA1C/CCT5/TCP1/TUBB3
R-HSA-9607240	FLT3 Signaling	21/336	0.000108325	FGA/SPTAN1/SPTBN1/DUSP6/FGG/FGB/DUSP5/PSMD2/FGFR1/KLB/FN1/PSMC4/TLN1/SHC1/PSME3/PSME4/PSMD1/RASA4/PEA15/JAK1/PSMA7
R-HSA-6798695	Neutrophil degranulation	31/336	0.000117267	ARG1/C3/AHSG/SPTAN1/CAP1/EEF1A1/METTL7A/ALDOC/ANXA2/S100P/TSPAN14/FTL/DYNC1H1/PSMD2/TMC6/HP/COTL1/VCP/LGALS3/PYGB/PYGL/SERPINB1/LAMP1/GSTP1/PSMD1/S100A11/PLAC8/RAB5C/CEACAM1/PGM1/TUBB
R-HSA-5683057	MAPK family signaling cascades	22/336	0.00015401	FGA/SPTAN1/SPTBN1/DUSP6/FGG/FGB/DUSP5/PSMD2/FGFR1/KLB/FN1/PSMC4/TLN1/IGF2BP1/SHC1/PSME3/PSME4/PSMD1/RASA4/PEA15/JAK1/PSMA7
R-HSA-109581	Apoptosis	16/336	0.000157729	H1-0/SPTAN1/CDH1/BCL2L1/PSMD2/VIM/TJP2/PSMC4/H1-2/PSME3/BCAP31/PSME4/PSMD1/PSMA7/CTNNB1/ADD1
R-HSA-111465	Apoptotic cleavage of cellular proteins	7/336	0.000158306	SPTAN1/CDH1/VIM/TJP2/BCAP31/CTNNB1/ADD1
R-HSA-354192	Integrin alphaIIb beta3 signaling	6/336	0.00015889	FGA/FGG/FGB/FN1/TLN1/SHC1
R-HSA-9006921	Integrin signaling	6/336	0.00015889	FGA/FGG/FGB/FN1/TLN1/SHC1
R-HSA-8963898	Plasma lipoprotein assembly	5/336	0.000184883	A2M/APOC3/APOA1/APOC1/APOA2
R-HSA-76009	Platelet Aggregation (Plug Formation)	7/336	0.000187783	FGA/FGG/FGB/F2/FN1/TLN1/SHC1
R-HSA-5357801	Programmed Cell Death	16/336	0.000191455	H1-0/SPTAN1/CDH1/BCL2L1/PSMD2/VIM/TJP2/PSMC4/H1-2/PSME3/BCAP31/PSME4/PSMD1/PSMA7/CTNNB1/ADD1
R-HSA-389957	Prefoldin mediated transfer of substrate to CCT/TriC	6/336	0.00019691	CCT3/TUBB6/TUBA1C/CCT5/TCP1/TUBB3
R-HSA-8982491	Glycogen metabolism	6/336	0.000241758	PHKA2/PYGB/PYGL/PPP1R3C/PGM1/GBE1
R-HSA-389958	Cooperation of Prefoldin and TriC/CCT in actin and tubulin folding	6/336	0.000425851	CCT3/TUBB6/TUBA1C/CCT5/TCP1/TUBB3
R-HSA-351202	Metabolism of polyamines	8/336	0.000490622	ODC1/PSMD2/SAT1/PSMC4/PSME3/PSME4/PSMD1/PSMA7
R-HSA-75205	Dissolution of Fibrin Clot	4/336	0.000554322	SERPINE1/PLG/SERPINF2/ANXA2
R-HSA-8852276	The role of GTSE1 in G2/M progression after G2 checkpoint	9/336	0.000676532	PSMD2/PSMC4/TUBB6/PSME3/TUBA1C/PSME4/PSMD1/TUBB3/PSMA7
R-HSA-350562	Regulation of ornithine decarboxylase (ODC)	7/336	0.00102241	ODC1/PSMD2/PSMC4/PSME3/PSME4/PSMD1/PSMA7
R-HSA-202733	Cell surface interactions at the vascular wall	12/336	0.00129188	SLC7A5/F2/FN1/SHC1/SLC3A2/SLC16A3/ITGA5/TGFB1/CEACAM1/SDC1/PROC/TNFRSF10D
R-HSA-3000170	Syndecan interactions	5/336	0.00137956	FN1/ACTN1/TGFB1/ITGB5/SDC1
R-HSA-5362768	Hh mutants that don't undergo autocatalytic processing are degraded by ERAD	7/336	0.00179048	PSMD2/PSMC4/VCP/PSME3/PSME4/PSMD1/PSMA7
R-HSA-8953897	Cellular responses to external stimuli	28/336	0.00185621	H1-0/EEF1A1/MAP4K4/TXNRD1/HDAC6/DYNC1H1/PSMD2/ID1/HSPH1/ACTR1A/PSMC4/H1-2/TUBB6/VCP/PSME3/HSPA4/GPX2/TUBA1C/PSME4/GSTP1/EPO/STIP1/ATP6V0B/PSMD1/MT2A/CDKN2B/TUBB3/PSMA7
R-HSA-2173782	Binding and Uptake of Ligands by Scavenger Receptors	6/336	0.00189171	APOA1/FTL/HP/HSPH1/CALR/ALB
R-HSA-975634	Retinoid metabolism and transport	6/336	0.00214122	APOC3/APOA1/GPC3/AKR1C1/APOA2/SDC1
R-HSA-5387390	Hh mutants abrogate ligand secretion	7/336	0.00243011	PSMD2/PSMC4/VCP/PSME3/PSME4/PSMD1/PSMA7
R-HSA-2262752	Cellular responses to stress	27/336	0.00247996	H1-0/EEF1A1/MAP4K4/TXNRD1/HDAC6/DYNC1H1/PSMD2/ID1/HSPH1/ACTR1A/PSMC4/H1-2/TUBB6/VCP/PSME3/HSPA4/GPX2/TUBA1C/PSME4/GSTP1/EPO/STIP1/ATP6V0B/PSMD1/CDKN2B/TUBB3/PSMA7
R-HSA-1566948	Elastic fibre formation	6/336	0.0027138	FURIN/FN1/ITGA5/TGFB1/ITGB5/LTBP1
R-HSA-5619084	ABC transporter disorders	8/336	0.00285198	APOA1/PSMD2/PSMC4/VCP/PSME3/PSME4/PSMD1/PSMA7
R-HSA-5678895	Defective CFTR causes cystic fibrosis	7/336	0.00294553	PSMD2/PSMC4/VCP/PSME3/PSME4/PSMD1/PSMA7
R-HSA-5626467	RHO GTPases activate IQGAPs	5/336	0.00302509	CDH1/TUBB6/TUBA1C/TUBB3/CTNNB1
R-HSA-159782	Removal of aminoterminal propeptides from gamma-carboxylated proteins	3/336	0.003163	FURIN/F2/PROC
R-HSA-390450	Folding of actin by CCT/TriC	3/336	0.003163	CCT3/CCT5/TCP1
R-HSA-8964058	HDL remodeling	3/336	0.003163	APOC3/APOA1/ALB
R-HSA-8878159	Transcriptional regulation by RUNX3	9/336	0.00322653	JAG1/CCN2/PSMD2/PSMC4/PSME3/TGFB1/PSMD1/PSMA7/CTNNB1
R-HSA-6806667	Metabolism of fat-soluble vitamins	6/336	0.00339406	APOC3/APOA1/GPC3/AKR1C1/APOA2/SDC1
R-HSA-8964043	Plasma lipoprotein clearance	5/336	0.00347477	APOA1/PCSK9/APOC1/AP2M1/LIPC
R-HSA-1236975	Antigen processing-Cross presentation	9/336	0.00396829	PSMD2/CALR/PSMC4/SEC61A1/PSME3/PSME4/PSMD1/ITGB5/PSMA7
R-HSA-70263	Gluconeogenesis	5/336	0.00397054	PGK1/ALDOC/TPI1/GOT1/ENO1
R-HSA-5358346	Hedgehog ligand biogenesis	7/336	0.00422338	PSMD2/PSMC4/VCP/PSME3/PSME4/PSMD1/PSMA7
R-HSA-159854	Gamma-carboxylation, transport, and amino-terminal cleavage of proteins	3/336	0.00424826	FURIN/F2/PROC
R-HSA-351906	Apoptotic cleavage of cell adhesion proteins	3/336	0.00424826	CDH1/TJP2/CTNNB1
R-HSA-1236974	ER-Phagosome pathway	8/336	0.00454399	PSMD2/CALR/PSMC4/SEC61A1/PSME3/PSME4/PSMD1/PSMA7
R-HSA-1236978	Cross-presentation of soluble exogenous antigens (endosomes)	6/336	0.00464201	PSMD2/PSMC4/PSME3/PSME4/PSMD1/PSMA7
R-HSA-211733	Regulation of activated PAK-2p34 by proteasome mediated degradation	6/336	0.00464201	PSMD2/PSMC4/PSME3/PSME4/PSMD1/PSMA7
R-HSA-5689603	UCH proteinases	9/336	0.00483729	PSMD2/PSMC4/TGFBR2/ADRM1/PSME3/TGFB1/PSME4/PSMD1/PSMA7
R-HSA-8878166	Transcriptional regulation by RUNX2	10/336	0.0048664	HDAC6/PSMD2/PSMC4/ABL1/LGALS3/PSME3/ITGA5/PSME4/PSMD1/PSMA7
R-HSA-6802948	Signaling by high-kinase activity BRAF mutants	5/336	0.00511032	FGA/FGG/FGB/FN1/TLN1
R-HSA-382556	ABC-family proteins mediated transport	9/336	0.00515762	APOA1/PSMD2/PSMC4/VCP/PSME3/PSME4/PSMD1/EIF2S3/PSMA7
R-HSA-112409	RAF-independent MAPK1/3 activation	4/336	0.00535187	DUSP6/DUSP5/PEA15/JAK1
R-HSA-373753	Nephrin family interactions	4/336	0.00535187	SPTAN1/SPTBN1/ACTN3/ACTN1
R-HSA-5658442	Regulation of RAS by GAPs	7/336	0.00542829	PSMD2/PSMC4/PSME3/PSME4/PSMD1/RASA4/PSMA7
R-HSA-264870	Caspase-mediated cleavage of cytoskeletal proteins	3/336	0.00553318	SPTAN1/VIM/ADD1
R-HSA-3371511	HSF1 activation	3/336	0.00553318	EEF1A1/HDAC6/VCP
R-HSA-180534	Vpu mediated degradation of CD4	6/336	0.00564304	PSMD2/PSMC4/PSME3/PSME4/PSMD1/PSMA7
R-HSA-349425	Autodegradation of the E3 ubiquitin ligase COP1	6/336	0.00564304	PSMD2/PSMC4/PSME3/PSME4/PSMD1/PSMA7
R-HSA-69601	Ubiquitin Mediated Degradation of Phosphorylated Cdc25A	6/336	0.00564304	PSMD2/PSMC4/PSME3/PSME4/PSMD1/PSMA7
R-HSA-69610	p53-Independent DNA Damage Response	6/336	0.00564304	PSMD2/PSMC4/PSME3/PSME4/PSMD1/PSMA7
R-HSA-69613	p53-Independent G1/S DNA damage checkpoint	6/336	0.00564304	PSMD2/PSMC4/PSME3/PSME4/PSMD1/PSMA7
R-HSA-75815	Ubiquitin-dependent degradation of Cyclin D	6/336	0.00564304	PSMD2/PSMC4/PSME3/PSME4/PSMD1/PSMA7
R-HSA-425407	SLC-mediated transmembrane transport	16/336	0.0059637	CP/SLC7A5/SLC13A5/SLC38A3/SLC7A2/SLC43A2/SLC1A5/SLCO1B3/SLC39A5/SLC6A6/SLC3A2/ALB/SLC16A3/SLC39A14/SLC5A6/SLC38A4
R-HSA-169911	Regulation of Apoptosis	6/336	0.00619876	PSMD2/PSMC4/PSME3/PSME4/PSMD1/PSMA7
R-HSA-180585	Vif-mediated degradation of APOBEC3G	6/336	0.00679326	PSMD2/PSMC4/PSME3/PSME4/PSMD1/PSMA7
R-HSA-8854050	FBXL7 down-regulates AURKA during mitotic entry and in early mitosis	6/336	0.00679326	PSMD2/PSMC4/PSME3/PSME4/PSMD1/PSMA7
R-HSA-2168880	Scavenging of heme from plasma	3/336	0.00702683	APOA1/HP/ALB
R-HSA-2467813	Separation of Sister Chromatids	13/336	0.00716378	DYNC1H1/PSMD2/NUDC/PSMC4/TUBB6/RANGAP1/PSME3/RPS27/TUBA1C/PSME4/PSMD1/TUBB3/PSMA7
R-HSA-174113	SCF-beta-TrCP mediated degradation of Emi1	6/336	0.00742803	PSMD2/PSMC4/PSME3/PSME4/PSMD1/PSMA7
R-HSA-3371497	HSP90 chaperone cycle for steroid hormone receptors (SHR)	6/336	0.00742803	DYNC1H1/ACTR1A/TUBB6/TUBA1C/STIP1/TUBB3
R-HSA-4641257	Degradation of AXIN	6/336	0.00742803	PSMD2/PSMC4/PSME3/PSME4/PSMD1/PSMA7
R-HSA-8941858	Regulation of RUNX3 expression and activity	6/336	0.00742803	PSMD2/PSMC4/PSME3/TGFB1/PSMD1/PSMA7
R-HSA-5358351	Signaling by Hedgehog	11/336	0.00749093	PSMD2/PSMC4/TUBB6/VCP/PSME3/GRK2/TUBA1C/PSME4/PSMD1/TUBB3/PSMA7
R-HSA-5674135	MAP2K and MAPK activation	5/336	0.00805165	FGA/FGG/FGB/FN1/TLN1
R-HSA-450408	AUF1 (hnRNP D0) binds and destabilizes mRNA	6/336	0.00810454	PSMD2/PSMC4/PSME3/PSME4/PSMD1/PSMA7
R-HSA-5663202	Diseases of signal transduction	21/336	0.00827691	FGA/FGG/JAG1/FGB/HDAC6/PSMD2/FGFR1/KLB/FN1/BCR/PSMC4/TLN1/VCP/TGFBR2/SHC1/PSME3/TGFB1/PSME4/PSMD1/PSMA7/CTNNB1
R-HSA-399955	SEMA3A-Plexin repulsion signaling by inhibiting Integrin adhesion	3/336	0.00873682	TLN1/PLXNA1/PLXNA2
R-HSA-4641258	Degradation of DVL	6/336	0.00882424	PSMD2/PSMC4/PSME3/PSME4/PSMD1/PSMA7
R-HSA-69541	Stabilization of p53	6/336	0.00882424	PSMD2/PSMC4/PSME3/PSME4/PSMD1/PSMA7
R-HSA-1234174	Cellular response to hypoxia	7/336	0.00922364	PSMD2/PSMC4/PSME3/PSME4/EPO/PSMD1/PSMA7
R-HSA-5610787	Hedgehog 'off' state	9/336	0.00934196	PSMD2/PSMC4/TUBB6/PSME3/TUBA1C/PSME4/PSMD1/TUBB3/PSMA7
R-HSA-5619115	Disorders of transmembrane transporters	12/336	0.00984244	CP/APOA1/PSMD2/SLCO1B3/PSMC4/VCP/PSME3/SLC3A2/ALB/PSME4/PSMD1/PSMA7
R-HSA-8978868	Fatty acid metabolism	12/336	0.0102692	SCD/PHYH/CYP1A1/EHHADH/ACSL3/ACAD11/GPX2/ELOVL6/ACSM3/EPHX2/HACL1/GGT1
R-HSA-3000171	Non-integrin membrane-ECM interactions	6/336	0.010399	FN1/ACTN1/TGFB1/ITGB5/SDC1/COL11A1
R-HSA-5676590	NIK-->noncanonical NF-kB signaling	6/336	0.010399	PSMD2/PSMC4/PSME3/PSME4/PSMD1/PSMA7
R-HSA-68827	CDT1 association with the CDC6:ORC:origin complex	6/336	0.010399	PSMD2/PSMC4/PSME3/PSME4/PSMD1/PSMA7
R-HSA-211859	Biological oxidations	14/336	0.0106915	ACSS2/GSTA1/SULT2A1/CYP1A1/ACSM2B/UGT2B4/NR1H4/GSTO1/BPHL/CYP4F12/GSTP1/ACSM2A/CYP3A5/GGT1
R-HSA-68882	Mitotic Anaphase	13/336	0.0112141	DYNC1H1/PSMD2/NUDC/PSMC4/TUBB6/RANGAP1/PSME3/RPS27/TUBA1C/PSME4/PSMD1/TUBB3/PSMA7
R-HSA-5607761	Dectin-1 mediated noncanonical NF-kB signaling	6/336	0.0112568	PSMD2/PSMC4/PSME3/PSME4/PSMD1/PSMA7
R-HSA-5610780	Degradation of GLI1 by the proteasome	6/336	0.0112568	PSMD2/PSMC4/PSME3/PSME4/PSMD1/PSMA7
R-HSA-5610783	Degradation of GLI2 by the proteasome	6/336	0.0112568	PSMD2/PSMC4/PSME3/PSME4/PSMD1/PSMA7
R-HSA-5610785	GLI3 is processed to GLI3R by the proteasome	6/336	0.0112568	PSMD2/PSMC4/PSME3/PSME4/PSMD1/PSMA7
R-HSA-1989781	PPARA activates gene expression	9/336	0.0115922	FABP1/APOA1/AGT/SULT2A1/CYP1A1/HMGCS1/TXNRD1/APOA2/NR1H4
R-HSA-2555396	Mitotic Metaphase and Anaphase	13/336	0.011656	DYNC1H1/PSMD2/NUDC/PSMC4/TUBB6/RANGAP1/PSME3/RPS27/TUBA1C/PSME4/PSMD1/TUBB3/PSMA7
R-HSA-71387	Metabolism of carbohydrates	17/336	0.0122332	PGK1/GPC3/PFKFB4/PHKA2/ALDOC/TPI1/ST3GAL1/PYGB/GOT1/PYGL/PFKM/CHST3/PPP1R3C/PGM1/SDC1/ENO1/GBE1
R-HSA-159418	Recycling of bile acids and salts	3/336	0.0128294	SLCO1B3/NR1H4/ALB
R-HSA-3322077	Glycogen synthesis	3/336	0.0128294	PPP1R3C/PGM1/GBE1
R-HSA-400206	Regulation of lipid metabolism by Peroxisome proliferator-activated receptor alpha (PPARalpha)	9/336	0.0128587	FABP1/APOA1/AGT/SULT2A1/CYP1A1/HMGCS1/TXNRD1/APOA2/NR1H4
R-HSA-3928663	EPHA-mediated growth cone collapse	4/336	0.0139371	EFNA1/EPHA2/MYL12B/MYH9
R-HSA-499943	Interconversion of nucleotide di- and triphosphates	4/336	0.0139371	TXNRD1/NME1/CTPS1/AK4
R-HSA-9033241	Peroxisomal protein import	6/336	0.0141288	PHYH/AGXT/EHHADH/EPHX2/HACL1/ECH1
R-HSA-948021	Transport to the Golgi and subsequent modification	12/336	0.0142204	F5/SPTAN1/SPTBN1/MGAT5/DYNC1H1/ACTR1A/TUBB6/TUBA1C/PPP6R1/ARF3/MGAT4B/TUBB3
R-HSA-6807878	COPI-mediated anterograde transport	8/336	0.0143345	SPTAN1/SPTBN1/DYNC1H1/ACTR1A/TUBB6/TUBA1C/ARF3/TUBB3
R-HSA-195253	Degradation of beta-catenin by the destruction complex	7/336	0.0146731	PSMD2/PSMC4/PSME3/PSME4/PSMD1/PSMA7/CTNNB1
R-HSA-4608870	Asymmetric localization of PCP proteins	6/336	0.0151899	PSMD2/PSMC4/PSME3/PSME4/PSMD1/PSMA7
R-HSA-70221	Glycogen breakdown (glycogenolysis)	3/336	0.0152208	PHKA2/PYGB/PYGL
R-HSA-1168372	Downstream signaling events of B Cell Receptor (BCR)	7/336	0.015606	PSMD2/PSMC4/PSME3/PSME4/PSMD1/NFATC3/PSMA7
R-HSA-190828	Gap junction trafficking	5/336	0.0157046	TUBB6/AP2M1/GJB1/TUBA1C/TUBB3
R-HSA-6802946	Signaling by moderate kinase activity BRAF mutants	5/336	0.0157046	FGA/FGG/FGB/FN1/TLN1
R-HSA-6802949	Signaling by RAS mutants	5/336	0.0157046	FGA/FGG/FGB/FN1/TLN1
R-HSA-6802955	Paradoxical activation of RAF signaling by kinase inactive BRAF	5/336	0.0157046	FGA/FGG/FGB/FN1/TLN1
R-HSA-9649948	Signaling downstream of RAS mutants	5/336	0.0157046	FGA/FGG/FGB/FN1/TLN1
R-HSA-373755	Semaphorin interactions	6/336	0.0163052	MYL12B/TLN1/MYH9/PLXNA1/PLXND1/PLXNA2
R-HSA-2173789	TGF-beta receptor signaling activates SMADs	4/336	0.0174123	FURIN/STRAP/TGFBR2/TGFB1
R-HSA-1234176	Oxygen-dependent proline hydroxylation of Hypoxia-inducible Factor Alpha	6/336	0.0174757	PSMD2/PSMC4/PSME3/PSME4/PSMD1/PSMA7
R-HSA-69563	p53-Dependent G1 DNA Damage Response	6/336	0.0174757	PSMD2/PSMC4/PSME3/PSME4/PSMD1/PSMA7
R-HSA-69580	p53-Dependent G1/S DNA damage checkpoint	6/336	0.0174757	PSMD2/PSMC4/PSME3/PSME4/PSMD1/PSMA7
R-HSA-216083	Integrin cell surface interactions	7/336	0.017597	FGA/FGG/CDH1/FGB/FN1/ITGA5/ITGB5
R-HSA-5632684	Hedgehog 'on' state	7/336	0.017597	PSMD2/PSMC4/PSME3/GRK2/PSME4/PSMD1/PSMA7
R-HSA-190840	Microtubule-dependent trafficking of connexons from Golgi to the plasma membrane	3/336	0.0178462	TUBB6/TUBA1C/TUBB3
R-HSA-8963889	Assembly of active LPL and LIPC lipase complexes	3/336	0.0178462	FURIN/PCSK6/LIPC
R-HSA-157858	Gap junction trafficking and regulation	5/336	0.018557	TUBB6/AP2M1/GJB1/TUBA1C/TUBB3
R-HSA-1169091	Activation of NF-kappaB in B cells	6/336	0.0187027	PSMD2/PSMC4/PSME3/PSME4/PSMD1/PSMA7
R-HSA-174154	APC/C:Cdc20 mediated degradation of Securin	6/336	0.0187027	PSMD2/PSMC4/PSME3/PSME4/PSMD1/PSMA7
R-HSA-68867	Assembly of the pre-replicative complex	6/336	0.0199873	PSMD2/PSMC4/PSME3/PSME4/PSMD1/PSMA7
R-HSA-69615	G1/S DNA Damage Checkpoints	6/336	0.0199873	PSMD2/PSMC4/PSME3/PSME4/PSMD1/PSMA7
R-HSA-425393	Transport of inorganic cations/anions and amino acids/oligopeptides	8/336	0.0207003	SLC7A5/SLC38A3/SLC7A2/SLC43A2/SLC1A5/SLC6A6/SLC3A2/SLC38A4
R-HSA-110320	Translesion Synthesis by POLH	3/336	0.0207073	UFD1/VCP/NPLOC4
R-HSA-190872	Transport of connexons to the plasma membrane	3/336	0.0207073	TUBB6/TUBA1C/TUBB3
R-HSA-3000480	Scavenging by Class A Receptors	3/336	0.0207073	APOA1/FTL/CALR
R-HSA-416700	Other semaphorin interactions	3/336	0.0207073	PLXNA1/PLXND1/PLXNA2
R-HSA-5686938	Regulation of TLR by endogenous ligand	3/336	0.0207073	FGA/FGG/FGB
R-HSA-450531	Regulation of mRNA stability by proteins that bind AU-rich elements	7/336	0.0209092	PSMD2/TNPO1/PSMC4/PSME3/PSME4/PSMD1/PSMA7
R-HSA-8957322	Metabolism of steroids	10/336	0.0211771	GC/SCD/FDPS/INSIG1/HMGCS1/AKR1C1/SLCO1B3/NR1H4/ALB/ELOVL6
R-HSA-8948751	Regulation of PTEN stability and activity	6/336	0.0213307	PSMD2/PSMC4/PSME3/PSME4/PSMD1/PSMA7
R-HSA-69275	G2/M Transition	12/336	0.0214235	DYNC1H1/PSMD2/ACTR1A/PSMC4/TUBB6/PSME3/TUBA1C/PSME4/PSMD1/TUBB3/PSMA7/TUBB
R-HSA-6811436	COPI-independent Golgi-to-ER retrograde traffic	5/336	0.0217312	DYNC1H1/ACTR1A/TUBB6/TUBA1C/TUBB3
R-HSA-156580	Phase II - Conjugation of compounds	8/336	0.0217507	GSTA1/SULT2A1/ACSM2B/UGT2B4/GSTO1/GSTP1/ACSM2A/GGT1
R-HSA-5687128	MAPK6/MAPK4 signaling	7/336	0.0221036	PSMD2/PSMC4/IGF2BP1/PSME3/PSME4/PSMD1/PSMA7
R-HSA-453274	Mitotic G2-G2/M phases	12/336	0.0229809	DYNC1H1/PSMD2/ACTR1A/PSMC4/TUBB6/PSME3/TUBA1C/PSME4/PSMD1/TUBB3/PSMA7/TUBB
R-HSA-199977	ER to Golgi Anterograde Transport	10/336	0.023903	F5/SPTAN1/SPTBN1/DYNC1H1/ACTR1A/TUBB6/TUBA1C/PPP6R1/ARF3/TUBB3
R-HSA-68949	Orc1 removal from chromatin	6/336	0.0241978	PSMD2/PSMC4/PSME3/PSME4/PSMD1/PSMA7
R-HSA-70171	Glycolysis	6/336	0.0241978	PGK1/PFKFB4/ALDOC/TPI1/PFKM/ENO1
R-HSA-70326	Glucose metabolism	7/336	0.0246324	PGK1/PFKFB4/ALDOC/TPI1/GOT1/PFKM/ENO1
R-HSA-174178	APC/C:Cdh1 mediated degradation of Cdc20 and other APC/C:Cdh1 targeted proteins in late mitosis/early G1	6/336	0.0257236	PSMD2/PSMC4/PSME3/PSME4/PSMD1/PSMA7
R-HSA-174184	Cdc20:Phospho-APC/C mediated degradation of Cyclin A	6/336	0.0257236	PSMD2/PSMC4/PSME3/PSME4/PSMD1/PSMA7
R-HSA-69017	CDK-mediated phosphorylation and removal of Cdc6	6/336	0.0257236	PSMD2/PSMC4/PSME3/PSME4/PSMD1/PSMA7
R-HSA-156590	Glutathione conjugation	4/336	0.0258661	GSTA1/GSTO1/GSTP1/GGT1
R-HSA-190861	Gap junction assembly	4/336	0.0258661	TUBB6/GJB1/TUBA1C/TUBB3
R-HSA-4086400	PCP/CE pathway	7/336	0.0259683	PSMD2/PSMC4/AP2M1/PSME3/PSME4/PSMD1/PSMA7
R-HSA-9604323	Negative regulation of NOTCH4 signaling	5/336	0.0271212	PSMD2/PSMC4/PSME3/PSMD1/PSMA7
R-HSA-170834	Signaling by TGF-beta Receptor Complex	6/336	0.0273121	SERPINE1/FURIN/STRAP/TGFBR2/TGFB1/CDKN2B
R-HSA-179419	APC:Cdc20 mediated degradation of cell cycle proteins prior to satisfation of the cell cycle checkpoint	6/336	0.0273121	PSMD2/PSMC4/PSME3/PSME4/PSMD1/PSMA7
R-HSA-8939902	Regulation of RUNX2 expression and activity	6/336	0.0273121	PSMD2/PSMC4/PSME3/PSME4/PSMD1/PSMA7
R-HSA-381119	Unfolded Protein Response (UPR)	7/336	0.028787	WFS1/ASNS/CALR/TLN1/SHC1/EIF2S3/ADD1
R-HSA-1655829	Regulation of cholesterol biosynthesis by SREBP (SREBF)	5/336	0.0290905	SCD/FDPS/INSIG1/HMGCS1/ELOVL6
R-HSA-390466	Chaperonin-mediated protein folding	7/336	0.0302711	CCT3/TUBB6/GBA/TUBA1C/CCT5/TCP1/TUBB3
R-HSA-176409	APC/C:Cdc20 mediated degradation of mitotic proteins	6/336	0.0306807	PSMD2/PSMC4/PSME3/PSME4/PSMD1/PSMA7
R-HSA-389977	Post-chaperonin tubulin folding pathway	3/336	0.0307083	TUBB6/TUBA1C/TUBB3
R-HSA-8862803	Deregulated CDK5 triggers multiple neurodegenerative pathways in Alzheimer's disease models	3/336	0.0307083	APP/CAPNS1/CAPN2
R-HSA-8863678	Neurodegenerative Diseases	3/336	0.0307083	APP/CAPNS1/CAPN2
R-HSA-9613829	Chaperone Mediated Autophagy	3/336	0.0307083	EEF1A1/HDAC6/VIM
R-HSA-2129379	Molecules associated with elastic fibres	4/336	0.0308725	FN1/TGFB1/ITGB5/LTBP1
R-HSA-446203	Asparagine N-linked glycosylation	16/336	0.0313895	F5/SPTAN1/SPTBN1/MGAT5/ASGR1/DYNC1H1/CALR/ACTR1A/TUBB6/VCP/ST3GAL1/TUBA1C/PPP6R1/ARF3/MGAT4B/TUBB3
R-HSA-176814	Activation of APC/C and APC/C:Cdc20 mediated degradation of mitotic proteins	6/336	0.0324625	PSMD2/PSMC4/PSME3/PSME4/PSMD1/PSMA7
R-HSA-1474228	Degradation of the extracellular matrix	9/336	0.0330128	PLG/A2M/CDH1/FURIN/FN1/COL14A1/CAPNS1/CAPN2/COL11A1
R-HSA-390471	Association of TriC/CCT with target proteins during biosynthesis	4/336	0.0335748	CCT3/GBA/CCT5/TCP1
R-HSA-373760	L1CAM interactions	8/336	0.0343952	SPTAN1/SPTBN1/FGFR1/TUBB6/AP2M1/ITGA5/TUBA1C/TUBB3
R-HSA-5620922	BBSome-mediated cargo-targeting to cilium	3/336	0.0345118	CCT3/CCT5/TCP1
R-HSA-917937	Iron uptake and transport	5/336	0.0355309	TF/CP/FTL/TFR2/ATP6V0B
R-HSA-445355	Smooth Muscle Contraction	4/336	0.0364107	ANXA2/MYL12B/TLN1/ITGB5
R-HSA-159740	Gamma-carboxylation of protein precursors	2/336	0.0377482	F2/PROC
R-HSA-442380	Zinc influx into cells by the SLC39 gene family	2/336	0.0377482	SLC39A5/SLC39A14
R-HSA-70635	Urea cycle	2/336	0.0377482	ARG1/CPS1
R-HSA-983189	Kinesins	5/336	0.0378579	TUBB6/KLC2/TUBA1C/KIF1B/TUBB3
R-HSA-449836	Other interleukin signaling	3/336	0.038547	CSF3R/JAK1/SDC1
R-HSA-5627123	RHO GTPases activate PAKs	3/336	0.038547	FLNA/MYL12B/MYH9
R-HSA-9609736	Assembly and cell surface presentation of NMDA receptors	4/336	0.0393807	TUBB6/TUBA1C/LIN7A/TUBB3
R-HSA-176408	Regulation of APC/C activators between G1/S and early anaphase	6/336	0.0402562	PSMD2/PSMC4/PSME3/PSME4/PSMD1/PSMA7
R-HSA-391251	Protein folding	7/336	0.0402607	CCT3/TUBB6/GBA/TUBA1C/CCT5/TCP1/TUBB3
R-HSA-5607764	CLEC7A (Dectin-1) signaling	7/336	0.0402607	PSMD2/PSMC4/PSME3/PSME4/PSMD1/NFATC3/PSMA7
R-HSA-187577	SCF(Skp2)-mediated degradation of p27/p21	5/336	0.0402762	PSMD2/PSMC4/PSME3/PSMD1/PSMA7
R-HSA-9006936	Signaling by TGF-beta family members	7/336	0.0421115	SERPINE1/FST/FURIN/STRAP/TGFBR2/TGFB1/CDKN2B
R-HSA-2426168	Activation of gene expression by SREBF (SREBP)	4/336	0.0424848	SCD/FDPS/HMGCS1/ELOVL6
R-HSA-210991	Basigin interactions	3/336	0.0428111	SLC7A5/SLC3A2/SLC16A3
R-HSA-429947	Deadenylation of mRNA	3/336	0.0428111	EIF4A2/EIF4B/CNOT11
R-HSA-9020702	Interleukin-1 signaling	7/336	0.0440167	PSMD2/PSMC4/APP/PSME3/PSME4/PSMD1/PSMA7
R-HSA-2871837	FCERI mediated NF-kB activation	6/336	0.0445611	PSMD2/PSMC4/PSME3/PSME4/PSMD1/PSMA7
R-HSA-9013694	Signaling by NOTCH4	6/336	0.0445611	JAG1/PSMD2/PSMC4/PSME3/PSMD1/PSMA7
R-HSA-194068	Bile acid and bile salt metabolism	4/336	0.0457232	AKR1C1/SLCO1B3/NR1H4/ALB
R-HSA-2173788	Downregulation of TGF-beta receptor signaling	3/336	0.0473008	STRAP/TGFBR2/TGFB1
R-HSA-425410	Metal ion SLC transporters	3/336	0.0473008	CP/SLC39A5/SLC39A14
R-HSA-174084	Autodegradation of Cdh1 by Cdh1:APC/C	5/336	0.0480834	PSMD2/PSMC4/PSME3/PSMD1/PSMA7
R-HSA-162909	Host Interactions of HIV factors	8/336	0.051284	PSMD2/PSMC4/RANGAP1/AP2M1/PSME3/PSME4/PSMD1/PSMA7
R-HSA-425366	Transport of bile salts and organic acids, metal ions and amine compounds	6/336	0.0515392	CP/SLC13A5/SLC39A5/SLC6A6/SLC16A3/SLC39A14
R-HSA-69002	DNA Replication Pre-Initiation	6/336	0.0515392	PSMD2/PSMC4/PSME3/PSME4/PSMD1/PSMA7
R-HSA-879518	Transport of organic anions	2/336	0.0531245	SLCO1B3/ALB
R-HSA-8866427	VLDLR internalisation and degradation	2/336	0.0531245	PCSK9/AP2M1
R-HSA-8963693	Aspartate and asparagine metabolism	2/336	0.0531245	ASNS/GOT1
R-HSA-9020558	Interleukin-2 signaling	2/336	0.0531245	SHC1/JAK1
R-HSA-5617833	Cilium Assembly	11/336	0.0535355	CCT3/HDAC6/DYNC1H1/TNPO1/ACTR1A/TUBB6/TUBA1C/CCT5/TCP1/TUBB3/TUBB
R-HSA-174143	APC/C-mediated degradation of cell cycle proteins	6/336	0.0540054	PSMD2/PSMC4/PSME3/PSME4/PSMD1/PSMA7
R-HSA-453276	Regulation of mitotic cell cycle	6/336	0.0540054	PSMD2/PSMC4/PSME3/PSME4/PSMD1/PSMA7
R-HSA-8856688	Golgi-to-ER retrograde transport	8/336	0.0593152	DYNC1H1/ACTR1A/TUBB6/KLC2/TUBA1C/ARF3/KIF1B/TUBB3
R-HSA-6802952	Signaling by BRAF and RAF fusions	5/336	0.0597912	FGA/FGG/FGB/FN1/TLN1
R-HSA-437239	Recycling pathway of L1	4/336	0.0600108	TUBB6/AP2M1/TUBA1C/TUBB3
R-HSA-9020591	Interleukin-12 signaling	4/336	0.0600108	ANXA2/GSTO1/TCP1/JAK1
R-HSA-2454202	Fc epsilon receptor (FCERI) signaling	8/336	0.0614402	PSMD2/PSMC4/SHC1/PSME3/PSME4/PSMD1/NFATC3/PSMA7
R-HSA-140342	Apoptosis induced DNA fragmentation	2/336	0.0615059	H1-0/H1-2
R-HSA-879415	Advanced glycosylation endproduct receptor signaling	2/336	0.0615059	LGALS3/APP
R-HSA-390918	Peroxisomal lipid metabolism	3/336	0.0620831	PHYH/EHHADH/HACL1
R-HSA-9619483	Activation of AMPK downstream of NMDARs	3/336	0.0620831	TUBB6/TUBA1C/TUBB3
R-HSA-983705	Signaling by the B Cell Receptor (BCR)	7/336	0.063665	PSMD2/PSMC4/PSME3/PSME4/PSMD1/NFATC3/PSMA7
R-HSA-69052	Switching of origins to a post-replicative state	6/336	0.0645762	PSMD2/PSMC4/PSME3/PSME4/PSMD1/PSMA7
R-HSA-2682334	EPH-Ephrin signaling	6/336	0.070286	EFNA1/EPHA2/MYL12B/MYH9/AP2M1/ARPC2
R-HSA-3656237	Defective EXT2 causes exostoses 2	2/336	0.0703007	GPC3/SDC1
R-HSA-3656253	Defective EXT1 causes exostoses 1, TRPS2 and CHDS	2/336	0.0703007	GPC3/SDC1
R-HSA-71240	Tryptophan catabolism	2/336	0.0703007	SLC7A5/SLC3A2
R-HSA-8964539	Glutamate and glutamine metabolism	2/336	0.0703007	GLUD1/GLUL
R-HSA-8983432	Interleukin-15 signaling	2/336	0.0703007	SHC1/JAK1
R-HSA-9027284	Erythropoietin activates RAS	2/336	0.0703007	SHC1/EPO
R-HSA-381038	XBP1(S) activates chaperone genes	4/336	0.0721043	WFS1/TLN1/SHC1/ADD1
R-HSA-6802957	Oncogenic MAPK signaling	5/336	0.0729808	FGA/FGG/FGB/FN1/TLN1
R-HSA-917977	Transferrin endocytosis and recycling	3/336	0.0729846	TF/TFR2/ATP6V0B
R-HSA-380320	Recruitment of NuMA to mitotic centrosomes	6/336	0.0762782	DYNC1H1/ACTR1A/TUBB6/TUBA1C/TUBB3/TUBB
R-HSA-193807	Synthesis of bile acids and bile salts via 27-hydroxycholesterol	2/336	0.0794748	AKR1C1/NR1H4
R-HSA-2032785	YAP1- and WWTR1 (TAZ)-stimulated gene expression	2/336	0.0794748	CCN2/HIPK2
R-HSA-975577	N-Glycan antennae elongation	2/336	0.0794748	MGAT5/MGAT4B
R-HSA-381070	IRE1alpha activates chaperones	4/336	0.0808037	WFS1/TLN1/SHC1/ADD1
R-HSA-2173791	TGF-beta receptor signaling in EMT (epithelial to mesenchymal transition)	2/336	0.0889955	TGFBR2/TGFB1
R-HSA-2559584	Formation of Senescence-Associated Heterochromatin Foci (SAHF)	2/336	0.0889955	H1-0/H1-2
R-HSA-3229121	Glycogen storage diseases	2/336	0.0889955	PPP1R3C/GBE1
R-HSA-399954	Sema3A PAK dependent Axon repulsion	2/336	0.0889955	PLXNA1/PLXNA2
R-HSA-399956	CRMPs in Sema3A signaling	2/336	0.0889955	PLXNA1/PLXNA2
R-HSA-202424	Downstream TCR signaling	6/336	0.0891033	PSMD2/PSMC4/PSME3/PSME4/PSMD1/PSMA7
R-HSA-5620924	Intraflagellar transport	4/336	0.0899971	TNPO1/TUBB6/TUBA1C/TUBB3
R-HSA-3858494	Beta-catenin independent WNT signaling	8/336	0.0906456	PSMD2/PSMC4/AP2M1/PSME3/PSME4/PSMD1/PSMA7/CTNNB1
R-HSA-3000178	ECM proteoglycans	5/336	0.0915136	SERPINE1/FN1/APP/TGFB1/ITGB5
R-HSA-6811434	COPI-dependent Golgi-to-ER retrograde traffic	6/336	0.0924829	TUBB6/KLC2/TUBA1C/ARF3/KIF1B/TUBB3
R-HSA-2132295	MHC class II antigen presentation	7/336	0.0939157	DYNC1H1/ACTR1A/TUBB6/AP2M1/KLC2/TUBA1C/TUBB3
R-HSA-195258	RHO GTPase Effectors	15/336	0.0939458	CDH1/DYNC1H1/FLNA/NUDC/MYL12B/ABL1/MYH9/TUBB6/RANGAP1/RPS27/KLC2/TUBA1C/ARPC2/TUBB3/CTNNB1
R-HSA-435354	Zinc transporters	2/336	0.0988322	SLC39A5/SLC39A14
R-HSA-9018677	Biosynthesis of DHA-derived SPMs	2/336	0.0988322	CYP1A1/EPHX2
R-HSA-453279	Mitotic G1-G1/S phases	8/336	0.0990162	DHFR/PSMD2/PSMC4/ABL1/PSME3/PSMD1/CDKN2B/PSMA7
R-HSA-5668541	TNFR2 non-canonical NF-kB pathway	6/336	0.10303	PSMD2/PSMC4/PSME3/PSME4/PSMD1/PSMA7
R-HSA-2500257	Resolution of Sister Chromatid Cohesion	7/336	0.10335	DYNC1H1/NUDC/TUBB6/RANGAP1/RPS27/TUBA1C/TUBB3
R-HSA-6806834	Signaling by MET	5/336	0.10369	FN1/SHC1/HPN/TNS3/COL11A1
R-HSA-447115	Interleukin-12 family signaling	4/336	0.104678	ANXA2/GSTO1/TCP1/JAK1
R-HSA-2187338	Visual phototransduction	6/336	0.106681	APOC3/APOA1/GPC3/AKR1C1/APOA2/SDC1
R-HSA-1912420	Pre-NOTCH Processing in Golgi	2/336	0.108955	ATP2A2/FURIN
R-HSA-446353	Cell-extracellular matrix interactions	2/336	0.108955	FLNA/ACTN1
R-HSA-3299685	Detoxification of Reactive Oxygen Species	3/336	0.11022	TXNRD1/GPX2/GSTP1
R-HSA-75105	Fatty acyl-CoA biosynthesis	3/336	0.11022	SCD/ACSL3/ELOVL6
R-HSA-1500931	Cell-Cell communication	7/336	0.113279	SPTAN1/SPTBN1/CDH1/FLNA/ACTN3/ACTN1/CTNNB1
R-HSA-2142753	Arachidonic acid metabolism	4/336	0.115032	CYP1A1/GPX2/EPHX2/GGT1
R-HSA-8939236	RUNX1 regulates transcription of genes involved in differentiation of HSCs	7/336	0.116697	PSMD2/PSMC4/ABL1/PSME3/PSME4/PSMD1/PSMA7
R-HSA-8950505	Gene and protein expression by JAK-STAT signaling after Interleukin-12 stimulation	3/336	0.117021	ANXA2/GSTO1/TCP1
R-HSA-211945	Phase I - Functionalization of compounds	6/336	0.118026	ACSS2/CYP1A1/NR1H4/BPHL/CYP4F12/CYP3A5
R-HSA-5423646	Aflatoxin activation and detoxification	2/336	0.119338	CYP3A5/GGT1
R-HSA-8876725	Protein methylation	2/336	0.119338	EEF1A1/VCP
R-HSA-8964038	LDL clearance	2/336	0.119338	PCSK9/AP2M1
R-HSA-9018678	Biosynthesis of specialized proresolving mediators (SPMs)	2/336	0.119338	CYP1A1/EPHX2
R-HSA-69202	Cyclin E associated events during G1/S transition	5/336	0.121099	PSMD2/PSMC4/PSME3/PSMD1/PSMA7
R-HSA-110313	Translesion synthesis by Y family DNA polymerases bypasses lesions on DNA template	3/336	0.123975	UFD1/VCP/NPLOC4
R-HSA-163841	Gamma carboxylation, hypusine formation and arylsulfatase activation	3/336	0.123975	FURIN/F2/PROC
R-HSA-8955332	Carboxyterminal post-translational modifications of tubulin	3/336	0.123975	TUBB6/TUBA1C/TUBB3
R-HSA-157118	Signaling by NOTCH	11/336	0.124364	JAG1/HDAC6/PSMD2/ATP2A2/FURIN/PSMC4/PSME3/DLK1/PSMD1/PLXND1/PSMA7
R-HSA-977225	Amyloid fiber formation	6/336	0.129949	FGA/APOA1/TSPAN14/FURIN/APP/TGFBI
R-HSA-1181150	Signaling by NODAL	2/336	0.129952	FURIN/PCSK6
R-HSA-3560783	Defective B4GALT7 causes EDS, progeroid type	2/336	0.129952	GPC3/SDC1
R-HSA-3560801	Defective B3GAT3 causes JDSSDHD	2/336	0.129952	GPC3/SDC1
R-HSA-4420332	Defective B3GALT6 causes EDSP2 and SEMDJL1	2/336	0.129952	GPC3/SDC1
R-HSA-5625900	RHO GTPases activate CIT	2/336	0.129952	MYL12B/MYH9
R-HSA-5627117	RHO GTPases Activate ROCKs	2/336	0.129952	MYL12B/MYH9
R-HSA-5654719	SHC-mediated cascade:FGFR4	2/336	0.129952	KLB/SHC1
R-HSA-622312	Inflammasomes	2/336	0.129952	BCL2L1/APP
R-HSA-8876384	Listeria monocytogenes entry into host cells	2/336	0.129952	CDH1/CTNNB1
R-HSA-69656	Cyclin A:Cdk2-associated events at S phase entry	5/336	0.130286	PSMD2/PSMC4/PSME3/PSMD1/PSMA7
R-HSA-6790901	rRNA modification in the nucleus and cytosol	4/336	0.131363	RPS6/RPS7/PDCD11/RPS14
R-HSA-3560782	Diseases associated with glycosaminoglycan metabolism	3/336	0.138313	GPC3/CHST3/SDC1
R-HSA-5654743	Signaling by FGFR4	3/336	0.138313	KLB/SHC1/SPRY2
R-HSA-8875878	MET promotes cell motility	3/336	0.138313	FN1/TNS3/COL11A1
R-HSA-190236	Signaling by FGFR	5/336	0.139778	FGFR1/KLB/SHC1/PTBP1/SPRY2
R-HSA-416572	Sema4D induced cell migration and growth-cone collapse	2/336	0.140775	MYL12B/MYH9
R-HSA-445144	Signal transduction by L1	2/336	0.140775	FGFR1/ITGA5
R-HSA-5654688	SHC-mediated cascade:FGFR1	2/336	0.140775	FGFR1/SHC1
R-HSA-449147	Signaling by Interleukins	19/336	0.141003	CSF3R/DUSP6/ANXA2/BCL2L1/PSMD2/VIM/FN1/PSMC4/SHC1/APP/PSME3/GSTO1/TGFB1/TCP1/PSME4/PSMD1/JAK1/PSMA7/SDC1
R-HSA-1852241	Organelle biogenesis and maintenance	13/336	0.143412	ACSS2/CCT3/GLUD1/HDAC6/DYNC1H1/TNPO1/ACTR1A/TUBB6/TUBA1C/CCT5/TCP1/TUBB3/TUBB
R-HSA-196854	Metabolism of vitamins and cofactors	9/336	0.143474	APOC3/APOA1/GPC3/DHFR/AKR1C1/APOA2/GSTO1/SLC5A6/SDC1
R-HSA-9609507	Protein localization	8/336	0.143547	PHYH/AGXT/EHHADH/TOMM20/APP/EPHX2/HACL1/ECH1
R-HSA-6814122	Cooperation of PDCL (PhLP1) and TRiC/CCT in G-protein beta folding	3/336	0.145685	CCT3/CCT5/TCP1
R-HSA-3371556	Cellular response to heat stress	5/336	0.149564	EEF1A1/HDAC6/HSPH1/VCP/HSPA4
R-HSA-2024096	HS-GAG degradation	2/336	0.151781	GPC3/SDC1
R-HSA-446652	Interleukin-1 family signaling	7/336	0.153723	PSMD2/PSMC4/APP/PSME3/PSME4/PSMD1/PSMA7
R-HSA-5663220	RHO GTPases Activate Formins	7/336	0.153723	DYNC1H1/NUDC/TUBB6/RANGAP1/RPS27/TUBA1C/TUBB3
R-HSA-6807070	PTEN Regulation	7/336	0.153723	PSMD2/PSMC4/PSME3/PSME4/PSMD1/GATAD2A/PSMA7
R-HSA-211897	Cytochrome P450 - arranged by substrate type	4/336	0.154514	CYP1A1/NR1H4/CYP4F12/CYP3A5
R-HSA-1650814	Collagen biosynthesis and modifying enzymes	4/336	0.160528	P4HA1/COL14A1/PLOD2/COL11A1
R-HSA-425397	Transport of vitamins, nucleosides, and related molecules	3/336	0.160798	SLCO1B3/ALB/SLC5A6
R-HSA-5633008	TP53 Regulates Transcription of Cell Death Genes	3/336	0.160798	NDRG1/PRELID1/TNFRSF10D
R-HSA-5621481	C-type lectin receptors (CLRs)	7/336	0.161718	PSMD2/PSMC4/PSME3/PSME4/PSMD1/NFATC3/PSMA7
R-HSA-166208	mTORC1-mediated signalling	2/336	0.16295	EIF4B/RPS6
R-HSA-212676	Dopamine Neurotransmitter Release Cycle	2/336	0.16295	PPFIA4/LIN7A
R-HSA-202403	TCR signaling	6/336	0.173555	PSMD2/PSMC4/PSME3/PSME4/PSMD1/PSMA7
R-HSA-69239	Synthesis of DNA	6/336	0.173555	PSMD2/PSMC4/PSME3/PSME4/PSMD1/PSMA7
R-HSA-193368	Synthesis of bile acids and bile salts via 7alpha-hydroxycholesterol	2/336	0.174259	AKR1C1/NR1H4
R-HSA-379716	Cytosolic tRNA aminoacylation	2/336	0.174259	MARS1/KARS1
R-HSA-75876	Synthesis of very long-chain fatty acyl-CoAs	2/336	0.174259	ACSL3/ELOVL6
R-HSA-8940973	RUNX2 regulates osteoblast differentiation	2/336	0.174259	HDAC6/ABL1
R-HSA-68877	Mitotic Prometaphase	9/336	0.181115	DYNC1H1/NUDC/ACTR1A/TUBB6/RANGAP1/RPS27/TUBA1C/TUBB3/TUBB
R-HSA-191273	Cholesterol biosynthesis	2/336	0.18569	FDPS/HMGCS1
R-HSA-211981	Xenobiotics	2/336	0.18569	CYP1A1/CYP3A5
R-HSA-400685	Sema4D in semaphorin signaling	2/336	0.18569	MYL12B/MYH9
R-HSA-9006335	Signaling by Erythropoietin	2/336	0.18569	SHC1/EPO
R-HSA-983170	Antigen Presentation: Folding, assembly and peptide loading of class I MHC	2/336	0.18569	CALR/BCAP31
R-HSA-6811442	Intra-Golgi and retrograde Golgi-to-ER traffic	9/336	0.1884	DYNC1H1/ACTR1A/TGOLN2/TUBB6/KLC2/TUBA1C/ARF3/KIF1B/TUBB3
R-HSA-194315	Signaling by Rho GTPases	18/336	0.190823	A2M/CDH1/DYNC1H1/FLNA/FAM13A/NUDC/MYL12B/BCR/ABL1/MYH9/TUBB6/RANGAP1/RPS27/KLC2/TUBA1C/ARPC2/TUBB3/CTNNB1
R-HSA-1445148	Translocation of SLC2A4 (GLUT4) to the plasma membrane	4/336	0.191804	MYH9/TUBB6/TUBA1C/TUBB3
R-HSA-199992	trans-Golgi Network Vesicle Budding	4/336	0.191804	FTL/TGOLN2/APP/RAB5C
R-HSA-73893	DNA Damage Bypass	3/336	0.192319	UFD1/VCP/NPLOC4
R-HSA-1971475	A tetrasaccharide linker sequence is required for GAG synthesis	2/336	0.197222	GPC3/SDC1
R-HSA-975576	N-glycan antennae elongation in the medial/trans-Golgi	2/336	0.197222	MGAT5/MGAT4B
R-HSA-1793185	Chondroitin sulfate/dermatan sulfate metabolism	3/336	0.208621	GPC3/CHST3/SDC1
R-HSA-5654736	Signaling by FGFR1	3/336	0.208621	FGFR1/SHC1/SPRY2
R-HSA-1368108	BMAL1:CLOCK,NPAS2 activates circadian gene expression	2/336	0.208839	SERPINE1/BHLHE40
R-HSA-5654716	Downstream signaling of activated FGFR4	2/336	0.208839	KLB/SHC1
R-HSA-912526	Interleukin receptor SHC signaling	2/336	0.208839	SHC1/JAK1
R-HSA-69306	DNA Replication	6/336	0.212189	PSMD2/PSMC4/PSME3/PSME4/PSMD1/PSMA7
R-HSA-15869	Metabolism of nucleotides	5/336	0.213695	TXNRD1/NME1/DPYD/CTPS1/AK4
R-HSA-166520	Signaling by NTRKs	5/336	0.213695	DUSP6/FURIN/SHC1/AP2M1/PCSK6
R-HSA-3928665	EPH-ephrin mediated repulsion of cells	3/336	0.216885	EFNA1/EPHA2/AP2M1
R-HSA-5620920	Cargo trafficking to the periciliary membrane	3/336	0.216885	CCT3/CCT5/TCP1
R-HSA-6809371	Formation of the cornified envelope	6/336	0.222289	KRT18/KRT8/FURIN/KRT19/PCSK6/CAPNS1
R-HSA-5688426	Deubiquitination	12/336	0.228683	PSMD2/TOMM20/PSMC4/UFD1/VCP/TGFBR2/ADRM1/PSME3/TGFB1/PSME4/PSMD1/PSMA7
R-HSA-74752	Signaling by Insulin receptor	4/336	0.23157	FGFR1/KLB/SHC1/ATP6V0B
R-HSA-69206	G1/S Transition	6/336	0.232545	DHFR/PSMD2/PSMC4/PSME3/PSMD1/PSMA7
R-HSA-2428924	IGF1R signaling cascade	3/336	0.233609	FGFR1/KLB/SHC1
R-HSA-9006934	Signaling by Receptor Tyrosine Kinases	18/336	0.237237	PLG/DUSP6/FGFR1/KLB/FURIN/FN1/SHC1/AP2M1/PTBP1/SPRY2/HPN/MST1/TNS3/PCSK6/ATP6V0B/CTNNB1/COL11A1/THBS4
R-HSA-2404192	Signaling by Type 1 Insulin-like Growth Factor 1 Receptor (IGF1R)	3/336	0.242057	FGFR1/KLB/SHC1
R-HSA-74751	Insulin receptor signalling cascade	3/336	0.242057	FGFR1/KLB/SHC1
R-HSA-525793	Myogenesis	2/336	0.244033	ABL1/CTNNB1
R-HSA-8874081	MET activates PTK2 signaling	2/336	0.244033	FN1/COL11A1
R-HSA-6785807	Interleukin-4 and Interleukin-13 signaling	5/336	0.254537	BCL2L1/VIM/FN1/TGFB1/JAK1
R-HSA-1839124	FGFR1 mutant receptor activation	2/336	0.255829	FGFR1/BCR
R-HSA-2022928	HS-GAG biosynthesis	2/336	0.255829	GPC3/SDC1
R-HSA-2122948	Activated NOTCH1 Transmits Signal to the Nucleus	2/336	0.255829	JAG1/DLK1
R-HSA-445095	Interaction between L1 and Ankyrins	2/336	0.255829	SPTAN1/SPTBN1
R-HSA-5339562	Uptake and actions of bacterial toxins	2/336	0.255829	TXNRD1/FURIN
R-HSA-5654687	Downstream signaling of activated FGFR1	2/336	0.255829	FGFR1/SHC1
R-HSA-5654733	Negative regulation of FGFR4 signaling	2/336	0.255829	KLB/SPRY2
R-HSA-70268	Pyruvate metabolism	2/336	0.255829	LDHA/SLC16A3
R-HSA-429914	Deadenylation-dependent mRNA decay	3/336	0.259095	EIF4A2/EIF4B/CNOT11
R-HSA-432722	Golgi Associated Vesicle Biogenesis	3/336	0.259095	FTL/TGOLN2/RAB5C
R-HSA-5689880	Ub-specific processing proteases	9/336	0.259165	PSMD2/TOMM20/PSMC4/UFD1/ADRM1/PSME3/PSME4/PSMD1/PSMA7
R-HSA-68886	M Phase	15/336	0.26547	DYNC1H1/PSMD2/NUDC/ACTR1A/PSMC4/TUBB6/RANGAP1/PSME3/RPS27/TUBA1C/PSME4/PSMD1/TUBB3/PSMA7/TUBB
R-HSA-2173796	SMAD2/SMAD3:SMAD4 heterotrimer regulates transcription	2/336	0.267636	SERPINE1/CDKN2B
R-HSA-381042	PERK regulates gene expression	2/336	0.267636	ASNS/EIF2S3
R-HSA-456926	Thrombin signalling through proteinase activated receptors (PARs)	2/336	0.267636	F2/GNA12
R-HSA-73863	RNA Polymerase I Transcription Termination	2/336	0.267636	POLR1A/CAVIN1
R-HSA-8941326	RUNX2 regulates bone development	2/336	0.267636	HDAC6/ABL1
R-HSA-110056	MAPK3 (ERK1) activation	1/336	0.274281	JAK1
R-HSA-381183	ATF6 (ATF6-alpha) activates chaperone genes	1/336	0.274281	CALR
R-HSA-74182	Ketone body metabolism	1/336	0.274281	ACSS3
R-HSA-74749	Signal attenuation	1/336	0.274281	SHC1
R-HSA-9020958	Interleukin-21 signaling	1/336	0.274281	JAK1
R-HSA-186797	Signaling by PDGF	3/336	0.276285	PLG/FURIN/THBS4
R-HSA-1592389	Activation of Matrix Metalloproteinases	2/336	0.27944	PLG/FURIN
R-HSA-2559585	Oncogene Induced Senescence	2/336	0.27944	ID1/CDKN2B
R-HSA-2871809	FCERI mediated Ca+2 mobilization	2/336	0.27944	SHC1/NFATC3
R-HSA-418990	Adherens junctions interactions	2/336	0.27944	CDH1/CTNNB1
R-HSA-5654726	Negative regulation of FGFR1 signaling	2/336	0.27944	FGFR1/SPRY2
R-HSA-192105	Synthesis of bile acids and bile salts	2/336	0.29123	AKR1C1/NR1H4
R-HSA-5663084	Diseases of carbohydrate metabolism	2/336	0.29123	PPP1R3C/GBE1
R-HSA-1059683	Interleukin-6 signaling	1/336	0.29719	JAK1
R-HSA-1234158	Regulation of gene expression by Hypoxia-inducible Factor	1/336	0.29719	EPO
R-HSA-1839122	Signaling by activated point mutants of FGFR1	1/336	0.29719	FGFR1
R-HSA-196025	Formation of annular gap junctions	1/336	0.29719	AP2M1
R-HSA-196780	Biotin transport and metabolism	1/336	0.29719	SLC5A6
R-HSA-196791	Vitamin D (calciferol) metabolism	1/336	0.29719	GC
R-HSA-2025928	Calcineurin activates NFAT	1/336	0.29719	NFATC3
R-HSA-390247	Beta-oxidation of very long chain fatty acids	1/336	0.29719	EHHADH
R-HSA-400451	Free fatty acids regulate insulin secretion	1/336	0.29719	ACSL3
R-HSA-5625970	RHO GTPases activate KTN1	1/336	0.29719	KLC2
R-HSA-5661231	Metallothioneins bind metals	1/336	0.29719	MT2A
R-HSA-71288	Creatine metabolism	1/336	0.29719	SLC6A8
R-HSA-77286	mitochondrial fatty acid beta-oxidation of saturated fatty acids	1/336	0.29719	ACSM3
R-HSA-8851805	MET activates RAS signaling	1/336	0.29719	SHC1
R-HSA-8963691	Phenylalanine and tyrosine metabolism	1/336	0.29719	PAH
R-HSA-9013700	NOTCH4 Activation and Transmission of Signal to the Nucleus	1/336	0.29719	JAG1
R-HSA-9020956	Interleukin-27 signaling	1/336	0.29719	JAK1
R-HSA-2029482	Regulation of actin dynamics for phagocytic cup formation	3/336	0.302262	ABL1/MYH9/ARPC2
R-HSA-532668	N-glycan trimming in the ER and Calnexin/Calreticulin cycle	2/336	0.302995	CALR/VCP
R-HSA-9615710	Microautophagy	2/336	0.302995	HDAC6/VIM
R-HSA-8856828	Clathrin-mediated endocytosis	6/336	0.313373	TF/TGOLN2/AP2M1/GRK2/RAB5C/ARPC2
R-HSA-390522	Striated Muscle Contraction	2/336	0.314725	VIM/ACTN3
R-HSA-5663213	RHO GTPases Activate WASPs and WAVEs	2/336	0.314725	ABL1/ARPC2
R-HSA-162906	HIV Infection	9/336	0.314815	PSMD2/FURIN/PSMC4/RANGAP1/AP2M1/PSME3/PSME4/PSMD1/PSMA7
R-HSA-1474290	Collagen formation	4/336	0.315821	P4HA1/COL14A1/PLOD2/COL11A1
R-HSA-1474151	Tetrahydrobiopterin (BH4) synthesis, recycling, salvage and regulation	1/336	0.319378	DHFR
R-HSA-174403	Glutathione synthesis and recycling	1/336	0.319378	GGT1
R-HSA-190373	FGFR1c ligand binding and activation	1/336	0.319378	FGFR1
R-HSA-190873	Gap junction degradation	1/336	0.319378	AP2M1
R-HSA-211979	Eicosanoids	1/336	0.319378	CYP4F12
R-HSA-381033	ATF6 (ATF6-alpha) activates chaperones	1/336	0.319378	CALR
R-HSA-430116	GP1b-IX-V activation signalling	1/336	0.319378	FLNA
R-HSA-5578768	Physiological factors	1/336	0.319378	HIPK2
R-HSA-5689877	Josephin domain DUBs	1/336	0.319378	VCP
R-HSA-6803211	TP53 Regulates Transcription of Death Receptors and Ligands	1/336	0.319378	TNFRSF10D
R-HSA-71384	Ethanol oxidation	1/336	0.319378	ACSS2
R-HSA-73621	Pyrimidine catabolism	1/336	0.319378	DPYD
R-HSA-8984722	Interleukin-35 Signalling	1/336	0.319378	JAK1
R-HSA-9027276	Erythropoietin activates Phosphoinositide-3-kinase (PI3K)	1/336	0.319378	EPO
R-HSA-9634600	Regulation of glycolysis by fructose 2,6-bisphosphate metabolism	1/336	0.319378	PFKFB4
R-HSA-375165	NCAM signaling for neurite out-growth	3/336	0.319649	SPTAN1/SPTBN1/FGFR1
R-HSA-446728	Cell junction organization	4/336	0.323002	CDH1/FLNA/ACTN1/CTNNB1
R-HSA-77289	Mitochondrial Fatty Acid Beta-Oxidation	2/336	0.326412	ACAD11/ACSM3
R-HSA-8979227	Triglyceride metabolism	2/336	0.326412	FABP1/GK
R-HSA-1442490	Collagen degradation	3/336	0.328349	FURIN/COL14A1/COL11A1
R-HSA-442755	Activation of NMDA receptors and postsynaptic events	4/336	0.337395	TUBB6/TUBA1C/LIN7A/TUBB3
R-HSA-5655302	Signaling by FGFR1 in disease	2/336	0.338044	FGFR1/BCR
R-HSA-397014	Muscle contraction	8/336	0.338997	ANXA2/VIM/ATP2A2/MYL12B/ACTN3/TLN1/ITGB5/HIPK2
R-HSA-1483213	Synthesis of PE	1/336	0.340867	CHKA
R-HSA-1502540	Signaling by Activin	1/336	0.340867	FST
R-HSA-202670	ERKs are inactivated	1/336	0.340867	DUSP6
R-HSA-5140745	WNT5A-dependent internalization of FZD2, FZD5 and ROR2	1/336	0.340867	AP2M1
R-HSA-5210891	Uptake and function of anthrax toxins	1/336	0.340867	FURIN
R-HSA-5607763	CLEC7A (Dectin-1) induces NFAT activation	1/336	0.340867	NFATC3
R-HSA-75109	Triglyceride biosynthesis	1/336	0.340867	GK
R-HSA-8878171	Transcriptional regulation by RUNX1	9/336	0.341348	PSMD2/PSMC4/ABL1/LGALS3/PSME3/PSME4/PSMD1/PSMA7/HIPK2
R-HSA-141424	Amplification of signal from the kinetochores	4/336	0.359026	DYNC1H1/NUDC/RANGAP1/RPS27
R-HSA-141444	Amplification of signal from unattached kinetochores via a MAD2 inhibitory signal	4/336	0.359026	DYNC1H1/NUDC/RANGAP1/RPS27
R-HSA-165159	mTOR signalling	2/336	0.361118	EIF4B/RPS6
R-HSA-5654741	Signaling by FGFR3	2/336	0.361118	SHC1/SPRY2
R-HSA-5675221	Negative regulation of MAPK pathway	2/336	0.361118	DUSP6/DUSP5
R-HSA-1250347	SHC1 events in ERBB4 signaling	1/336	0.36168	SHC1
R-HSA-156581	Methylation	1/336	0.36168	GSTO1
R-HSA-166786	Creation of C4 and C2 activators	1/336	0.36168	MBL2
R-HSA-177504	Retrograde neurotrophin signalling	1/336	0.36168	AP2M1
R-HSA-180336	SHC1 events in EGFR signaling	1/336	0.36168	SHC1
R-HSA-190322	FGFR4 ligand binding and activation	1/336	0.36168	KLB
R-HSA-193775	Synthesis of bile acids and bile salts via 24-hydroxycholesterol	1/336	0.36168	AKR1C1
R-HSA-418359	Reduction of cytosolic Ca++ levels	1/336	0.36168	ATP2A2
R-HSA-5660526	Response to metal ions	1/336	0.36168	MT2A
R-HSA-6803205	TP53 regulates transcription of several additional cell death genes whose specific roles in p53-dependent apoptosis remain uncertain	1/336	0.36168	NDRG1
R-HSA-877312	Regulation of IFNG signaling	1/336	0.36168	JAK1
R-HSA-8941856	RUNX3 regulates NOTCH signaling	1/336	0.36168	JAG1
R-HSA-380259	Loss of Nlp from mitotic centrosomes	3/336	0.380364	DYNC1H1/ACTR1A/TUBB
R-HSA-380284	Loss of proteins required for interphase microtubule organization from the centrosome	3/336	0.380364	DYNC1H1/ACTR1A/TUBB
R-HSA-5619102	SLC transporter disorders	4/336	0.380643	CP/SLCO1B3/SLC3A2/ALB
R-HSA-211935	Fatty acids	1/336	0.381837	CYP4F12
R-HSA-2691230	Signaling by NOTCH1 HD Domain Mutants in Cancer	1/336	0.381837	JAG1
R-HSA-2691232	Constitutive Signaling by NOTCH1 HD Domain Mutants	1/336	0.381837	JAG1
R-HSA-4839743	phosphorylation site mutants of CTNNB1 are not targeted to the proteasome by the destruction complex	1/336	0.381837	CTNNB1
R-HSA-5099900	WNT5A-dependent internalization of FZD4	1/336	0.381837	AP2M1
R-HSA-5339716	Misspliced GSK3beta mutants stabilize beta-catenin	1/336	0.381837	CTNNB1
R-HSA-5358747	S33 mutants of beta-catenin aren't phosphorylated	1/336	0.381837	CTNNB1
R-HSA-5358749	S37 mutants of beta-catenin aren't phosphorylated	1/336	0.381837	CTNNB1
R-HSA-5358751	S45 mutants of beta-catenin aren't phosphorylated	1/336	0.381837	CTNNB1
R-HSA-5358752	T41 mutants of beta-catenin aren't phosphorylated	1/336	0.381837	CTNNB1
R-HSA-5637810	Constitutive Signaling by EGFRvIII	1/336	0.381837	SHC1
R-HSA-5637812	Signaling by EGFRvIII in Cancer	1/336	0.381837	SHC1
R-HSA-5654228	Phospholipase C-mediated cascade; FGFR4	1/336	0.381837	KLB
R-HSA-844456	The NLRP3 inflammasome	1/336	0.381837	APP
R-HSA-3769402	Deactivation of the beta-catenin transactivating complex	2/336	0.383887	CTNNB1/SOX4
R-HSA-379724	tRNA Aminoacylation	2/336	0.383887	MARS1/KARS1
R-HSA-69242	S Phase	6/336	0.397905	PSMD2/PSMC4/PSME3/PSME4/PSMD1/PSMA7
R-HSA-1295596	Spry regulation of FGF signaling	1/336	0.40136	SPRY2
R-HSA-175474	Assembly Of The HIV Virion	1/336	0.40136	FURIN
R-HSA-190242	FGFR1 ligand binding and activation	1/336	0.40136	FGFR1
R-HSA-2730905	Role of LAT2/NTAL/LAB on calcium mobilization	1/336	0.40136	SHC1
R-HSA-5654219	Phospholipase C-mediated cascade: FGFR1	1/336	0.40136	FGFR1
R-HSA-1980143	Signaling by NOTCH1	3/336	0.406078	JAG1/HDAC6/DLK1
R-HSA-5654738	Signaling by FGFR2	3/336	0.406078	SHC1/PTBP1/SPRY2
R-HSA-8854518	AURKA Activation by TPX2	3/336	0.406078	DYNC1H1/ACTR1A/TUBB
R-HSA-109704	PI3K Cascade	2/336	0.4063	FGFR1/KLB
R-HSA-2173793	Transcriptional activity of SMAD2/SMAD3:SMAD4 heterotrimer	2/336	0.4063	SERPINE1/CDKN2B
R-HSA-451927	Interleukin-2 family signaling	2/336	0.4063	SHC1/JAK1
R-HSA-69231	Cyclin D associated events in G1	2/336	0.4063	ABL1/CDKN2B
R-HSA-69236	G1 Phase	2/336	0.4063	ABL1/CDKN2B
R-HSA-8948216	Collagen chain trimerization	2/336	0.4063	COL14A1/COL11A1
R-HSA-5668914	Diseases of metabolism	4/336	0.416472	PPP1R3C/PAH/GBE1/GGT1
R-HSA-3899300	SUMOylation of transcription cofactors	2/336	0.417359	DDX17/HIPK2
R-HSA-196299	Beta-catenin phosphorylation cascade	1/336	0.420268	CTNNB1
R-HSA-196757	Metabolism of folate and pterines	1/336	0.420268	DHFR
R-HSA-199220	Vitamin B5 (pantothenate) metabolism	1/336	0.420268	SLC5A6
R-HSA-264642	Acetylcholine Neurotransmitter Release Cycle	1/336	0.420268	PPFIA4
R-HSA-416993	Trafficking of GluR2-containing AMPA receptors	1/336	0.420268	AP2M1
R-HSA-450513	Tristetraprolin (TTP, ZFP36) binds and destabilizes mRNA	1/336	0.420268	TNPO1
R-HSA-6788467	IL-6-type cytokine receptor ligand interactions	1/336	0.420268	JAK1
R-HSA-9034015	Signaling by NTRK3 (TRKC)	1/336	0.420268	SHC1
R-HSA-1660662	Glycosphingolipid metabolism	2/336	0.428313	B4GALNT1/GBA
R-HSA-8856825	Cargo recognition for clathrin-mediated endocytosis	4/336	0.430684	TF/TGOLN2/AP2M1/GRK2
R-HSA-69481	G2/M Checkpoints	6/336	0.437426	PSMD2/PSMC4/PSME3/PSME4/PSMD1/PSMA7
R-HSA-983231	Factors involved in megakaryocyte development and platelet production	6/336	0.437426	ABL1/TUBB6/KLC2/TUBA1C/KIF1B/TUBB3
R-HSA-1369062	ABC transporters in lipid homeostasis	1/336	0.43858	APOA1
R-HSA-162710	Synthesis of glycosylphosphatidylinositol (GPI)	1/336	0.43858	PIGZ
R-HSA-1660514	Synthesis of PIPs at the Golgi membrane	1/336	0.43858	ARF3
R-HSA-181429	Serotonin Neurotransmitter Release Cycle	1/336	0.43858	PPFIA4
R-HSA-181430	Norepinephrine Neurotransmitter Release Cycle	1/336	0.43858	PPFIA4
R-HSA-1839117	Signaling by cytosolic FGFR1 fusion mutants	1/336	0.43858	BCR
R-HSA-2022377	Metabolism of Angiotensinogen to Angiotensins	1/336	0.43858	AGT
R-HSA-210993	Tie2 Signaling	1/336	0.43858	SHC1
R-HSA-5609975	Diseases associated with glycosylation precursor biosynthesis	1/336	0.43858	PGM1
R-HSA-5635838	Activation of SMO	1/336	0.43858	GRK2
R-HSA-5654704	SHC-mediated cascade:FGFR3	1/336	0.43858	SHC1
R-HSA-73762	RNA Polymerase I Transcription Initiation	2/336	0.439159	POLR1A/GATAD2A
R-HSA-9024446	NR1H2 and NR1H3-mediated signaling	2/336	0.439159	SCD/APOC1
R-HSA-69620	Cell Cycle Checkpoints	10/336	0.445125	DYNC1H1/PSMD2/NUDC/PSMC4/RANGAP1/PSME3/RPS27/PSME4/PSMD1/PSMA7
R-HSA-112399	IRS-mediated signalling	2/336	0.449891	FGFR1/KLB
R-HSA-512988	Interleukin-3, Interleukin-5 and GM-CSF signaling	2/336	0.449891	SHC1/JAK1
R-HSA-1257604	PIP3 activates AKT signaling	9/336	0.454079	PSMD2/FGFR1/KLB/PSMC4/PSME3/PSME4/PSMD1/GATAD2A/PSMA7
R-HSA-201681	TCF dependent signaling in response to WNT	8/336	0.454369	PSMD2/PSMC4/PSME3/PSME4/PSMD1/PSMA7/CTNNB1/SOX4
R-HSA-1236382	Constitutive Signaling by Ligand-Responsive EGFR Cancer Variants	1/336	0.456316	SHC1
R-HSA-442660	Na+/Cl- dependent neurotransmitter transporters	1/336	0.456316	SLC6A6
R-HSA-5637815	Signaling by Ligand-Responsive EGFR Variants in Cancer	1/336	0.456316	SHC1
R-HSA-70895	Branched-chain amino acid catabolism	1/336	0.456316	ALDH6A1
R-HSA-177929	Signaling by EGFR	2/336	0.460506	SHC1/SPRY2
R-HSA-9012852	Signaling by NOTCH3	2/336	0.460506	JAG1/PLXND1
R-HSA-1169410	Antiviral mechanism by IFN-stimulated genes	3/336	0.46469	EIF4A2/FLNA/JAK1
R-HSA-187037	Signaling by NTRK1 (TRKA)	3/336	0.46469	DUSP6/SHC1/AP2M1
R-HSA-69618	Mitotic Spindle Checkpoint	4/336	0.472705	DYNC1H1/NUDC/RANGAP1/RPS27
R-HSA-438064	Post NMDA receptor activation events	3/336	0.472863	TUBB6/TUBA1C/TUBB3
R-HSA-164938	Nef-mediates down modulation of cell surface receptors by recruiting them to clathrin adapters	1/336	0.473493	AP2M1
R-HSA-167044	Signalling to RAS	1/336	0.473493	SHC1
R-HSA-2022870	Chondroitin sulfate biosynthesis	1/336	0.473493	CHST3
R-HSA-2028269	Signaling by Hippo	1/336	0.473493	TJP2
R-HSA-381771	Synthesis, secretion, and inactivation of Glucagon-like Peptide-1 (GLP-1)	1/336	0.473493	CTNNB1
R-HSA-388844	Receptor-type tyrosine-protein phosphatases	1/336	0.473493	PPFIA4
R-HSA-5654720	PI-3K cascade:FGFR4	1/336	0.473493	KLB
R-HSA-6803204	TP53 Regulates Transcription of Genes Involved in Cytochrome C Release	1/336	0.473493	PRELID1
R-HSA-8978934	Metabolism of cofactors	1/336	0.473493	DHFR
R-HSA-380270	Recruitment of mitotic centrosome proteins and complexes	3/336	0.48098	DYNC1H1/ACTR1A/TUBB
R-HSA-380287	Centrosome maturation	3/336	0.48098	DYNC1H1/ACTR1A/TUBB
R-HSA-112310	Neurotransmitter release cycle	2/336	0.481374	PPFIA4/LIN7A
R-HSA-2142691	Synthesis of Leukotrienes (LT) and Eoxins (EX)	1/336	0.490129	GGT1
R-HSA-379726	Mitochondrial tRNA aminoacylation	1/336	0.490129	KARS1
R-HSA-5654689	PI-3K cascade:FGFR1	1/336	0.490129	FGFR1
R-HSA-6804115	TP53 regulates transcription of additional cell cycle genes whose exact role in the p53 pathway remain uncertain	1/336	0.490129	CNOT11
R-HSA-2428928	IRS-related events triggered by IGF1R	2/336	0.49162	FGFR1/KLB
R-HSA-9006925	Intracellular signaling by second messengers	10/336	0.495981	PSMD2/FGFR1/KLB/PSMC4/PSME3/GRK2/PSME4/PSMD1/GATAD2A/PSMA7
R-HSA-1250196	SHC1 events in ERBB2 signaling	1/336	0.506241	SHC1
R-HSA-198753	ERK/MAPK targets	1/336	0.506241	DUSP6
R-HSA-2979096	NOTCH2 Activation and Transmission of Signal to the Nucleus	1/336	0.506241	JAG1
R-HSA-5205685	Pink/Parkin Mediated Mitophagy	1/336	0.506241	TOMM20
R-HSA-5654712	FRS-mediated FGFR4 signaling	1/336	0.506241	KLB
R-HSA-9609523	Insertion of tail-anchored proteins into the endoplasmic reticulum membrane	1/336	0.506241	APP
R-HSA-2029480	Fcgamma receptor (FCGR) dependent phagocytosis	3/336	0.512837	ABL1/MYH9/ARPC2
R-HSA-9612973	Autophagy	4/336	0.520189	EEF1A1/HDAC6/VIM/TOMM20
R-HSA-1638091	Heparan sulfate/heparin (HS-GAG) metabolism	2/336	0.521581	GPC3/SDC1
R-HSA-168643	Nucleotide-binding domain, leucine rich repeat containing receptor (NLR) signaling pathways	2/336	0.521581	BCL2L1/APP
R-HSA-71406	Pyruvate metabolism and Citric Acid (TCA) cycle	2/336	0.521581	LDHA/SLC16A3
R-HSA-400508	Incretin synthesis, secretion, and inactivation	1/336	0.521845	CTNNB1
R-HSA-5654693	FRS-mediated FGFR1 signaling	1/336	0.521845	FGFR1
R-HSA-5654699	SHC-mediated cascade:FGFR2	1/336	0.521845	SHC1
R-HSA-2565942	Regulation of PLK1 Activity at G2/M Transition	3/336	0.528374	DYNC1H1/ACTR1A/TUBB
R-HSA-2151201	Transcriptional activation of mitochondrial biogenesis	2/336	0.531303	ACSS2/GLUD1
R-HSA-428157	Sphingolipid metabolism	3/336	0.536038	B4GALNT1/GBA/SPTLC3
R-HSA-156584	Cytosolic sulfonation of small molecules	1/336	0.536957	SULT2A1
R-HSA-163560	Triglyceride catabolism	1/336	0.536957	FABP1
R-HSA-210500	Glutamate Neurotransmitter Release Cycle	1/336	0.536957	PPFIA4
R-HSA-6783589	Interleukin-6 family signaling	1/336	0.536957	JAK1
R-HSA-933542	TRAF6 mediated NF-kB activation	1/336	0.536957	APP
R-HSA-977068	Termination of O-glycan biosynthesis	1/336	0.536957	ST3GAL1
R-HSA-168898	Toll-like Receptor Cascades	5/336	0.543393	FGA/DUSP6/FGG/FGB/APP
R-HSA-2644602	Signaling by NOTCH1 PEST Domain Mutants in Cancer	2/336	0.55034	JAG1/HDAC6
R-HSA-2644603	Signaling by NOTCH1 in Cancer	2/336	0.55034	JAG1/HDAC6
R-HSA-2644606	Constitutive Signaling by NOTCH1 PEST Domain Mutants	2/336	0.55034	JAG1/HDAC6
R-HSA-2894858	Signaling by NOTCH1 HD+PEST Domain Mutants in Cancer	2/336	0.55034	JAG1/HDAC6
R-HSA-2894862	Constitutive Signaling by NOTCH1 HD+PEST Domain Mutants	2/336	0.55034	JAG1/HDAC6
R-HSA-156588	Glucuronidation	1/336	0.551593	UGT2B4
R-HSA-1643713	Signaling by EGFR in Cancer	1/336	0.551593	SHC1
R-HSA-198725	Nuclear Events (kinase and transcription factor activation)	1/336	0.551593	DUSP6
R-HSA-5654708	Downstream signaling of activated FGFR3	1/336	0.551593	SHC1
R-HSA-8854691	Interleukin-20 family signaling	1/336	0.551593	JAK1
R-HSA-9006115	Signaling by NTRK2 (TRKB)	1/336	0.551593	SHC1
R-HSA-9013507	NOTCH3 Activation and Transmission of Signal to the Nucleus	1/336	0.551593	JAG1
R-HSA-9013508	NOTCH3 Intracellular Domain Regulates Transcription	1/336	0.551593	PLXND1
R-HSA-1630316	Glycosaminoglycan metabolism	4/336	0.552842	GPC3/ST3GAL1/CHST3/SDC1
R-HSA-877300	Interferon gamma signaling	3/336	0.558602	JAK1/MT2A/TRIM8
R-HSA-110373	Resolution of AP sites via the multiple-nucleotide patch replacement pathway	1/336	0.565768	BPHL
R-HSA-5223345	Miscellaneous transport and binding events	1/336	0.565768	ADD1
R-HSA-6803529	FGFR2 alternative splicing	1/336	0.565768	PTBP1
R-HSA-77387	Insulin receptor recycling	1/336	0.565768	ATP6V0B
R-HSA-901042	Calnexin/calreticulin cycle	1/336	0.565768	CALR
R-HSA-912694	Regulation of IFNA signaling	1/336	0.565768	JAK1
R-HSA-2022090	Assembly of collagen fibrils and other multimeric structures	2/336	0.577863	COL14A1/COL11A1
R-HSA-164952	The role of Nef in HIV-1 replication and disease pathogenesis	1/336	0.579496	AP2M1
R-HSA-211976	Endogenous sterols	1/336	0.579496	NR1H4
R-HSA-380994	ATF4 activates genes in response to endoplasmic reticulum stress	1/336	0.579496	ASNS
R-HSA-1483191	Synthesis of PC	1/336	0.592792	CHKA
R-HSA-1614635	Sulfur amino acid metabolism	1/336	0.592792	GOT1
R-HSA-2022854	Keratan sulfate biosynthesis	1/336	0.592792	ST3GAL1
R-HSA-350054	Notch-HLH transcription pathway	1/336	0.592792	HDAC6
R-HSA-69205	G1/S-Specific Transcription	1/336	0.592792	DHFR
R-HSA-1226099	Signaling by FGFR in disease	2/336	0.595518	FGFR1/BCR
R-HSA-5620912	Anchoring of the basal body to the plasma membrane	3/336	0.601692	DYNC1H1/ACTR1A/TUBB
R-HSA-421270	Cell-cell junction organization	2/336	0.604137	CDH1/CTNNB1
R-HSA-5205647	Mitophagy	1/336	0.605668	TOMM20
R-HSA-5218920	VEGFR2 mediated vascular permeability	1/336	0.605668	CTNNB1
R-HSA-5654732	Negative regulation of FGFR3 signaling	1/336	0.605668	SPRY2
R-HSA-8951664	Neddylation	7/336	0.610443	PSMD2/PSMC4/PSME3/PSME4/PSMD1/OBSL1/PSMA7
R-HSA-2424491	DAP12 signaling	1/336	0.618138	SHC1
R-HSA-4090294	SUMOylation of intracellular receptors	1/336	0.618138	NR1H4
R-HSA-418360	Platelet calcium homeostasis	1/336	0.618138	ATP2A2
R-HSA-5654696	Downstream signaling of activated FGFR2	1/336	0.618138	SHC1
R-HSA-6804758	Regulation of TP53 Activity through Acetylation	1/336	0.618138	GATAD2A
R-HSA-182971	EGFR downregulation	1/336	0.630215	SPRY2
R-HSA-389661	Glyoxylate metabolism and glycine degradation	1/336	0.630215	AGXT
R-HSA-399719	Trafficking of AMPA receptors	1/336	0.630215	AP2M1
R-HSA-399721	Glutamate binding, activation of AMPA receptors and synaptic plasticity	1/336	0.630215	AP2M1
R-HSA-450282	MAPK targets/ Nuclear events mediated by MAP kinases	1/336	0.630215	DUSP6
R-HSA-4641262	Disassembly of the destruction complex and recruitment of AXIN to the membrane	1/336	0.630215	CTNNB1
R-HSA-112315	Transmission across Chemical Synapses	8/336	0.63028	TUBB6/AP2M1/TUBA1C/PPFIA4/NPTN/LIN7A/TUBB3/GLUL
R-HSA-112314	Neurotransmitter receptors and postsynaptic signal transmission	6/336	0.63609	TUBB6/AP2M1/TUBA1C/NPTN/LIN7A/TUBB3
R-HSA-204005	COPII-mediated vesicle transport	2/336	0.637219	F5/PPP6R1
R-HSA-2871796	FCERI mediated MAPK activation	1/336	0.641911	SHC1
R-HSA-3371453	Regulation of HSF1-mediated heat shock response	2/336	0.645144	HSPH1/HSPA4
R-HSA-400253	Circadian Clock	2/336	0.652932	SERPINE1/BHLHE40
R-HSA-1980145	Signaling by NOTCH2	1/336	0.653238	JAG1
R-HSA-4085001	Sialic acid metabolism	1/336	0.653238	ST3GAL1
R-HSA-445989	TAK1 activates NFkB by phosphorylation and activation of IKKs complex	1/336	0.653238	APP
R-HSA-5694530	Cargo concentration in the ER	1/336	0.653238	F5
R-HSA-9022692	Regulation of MECP2 expression and activity	1/336	0.653238	HIPK2
R-HSA-1638074	Keratan sulfate/keratin metabolism	1/336	0.664208	ST3GAL1
R-HSA-165054	Rev-mediated nuclear export of HIV RNA	1/336	0.664208	RANGAP1
R-HSA-187687	Signalling to ERKs	1/336	0.664208	SHC1
R-HSA-4791275	Signaling by WNT in cancer	1/336	0.664208	CTNNB1
R-HSA-5654727	Negative regulation of FGFR2 signaling	1/336	0.664208	SPRY2
R-HSA-3781865	Diseases of glycosylation	4/336	0.665138	GPC3/CHST3/PGM1/SDC1
R-HSA-1169408	ISG15 antiviral mechanism	2/336	0.668099	EIF4A2/JAK1
R-HSA-6805567	Keratinization	6/336	0.67235	KRT18/KRT8/FURIN/KRT19/PCSK6/CAPNS1
R-HSA-432720	Lysosome Vesicle Biogenesis	1/336	0.674832	APP
R-HSA-111933	Calmodulin induced events	1/336	0.685121	GRK2
R-HSA-111997	CaM pathway	1/336	0.685121	GRK2
R-HSA-1222556	ROS and RNS production in phagocytes	1/336	0.685121	ATP6V0B
R-HSA-1266695	Interleukin-7 signaling	1/336	0.685121	JAK1
R-HSA-177243	Interactions of Rev with host cellular proteins	1/336	0.685121	RANGAP1
R-HSA-5579029	Metabolic disorders of biological oxidation enzymes	1/336	0.685121	GGT1
R-HSA-2219530	Constitutive Signaling by Aberrant PI3K in Cancer	2/336	0.689841	FGFR1/KLB
R-HSA-73864	RNA Polymerase I Transcription	3/336	0.691007	POLR1A/GATAD2A/CAVIN1
R-HSA-5685938	HDR through Single Strand Annealing (SSA)	1/336	0.695085	ABL1
R-HSA-8956319	Nucleobase catabolism	1/336	0.695085	DPYD
R-HSA-9029569	NR1H3 & NR1H2 regulate gene expression linked to cholesterol transport and efflux	1/336	0.695085	APOC1
R-HSA-111996	Ca-dependent events	1/336	0.704735	GRK2
R-HSA-5689896	Ovarian tumor domain proteases	1/336	0.704735	VCP
R-HSA-8939243	RUNX1 interacts with co-factors whose precise effect on RUNX1 targets is not known	1/336	0.704735	HIPK2
R-HSA-73933	Resolution of Abasic Sites (AP sites)	1/336	0.71408	BPHL
R-HSA-195721	Signaling by WNT	9/336	0.722316	PSMD2/PSMC4/AP2M1/PSME3/PSME4/PSMD1/PSMA7/CTNNB1/SOX4
R-HSA-2559586	DNA Damage/Telomere Stress Induced Senescence	2/336	0.723466	H1-0/H1-2
R-HSA-8853659	RET signaling	1/336	0.731895	SHC1
R-HSA-983169	Class I MHC mediated antigen processing & presentation	10/336	0.739008	PSMD2/CALR/PSMC4/SEC61A1/PSME3/BCAP31/PSME4/PSMD1/ITGB5/PSMA7
R-HSA-418594	G alpha (i) signalling events	11/336	0.740048	C3/APOC3/APOA1/GPC3/AGT/AKR1C1/APOA2/APP/KNG1/GRK2/SDC1
R-HSA-1489509	DAG and IP3 signaling	1/336	0.740383	GRK2
R-HSA-168253	Host Interactions with Influenza Factors	1/336	0.740383	TGFB1
R-HSA-3928662	EPHB-mediated forward signaling	1/336	0.740383	ARPC2
R-HSA-2559583	Cellular Senescence	5/336	0.741384	H1-0/MAP4K4/ID1/H1-2/CDKN2B
R-HSA-1660661	Sphingolipid de novo biosynthesis	1/336	0.748603	SPTLC3
R-HSA-2172127	DAP12 interactions	1/336	0.748603	SHC1
R-HSA-196849	Metabolism of water-soluble vitamins and cofactors	3/336	0.749997	DHFR/GSTO1/SLC5A6
R-HSA-168142	Toll Like Receptor 10 (TLR10) Cascade	2/336	0.753966	DUSP6/APP
R-HSA-168176	Toll Like Receptor 5 (TLR5) Cascade	2/336	0.753966	DUSP6/APP
R-HSA-975871	MyD88 cascade initiated on plasma membrane	2/336	0.753966	DUSP6/APP
R-HSA-913531	Interferon Signaling	5/336	0.757207	EIF4A2/FLNA/JAK1/MT2A/TRIM8
R-HSA-5628897	TP53 Regulates Metabolic Genes	2/336	0.759707	TXNRD1/GPX2
R-HSA-4615885	SUMOylation of DNA replication proteins	1/336	0.764273	RANGAP1
R-HSA-375276	Peptide ligand-binding receptors	5/336	0.764843	C3/AGT/F2/APP/KNG1
R-HSA-6794362	Protein-protein interactions at synapses	2/336	0.765332	PPFIA4/LIN7A
R-HSA-8854214	TBC/RABGAPs	1/336	0.771739	RAB5C
R-HSA-2122947	NOTCH1 Intracellular Domain Regulates Transcription	1/336	0.778969	HDAC6
R-HSA-6783783	Interleukin-10 signaling	1/336	0.778969	JAK1
R-HSA-2980736	Peptide hormone metabolism	2/336	0.781527	AGT/CTNNB1
R-HSA-975138	TRAF6 mediated induction of NFkB and MAP kinases upon TLR7/8 or 9 activation	2/336	0.791773	DUSP6/APP
R-HSA-6791312	TP53 Regulates Transcription of Cell Cycle Genes	1/336	0.792751	CNOT11
R-HSA-6811440	Retrograde transport at the Trans-Golgi-Network	1/336	0.792751	TGOLN2
R-HSA-168181	Toll Like Receptor 7/8 (TLR7/8) Cascade	2/336	0.796736	DUSP6/APP
R-HSA-975155	MyD88 dependent cascade initiated on endosome	2/336	0.796736	DUSP6/APP
R-HSA-1227986	Signaling by ERBB2	1/336	0.799317	SHC1
R-HSA-373752	Netrin-1 signaling	1/336	0.799317	HJV
R-HSA-168164	Toll Like Receptor 3 (TLR3) Cascade	2/336	0.801594	DUSP6/APP
R-HSA-3214815	HDACs deacetylate histones	2/336	0.801594	BRMS1/GATAD2A
R-HSA-1592230	Mitochondrial biogenesis	2/336	0.806348	ACSS2/GLUD1
R-HSA-166058	MyD88:MAL(TIRAP) cascade initiated on plasma membrane	2/336	0.806348	DUSP6/APP
R-HSA-168188	Toll Like Receptor TLR6:TLR2 Cascade	2/336	0.806348	DUSP6/APP
R-HSA-5625740	RHO GTPases activate PKNs	2/336	0.806348	MYL12B/MYH9
R-HSA-383280	Nuclear Receptor transcription pathway	1/336	0.811834	NR1H4
R-HSA-72165	mRNA Splicing - Minor Pathway	1/336	0.811834	PRPF8
R-HSA-194840	Rho GTPase cycle	3/336	0.815523	A2M/FAM13A/BCR
R-HSA-168138	Toll Like Receptor 9 (TLR9) Cascade	2/336	0.815555	DUSP6/APP
R-HSA-109606	Intrinsic Pathway for Apoptosis	1/336	0.817797	BCL2L1
R-HSA-3700989	Transcriptional Regulation by TP53	9/336	0.819214	NDRG1/TXNRD1/PRELID1/GPX2/CNOT11/GATAD2A/CDK12/HIPK2/TNFRSF10D
R-HSA-416476	G alpha (q) signalling events	5/336	0.819506	AGT/F2/APP/KNG1/GRK2
R-HSA-168179	Toll Like Receptor TLR1:TLR2 Cascade	2/336	0.820011	DUSP6/APP
R-HSA-181438	Toll Like Receptor 2 (TLR2) Cascade	2/336	0.820011	DUSP6/APP
R-HSA-112043	PLC beta mediated events	1/336	0.823572	GRK2
R-HSA-6781823	Formation of TC-NER Pre-Incision Complex	1/336	0.823572	PRPF19
R-HSA-166166	MyD88-independent TLR4 cascade	2/336	0.82437	DUSP6/APP
R-HSA-937061	TRIF(TICAM1)-mediated TLR4 signaling	2/336	0.82437	DUSP6/APP
R-HSA-112040	G-protein mediated events	1/336	0.829165	GRK2
R-HSA-6799198	Complex I biogenesis	1/336	0.829165	ND3
R-HSA-9639288	Amino acids regulate mTORC1	1/336	0.829165	ATP6V0B
R-HSA-3108232	SUMO E3 ligases SUMOylate target proteins	4/336	0.830817	RANGAP1/NR1H4/DDX17/HIPK2
R-HSA-2219528	PI3K/AKT Signaling in Cancer	2/336	0.832805	FGFR1/KLB
R-HSA-72163	mRNA Splicing - Major Pathway	4/336	0.833976	PTBP1/PRPF19/DHX15/PRPF8
R-HSA-5578775	Ion homeostasis	1/336	0.83458	ATP2A2
R-HSA-6794361	Neurexins and neuroligins	1/336	0.83458	LIN7A
R-HSA-977443	GABA receptor activation	1/336	0.83458	NPTN
R-HSA-936837	Ion transport by P-type ATPases	1/336	0.839825	ATP2A2
R-HSA-6811558	PI5P, PP2A and IER3 Regulate PI3K/AKT Signaling	2/336	0.840874	FGFR1/KLB
R-HSA-1236394	Signaling by ERBB4	1/336	0.844904	SHC1
R-HSA-2990846	SUMOylation	4/336	0.849041	RANGAP1/NR1H4/DDX17/HIPK2
R-HSA-8866654	E3 ubiquitin ligases ubiquitinate target proteins	1/336	0.849822	VCP
R-HSA-5250913	Positive epigenetic regulation of rRNA expression	2/336	0.852317	POLR1A/GATAD2A
R-HSA-72172	mRNA Splicing	4/336	0.857516	PTBP1/PRPF19/DHX15/PRPF8
R-HSA-8943724	Regulation of PTEN gene transcription	1/336	0.859196	GATAD2A
R-HSA-163685	Integration of energy metabolism	2/336	0.859525	MLXIPL/ACSL3
R-HSA-1912422	Pre-NOTCH Expression and Processing	2/336	0.863008	ATP2A2/FURIN
R-HSA-4086398	Ca2+ pathway	1/336	0.863662	CTNNB1
R-HSA-8986944	Transcriptional Regulation by MECP2	1/336	0.863662	HIPK2
R-HSA-199418	Negative regulation of the PI3K/AKT network	2/336	0.866411	FGFR1/KLB
R-HSA-73854	RNA Polymerase I Promoter Clearance	2/336	0.866411	POLR1A/GATAD2A
R-HSA-1834949	Cytosolic sensors of pathogen-associated DNA	1/336	0.867987	CTNNB1
R-HSA-446219	Synthesis of substrates in N-glycan biosythesis	1/336	0.867987	ST3GAL1
R-HSA-1268020	Mitochondrial protein import	1/336	0.872175	TOMM20
R-HSA-450294	MAP kinase activation	1/336	0.872175	DUSP6
R-HSA-913709	O-linked glycosylation of mucins	1/336	0.872175	ST3GAL1
R-HSA-6782210	Gap-filling DNA repair synthesis and ligation in TC-NER	1/336	0.876231	PRPF19
R-HSA-6796648	TP53 Regulates Transcription of DNA Repair Genes	1/336	0.876231	CDK12
R-HSA-8873719	RAB geranylgeranylation	1/336	0.876231	RAB5C
R-HSA-6782135	Dual incision in TC-NER	1/336	0.880158	PRPF19
R-HSA-909733	Interferon alpha/beta signaling	1/336	0.89121	JAK1
R-HSA-448424	Interleukin-17 signaling	1/336	0.901246	DUSP6
R-HSA-2559580	Oxidative Stress Induced Senescence	2/336	0.908954	MAP4K4/CDKN2B
R-HSA-427389	ERCC6 (CSB) and EHMT2 (G9a) positively regulate rRNA expression	1/336	0.913205	GATAD2A
R-HSA-5693565	Recruitment and ATM-mediated phosphorylation of repair and signaling proteins at DNA double strand breaks	1/336	0.913205	ABL1
R-HSA-5693606	DNA Double Strand Break Response	1/336	0.915962	ABL1
R-HSA-9009391	Extra-nuclear estrogen signaling	1/336	0.915962	SHC1
R-HSA-1428517	The citric acid (TCA) cycle and respiratory electron transport	3/336	0.916034	LDHA/ND3/SLC16A3
R-HSA-166016	Toll Like Receptor 4 (TLR4) Cascade	2/336	0.917948	DUSP6/APP
R-HSA-168928	DDX58/IFIH1-mediated induction of interferon-alpha/beta	1/336	0.918632	APP
R-HSA-422356	Regulation of insulin secretion	1/336	0.918632	ACSL3
R-HSA-446193	Biosynthesis of the N-glycan precursor (dolichol lipid-linked oligosaccharide, LLO) and transfer to a nascent protein	1/336	0.918632	ST3GAL1
R-HSA-6781827	Transcription-Coupled Nucleotide Excision Repair (TC-NER)	1/336	0.921217	PRPF19
R-HSA-8852135	Protein ubiquitination	1/336	0.921217	VCP
R-HSA-416482	G alpha (12/13) signalling events	1/336	0.92372	GNA12
R-HSA-198933	Immunoregulatory interactions between a Lymphoid and a non-Lymphoid cell	2/336	0.924139	C3/CDH1
R-HSA-983168	Antigen processing: Ubiquitination & Proteasome degradation	6/336	0.928757	PSMD2/PSMC4/PSME3/PSME4/PSMD1/PSMA7
R-HSA-1483255	PI Metabolism	1/336	0.932964	ARF3
R-HSA-381340	Transcriptional regulation of white adipocyte differentiation	1/336	0.932964	TGFB1
R-HSA-983712	Ion channel transport	3/336	0.936363	WNK1/ATP2A2/ATP6V0B
R-HSA-162599	Late Phase of HIV Life Cycle	2/336	0.936917	FURIN/RANGAP1
R-HSA-5576891	Cardiac conduction	2/336	0.940176	ATP2A2/HIPK2
R-HSA-418346	Platelet homeostasis	1/336	0.941091	ATP2A2
R-HSA-8876198	RAB GEFs exchange GTP for GDP on RABs	1/336	0.944779	RAB5C
R-HSA-9616222	Transcriptional regulation of granulopoiesis	1/336	0.944779	CSF3R
R-HSA-111885	Opioid Signalling	1/336	0.946535	GRK2
R-HSA-201722	Formation of the beta-catenin:TCF transactivating complex	1/336	0.946535	CTNNB1
R-HSA-5250924	B-WICH complex positively regulates rRNA expression	1/336	0.946535	POLR1A
R-HSA-73772	RNA Polymerase I Promoter Escape	1/336	0.946535	POLR1A
R-HSA-6804756	Regulation of TP53 Activity through Phosphorylation	1/336	0.948236	HIPK2
R-HSA-73884	Base Excision Repair	1/336	0.948236	BPHL
R-HSA-163125	Post-translational modification: synthesis of GPI-anchored proteins	1/336	0.949882	PIGZ
R-HSA-212165	Epigenetic regulation of gene expression	2/336	0.951684	POLR1A/GATAD2A
R-HSA-72203	Processing of Capped Intron-Containing Pre-mRNA	4/336	0.952375	PTBP1/PRPF19/DHX15/PRPF8
R-HSA-112316	Neuronal System	8/336	0.952473	TUBB6/AP2M1/TUBA1C/PPFIA4/NPTN/LIN7A/TUBB3/GLUL
R-HSA-1632852	Macroautophagy	1/336	0.953021	TOMM20
R-HSA-162587	HIV Life Cycle	2/336	0.95543	FURIN/RANGAP1
R-HSA-73894	DNA Repair	6/336	0.955522	ABL1/UFD1/VCP/BPHL/PRPF19/NPLOC4
R-HSA-4420097	VEGFA-VEGFR2 Pathway	1/336	0.958722	CTNNB1
R-HSA-611105	Respiratory electron transport	1/336	0.960036	ND3
R-HSA-5633007	Regulation of TP53 Activity	2/336	0.96411	GATAD2A/HIPK2
R-HSA-194138	Signaling by VEGF	1/336	0.968137	CTNNB1
R-HSA-427413	NoRC negatively regulates rRNA expression	1/336	0.968137	POLR1A
R-HSA-2672351	Stimuli-sensing channels	1/336	0.970135	WNK1
R-HSA-2559582	Senescence-Associated Secretory Phenotype (SASP)	1/336	0.971087	CDKN2B
R-HSA-5250941	Negative epigenetic regulation of rRNA expression	1/336	0.971087	POLR1A
R-HSA-5696398	Nucleotide Excision Repair	1/336	0.972008	PRPF19
R-HSA-5173105	O-linked glycosylation	1/336	0.9729	ST3GAL1
R-HSA-163200	Respiratory electron transport, ATP synthesis by chemiosmotic coupling, and heat production by uncoupling proteins.	1/336	0.981026	ND3
R-HSA-9007101	Rab regulation of trafficking	1/336	0.981632	RAB5C
R-HSA-373076	Class A/1 (Rhodopsin-like receptors)	5/336	0.982474	C3/AGT/F2/APP/KNG1
R-HSA-1483206	Glycerophospholipid biosynthesis	1/336	0.984382	CHKA
R-HSA-5693567	HDR through Homologous Recombination (HRR) or Single Strand Annealing (SSA)	1/336	0.98583	ABL1
R-HSA-5693538	Homology Directed Repair	1/336	0.988338	ABL1
R-HSA-73887	Death Receptor Signalling	1/336	0.989421	TNFRSF10D
R-HSA-1483257	Phospholipid metabolism	2/336	0.991583	CHKA/ARF3
R-HSA-5693532	DNA Double-Strand Break Repair	1/336	0.995308	ABL1
R-HSA-9006931	Signaling by Nuclear Receptors	3/336	0.996339	SCD/APOC1/SHC1
R-HSA-3247509	Chromatin modifying enzymes	2/336	0.998609	BRMS1/GATAD2A
R-HSA-4839726	Chromatin organization	2/336	0.998609	BRMS1/GATAD2A
R-HSA-500792	GPCR ligand binding	5/336	0.999254	C3/AGT/F2/APP/KNG1
R-HSA-8939211	ESR-mediated signaling	1/336	0.99927	SHC1

## Sheet: Reactome_0vs72
ID	Description	GeneRatio	pvalue	geneID
R-HSA-156827	L13a-mediated translational silencing of Ceruloplasmin expression	61/1718	4.89274e-21	EIF4A2/EIF4G1/EIF3C/EIF4B/RPS3A/RPL5/RPL17/RPS6/EIF2S3/RPS5/EIF3G/RPS26/RPS15/RPL7A/RPL4/RPL7/RPL36/EIF3E/RPL31/RPS28/RPS21/RPL26/RPS3/RPL35/RPL22/RPL37/EIF3L/RPL23/RPL39/RPLP1/RPS8/RPL34/RPS19/RPLP2/EIF3B/RPL6/PABPC1/RPS15A/RPL35A/RPL9/RPL23A/RPL32/RPL15/RPS23/RPS2/RPS24/RPL36A/RPL14/RPL18A/RPS18/RPL8/RPL11/EIF4H/UBA52/RPS4X/RPS11/RPL21/EIF3I/EIF3K/RPS7/RPL41
R-HSA-72312	rRNA processing	88/1718	3.58912e-20	DDX49/BOP1/RPS3A/RPL5/RPL17/NOP2/RPS6/DHX37/RPS5/NHP2/RPS26/EBNA1BP2/PDCD11/RPS15/RPL7A/RPL4/RPL7/PES1/RPL36/RPL31/RPS28/RPS21/RPL26/HSD17B10/ELAC2/SENP3/RPS3/NOP14/RPL35/FTSJ3/RPL22/PELP1/RPL37/RPL23/RPL39/RPLP1/NOL6/RPS8/RPL34/RPS19/SNU13/EXOSC5/TBL3/RPLP2/RPL6/RPS15A/RPL35A/RPL9/RPL23A/RPL32/RPL15/RRP36/TRMT112/RPS23/UTP4/BUD23/IMP4/RPS2/RPS24/RPL36A/TSR3/RRP9/WDR18/NOL12/PNO1/WDR46/RPL14/RPL1…
R-HSA-8868773	rRNA processing in the nucleus and cytosol	85/1718	4.81533e-20	DDX49/BOP1/RPS3A/RPL5/RPL17/NOP2/RPS6/DHX37/RPS5/NHP2/RPS26/EBNA1BP2/PDCD11/RPS15/RPL7A/RPL4/RPL7/PES1/RPL36/RPL31/RPS28/RPS21/RPL26/SENP3/RPS3/NOP14/RPL35/FTSJ3/RPL22/PELP1/RPL37/RPL23/RPL39/RPLP1/NOL6/RPS8/RPL34/RPS19/SNU13/EXOSC5/TBL3/RPLP2/RPL6/RPS15A/RPL35A/RPL9/RPL23A/RPL32/RPL15/RRP36/TRMT112/RPS23/UTP4/BUD23/IMP4/RPS2/RPS24/RPL36A/TSR3/RRP9/WDR18/NOL12/PNO1/WDR46/RPL14/RPL18A/LAS1L/RPS18/…
R-HSA-72706	GTP hydrolysis and joining of the 60S ribosomal subunit	60/1718	5.75118e-20	EIF4A2/EIF4G1/EIF3C/EIF4B/RPS3A/RPL5/RPL17/RPS6/EIF2S3/RPS5/EIF3G/RPS26/RPS15/RPL7A/RPL4/RPL7/RPL36/EIF3E/RPL31/RPS28/RPS21/RPL26/RPS3/RPL35/RPL22/RPL37/EIF3L/RPL23/RPL39/RPLP1/RPS8/RPL34/RPS19/RPLP2/EIF3B/RPL6/RPS15A/RPL35A/RPL9/RPL23A/RPL32/RPL15/RPS23/RPS2/RPS24/RPL36A/RPL14/RPL18A/RPS18/RPL8/RPL11/EIF4H/UBA52/RPS4X/RPS11/RPL21/EIF3I/EIF3K/RPS7/RPL41
R-HSA-72613	Eukaryotic Translation Initiation	62/1718	9.08925e-20	EIF4A2/EIF4G1/EIF3C/EIF4B/RPS3A/RPL5/RPL17/RPS6/EIF2S3/RPS5/EIF3G/RPS26/RPS15/RPL7A/RPL4/RPL7/RPL36/EIF3E/RPL31/RPS28/RPS21/RPL26/RPS3/RPL35/RPL22/RPL37/EIF3L/RPL23/RPL39/RPLP1/RPS8/RPL34/RPS19/RPLP2/EIF3B/RPL6/PABPC1/RPS15A/RPL35A/RPL9/RPL23A/RPL32/RPL15/RPS23/RPS2/RPS24/RPL36A/RPL14/RPL18A/RPS18/RPL8/RPL11/EIF4H/UBA52/RPS4X/RPS11/RPL21/EIF3I/EIF4EBP1/EIF3K/RPS7/RPL41
R-HSA-72737	Cap-dependent Translation Initiation	62/1718	9.08925e-20	EIF4A2/EIF4G1/EIF3C/EIF4B/RPS3A/RPL5/RPL17/RPS6/EIF2S3/RPS5/EIF3G/RPS26/RPS15/RPL7A/RPL4/RPL7/RPL36/EIF3E/RPL31/RPS28/RPS21/RPL26/RPS3/RPL35/RPL22/RPL37/EIF3L/RPL23/RPL39/RPLP1/RPS8/RPL34/RPS19/RPLP2/EIF3B/RPL6/PABPC1/RPS15A/RPL35A/RPL9/RPL23A/RPL32/RPL15/RPS23/RPS2/RPS24/RPL36A/RPL14/RPL18A/RPS18/RPL8/RPL11/EIF4H/UBA52/RPS4X/RPS11/RPL21/EIF3I/EIF4EBP1/EIF3K/RPS7/RPL41
R-HSA-72766	Translation	110/1718	1.07018e-19	EIF4A2/VARS1/EIF4G1/AURKAIP1/EEF1A1/EIF3C/EIF4B/RPS3A/RPL5/MRPS34/RPL17/RPS6/FARSA/GADD45GIP1/EEF1D/EIF2S3/RPS5/TUFM/EIF3G/RPS26/RPS15/RPL7A/RPL4/RPL7/RPL36/SEC61B/EIF3E/MRPL41/RPL31/RPS28/RPS21/RPL26/MRPL4/RPS3/RPL35/MRPL28/MRPL12/RPL22/RPL37/MRPL38/EIF3L/RPL23/RPL39/MRPS12/RPLP1/SSR4/RPS8/MRPS2/RPL34/RPS19/RPLP2/EIF3B/MRPL37/RPL6/PABPC1/RPS15A/RPL35A/MRPL17/AIMP2/RPL9/RPL23A/RPL32/SSR2/RPL15/MR…
R-HSA-72689	Formation of a pool of free 40S subunits	55/1718	7.56372e-19	EIF3C/RPS3A/RPL5/RPL17/RPS6/RPS5/EIF3G/RPS26/RPS15/RPL7A/RPL4/RPL7/RPL36/EIF3E/RPL31/RPS28/RPS21/RPL26/RPS3/RPL35/RPL22/RPL37/EIF3L/RPL23/RPL39/RPLP1/RPS8/RPL34/RPS19/RPLP2/EIF3B/RPL6/RPS15A/RPL35A/RPL9/RPL23A/RPL32/RPL15/RPS23/RPS2/RPS24/RPL36A/RPL14/RPL18A/RPS18/RPL8/RPL11/UBA52/RPS4X/RPS11/RPL21/EIF3I/EIF3K/RPS7/RPL41
R-HSA-6791226	Major pathway of rRNA processing in the nucleolus and cytosol	79/1718	4.56328e-18	DDX49/BOP1/RPS3A/RPL5/RPL17/RPS6/DHX37/RPS5/RPS26/EBNA1BP2/PDCD11/RPS15/RPL7A/RPL4/RPL7/PES1/RPL36/RPL31/RPS28/RPS21/RPL26/SENP3/RPS3/NOP14/RPL35/FTSJ3/RPL22/PELP1/RPL37/RPL23/RPL39/RPLP1/NOL6/RPS8/RPL34/RPS19/SNU13/EXOSC5/TBL3/RPLP2/RPL6/RPS15A/RPL35A/RPL9/RPL23A/RPL32/RPL15/RRP36/RPS23/UTP4/BUD23/IMP4/RPS2/RPS24/RPL36A/RRP9/WDR18/NOL12/PNO1/WDR46/RPL14/RPL18A/LAS1L/RPS18/RPL8/ISG20L2/RPL11/RRP1…
R-HSA-9010553	Regulation of expression of SLITs and ROBOs	75/1718	5.14348e-18	PSMA7/PSMC4/ELOB/EIF4G1/RPS3A/RPL5/RPL17/RPS6/PSMC3/PSMD3/PSMB3/RPS5/RPS26/RPS15/RPL7A/RPL4/RPL7/RPL36/RPL31/RPS28/PSMD8/RPS21/RPL26/PSMB5/RPS3/PSMB2/RPL35/RPL22/PSMD2/RPL37/RNPS1/RPL23/RPL39/RPLP1/DAG1/PSMB4/PSMB6/RPS8/RPL34/RPS19/RPLP2/PSMC5/RPL6/PABPC1/RPS15A/RPL35A/LDB1/PSME3/PSMD4/RPL9/RPL23A/RPL32/RPL15/RPS23/RPS2/UBC/RPS24/RPL36A/RPL14/PSMB7/PSMD11/RPL18A/RPS18/RPL8/PSMF1/RPL11/UBA52/RPS4X…
R-HSA-156842	Eukaryotic Translation Elongation	51/1718	9.51941e-18	EEF1A1/RPS3A/RPL5/RPL17/RPS6/EEF1D/RPS5/RPS26/RPS15/RPL7A/RPL4/RPL7/RPL36/RPL31/RPS28/RPS21/RPL26/RPS3/RPL35/RPL22/RPL37/RPL23/RPL39/RPLP1/RPS8/RPL34/RPS19/RPLP2/RPL6/RPS15A/RPL35A/RPL9/RPL23A/RPL32/RPL15/RPS23/RPS2/RPS24/RPL36A/RPL14/EEF1G/RPL18A/RPS18/RPL8/RPL11/UBA52/RPS4X/RPS11/RPL21/RPS7/RPL41
R-HSA-5663205	Infectious disease	128/1718	1.62998e-17	RANGAP1/FURIN/HSPA1A/PSMA7/PSMC4/AP2M1/POLR2L/HMGA1/POLR2E/CDH1/ELOB/SH3GL1/RPS3A/NELFB/RCC1/RPL5/RPL17/RPS6/AP1B1/TGFB1/NUP62/PSMC3/PSMD3/PSMB3/MAP2K2/RPS5/AP2S1/RPS26/RPS15/RPL7A/RPL4/RPL7/HGS/RPL36/RPL31/RPS28/PSMD8/RPS21/RPL26/NELFA/POLR2F/PSMB5/AP2A1/RPS3/PSMB2/RPL35/MAP2K3/RPL22/PSMD2/RPL37/GTF2F1/RPL23/RPL39/RPLP1/PSMB4/NUP188/PSMB6/FEN1/RPS8/TAF6/RPL34/RPS19/AP1M1/RANBP1/RPLP2/PSMC5/CTNND…
R-HSA-975956	Nonsense Mediated Decay (NMD) independent of the Exon Junction Complex (EJC)	51/1718	3.21358e-17	EIF4G1/UPF1/RPS3A/RPL5/RPL17/RPS6/RPS5/RPS26/RPS15/RPL7A/RPL4/RPL7/RPL36/RPL31/RPS28/RPS21/RPL26/RPS3/RPL35/RPL22/RPL37/RPL23/RPL39/RPLP1/RPS8/RPL34/RPS19/RPLP2/RPL6/PABPC1/RPS15A/RPL35A/RPL9/RPL23A/RPL32/RPL15/RPS23/RPS2/RPS24/RPL36A/RPL14/RPL18A/RPS18/RPL8/RPL11/UBA52/RPS4X/RPS11/RPL21/RPS7/RPL41
R-HSA-156902	Peptide chain elongation	49/1718	3.3666e-17	EEF1A1/RPS3A/RPL5/RPL17/RPS6/RPS5/RPS26/RPS15/RPL7A/RPL4/RPL7/RPL36/RPL31/RPS28/RPS21/RPL26/RPS3/RPL35/RPL22/RPL37/RPL23/RPL39/RPLP1/RPS8/RPL34/RPS19/RPLP2/RPL6/RPS15A/RPL35A/RPL9/RPL23A/RPL32/RPL15/RPS23/RPS2/RPS24/RPL36A/RPL14/RPL18A/RPS18/RPL8/RPL11/UBA52/RPS4X/RPS11/RPL21/RPS7/RPL41
R-HSA-2408557	Selenocysteine synthesis	50/1718	6.06771e-17	RPS3A/RPL5/RPL17/RPS6/RPS5/RPS26/RPS15/RPL7A/RPL4/RPL7/RPL36/RPL31/RPS28/RPS21/RPL26/RPS3/RPL35/RPL22/RPL37/RPL23/RPL39/RPLP1/RPS8/RPL34/RPS19/RPLP2/RPL6/RPS15A/RPL35A/RPL9/RPL23A/RPL32/RPL15/RPS23/SECISBP2/RPS2/RPS24/RPL36A/RPL14/RPL18A/SEPSECS/RPS18/RPL8/RPL11/UBA52/RPS4X/RPS11/RPL21/RPS7/RPL41
R-HSA-192823	Viral mRNA Translation	48/1718	2.16079e-16	RPS3A/RPL5/RPL17/RPS6/RPS5/RPS26/RPS15/RPL7A/RPL4/RPL7/RPL36/RPL31/RPS28/RPS21/RPL26/RPS3/RPL35/RPL22/RPL37/RPL23/RPL39/RPLP1/RPS8/RPL34/RPS19/RPLP2/RPL6/RPS15A/RPL35A/RPL9/RPL23A/RPL32/RPL15/RPS23/RPS2/RPS24/RPL36A/RPL14/RPL18A/RPS18/RPL8/RPL11/UBA52/RPS4X/RPS11/RPL21/RPS7/RPL41
R-HSA-2408522	Selenoamino acid metabolism	57/1718	2.55059e-16	RPS3A/RPL5/RPL17/RPS6/RPS5/RPS26/RPS15/RPL7A/RPL4/RPL7/RPL36/RPL31/RPS28/MAT1A/RPS21/RPL26/RPS3/RPL35/RPL22/RPL37/RPL23/RPL39/RPLP1/RPS8/RPL34/RPS19/RPLP2/RPL6/RPS15A/RPL35A/AIMP2/RPL9/RPL23A/RPL32/RPL15/DARS1/RPS23/CTH/SECISBP2/RPS2/RPS24/RPL36A/AHCY/KARS1/RPL14/RPL18A/SEPSECS/RPS18/RPL8/CBS/RPL11/UBA52/RPS4X/RPS11/RPL21/RPS7/RPL41
R-HSA-1799339	SRP-dependent cotranslational protein targeting to membrane	55/1718	3.40549e-16	RPS3A/RPL5/RPL17/RPS6/RPS5/RPS26/RPS15/RPL7A/RPL4/RPL7/RPL36/SEC61B/RPL31/RPS28/RPS21/RPL26/RPS3/RPL35/RPL22/RPL37/RPL23/RPL39/RPLP1/SSR4/RPS8/RPL34/RPS19/RPLP2/RPL6/RPS15A/RPL35A/RPL9/RPL23A/RPL32/SSR2/RPL15/RPS23/SEC11C/RPS2/RPS24/SEC61A1/RPL36A/RPN1/RPL14/SRP14/RPL18A/RPS18/RPL8/RPL11/UBA52/RPS4X/RPS11/RPL21/RPS7/RPL41
R-HSA-72764	Eukaryotic Translation Termination	49/1718	3.70433e-16	RPS3A/RPL5/RPL17/RPS6/RPS5/RPS26/RPS15/RPL7A/RPL4/RPL7/RPL36/RPL31/RPS28/RPS21/RPL26/RPS3/RPL35/RPL22/RPL37/RPL23/RPL39/RPLP1/RPS8/RPL34/RPS19/RPLP2/RPL6/RPS15A/RPL35A/RPL9/RPL23A/RPL32/RPL15/TRMT112/RPS23/RPS2/RPS24/RPL36A/RPL14/RPL18A/RPS18/RPL8/RPL11/UBA52/RPS4X/RPS11/RPL21/RPS7/RPL41
R-HSA-376176	Signaling by ROBO receptors	84/1718	6.9488e-16	PSMA7/VASP/PSMC4/ABL1/ELOB/EIF4G1/RPS3A/RPL5/RPL17/RPS6/PSMC3/PSMD3/PSMB3/RPS5/CAP1/RPS26/PFN1/RPS15/RPL7A/RPL4/RPL7/RPL36/PAK4/RPL31/RPS28/PSMD8/RPS21/RPL26/MYO9B/PSMB5/RPS3/PSMB2/RPL35/RPL22/PSMD2/RPL37/RNPS1/RPL23/RPL39/RPLP1/DAG1/PSMB4/PSMB6/RPS8/RPL34/RPS19/RPLP2/PSMC5/FLRT3/RPL6/PABPC1/PRKCA/RPS15A/RPL35A/LDB1/PSME3/PSMD4/RPL9/RPL23A/RPL32/RPL15/NTN1/RPS23/RPS2/UBC/RPS24/RPL36A/RPL14/PSMB7/…
R-HSA-168273	Influenza Viral RNA Transcription and Replication	61/1718	7.98646e-16	POLR2L/POLR2E/RPS3A/RPL5/RPL17/RPS6/NUP62/RPS5/RPS26/RPS15/RPL7A/RPL4/RPL7/RPL36/RPL31/RPS28/RPS21/RPL26/POLR2F/RPS3/RPL35/RPL22/RPL37/GTF2F1/RPL23/RPL39/RPLP1/NUP188/RPS8/RPL34/RPS19/RPLP2/RPL6/POLR2J/RPS15A/RPL35A/RPL9/RPL23A/RPL32/RPL15/RPS23/POM121/RPS2/RPS24/POLR2A/RPL36A/RPL14/RPL18A/POLR2G/RAE1/RPS18/RPL8/RPL11/UBA52/RPS4X/RPS11/RPL21/NUP50/POLR2I/RPS7/RPL41
R-HSA-71291	Metabolism of amino acids and derivatives	121/1718	1.32751e-15	ARG1/OAZ1/ALDH6A1/PSMA7/PSMC4/CPS1/SRM/RPS3A/GLUD1/RPL5/ODC1/RPL17/RPS6/HAL/SLC6A8/PSMC3/PSMD3/PSMB3/RPS5/SLC25A10/RPS26/RPS15/RPL7A/SAT1/RPL4/RPL7/RPL36/RPL31/RPS28/MAT1A/PSMD8/RPS21/RPL26/HSD17B10/GAMT/PSMB5/RPS3/PSMB2/RPL35/NAT8L/RPL22/PSMD2/RPL37/AGXT/DBT/ACADSB/RPL23/RPL39/RPLP1/PSMB4/SARDH/PSMB6/RPS8/RPL34/RPS19/DIO1/RPLP2/AASS/PSMC5/RPL6/RPS15A/RPL35A/SLC7A5/PSME3/PSMD4/AIMP2/RPL9/RPL23A/R…
R-HSA-927802	Nonsense-Mediated Decay (NMD)	55/1718	1.48626e-15	SMG5/EIF4G1/UPF1/RPS3A/RPL5/RPL17/RPS6/RPS5/RPS26/RPS15/RPL7A/RPL4/RPL7/RPL36/RPL31/RPS28/RPS21/RPL26/RPS3/RPL35/RPL22/RPL37/RNPS1/RPL23/RPL39/RPLP1/RPS8/RPL34/RPS19/RPLP2/RPL6/PABPC1/RPS15A/RPL35A/RPL9/RPL23A/RPL32/RPL15/PPP2R1A/RPS23/RPS2/RPS24/RPL36A/RPL14/RPL18A/RPS18/RPL8/RPL11/UBA52/RPS4X/RPS11/RPL21/SMG9/RPS7/RPL41
R-HSA-975957	Nonsense Mediated Decay (NMD) enhanced by the Exon Junction Complex (EJC)	55/1718	1.48626e-15	SMG5/EIF4G1/UPF1/RPS3A/RPL5/RPL17/RPS6/RPS5/RPS26/RPS15/RPL7A/RPL4/RPL7/RPL36/RPL31/RPS28/RPS21/RPL26/RPS3/RPL35/RPL22/RPL37/RNPS1/RPL23/RPL39/RPLP1/RPS8/RPL34/RPS19/RPLP2/RPL6/PABPC1/RPS15A/RPL35A/RPL9/RPL23A/RPL32/RPL15/PPP2R1A/RPS23/RPS2/RPS24/RPL36A/RPL14/RPL18A/RPS18/RPL8/RPL11/UBA52/RPS4X/RPS11/RPL21/SMG9/RPS7/RPL41
R-HSA-168255	Influenza Life Cycle	63/1718	2.82497e-15	HSPA1A/POLR2L/POLR2E/RPS3A/RPL5/RPL17/RPS6/NUP62/RPS5/RPS26/RPS15/RPL7A/RPL4/RPL7/RPL36/RPL31/RPS28/RPS21/RPL26/POLR2F/RPS3/RPL35/RPL22/RPL37/GTF2F1/RPL23/RPL39/RPLP1/NUP188/RPS8/RPL34/RPS19/RPLP2/RPL6/POLR2J/RPS15A/RPL35A/RPL9/RPL23A/RPL32/RPL15/HSPA1B/RPS23/POM121/RPS2/RPS24/POLR2A/RPL36A/RPL14/RPL18A/POLR2G/RAE1/RPS18/RPL8/RPL11/UBA52/RPS4X/RPS11/RPL21/NUP50/POLR2I/RPS7/RPL41
R-HSA-168254	Influenza Infection	65/1718	1.2428e-14	HSPA1A/POLR2L/POLR2E/RPS3A/RPL5/RPL17/RPS6/TGFB1/NUP62/RPS5/RPS26/RPS15/RPL7A/RPL4/RPL7/RPL36/RPL31/RPS28/RPS21/RPL26/POLR2F/RPS3/RPL35/RPL22/RPL37/GTF2F1/RPL23/RPL39/RPLP1/NUP188/RPS8/RPL34/RPS19/RPLP2/RPL6/POLR2J/RPS15A/RPL35A/RPL9/RPL23A/RPL32/RPL15/HSPA1B/RPS23/POM121/RPS2/RPS24/POLR2A/RPL36A/RPL14/RPL18A/POLR2G/RAE1/RPS18/RPL8/CPSF4/RPL11/UBA52/RPS4X/RPS11/RPL21/NUP50/POLR2I/RPS7/RPL41
R-HSA-72662	Activation of the mRNA upon binding of the cap-binding complex and eIFs, and subsequent binding to 43S	32/1718	1.82807e-11	EIF4A2/EIF4G1/EIF3C/EIF4B/RPS3A/RPS6/EIF2S3/RPS5/EIF3G/RPS26/RPS15/EIF3E/RPS28/RPS21/RPS3/EIF3L/RPS8/RPS19/EIF3B/PABPC1/RPS15A/RPS23/RPS2/RPS24/RPS18/EIF4H/RPS4X/RPS11/EIF3I/EIF4EBP1/EIF3K/RPS7
R-HSA-72649	Translation initiation complex formation	31/1718	6.26293e-11	EIF4A2/EIF4G1/EIF3C/EIF4B/RPS3A/RPS6/EIF2S3/RPS5/EIF3G/RPS26/RPS15/EIF3E/RPS28/RPS21/RPS3/EIF3L/RPS8/RPS19/EIF3B/PABPC1/RPS15A/RPS23/RPS2/RPS24/RPS18/EIF4H/RPS4X/RPS11/EIF3I/EIF3K/RPS7
R-HSA-72172	mRNA Splicing	66/1718	2.54888e-10	PTBP1/SRRT/POLR2L/ALYREF/SNRPB/POLR2E/PRPF19/SF3B4/PUF60/U2AF2/LSM4/PRPF31/YBX1/CHERP/ELAVL1/POLR2F/BUD31/SNRPC/SART1/GTF2F1/SF3A2/PRCC/RNPS1/HNRNPM/XAB2/SNU13/SF3A1/PRPF8/SF3B5/DDX23/POLR2J/SF1/CPSF1/ISY1-RAB43/HNRNPF/SRSF2/PQBP1/DHX16/DHX38/POLR2A/PRPF6/HNRNPA0/FUS/EFTUD2/POLR2G/HNRNPR/SRSF9/SF3B2/CPSF4/SF3B3/CD2BP2/ZMAT5/CSTF2/USP39/SNRNP25/SNRPA/DHX15/SNRPD2/SNRNP70/PRPF4/LSM3/SYMPK/SRSF5/POL…
R-HSA-72163	mRNA Splicing - Major Pathway	64/1718	2.69276e-10	PTBP1/SRRT/POLR2L/ALYREF/SNRPB/POLR2E/PRPF19/SF3B4/PUF60/U2AF2/LSM4/PRPF31/YBX1/CHERP/ELAVL1/POLR2F/BUD31/SNRPC/SART1/GTF2F1/SF3A2/PRCC/RNPS1/HNRNPM/XAB2/SNU13/SF3A1/PRPF8/SF3B5/DDX23/POLR2J/SF1/CPSF1/ISY1-RAB43/HNRNPF/SRSF2/PQBP1/DHX16/DHX38/POLR2A/PRPF6/HNRNPA0/FUS/EFTUD2/POLR2G/HNRNPR/SRSF9/SF3B2/CPSF4/SF3B3/CD2BP2/CSTF2/USP39/SNRPA/DHX15/SNRPD2/SNRNP70/PRPF4/LSM3/SYMPK/SRSF5/POLR2I/PCBP1/LSM7
R-HSA-72702	Ribosomal scanning and start codon recognition	30/1718	3.70844e-10	EIF4A2/EIF4G1/EIF3C/EIF4B/RPS3A/RPS6/EIF2S3/RPS5/EIF3G/RPS26/RPS15/EIF3E/RPS28/RPS21/RPS3/EIF3L/RPS8/RPS19/EIF3B/RPS15A/RPS23/RPS2/RPS24/RPS18/EIF4H/RPS4X/RPS11/EIF3I/EIF3K/RPS7
R-HSA-72695	Formation of the ternary complex, and subsequently, the 43S complex	26/1718	8.27688e-09	EIF3C/RPS3A/RPS6/EIF2S3/RPS5/EIF3G/RPS26/RPS15/EIF3E/RPS28/RPS21/RPS3/EIF3L/RPS8/RPS19/EIF3B/RPS15A/RPS23/RPS2/RPS24/RPS18/RPS4X/RPS11/EIF3I/EIF3K/RPS7
R-HSA-8953897	Cellular responses to external stimuli	127/1718	1.4167e-08	H1-2/H2BC12/GSTP1/TUBB6/TUBB4B/GPX1/HSPA1A/PSMA7/PSMC4/MT2A/HMGA1/MAP4K4/ID1/E2F1/ELOB/EEF1A1/CBX2/H1-0/NUP62/TUBB3/PSMC3/ACTR1A/CCAR2/PSMD3/PSMB3/CYBA/H2AX/H2AC18/AKT1S1/DCTN1/STIP1/HSF1/ANAPC11/RPTOR/CSRP1/PSMD8/ATP6V0B/SOD1/CASTOR2/TUBA1C/PSMB5/H3-3B/PSMB2/MAP2K3/EHMT2/ATP6V1F/PSMD2/MAPKAPK2/DYNC1H1/ERF/SOD2/PSMB4/NUP188/CAPZB/PSMB6/DNAJB1/P4HB/RPS19BP1/FZR1/DYNLL1/HDAC6/PSMC5/ATP6V0C/MLST8/HI…
R-HSA-2262752	Cellular responses to stress	124/1718	1.5546e-08	H1-2/H2BC12/GSTP1/TUBB6/TUBB4B/GPX1/HSPA1A/PSMA7/PSMC4/HMGA1/MAP4K4/ID1/E2F1/ELOB/EEF1A1/CBX2/H1-0/NUP62/TUBB3/PSMC3/ACTR1A/CCAR2/PSMD3/PSMB3/CYBA/H2AX/H2AC18/AKT1S1/DCTN1/STIP1/HSF1/ANAPC11/RPTOR/PSMD8/ATP6V0B/SOD1/CASTOR2/TUBA1C/PSMB5/H3-3B/PSMB2/MAP2K3/EHMT2/ATP6V1F/PSMD2/MAPKAPK2/DYNC1H1/ERF/SOD2/PSMB4/NUP188/CAPZB/PSMB6/DNAJB1/P4HB/RPS19BP1/FZR1/DYNLL1/HDAC6/PSMC5/ATP6V0C/MLST8/HIRA/MINK1/EP…
R-HSA-72203	Processing of Capped Intron-Containing Pre-mRNA	74/1718	1.58225e-08	PTBP1/SRRT/POLR2L/ALYREF/SNRPB/POLR2E/PRPF19/SF3B4/PUF60/U2AF2/LSM4/NUP62/PRPF31/YBX1/CHERP/ELAVL1/DDX39A/POLR2F/BUD31/SNRPC/SART1/GTF2F1/SF3A2/PRCC/RNPS1/HNRNPM/XAB2/NUP188/SNU13/SF3A1/PRPF8/SF3B5/DDX23/POLR2J/SF1/CPSF1/ISY1-RAB43/HNRNPF/SRSF2/PQBP1/DHX16/POM121/DHX38/THOC5/POLR2A/PRPF6/HNRNPA0/FUS/EFTUD2/ZC3H11A/POLR2G/RAE1/HNRNPR/SRSF9/SF3B2/CPSF4/SF3B3/CD2BP2/ZMAT5/CSTF2/USP39/SNRNP25/SNRPA/D…
R-HSA-450408	AUF1 (hnRNP D0) binds and destabilizes mRNA	27/1718	2.01254e-08	HSPA1A/PSMA7/PSMC4/EIF4G1/HSPB1/PSMC3/PSMD3/PSMB3/PSMD8/PSMB5/PSMB2/PSMD2/PSMB4/PSMB6/PSMC5/PABPC1/PSME3/PSMD4/HSPA1B/UBC/PSMB7/PSMD11/PSMF1/UBA52/PSMA5/PSMC2/PSMD1
R-HSA-450531	Regulation of mRNA stability by proteins that bind AU-rich elements	36/1718	2.25787e-08	HSPA1A/PSMA7/PSMC4/EIF4G1/HSPB1/KHSRP/PSMC3/PSMD3/PSMB3/PSMD8/ELAVL1/PSMB5/PSMB2/AKT1/PSMD2/MAPKAPK2/PSMB4/PSMB6/EXOSC5/PSMC5/PABPC1/PRKCA/PSME3/PSMD4/XRN1/HSPA1B/UBC/PSMB7/PSMD11/PSMF1/TNPO1/UBA52/YWHAB/PSMA5/PSMC2/PSMD1
R-HSA-68867	Assembly of the pre-replicative complex	30/1718	4.33081e-08	PSMA7/PSMC4/E2F1/MCM5/PSMC3/PSMD3/PSMB3/PSMD8/MCM2/PSMB5/PSMB2/PSMD2/PSMB4/PSMB6/PSMC5/MCM7/PSME3/PSMD4/CDT1/CDC6/ORC1/UBC/E2F2/PSMB7/PSMD11/PSMF1/UBA52/PSMA5/PSMC2/PSMD1
R-HSA-8852276	The role of GTSE1 in G2/M progression after G2 checkpoint	32/1718	8.71392e-08	TUBB6/TUBB4B/PSMA7/PSMC4/TUBB3/PSMC3/PLK1/PSMD3/PSMB3/PSMD8/TUBA1C/PSMB5/PSMB2/PSMD2/PSMB4/PSMB6/PSMC5/TUBA1B/PSME3/TP53/PSMD4/TUBB2A/UBC/GTSE1/PSMB7/PSMD11/PSMF1/UBA52/PSMA5/PSMC2/PSMD1/TUBA4A
R-HSA-69002	DNA Replication Pre-Initiation	34/1718	1.06691e-07	PSMA7/PSMC4/E2F1/MCM5/PSMC3/PSMD3/PSMB3/PSMD8/POLE/MCM2/PSMB5/PSMB2/PSMD2/PSMB4/PSMB6/PSMC5/MCM7/PSME3/PSMD4/MCM10/CDT1/CDC6/CDC45/ORC1/UBC/E2F2/RPA2/PSMB7/PSMD11/PSMF1/UBA52/PSMA5/PSMC2/PSMD1
R-HSA-114608	Platelet degranulation	45/1718	1.30928e-07	FLNA/PLG/TF/F5/ALB/ACTN1/FGG/ACTN4/WDR1/APOH/FGA/SERPINE1/CFL1/FGB/TGFB1/KNG1/TLN1/PROS1/ITIH3/FN1/SERPINA3/SERPING1/CAP1/A2M/PFN1/SOD1/TAGLN2/TOR4A/ALDOA/SELENOP/VCL/CHID1/CALU/AHSG/APP/A1BG/TTN/MAGED2/SERPINA4/SERPINA1/VEGFA/CALM1/SERPINF2/NHLRC2/TUBA4A
R-HSA-381038	XBP1(S) activates chaperone genes	24/1718	1.37178e-07	WFS1/HYOU1/LMNA/TLN1/ADD1/GFPT1/DCTN1/XBP1/PDIA5/EDEM1/PREB/SHC1/MYDGF/EXTL3/FKBP14/GSK3A/HDGF/KLHDC3/TPP1/CXXC1/DDX11/DNAJB11/ZBTB17/ATP6V0D1
R-HSA-76005	Response to elevated platelet cytosolic Ca2+	46/1718	1.64208e-07	FLNA/PLG/TF/F5/ALB/ACTN1/FGG/ACTN4/WDR1/APOH/FGA/SERPINE1/CFL1/FGB/TGFB1/KNG1/TLN1/PROS1/ITIH3/FN1/SERPINA3/SERPING1/CAP1/A2M/PFN1/SOD1/TAGLN2/TOR4A/ALDOA/SELENOP/VCL/CHID1/PRKCA/CALU/AHSG/APP/A1BG/TTN/MAGED2/SERPINA4/SERPINA1/VEGFA/CALM1/SERPINF2/NHLRC2/TUBA4A
R-HSA-167242	Abortive elongation of HIV-1 transcript in the absence of Tat	15/1718	1.64903e-07	POLR2L/POLR2E/NELFB/NELFA/POLR2F/GTF2F1/POLR2J/SUPT5H/NELFCD/POLR2A/NELFE/POLR2G/SUPT4H1/POLR2I/CTDP1
R-HSA-453279	Mitotic G1-G1/S phases	49/1718	2.94641e-07	MYBL2/TK1/PSMA7/PSMC4/ABL1/E2F1/MCM5/PSMC3/PSMD3/PSMB3/RBL2/PSMD8/POLE/MCM2/PSMB5/PSMB2/CCND1/AKT1/PSMD2/PSMB4/PSMB6/PSMC5/MCM7/PSME3/PSMD4/E2F4/MCM10/CDT1/CDC6/CDC25A/CDKN2B/CDC45/PPP2R1A/ORC1/UBC/E2F2/TFDP1/CCNE1/RPA2/PSMB7/PSMD11/PSMF1/UBA52/CDKN2A/AKT2/PSMA5/PSMC2/RRM2/PSMD1
R-HSA-611105	Respiratory electron transport	37/1718	3.15156e-07	NDUFA11/COX1/COX2/NDUFA13/NDUFB7/COQ10A/NDUFS6/NDUFS8/UQCRQ/NDUFB9/UQCR11/NDUFB8/UQCR10/CYC1/NDUFB4/ND1/NDUFC2/COX8A/NDUFS7/NDUFB2/ND6/SDHA/NDUFA3/ND5/ND2/NDUFAF3/CYCS/COX6B1/NDUFA6/UQCRC1/ETFB/NDUFB6/COX6A1/NUBPL/NDUFB10/LRPPRC/COX4I1
R-HSA-349425	Autodegradation of the E3 ubiquitin ligase COP1	24/1718	3.46086e-07	PSMA7/PSMC4/PSMC3/PSMD3/PSMB3/PSMD8/PSMB5/PSMB2/PSMD2/PSMB4/PSMB6/PSMC5/PSME3/TP53/PSMD4/ATM/UBC/PSMB7/PSMD11/PSMF1/UBA52/PSMA5/PSMC2/PSMD1
R-HSA-381070	IRE1alpha activates chaperones	24/1718	3.46086e-07	WFS1/HYOU1/LMNA/TLN1/ADD1/GFPT1/DCTN1/XBP1/PDIA5/EDEM1/PREB/SHC1/MYDGF/EXTL3/FKBP14/GSK3A/HDGF/KLHDC3/TPP1/CXXC1/DDX11/DNAJB11/ZBTB17/ATP6V0D1
R-HSA-351202	Metabolism of polyamines	26/1718	3.52176e-07	OAZ1/PSMA7/PSMC4/SRM/ODC1/PSMC3/PSMD3/PSMB3/SAT1/PSMD8/PSMB5/PSMB2/PSMD2/PSMB4/PSMB6/PSMC5/PSME3/PSMD4/AGMAT/PSMB7/PSMD11/SMOX/PSMF1/PSMA5/PSMC2/PSMD1
R-HSA-69656	Cyclin A:Cdk2-associated events at S phase entry	33/1718	3.74681e-07	PSMA7/PSMC4/E2F1/PSMC3/PSMD3/PSMB3/RBL2/PSMD8/PSMB5/PSMB2/CCND1/CDC25B/AKT1/PSMD2/PSMB4/PSMB6/FZR1/PSMC5/PSME3/PSMD4/E2F4/CDC25A/UBC/TFDP1/CCNE1/PSMB7/PSMD11/PSMF1/UBA52/AKT2/PSMA5/PSMC2/PSMD1
R-HSA-5689603	UCH proteinases	37/1718	5.59466e-07	ADRM1/PSMA7/PSMC4/ACTB/TGFB1/HCFC1/PSMC3/PSMD3/PSMB3/H2AC18/PSMD8/MCRS1/PSMB5/PSMB2/PSMD2/FOXK2/PSMB4/PSMB6/TGFBR2/PSMC5/INO80E/PSME3/PSMD4/UBC/FOXK1/RUVBL1/PSMB7/PSMD11/MBD6/UCHL1/PSMF1/NEDD8/UBA52/BAP1/PSMA5/PSMC2/PSMD1
R-HSA-109581	Apoptosis	55/1718	5.66891e-07	H1-2/SPTAN1/PSMA7/PSMC4/CDH1/E2F1/BCL2L1/LMNA/PLEC/BCAP31/H1-0/PSMC3/PSMD3/PSMB3/ADD1/PSMD8/TJP2/PSMB5/PSMB2/AKT1/PSMD2/BMF/PSMB4/PSMB6/DYNLL1/PSMC5/VIM/BAX/TRAF2/DSG2/PSME3/TP53/PSMD4/BAK1/TNFSF10/NMT1/YWHAG/UBC/TFDP1/PSMB7/PSMD11/ACIN1/CYCS/PSMF1/BID/UBA52/DYNLL2/CDKN2A/AKT2/YWHAB/PSMA5/PSMC2/PSMD1/YWHAH/TNFRSF10B
R-HSA-3700989	Transcriptional Regulation by TP53	95/1718	6.02246e-07	NOC2L/POLR2L/GATAD2A/PRKAB2/POLR2E/E2F1/ELOB/COX1/NELFB/PRELID1/PRMT1/NDRG1/SGK1/MBD3/CCNG1/ARID3A/COX2/G6PD/RBL2/RPTOR/MTA2/NELFA/POLR2F/EHMT2/CDK12/AKT1/GTF2F1/CARM1/MAPKAP1/BNIP3L/TNKS1BP1/GPI/TAF6/BAX/BIRC5/MLST8/ERCC2/POLR2J/LAMTOR4/PIN1/TP53/SUPT5H/E2F4/GPX2/COX8A/STK11/PPP2R1A/CNOT3/BRPF1/NELFCD/ATM/TAF1/YWHAG/UBC/POLR2A/RAD9A/NUAK1/TP53INP1/TFDP1/CCNE1/RPA2/CNOT11/EHMT1/DAXX/WRN/NELFE/TSC…
R-HSA-69206	G1/S Transition	44/1718	6.08159e-07	TK1/PSMA7/PSMC4/E2F1/MCM5/PSMC3/PSMD3/PSMB3/RBL2/PSMD8/POLE/MCM2/PSMB5/PSMB2/CCND1/AKT1/PSMD2/PSMB4/PSMB6/PSMC5/MCM7/PSME3/PSMD4/E2F4/MCM10/CDT1/CDC6/CDC25A/CDC45/PPP2R1A/ORC1/UBC/TFDP1/CCNE1/RPA2/PSMB7/PSMD11/PSMF1/UBA52/AKT2/PSMA5/PSMC2/RRM2/PSMD1
R-HSA-69541	Stabilization of p53	25/1718	6.59037e-07	PSMA7/PSMC4/PSMC3/PSMD3/PSMB3/PSMD8/PSMB5/PSMB2/PSMD2/PSMB4/PSMB6/PSMC5/PSME3/TP53/PSMD4/ATM/UBC/PSMB7/PSMD11/PSMF1/UBA52/CDKN2A/PSMA5/PSMC2/PSMD1
R-HSA-162906	HIV Infection	67/1718	6.77201e-07	RANGAP1/FURIN/PSMA7/PSMC4/AP2M1/POLR2L/HMGA1/POLR2E/ELOB/NELFB/RCC1/AP1B1/NUP62/PSMC3/PSMD3/PSMB3/AP2S1/PSMD8/NELFA/POLR2F/PSMB5/AP2A1/PSMB2/PSMD2/GTF2F1/PSMB4/NUP188/PSMB6/FEN1/TAF6/AP1M1/RANBP1/PSMC5/ERCC2/POLR2J/RNMT/CHMP4B/PSME3/PSMD4/SUPT5H/NMT1/NELFCD/POM121/TAF1/UBC/POLR2A/PSMB7/PSMD11/BANF1/NELFE/AP1S1/POLR2G/RAE1/VPS37B/PSMF1/TAF15/TAF7/GTF2A2/UBA52/SUPT4H1/NUP50/POLR2I/PSMA5/PSMC2/PSMD1…
R-HSA-9604323	Negative regulation of NOTCH4 signaling	24/1718	8.19004e-07	PSMA7/PSMC4/TACC3/PSMC3/PSMD3/PSMB3/PSMD8/PSMB5/PSMB2/AKT1/PSMD2/PSMB4/PSMB6/PSMC5/PSME3/PSMD4/UBC/PSMB7/PSMD11/PSMF1/UBA52/PSMA5/PSMC2/PSMD1
R-HSA-948021	Transport to the Golgi and subsequent modification	56/1718	9.39252e-07	TUBB6/SPTAN1/TUBB4B/MGAT5/F5/PPP6R1/SPTBN2/MAN2A1/LMAN2/TUBB3/ACTR1A/MAN1A1/ARF3/COPE/DCTN1/RAB1B/LMAN1/TUBA1C/MGAT2/DYNC1H1/COG6/MIA2/CAPZB/ARFGAP3/DYNLL1/YKT6/SEC23A/TMEM115/PREB/SEC24A/COPA/TUBA1B/KDELR2/TUBB2A/NAPA/USO1/COPB1/TRAPPC1/MIA3/B4GALT2/FUT3/TMED9/ST6GAL1/SPTBN1/PPP6R3/MAN2A2/SERPINA1/DYNLL2/STX17/GOLGB1/ARF5/MGAT4B/GORASP1/TUBA4A/ARF1/SEC24D
R-HSA-8878159	Transcriptional regulation by RUNX3	35/1718	9.80001e-07	PSMA7/PSMC4/TGFB1/PSMC3/PSMD3/PSMB3/JAG1/CCN2/PSMD8/PSMB5/PSMB2/CCND1/PSMD2/PSMB4/PSMB6/PSMC5/PSME3/TP53/PSMD4/KAT2A/MAML1/TEAD2/UBC/PSMB7/PSMD11/PSMF1/FOXO3/UBA52/CDKN2A/PSMA5/PSMC2/TEAD4/TEAD3/PSMD1/CREBBP
R-HSA-5357801	Programmed Cell Death	55/1718	1.0248e-06	H1-2/SPTAN1/PSMA7/PSMC4/CDH1/E2F1/BCL2L1/LMNA/PLEC/BCAP31/H1-0/PSMC3/PSMD3/PSMB3/ADD1/PSMD8/TJP2/PSMB5/PSMB2/AKT1/PSMD2/BMF/PSMB4/PSMB6/DYNLL1/PSMC5/VIM/BAX/TRAF2/DSG2/PSME3/TP53/PSMD4/BAK1/TNFSF10/NMT1/YWHAG/UBC/TFDP1/PSMB7/PSMD11/ACIN1/CYCS/PSMF1/BID/UBA52/DYNLL2/CDKN2A/AKT2/YWHAB/PSMA5/PSMC2/PSMD1/YWHAH/TNFRSF10B
R-HSA-6790901	rRNA modification in the nucleus and cytosol	26/1718	1.13692e-06	DDX49/NOP2/RPS6/DHX37/NHP2/PDCD11/NOP14/NOL6/SNU13/TBL3/RRP36/TRMT112/UTP4/BUD23/IMP4/RPS2/TSR3/RRP9/PNO1/WDR46/NAT10/RRP7A/LOC102724159/DKC1/RPS7/EMG1
R-HSA-174113	SCF-beta-TrCP mediated degradation of Emi1	24/1718	1.23255e-06	PSMA7/PSMC4/PSMC3/PSMD3/PSMB3/PSMD8/PSMB5/CDC20/PSMB2/PSMD2/PSMB4/PSMB6/FZR1/PSMC5/PSME3/PSMD4/UBC/PSMB7/PSMD11/PSMF1/UBA52/PSMA5/PSMC2/PSMD1
R-HSA-8941858	Regulation of RUNX3 expression and activity	24/1718	1.23255e-06	PSMA7/PSMC4/TGFB1/PSMC3/PSMD3/PSMB3/PSMD8/PSMB5/PSMB2/PSMD2/PSMB4/PSMB6/PSMC5/PSME3/PSMD4/UBC/PSMB7/PSMD11/PSMF1/UBA52/CDKN2A/PSMA5/PSMC2/PSMD1
R-HSA-68827	CDT1 association with the CDC6:ORC:origin complex	25/1718	1.44559e-06	PSMA7/PSMC4/PSMC3/PSMD3/PSMB3/PSMD8/PSMB5/PSMB2/PSMD2/PSMB4/PSMB6/PSMC5/PSME3/PSMD4/CDT1/CDC6/ORC1/UBC/PSMB7/PSMD11/PSMF1/UBA52/PSMA5/PSMC2/PSMD1
R-HSA-69601	Ubiquitin Mediated Degradation of Phosphorylated Cdc25A	23/1718	1.53675e-06	PSMA7/PSMC4/PSMC3/PSMD3/PSMB3/PSMD8/PSMB5/PSMB2/PSMD2/PSMB4/PSMB6/PSMC5/PSME3/PSMD4/CDC25A/UBC/PSMB7/PSMD11/PSMF1/UBA52/PSMA5/PSMC2/PSMD1
R-HSA-69610	p53-Independent DNA Damage Response	23/1718	1.53675e-06	PSMA7/PSMC4/PSMC3/PSMD3/PSMB3/PSMD8/PSMB5/PSMB2/PSMD2/PSMB4/PSMB6/PSMC5/PSME3/PSMD4/CDC25A/UBC/PSMB7/PSMD11/PSMF1/UBA52/PSMA5/PSMC2/PSMD1
R-HSA-69613	p53-Independent G1/S DNA damage checkpoint	23/1718	1.53675e-06	PSMA7/PSMC4/PSMC3/PSMD3/PSMB3/PSMD8/PSMB5/PSMB2/PSMD2/PSMB4/PSMB6/PSMC5/PSME3/PSMD4/CDC25A/UBC/PSMB7/PSMD11/PSMF1/UBA52/PSMA5/PSMC2/PSMD1
R-HSA-72165	mRNA Splicing - Minor Pathway	23/1718	1.53675e-06	POLR2L/SNRPB/POLR2E/SF3B4/YBX1/POLR2F/GTF2F1/SNU13/PRPF8/SF3B5/DDX23/POLR2J/SRSF2/POLR2A/PRPF6/EFTUD2/POLR2G/SF3B2/SF3B3/ZMAT5/SNRNP25/SNRPD2/POLR2I
R-HSA-75815	Ubiquitin-dependent degradation of Cyclin D	23/1718	1.53675e-06	PSMA7/PSMC4/PSMC3/PSMD3/PSMB3/PSMD8/PSMB5/PSMB2/CCND1/PSMD2/PSMB4/PSMB6/PSMC5/PSME3/PSMD4/UBC/PSMB7/PSMD11/PSMF1/UBA52/PSMA5/PSMC2/PSMD1
R-HSA-381119	Unfolded Protein Response (UPR)	34/1718	1.72048e-06	WFS1/HYOU1/LMNA/KHSRP/TLN1/EIF2S3/ADD1/GFPT1/DCTN1/XBP1/HERPUD1/IGFBP1/DDIT3/EXOSC5/PDIA5/EDEM1/PREB/SHC1/MYDGF/EXTL3/FKBP14/GSK3A/EIF2AK3/CEBPG/HDGF/ATF3/KLHDC3/TPP1/CXXC1/DDX11/DNAJB11/ZBTB17/ATP6V0D1/CREBRF
R-HSA-69306	DNA Replication	42/1718	1.73026e-06	PSMA7/PSMC4/E2F1/MCM5/PSMC3/PSMD3/POLD1/PSMB3/POLD2/ANAPC11/PSMD8/POLE/MCM2/PSMB5/PSMB2/PSMD2/PSMB4/PSMB6/FEN1/FZR1/PSMC5/MCM7/PSME3/PSMD4/MCM10/GINS4/CDT1/CDC6/CDC45/ORC1/UBC/ANAPC2/E2F2/CCNE1/RPA2/PSMB7/PSMD11/PSMF1/UBA52/PSMA5/PSMC2/PSMD1
R-HSA-163200	Respiratory electron transport, ATP synthesis by chemiosmotic coupling, and heat production by uncoupling proteins.	41/1718	1.82135e-06	NDUFA11/COX1/COX2/NDUFA13/NDUFB7/ATP5F1D/COQ10A/NDUFS6/ATP5ME/NDUFS8/UQCRQ/NDUFB9/UQCR11/NDUFB8/UQCR10/CYC1/NDUFB4/ND1/NDUFC2/COX8A/NDUFS7/SLC25A27/NDUFB2/ND6/SDHA/ATP5MC3/NDUFA3/ND5/ND2/NDUFAF3/CYCS/COX6B1/NDUFA6/UQCRC1/ETFB/NDUFB6/COX6A1/NUBPL/NDUFB10/LRPPRC/COX4I1
R-HSA-68949	Orc1 removal from chromatin	28/1718	1.96119e-06	PSMA7/PSMC4/MCM5/PSMC3/PSMD3/PSMB3/PSMD8/MCM2/PSMB5/PSMB2/PSMD2/PSMB4/PSMB6/PSMC5/MCM7/PSME3/PSMD4/CDT1/CDC6/ORC1/UBC/PSMB7/PSMD11/PSMF1/UBA52/PSMA5/PSMC2/PSMD1
R-HSA-69202	Cyclin E associated events during G1/S transition	31/1718	2.23148e-06	PSMA7/PSMC4/E2F1/PSMC3/PSMD3/PSMB3/RBL2/PSMD8/PSMB5/PSMB2/CCND1/AKT1/PSMD2/PSMB4/PSMB6/PSMC5/PSME3/PSMD4/E2F4/CDC25A/UBC/TFDP1/CCNE1/PSMB7/PSMD11/PSMF1/UBA52/AKT2/PSMA5/PSMC2/PSMD1
R-HSA-69615	G1/S DNA Damage Checkpoints	27/1718	2.55157e-06	PSMA7/PSMC4/PSMC3/PSMD3/PSMB3/PSMD8/PSMB5/PSMB2/PSMD2/PSMB4/PSMB6/PSMC5/PSME3/TP53/PSMD4/CDC25A/ATM/UBC/CCNE1/PSMB7/PSMD11/PSMF1/UBA52/CDKN2A/PSMA5/PSMC2/PSMD1
R-HSA-4641258	Degradation of DVL	24/1718	2.68112e-06	PSMA7/PSMC4/PSMC3/PSMD3/PSMB3/DVL1/PSMD8/PSMB5/PSMB2/PSMD2/PSMB4/PSMB6/PSMC5/DVL3/PSME3/PSMD4/UBC/PSMB7/PSMD11/PSMF1/UBA52/PSMA5/PSMC2/PSMD1
R-HSA-174178	APC/C:Cdh1 mediated degradation of Cdc20 and other APC/C:Cdh1 targeted proteins in late mitosis/early G1	28/1718	2.7205e-06	PSMA7/PSMC4/PSMC3/PLK1/PSMD3/PSMB3/ANAPC11/PSMD8/PSMB5/CDC20/PSMB2/PSMD2/PSMB4/PSMB6/FZR1/PSMC5/PSME3/PSMD4/UBC/ANAPC2/PSMB7/PSMD11/AURKB/PSMF1/UBA52/PSMA5/PSMC2/PSMD1
R-HSA-211733	Regulation of activated PAK-2p34 by proteasome mediated degradation	22/1718	2.88228e-06	PSMA7/PSMC4/PSMC3/PSMD3/PSMB3/PSMD8/PSMB5/PSMB2/PSMD2/PSMB4/PSMB6/PSMC5/PSME3/PSMD4/UBC/PSMB7/PSMD11/PSMF1/UBA52/PSMA5/PSMC2/PSMD1
R-HSA-180585	Vif-mediated degradation of APOBEC3G	23/1718	3.40516e-06	PSMA7/PSMC4/ELOB/PSMC3/PSMD3/PSMB3/PSMD8/PSMB5/PSMB2/PSMD2/PSMB4/PSMB6/PSMC5/PSME3/PSMD4/UBC/PSMB7/PSMD11/PSMF1/UBA52/PSMA5/PSMC2/PSMD1
R-HSA-69242	S Phase	49/1718	3.73821e-06	PSMA7/PSMC4/E2F1/MCM5/PSMC3/PSMD3/POLD1/PSMB3/POLD2/RBL2/ANAPC11/PSMD8/CDCA5/POLE/MCM2/PSMB5/PSMB2/CCND1/CDC25B/AKT1/PSMD2/PSMB4/PSMB6/FEN1/FZR1/PSMC5/MCM7/PSME3/PSMD4/E2F4/GINS4/CDT1/CDC6/CDC25A/CDC45/ORC1/UBC/ANAPC2/TFDP1/CCNE1/RPA2/PSMB7/PSMD11/PSMF1/UBA52/AKT2/PSMA5/PSMC2/PSMD1
R-HSA-350562	Regulation of ornithine decarboxylase (ODC)	22/1718	4.30254e-06	OAZ1/PSMA7/PSMC4/ODC1/PSMC3/PSMD3/PSMB3/PSMD8/PSMB5/PSMB2/PSMD2/PSMB4/PSMB6/PSMC5/PSME3/PSMD4/PSMB7/PSMD11/PSMF1/PSMA5/PSMC2/PSMD1
R-HSA-453274	Mitotic G2-G2/M phases	57/1718	4.37132e-06	TUBB6/MYBL2/TUBB4B/PSMA7/PSMC4/TUBG1/E2F1/SSNA1/TUBB3/PSMC3/ACTR1A/PLK1/PSMD3/PSMB3/DCTN1/PSMD8/TUBA1C/PSMB5/PSMB2/CDC25B/PSMD2/DYNC1H1/TUBB/PSMB4/PSMB6/PKMYT1/AKAP9/OPTN/DYNLL1/PSMC5/FOXM1/TUBA1B/PSME3/TP53/PSMD4/TUBGCP2/CDC25A/TUBB2A/PPP2R1A/YWHAG/UBC/GTSE1/MZT2B/PSMB7/PSMD11/RAB8A/HAUS7/PSMF1/CDK11B/CEP57/UBA52/CEP63/PSMA5/PSMC2/PSMD1/TUBA4A/HAUS4
R-HSA-69563	p53-Dependent G1 DNA Damage Response	26/1718	4.63661e-06	PSMA7/PSMC4/PSMC3/PSMD3/PSMB3/PSMD8/PSMB5/PSMB2/PSMD2/PSMB4/PSMB6/PSMC5/PSME3/TP53/PSMD4/ATM/UBC/CCNE1/PSMB7/PSMD11/PSMF1/UBA52/CDKN2A/PSMA5/PSMC2/PSMD1
R-HSA-69580	p53-Dependent G1/S DNA damage checkpoint	26/1718	4.63661e-06	PSMA7/PSMC4/PSMC3/PSMD3/PSMB3/PSMD8/PSMB5/PSMB2/PSMD2/PSMB4/PSMB6/PSMC5/PSME3/TP53/PSMD4/ATM/UBC/CCNE1/PSMB7/PSMD11/PSMF1/UBA52/CDKN2A/PSMA5/PSMC2/PSMD1
R-HSA-4641257	Degradation of AXIN	23/1718	4.96673e-06	PSMA7/PSMC4/PSMC3/PSMD3/PSMB3/PSMD8/PSMB5/PSMB2/PSMD2/PSMB4/PSMB6/PSMC5/PSME3/PSMD4/UBC/PSMB7/PSMD11/PSMF1/UBA52/PSMA5/PSMC2/PSMD1/AXIN1
R-HSA-69239	Synthesis of DNA	39/1718	5.14357e-06	PSMA7/PSMC4/MCM5/PSMC3/PSMD3/POLD1/PSMB3/POLD2/ANAPC11/PSMD8/POLE/MCM2/PSMB5/PSMB2/PSMD2/PSMB4/PSMB6/FEN1/FZR1/PSMC5/MCM7/PSME3/PSMD4/GINS4/CDT1/CDC6/CDC45/ORC1/UBC/ANAPC2/CCNE1/RPA2/PSMB7/PSMD11/PSMF1/UBA52/PSMA5/PSMC2/PSMD1
R-HSA-69052	Switching of origins to a post-replicative state	32/1718	5.25107e-06	PSMA7/PSMC4/MCM5/PSMC3/PSMD3/PSMB3/ANAPC11/PSMD8/MCM2/PSMB5/PSMB2/PSMD2/PSMB4/PSMB6/FZR1/PSMC5/MCM7/PSME3/PSMD4/CDT1/CDC6/ORC1/UBC/ANAPC2/CCNE1/PSMB7/PSMD11/PSMF1/UBA52/PSMA5/PSMC2/PSMD1
R-HSA-199977	ER to Golgi Anterograde Transport	47/1718	5.39187e-06	TUBB6/SPTAN1/TUBB4B/F5/PPP6R1/SPTBN2/LMAN2/TUBB3/ACTR1A/ARF3/COPE/DCTN1/RAB1B/LMAN1/TUBA1C/DYNC1H1/COG6/MIA2/CAPZB/ARFGAP3/DYNLL1/YKT6/SEC23A/TMEM115/PREB/SEC24A/COPA/TUBA1B/KDELR2/TUBB2A/NAPA/USO1/COPB1/TRAPPC1/MIA3/TMED9/SPTBN1/PPP6R3/SERPINA1/DYNLL2/STX17/GOLGB1/ARF5/GORASP1/TUBA4A/ARF1/SEC24D
R-HSA-446203	Asparagine N-linked glycosylation	79/1718	5.68788e-06	TUBB6/SPTAN1/TUBB4B/MGAT5/F5/PPP6R1/SPTBN2/MAN2A1/LMAN2/TUBB3/ACTR1A/MAN1A1/ARF3/ST3GAL1/GFPT1/COPE/DCTN1/RAB1B/LMAN1/ST3GAL2/TUBA1C/MGAT2/DYNC1H1/COG6/GNE/MIA2/CAPZB/ARFGAP3/DYNLL1/ALG3/YKT6/MLEC/EDEM1/SEC23A/TMEM115/PREB/SEC24A/COPA/TUBA1B/CTSA/KDELR2/TUBB2A/NAPA/PGM3/USO1/COPB1/UBC/VCP/RNF103/TRAPPC1/RPN1/MIA3/B4GALT2/FUT3/UAP1/TMED9/DPM2/SLC17A5/ST6GAL1/GMPPB/SPTBN1/PPP6R3/MAN2A2/SERPINA1/UBA…
R-HSA-174084	Autodegradation of Cdh1 by Cdh1:APC/C	25/1718	6.03833e-06	PSMA7/PSMC4/PSMC3/PSMD3/PSMB3/ANAPC11/PSMD8/PSMB5/PSMB2/PSMD2/PSMB4/PSMB6/FZR1/PSMC5/PSME3/PSMD4/UBC/ANAPC2/PSMB7/PSMD11/PSMF1/UBA52/PSMA5/PSMC2/PSMD1
R-HSA-180534	Vpu mediated degradation of CD4	22/1718	6.33079e-06	PSMA7/PSMC4/PSMC3/PSMD3/PSMB3/PSMD8/PSMB5/PSMB2/PSMD2/PSMB4/PSMB6/PSMC5/PSME3/PSMD4/UBC/PSMB7/PSMD11/PSMF1/UBA52/PSMA5/PSMC2/PSMD1
R-HSA-69275	G2/M Transition	56/1718	6.79462e-06	TUBB6/MYBL2/TUBB4B/PSMA7/PSMC4/TUBG1/SSNA1/TUBB3/PSMC3/ACTR1A/PLK1/PSMD3/PSMB3/DCTN1/PSMD8/TUBA1C/PSMB5/PSMB2/CDC25B/PSMD2/DYNC1H1/TUBB/PSMB4/PSMB6/PKMYT1/AKAP9/OPTN/DYNLL1/PSMC5/FOXM1/TUBA1B/PSME3/TP53/PSMD4/TUBGCP2/CDC25A/TUBB2A/PPP2R1A/YWHAG/UBC/GTSE1/MZT2B/PSMB7/PSMD11/RAB8A/HAUS7/PSMF1/CDK11B/CEP57/UBA52/CEP63/PSMA5/PSMC2/PSMD1/TUBA4A/HAUS4
R-HSA-1234174	Cellular response to hypoxia	28/1718	6.90369e-06	PSMA7/PSMC4/ELOB/PSMC3/PSMD3/PSMB3/PSMD8/PSMB5/PSMB2/PSMD2/PSMB4/PSMB6/PSMC5/EPO/PSME3/PSMD4/UBC/EGLN2/PSMB7/PSMD11/ARNT/PSMF1/UBA52/VEGFA/PSMA5/PSMC2/PSMD1/CREBBP
R-HSA-5362768	Hh mutants that don't undergo autocatalytic processing are degraded by ERAD	23/1718	7.15314e-06	PSMA7/PSMC4/PSMC3/PSMD3/PSMB3/PSMD8/PSMB5/PSMB2/PSMD2/PSMB4/PSMB6/PSMC5/PSME3/PSMD4/UBC/VCP/PSMB7/PSMD11/PSMF1/UBA52/PSMA5/PSMC2/PSMD1
R-HSA-187577	SCF(Skp2)-mediated degradation of p27/p21	24/1718	7.84851e-06	PSMA7/PSMC4/PSMC3/PSMD3/PSMB3/PSMD8/PSMB5/PSMB2/CCND1/PSMD2/PSMB4/PSMB6/PSMC5/PSME3/PSMD4/UBC/CCNE1/PSMB7/PSMD11/PSMF1/UBA52/PSMA5/PSMC2/PSMD1
R-HSA-69017	CDK-mediated phosphorylation and removal of Cdc6	27/1718	9.10896e-06	PSMA7/PSMC4/PSMC3/PSMD3/PSMB3/ANAPC11/PSMD8/PSMB5/PSMB2/PSMD2/PSMB4/PSMB6/FZR1/PSMC5/PSME3/PSMD4/CDC6/UBC/ANAPC2/CCNE1/PSMB7/PSMD11/PSMF1/UBA52/PSMA5/PSMC2/PSMD1
R-HSA-169911	Regulation of Apoptosis	22/1718	9.18875e-06	PSMA7/PSMC4/PSMC3/PSMD3/PSMB3/PSMD8/PSMB5/PSMB2/PSMD2/PSMB4/PSMB6/PSMC5/PSME3/PSMD4/UBC/PSMB7/PSMD11/PSMF1/UBA52/PSMA5/PSMC2/PSMD1
R-HSA-5678895	Defective CFTR causes cystic fibrosis	24/1718	1.098e-05	PSMA7/PSMC4/PSMC3/PSMD3/PSMB3/PSMD8/PSMB5/PSMB2/PSMD2/PSMB4/PSMB6/PSMC5/PSME3/PSMD4/UBC/VCP/PSMB7/PSMD11/PSMF1/UBA52/PSMA5/PSMC2/PSMD1/ERLIN1
R-HSA-6807070	PTEN Regulation	43/1718	1.12007e-05	PSMA7/PSMC4/GATAD2A/CBX2/MBD3/PSMC3/PSMD3/PSMB3/RPTOR/MTA2/PSMD8/PSMB5/PSMB2/AKT1/PSMD2/STUB1/PSMB4/PSMB6/MAF1/PSMC5/MLST8/ATN1/HDAC7/LAMTOR4/PSME3/TP53/PSMD4/UBC/CBX6/PSMB7/PSMD11/PSMF1/JUN/MTA1/CBX4/UBA52/AKT2/LAMTOR1/MTOR/PSMA5/PSMC2/PSMD1/PPARG
R-HSA-8854050	FBXL7 down-regulates AURKA during mitotic entry and in early mitosis	22/1718	1.3165e-05	PSMA7/PSMC4/PSMC3/PSMD3/PSMB3/PSMD8/PSMB5/PSMB2/PSMD2/PSMB4/PSMB6/PSMC5/PSME3/PSMD4/UBC/PSMB7/PSMD11/PSMF1/UBA52/PSMA5/PSMC2/PSMD1
R-HSA-113418	Formation of the Early Elongation Complex	16/1718	1.45495e-05	POLR2L/POLR2E/NELFB/NELFA/POLR2F/GTF2F1/ERCC2/POLR2J/SUPT5H/NELFCD/POLR2A/NELFE/POLR2G/SUPT4H1/POLR2I/CTDP1
R-HSA-167158	Formation of the HIV-1 Early Elongation Complex	16/1718	1.45495e-05	POLR2L/POLR2E/NELFB/NELFA/POLR2F/GTF2F1/ERCC2/POLR2J/SUPT5H/NELFCD/POLR2A/NELFE/POLR2G/SUPT4H1/POLR2I/CTDP1
R-HSA-5663202	Diseases of signal transduction	92/1718	1.60935e-05	PSMA7/PSMC4/POLR2L/POLR2E/FGG/BCR/LMNA/ACTB/FGA/CDC37/CSK/KLB/PHB/FGB/ACTG1/TGFB1/TLN1/PSMC3/MAP3K11/PSMD3/PSMB3/MAP2K2/FGFR3/FN1/JAG1/FGFR1/LRP5/AKT1S1/CTBP1/PSMD8/POLR2F/PSMB5/PSMB2/AKT1/PSMD2/GTF2F1/MAPKAP1/PSMB4/ARRB1/PSMB6/AKAP9/VCL/TGFBR2/RPS6KB2/HDAC6/PSMC5/MLST8/HDAC7/POLR2J/SHC1/CPSF6/PSME3/PSMD4/HRAS/FGFR4/MPRIP/GSK3A/PPP2R1A/KAT2A/MAML1/UBC/CLCN6/PLCG1/POLR2A/VCP/PIK3R3/NCOR2/BRAF/TRIM…
R-HSA-9013694	Signaling by NOTCH4	29/1718	1.61363e-05	PSMA7/PSMC4/TACC3/PSMC3/PSMD3/PSMB3/JAG1/PSMD8/PSMB5/PSMB2/AKT1/PSMD2/PSMB4/PSMB6/PSMC5/PSME3/PSMD4/KAT2A/MAML1/UBC/PSMB7/PSMD11/PSMF1/UBA52/PSMA5/PSMC2/PSMD1/CREBBP/PSENEN
R-HSA-162909	Host Interactions of HIV factors	40/1718	1.74907e-05	RANGAP1/PSMA7/PSMC4/AP2M1/HMGA1/ELOB/RCC1/AP1B1/NUP62/PSMC3/PSMD3/PSMB3/AP2S1/PSMD8/PSMB5/AP2A1/PSMB2/PSMD2/PSMB4/NUP188/PSMB6/AP1M1/RANBP1/PSMC5/PSME3/PSMD4/POM121/UBC/PSMB7/PSMD11/BANF1/AP1S1/RAE1/PSMF1/UBA52/NUP50/PSMA5/PSMC2/PSMD1/ARF1
R-HSA-1428517	The citric acid (TCA) cycle and respiratory electron transport	50/1718	1.75556e-05	NDUFA11/COX1/MDH2/COX2/NDUFA13/NDUFB7/ATP5F1D/COQ10A/NDUFS6/ATP5ME/NDUFS8/UQCRQ/NDUFB9/ACO2/UQCR11/NDUFB8/UQCR10/CYC1/NDUFB4/ND1/RXRA/NDUFC2/COX8A/NDUFS7/SLC25A27/NDUFB2/BSG/PDK1/ND6/SDHA/ATP5MC3/NDUFA3/ND5/ND2/NNT/NDUFAF3/CYCS/COX6B1/NDUFA6/UQCRC1/ETFB/NDUFB6/COX6A1/NUBPL/IDH3B/NDUFB10/HAGH/LRPPRC/PDK3/COX4I1
R-HSA-1655829	Regulation of cholesterol biosynthesis by SREBP (SREBF)	22/1718	1.86305e-05	ELOVL6/HMGCS1/INSIG1/CYP51A1/SQLE/SCD/GPAM/HMGCR/PPARA/FDPS/INSIG2/CARM1/SC5D/SEC23A/SEC24A/RXRA/FDFT1/IDI1/ACACB/ACACA/CREBBP/SEC24D
R-HSA-5387390	Hh mutants abrogate ligand secretion	23/1718	1.99183e-05	PSMA7/PSMC4/PSMC3/PSMD3/PSMB3/PSMD8/PSMB5/PSMB2/PSMD2/PSMB4/PSMB6/PSMC5/PSME3/PSMD4/UBC/VCP/PSMB7/PSMD11/PSMF1/UBA52/PSMA5/PSMC2/PSMD1
R-HSA-5676590	NIK-->noncanonical NF-kB signaling	23/1718	1.99183e-05	PSMA7/PSMC4/PSMC3/PSMD3/PSMB3/PSMD8/PSMB5/PSMB2/PSMD2/PSMB4/PSMB6/PSMC5/PSME3/PSMD4/UBC/UBE2M/PSMB7/PSMD11/PSMF1/UBA52/PSMA5/PSMC2/PSMD1
R-HSA-8957275	Post-translational protein phosphorylation	35/1718	2.02829e-05	CP/WFS1/TF/C4B/F5/ALB/GPC3/SERPIND1/SERPINC1/FGG/C3/FGA/VWA1/C4A/KNG1/FN1/AFP/TMEM132A/IGFBP1/P4HB/IGFBP4/LTBP1/CALU/AHSG/SDC2/CST3/APP/MIA3/APOA2/SERPINA1/APOA5/MEN1/FUCA2/SERPINA10/STC2
R-HSA-5389840	Mitochondrial translation elongation	30/1718	2.04404e-05	AURKAIP1/MRPS34/GADD45GIP1/TUFM/MRPL41/MRPL4/MRPL28/MRPL12/MRPL38/MRPS12/MRPS2/MRPL37/MRPL17/MRPS7/MRPS11/MRPL24/MRPL43/MRPS23/MRPS6/MRPL11/MRPL20/MRPL18/MRPL51/MRPL55/MRPL52/MRPS26/DAP3/MRPL23/MRPS24/MRPL14
R-HSA-174154	APC/C:Cdc20 mediated degradation of Securin	25/1718	2.14256e-05	PSMA7/PSMC4/PSMC3/PSMD3/PSMB3/ANAPC11/PSMD8/PSMB5/CDC20/PSMB2/PSMD2/PSMB4/PSMB6/PSMC5/PSME3/PSMD4/UBC/ANAPC2/PSMB7/PSMD11/PSMF1/UBA52/PSMA5/PSMC2/PSMD1
R-HSA-167238	Pausing and recovery of Tat-mediated HIV elongation	16/1718	2.33882e-05	POLR2L/POLR2E/ELOB/NELFB/NELFA/POLR2F/GTF2F1/POLR2J/SUPT5H/NELFCD/POLR2A/NELFE/POLR2G/SUPT4H1/POLR2I/CTDP1
R-HSA-167243	Tat-mediated HIV elongation arrest and recovery	16/1718	2.33882e-05	POLR2L/POLR2E/ELOB/NELFB/NELFA/POLR2F/GTF2F1/POLR2J/SUPT5H/NELFCD/POLR2A/NELFE/POLR2G/SUPT4H1/POLR2I/CTDP1
R-HSA-4086400	PCP/CE pathway	31/1718	2.52201e-05	PSMA7/PSMC4/AP2M1/SCRIB/PSMC3/PSMD3/PSMB3/AP2S1/PFN1/CLTB/DVL1/PSMD8/PSMB5/AP2A1/PSMB2/PSMD2/PSMB4/PSMB6/PSMC5/DVL3/PRKCA/PSME3/PSMD4/UBC/PSMB7/PSMD11/PSMF1/UBA52/PSMA5/PSMC2/PSMD1
R-HSA-5607761	Dectin-1 mediated noncanonical NF-kB signaling	23/1718	2.74211e-05	PSMA7/PSMC4/PSMC3/PSMD3/PSMB3/PSMD8/PSMB5/PSMB2/PSMD2/PSMB4/PSMB6/PSMC5/PSME3/PSMD4/UBC/UBE2M/PSMB7/PSMD11/PSMF1/UBA52/PSMA5/PSMC2/PSMD1
R-HSA-6807878	COPI-mediated anterograde transport	33/1718	2.87291e-05	TUBB6/SPTAN1/TUBB4B/SPTBN2/TUBB3/ACTR1A/ARF3/COPE/DCTN1/RAB1B/TUBA1C/DYNC1H1/COG6/CAPZB/ARFGAP3/DYNLL1/YKT6/TMEM115/COPA/TUBA1B/KDELR2/TUBB2A/NAPA/USO1/COPB1/TMED9/SPTBN1/DYNLL2/GOLGB1/ARF5/GORASP1/TUBA4A/ARF1
R-HSA-5658442	Regulation of RAS by GAPs	25/1718	2.87516e-05	PSMA7/PSMC4/PSMC3/PSMD3/PSMB3/PSMD8/PSMB5/PSMB2/PSMD2/PSMB4/PSMB6/PSMC5/PSME3/PSMD4/HRAS/UBC/PSMB7/PSMD11/PSMF1/UBA52/RASA4/SPRED2/PSMA5/PSMC2/PSMD1
R-HSA-5619084	ABC transporter disorders	27/1718	3.72893e-05	PSMA7/PSMC4/PSMC3/PSMD3/PSMB3/ABCC2/PSMD8/PSMB5/PSMB2/PSMD2/PSMB4/PSMB6/PSMC5/ABCB4/PSME3/PSMD4/UBC/VCP/PSMB7/PSMD11/ABCD1/PSMF1/UBA52/PSMA5/PSMC2/PSMD1/ERLIN1
R-HSA-5358346	Hedgehog ligand biogenesis	24/1718	3.80897e-05	PSMA7/PSMC4/PSMC3/PSMD3/PSMB3/PSMD8/PSMB5/PSMB2/PSMD2/PSMB4/PSMB6/P4HB/PSMC5/PSME3/PSMD4/UBC/VCP/PSMB7/PSMD11/PSMF1/UBA52/PSMA5/PSMC2/PSMD1
R-HSA-8948751	Regulation of PTEN stability and activity	25/1718	3.82629e-05	PSMA7/PSMC4/PSMC3/PSMD3/PSMB3/PSMD8/PSMB5/PSMB2/AKT1/PSMD2/STUB1/PSMB4/PSMB6/PSMC5/PSME3/PSMD4/UBC/PSMB7/PSMD11/PSMF1/UBA52/AKT2/PSMA5/PSMC2/PSMD1
R-HSA-1236978	Cross-presentation of soluble exogenous antigens (endosomes)	20/1718	4.43444e-05	PSMA7/PSMC4/PSMC3/PSMD3/PSMB3/PSMD8/PSMB5/PSMB2/PSMD2/PSMB4/PSMB6/PSMC5/PSME3/PSMD4/PSMB7/PSMD11/PSMF1/PSMA5/PSMC2/PSMD1
R-HSA-195253	Degradation of beta-catenin by the destruction complex	28/1718	4.6747e-05	PSMA7/PSMC4/PSMC3/PSMD3/TLE5/PSMB3/CTBP1/PSMD8/PSMB5/PSMB2/PSMD2/PSMB4/PSMB6/PSMC5/PSME3/PSMD4/PPP2R1A/UBC/PSMB7/PSMD11/TLE1/TLE2/PSMF1/UBA52/PSMA5/PSMC2/PSMD1/AXIN1
R-HSA-76002	Platelet activation, signaling and aggregation	67/1718	4.9508e-05	FLNA/PLG/TF/F5/ALB/ACTN1/FGG/ACTN4/WDR1/APOH/FGA/SERPINE1/CFL1/CSK/BCAR1/FGB/TGFB1/KNG1/TLN1/PROS1/ITIH3/FN1/SERPINA3/SERPING1/CAP1/A2M/PFN1/GNA11/GNA12/GNAI2/DGKZ/SOD1/TAGLN2/TOR4A/AKT1/ALDOA/GNB2/SELENOP/ARRB1/ITPR2/VCL/CHID1/VAV2/PRKCA/SHC1/ABHD12/CALU/AHSG/GNB1/APP/MGLL/GNG5/A1BG/PIK3R3/TTN/DGKQ/MAGED2/GRB2/SERPINA4/SERPINA1/PTPN1/VEGFA/DGKD/CALM1/SERPINF2/NHLRC2/TUBA4A
R-HSA-1234176	Oxygen-dependent proline hydroxylation of Hypoxia-inducible Factor Alpha	24/1718	5.08103e-05	PSMA7/PSMC4/ELOB/PSMC3/PSMD3/PSMB3/PSMD8/PSMB5/PSMB2/PSMD2/PSMB4/PSMB6/PSMC5/PSME3/PSMD4/UBC/EGLN2/PSMB7/PSMD11/PSMF1/UBA52/PSMA5/PSMC2/PSMD1
R-HSA-167287	HIV elongation arrest and recovery	16/1718	5.61876e-05	POLR2L/POLR2E/ELOB/NELFB/NELFA/POLR2F/GTF2F1/POLR2J/SUPT5H/NELFCD/POLR2A/NELFE/POLR2G/SUPT4H1/POLR2I/CTDP1
R-HSA-167290	Pausing and recovery of HIV elongation	16/1718	5.61876e-05	POLR2L/POLR2E/ELOB/NELFB/NELFA/POLR2F/GTF2F1/POLR2J/SUPT5H/NELFCD/POLR2A/NELFE/POLR2G/SUPT4H1/POLR2I/CTDP1
R-HSA-5368286	Mitochondrial translation initiation	29/1718	5.70569e-05	AURKAIP1/MRPS34/GADD45GIP1/MRPL41/MRPL4/MRPL28/MRPL12/MRPL38/MRPS12/MRPS2/MRPL37/MRPL17/MRPS7/MRPS11/MRPL24/MRPL43/MRPS23/MRPS6/MRPL11/MRPL20/MRPL18/MRPL51/MRPL55/MRPL52/MRPS26/DAP3/MRPL23/MRPS24/MRPL14
R-HSA-5419276	Mitochondrial translation termination	29/1718	5.70569e-05	AURKAIP1/MRPS34/GADD45GIP1/MRPL41/MRPL4/MRPL28/MRPL12/MRPL38/MRPS12/MRPS2/MRPL37/MRPL17/MRPS7/MRPS11/MRPL24/MRPL43/MRPS23/MRPS6/MRPL11/MRPL20/MRPL18/MRPL51/MRPL55/MRPL52/MRPS26/DAP3/MRPL23/MRPS24/MRPL14
R-HSA-9609507	Protein localization	46/1718	6.12021e-05	TOMM40/TOMM20/SGTA/PHYH/TIMM13/TIMM10/SEC61B/TIMM50/EPHX2/AGXT/HMGCL/GET3/TIMM23/EHHADH/TOMM22/ACO2/PMPCA/NDUFB8/CYC1/GET4/CHCHD2/APP/TIMM17B/UBC/TIMM8B/MTX1/FIS1/ABCD1/TOMM6/CHCHD10/HACL1/TOMM5/GRPEL1/AMACR/TYSND1/ACBD5/UBA52/ACAA1/USP9X/IDE/CMC2/COA4/PEX14/COX17/PIPOX/BAG6
R-HSA-6799198	Complex I biogenesis	21/1718	6.50144e-05	NDUFA11/NDUFA13/NDUFB7/NDUFS6/NDUFS8/NDUFB9/NDUFB8/NDUFB4/ND1/NDUFC2/NDUFS7/NDUFB2/ND6/NDUFA3/ND5/ND2/NDUFAF3/NDUFA6/NDUFB6/NUBPL/NDUFB10
R-HSA-176408	Regulation of APC/C activators between G1/S and early anaphase	27/1718	7.98639e-05	PSMA7/PSMC4/PSMC3/PLK1/PSMD3/PSMB3/ANAPC11/PSMD8/PSMB5/CDC20/PSMB2/PSMD2/PSMB4/PSMB6/FZR1/PSMC5/PSME3/PSMD4/UBC/ANAPC2/PSMB7/PSMD11/PSMF1/UBA52/PSMA5/PSMC2/PSMD1
R-HSA-176814	Activation of APC/C and APC/C:Cdc20 mediated degradation of mitotic proteins	26/1718	8.32163e-05	PSMA7/PSMC4/PSMC3/PLK1/PSMD3/PSMB3/ANAPC11/PSMD8/PSMB5/CDC20/PSMB2/PSMD2/PSMB4/PSMB6/PSMC5/PSME3/PSMD4/UBC/ANAPC2/PSMB7/PSMD11/PSMF1/UBA52/PSMA5/PSMC2/PSMD1
R-HSA-5368287	Mitochondrial translation	30/1718	8.52239e-05	AURKAIP1/MRPS34/GADD45GIP1/TUFM/MRPL41/MRPL4/MRPL28/MRPL12/MRPL38/MRPS12/MRPS2/MRPL37/MRPL17/MRPS7/MRPS11/MRPL24/MRPL43/MRPS23/MRPS6/MRPL11/MRPL20/MRPL18/MRPL51/MRPL55/MRPL52/MRPS26/DAP3/MRPL23/MRPS24/MRPL14
R-HSA-174184	Cdc20:Phospho-APC/C mediated degradation of Cyclin A	25/1718	8.60493e-05	PSMA7/PSMC4/PSMC3/PSMD3/PSMB3/ANAPC11/PSMD8/PSMB5/CDC20/PSMB2/PSMD2/PSMB4/PSMB6/PSMC5/PSME3/PSMD4/UBC/ANAPC2/PSMB7/PSMD11/PSMF1/UBA52/PSMA5/PSMC2/PSMD1
R-HSA-4608870	Asymmetric localization of PCP proteins	23/1718	8.94381e-05	PSMA7/PSMC4/SCRIB/PSMC3/PSMD3/PSMB3/PSMD8/PSMB5/PSMB2/PSMD2/PSMB4/PSMB6/PSMC5/PSME3/PSMD4/UBC/PSMB7/PSMD11/PSMF1/UBA52/PSMA5/PSMC2/PSMD1
R-HSA-5610780	Degradation of GLI1 by the proteasome	22/1718	8.95807e-05	PSMA7/PSMC4/PSMC3/PSMD3/PSMB3/PSMD8/PSMB5/PSMB2/PSMD2/PSMB4/PSMB6/PSMC5/PSME3/PSMD4/UBC/PSMB7/PSMD11/PSMF1/UBA52/PSMA5/PSMC2/PSMD1
R-HSA-5610783	Degradation of GLI2 by the proteasome	22/1718	8.95807e-05	PSMA7/PSMC4/PSMC3/PSMD3/PSMB3/PSMD8/PSMB5/PSMB2/PSMD2/PSMB4/PSMB6/PSMC5/PSME3/PSMD4/UBC/PSMB7/PSMD11/PSMF1/UBA52/PSMA5/PSMC2/PSMD1
R-HSA-5610785	GLI3 is processed to GLI3R by the proteasome	22/1718	8.95807e-05	PSMA7/PSMC4/PSMC3/PSMD3/PSMB3/PSMD8/PSMB5/PSMB2/PSMD2/PSMB4/PSMB6/PSMC5/PSME3/PSMD4/UBC/PSMB7/PSMD11/PSMF1/UBA52/PSMA5/PSMC2/PSMD1
R-HSA-5687128	MAPK6/MAPK4 signaling	29/1718	9.08107e-05	PSMA7/PSMC4/HSPB1/PSMC3/PSMD3/PSMB3/IGF2BP1/PSMD8/PSMB5/PSMB2/ETV4/PSMD2/PSMB4/PSMB6/DNAJB1/PSMC5/PSME3/PSMD4/UBC/PSMB7/PSMD11/MAPK6/PSMF1/JUN/FOXO3/UBA52/PSMA5/PSMC2/PSMD1
R-HSA-179419	APC:Cdc20 mediated degradation of cell cycle proteins prior to satisfation of the cell cycle checkpoint	25/1718	0.000111091	PSMA7/PSMC4/PSMC3/PSMD3/PSMB3/ANAPC11/PSMD8/PSMB5/CDC20/PSMB2/PSMD2/PSMB4/PSMB6/PSMC5/PSME3/PSMD4/UBC/ANAPC2/PSMB7/PSMD11/PSMF1/UBA52/PSMA5/PSMC2/PSMD1
R-HSA-174143	APC/C-mediated degradation of cell cycle proteins	28/1718	0.000121175	PSMA7/PSMC4/PSMC3/PLK1/PSMD3/PSMB3/ANAPC11/PSMD8/PSMB5/CDC20/PSMB2/PSMD2/PSMB4/PSMB6/FZR1/PSMC5/PSME3/PSMD4/UBC/ANAPC2/PSMB7/PSMD11/AURKB/PSMF1/UBA52/PSMA5/PSMC2/PSMD1
R-HSA-453276	Regulation of mitotic cell cycle	28/1718	0.000121175	PSMA7/PSMC4/PSMC3/PLK1/PSMD3/PSMB3/ANAPC11/PSMD8/PSMB5/CDC20/PSMB2/PSMD2/PSMB4/PSMB6/FZR1/PSMC5/PSME3/PSMD4/UBC/ANAPC2/PSMB7/PSMD11/AURKB/PSMF1/UBA52/PSMA5/PSMC2/PSMD1
R-HSA-69481	G2/M Checkpoints	46/1718	0.000134953	H2BC12/PSMA7/PSMC4/MCM5/PSMC3/PSMD3/PSMB3/H2AX/PSMD8/MCM2/PSMB5/PSMB2/PSMD2/PSMB4/PSMB6/PKMYT1/PSMC5/MCM7/PSME3/TP53/PSMD4/MCM10/CDC6/CDC25A/CDC45/ORC1/ATM/YWHAG/UBC/RAD9A/GTSE1/RPA2/PSMB7/PSMD11/WRN/H4C14/PSMF1/UBA52/BABAM1/PIAS4/YWHAB/PSMA5/LOC102724334/PSMC2/PSMD1/YWHAH
R-HSA-2426168	Activation of gene expression by SREBF (SREBP)	17/1718	0.000137919	ELOVL6/HMGCS1/CYP51A1/SQLE/SCD/GPAM/HMGCR/PPARA/FDPS/CARM1/SC5D/RXRA/FDFT1/IDI1/ACACB/ACACA/CREBBP
R-HSA-190236	Signaling by FGFR	28/1718	0.000151605	PTBP1/POLR2L/POLR2E/KLB/FGFR3/FGFR1/FGFRL1/POLR2F/GTF2F1/HNRNPM/FLRT3/POLR2J/SHC1/SPRY2/HNRNPF/HRAS/FGFR4/PPP2R1A/UBC/PLCG1/POLR2A/BRAF/TIA1/POLR2G/GRB2/UBA52/SPRED2/POLR2I
R-HSA-176409	APC/C:Cdc20 mediated degradation of mitotic proteins	25/1718	0.000181385	PSMA7/PSMC4/PSMC3/PSMD3/PSMB3/ANAPC11/PSMD8/PSMB5/CDC20/PSMB2/PSMD2/PSMB4/PSMB6/PSMC5/PSME3/PSMD4/UBC/ANAPC2/PSMB7/PSMD11/PSMF1/UBA52/PSMA5/PSMC2/PSMD1
R-HSA-6802957	Oncogenic MAPK signaling	24/1718	0.000190334	FGG/LMNA/ACTB/FGA/CSK/PHB/FGB/ACTG1/TLN1/MAP3K11/MAP2K2/FN1/ARRB1/AKAP9/VCL/HRAS/MPRIP/CLCN6/BRAF/TRIM24/AGTRAP/KIAA1549/CALM1/YWHAB
R-HSA-191273	Cholesterol biosynthesis	12/1718	0.000196822	HMGCS1/MSMO1/CYP51A1/SQLE/HMGCR/FDPS/HSD17B7/SC5D/ACAT2/FDFT1/IDI1/EBP
R-HSA-1169091	Activation of NF-kappaB in B cells	23/1718	0.000198239	PSMA7/PSMC4/PSMC3/PSMD3/PSMB3/PSMD8/PSMB5/PSMB2/PSMD2/PSMB4/PSMB6/PSMC5/PSME3/PSMD4/UBC/PSMB7/PSMD11/PSMF1/IKBKG/UBA52/PSMA5/PSMC2/PSMD1
R-HSA-2467813	Separation of Sister Chromatids	50/1718	0.000205613	NUDC/TUBB6/RANGAP1/TUBB4B/PSMA7/PSMC4/INCENP/TUBB3/PSMC3/PLK1/PSMD3/PSMB3/RCC2/ANAPC11/PSMD8/CDCA5/TUBA1C/PSMB5/CDC20/PSMB2/PSMD2/ESPL1/DYNC1H1/PSMB4/PSMB6/MAD1L1/DYNLL1/PSMC5/BIRC5/TUBA1B/PSME3/PSMD4/CENPO/TUBB2A/PPP2R1A/UBC/ANAPC2/PSMB7/PSMD11/CENPM/AURKB/PSMF1/CDCA8/UBA52/DYNLL2/KIF2C/PSMA5/PSMC2/PSMD1/TUBA4A
R-HSA-8862803	Deregulated CDK5 triggers multiple neurodegenerative pathways in Alzheimer's disease models	11/1718	0.000231558	LMNA/CAPNS1/CAPN1/CDC25B/SOD2/CAPN2/CDC25A/APP/JUN/CDK5/FOXO3
R-HSA-8863678	Neurodegenerative Diseases	11/1718	0.000231558	LMNA/CAPNS1/CAPN1/CDC25B/SOD2/CAPN2/CDC25A/APP/JUN/CDK5/FOXO3
R-HSA-381426	Regulation of Insulin-like Growth Factor (IGF) transport and uptake by Insulin-like Growth Factor Binding Proteins (IGFBPs)	36/1718	0.000240526	CP/WFS1/PLG/TF/C4B/F5/ALB/GPC3/SERPIND1/SERPINC1/FGG/C3/FGA/VWA1/C4A/KNG1/FN1/AFP/TMEM132A/IGFBP1/P4HB/IGFBP4/LTBP1/CALU/AHSG/SDC2/CST3/APP/MIA3/APOA2/SERPINA1/APOA5/MEN1/FUCA2/SERPINA10/STC2
R-HSA-68882	Mitotic Anaphase	52/1718	0.000245074	NUDC/TUBB6/RANGAP1/TUBB4B/PSMA7/PSMC4/LMNA/INCENP/TUBB3/PSMC3/PLK1/PSMD3/PSMB3/RCC2/ANAPC11/PSMD8/CDCA5/TUBA1C/PSMB5/CDC20/PSMB2/PSMD2/ESPL1/DYNC1H1/PSMB4/PSMB6/MAD1L1/DYNLL1/PSMC5/BIRC5/TUBA1B/PSME3/PSMD4/CENPO/TUBB2A/PPP2R1A/UBC/ANAPC2/PSMB7/PSMD11/BANF1/CENPM/AURKB/PSMF1/CDCA8/UBA52/DYNLL2/KIF2C/PSMA5/PSMC2/PSMD1/TUBA4A
R-HSA-165159	mTOR signalling	16/1718	0.000254107	PRKAB2/EIF4G1/EIF4B/RPS6/AKT1S1/RPTOR/AKT1/MLST8/LAMTOR4/STK11/TSC1/AKT2/LAMTOR1/MTOR/YWHAB/EIF4EBP1
R-HSA-1268020	Mitochondrial protein import	22/1718	0.000265018	TOMM40/TOMM20/TIMM13/TIMM10/TIMM50/TIMM23/TOMM22/ACO2/PMPCA/NDUFB8/CYC1/CHCHD2/TIMM17B/TIMM8B/MTX1/TOMM6/CHCHD10/TOMM5/GRPEL1/CMC2/COA4/COX17
R-HSA-8878166	Transcriptional regulation by RUNX2	35/1718	0.000266083	PSMA7/PSMC4/ABL1/RBM14/LGALS3/PSMC3/PSMD3/PSMB3/PSMD8/PSMB5/PSMB2/CCND1/AKT1/PSMD2/STUB1/PSMB4/PSMB6/HDAC6/PSMC5/BAX/PSME3/SOX9/PSMD4/ITGA5/SMAD6/UBC/PSMB7/PSMD11/PSMF1/UBA52/ESRRA/AKT2/PSMA5/PSMC2/PSMD1
R-HSA-382556	ABC-family proteins mediated transport	31/1718	0.000271228	PSMA7/PSMC4/PSMC3/PSMD3/EIF2S3/PSMB3/ABCA5/ABCC2/PSMD8/PSMB5/ABCF1/PSMB2/PSMD2/PSMB4/PSMB6/PSMC5/ABCB8/ABCB4/PSME3/PSMD4/UBC/VCP/PSMB7/PSMD11/ABCD1/PSMF1/UBA52/PSMA5/PSMC2/PSMD1/ERLIN1
R-HSA-9020702	Interleukin-1 signaling	31/1718	0.000271228	PSMA7/PSMC4/IRAK1/PSMC3/PSMD3/PSMB3/TAB3/PSMD8/PSMB5/PSMB2/PSMD2/PSMB4/PSMB6/PSMC5/IL1RAP/TNIP2/PSME3/PSMD4/APP/TOLLIP/UBC/PSMB7/PSMD11/PSMF1/IKBKG/UBA52/NKIRAS2/TAB1/PSMA5/PSMC2/PSMD1
R-HSA-2555396	Mitotic Metaphase and Anaphase	52/1718	0.000279406	NUDC/TUBB6/RANGAP1/TUBB4B/PSMA7/PSMC4/LMNA/INCENP/TUBB3/PSMC3/PLK1/PSMD3/PSMB3/RCC2/ANAPC11/PSMD8/CDCA5/TUBA1C/PSMB5/CDC20/PSMB2/PSMD2/ESPL1/DYNC1H1/PSMB4/PSMB6/MAD1L1/DYNLL1/PSMC5/BIRC5/TUBA1B/PSME3/PSMD4/CENPO/TUBB2A/PPP2R1A/UBC/ANAPC2/PSMB7/PSMD11/BANF1/CENPM/AURKB/PSMF1/CDCA8/UBA52/DYNLL2/KIF2C/PSMA5/PSMC2/PSMD1/TUBA4A
R-HSA-8939902	Regulation of RUNX2 expression and activity	24/1718	0.000306828	PSMA7/PSMC4/PSMC3/PSMD3/PSMB3/PSMD8/PSMB5/PSMB2/PSMD2/STUB1/PSMB4/PSMB6/PSMC5/PSME3/PSMD4/UBC/PSMB7/PSMD11/PSMF1/UBA52/ESRRA/PSMA5/PSMC2/PSMD1
R-HSA-6803529	FGFR2 alternative splicing	12/1718	0.000312206	PTBP1/POLR2L/POLR2E/POLR2F/GTF2F1/HNRNPM/POLR2J/HNRNPF/POLR2A/TIA1/POLR2G/POLR2I
R-HSA-2871837	FCERI mediated NF-kB activation	26/1718	0.000335744	PSMA7/PSMC4/PSMC3/PSMD3/PSMB3/TAB3/PSMD8/PSMB5/PSMB2/PSMD2/CDC34/PSMB4/PSMB6/PSMC5/PSME3/PSMD4/UBC/PSMB7/PSMD11/PSMF1/IKBKG/UBA52/TAB1/PSMA5/PSMC2/PSMD1
R-HSA-166208	mTORC1-mediated signalling	11/1718	0.000379478	EIF4G1/EIF4B/RPS6/AKT1S1/RPTOR/MLST8/LAMTOR4/LAMTOR1/MTOR/YWHAB/EIF4EBP1
R-HSA-1168372	Downstream signaling events of B Cell Receptor (BCR)	26/1718	0.000415109	PSMA7/PSMC4/PSMC3/PSMD3/PSMB3/PSMD8/PSMB5/PSMB2/PSMD2/PSMB4/PSMB6/PSMC5/PSME3/PSMD4/HRAS/UBC/PSMB7/PSMD11/PSMF1/IKBKG/UBA52/FKBP1A/CALM1/PSMA5/PSMC2/PSMD1
R-HSA-1236974	ER-Phagosome pathway	26/1718	0.000415109	PSMA7/PSMC4/PSMC3/PSMD3/PSMB3/SEC61B/PSMD8/PSMB5/PSMB2/PSMD2/PSMB4/PSMB6/PSMC5/PSME3/PSMD4/UBC/SEC61A1/HLA-A/PSMB7/PSMD11/PSMF1/IKBKG/UBA52/PSMA5/PSMC2/PSMD1
R-HSA-167169	HIV Transcription Elongation	17/1718	0.000497926	POLR2L/POLR2E/ELOB/NELFB/NELFA/POLR2F/GTF2F1/ERCC2/POLR2J/SUPT5H/NELFCD/POLR2A/NELFE/POLR2G/SUPT4H1/POLR2I/CTDP1
R-HSA-167200	Formation of HIV-1 elongation complex containing HIV-1 Tat	17/1718	0.000497926	POLR2L/POLR2E/ELOB/NELFB/NELFA/POLR2F/GTF2F1/ERCC2/POLR2J/SUPT5H/NELFCD/POLR2A/NELFE/POLR2G/SUPT4H1/POLR2I/CTDP1
R-HSA-167246	Tat-mediated elongation of the HIV-1 transcript	17/1718	0.000497926	POLR2L/POLR2E/ELOB/NELFB/NELFA/POLR2F/GTF2F1/ERCC2/POLR2J/SUPT5H/NELFCD/POLR2A/NELFE/POLR2G/SUPT4H1/POLR2I/CTDP1
R-HSA-6802952	Signaling by BRAF and RAF fusions	22/1718	0.000549358	FGG/LMNA/ACTB/FGA/CSK/FGB/ACTG1/TLN1/MAP2K2/FN1/ARRB1/AKAP9/VCL/HRAS/MPRIP/CLCN6/BRAF/TRIM24/AGTRAP/KIAA1549/CALM1/YWHAB
R-HSA-3371556	Cellular response to heat stress	27/1718	0.000572009	HSPA1A/EEF1A1/NUP62/CCAR2/AKT1S1/HSF1/RPTOR/MAPKAPK2/NUP188/DNAJB1/RPS19BP1/HDAC6/MLST8/FKBP4/HSPH1/BAG3/HSPA1B/ATM/POM121/VCP/RPA2/DNAJC2/RAE1/DNAJB6/MTOR/NUP50/CREBBP
R-HSA-5632684	Hedgehog 'on' state	26/1718	0.000624579	PSMA7/PSMC4/PSMC3/PSMD3/PSMB3/PSMD8/GRK2/PSMB5/PSMB2/PSMD2/SMO/PSMB4/ARRB1/PSMB6/PSMC5/PSME3/PSMD4/IQCE/UBC/PSMB7/PSMD11/PSMF1/UBA52/PSMA5/PSMC2/PSMD1
R-HSA-3371497	HSP90 chaperone cycle for steroid hormone receptors (SHR)	19/1718	0.000635579	TUBB6/TUBB4B/HSPA1A/TUBB3/ACTR1A/DCTN1/STIP1/TUBA1C/DYNC1H1/CAPZB/DNAJB1/DYNLL1/FKBP4/TUBA1B/TUBB2A/HSPA1B/DNAJA1/DYNLL2/TUBA4A
R-HSA-1445148	Translocation of SLC2A4 (GLUT4) to the plasma membrane	23/1718	0.000644231	TUBB6/MYH9/TUBB4B/PRKAB2/ACTB/ACTG1/TUBB3/TUBA1C/AKT1/MYO1C/C2CD5/TUBA1B/TUBB2A/YWHAG/EXOC7/RAB8A/EXOC4/AKT2/TBC1D1/CALM1/YWHAB/TUBA4A/YWHAH
R-HSA-1989781	PPARA activates gene expression	33/1718	0.000645551	SULT2A1/CYP1A1/HMGCS1/FABP1/ACSL1/PLIN2/HMGCR/MED22/CPT1A/FADS1/PPARA/CARM1/NR1H4/ABCB4/MED15/NR1H2/RXRA/MED16/GPS2/AGT/NCOR2/ARNT/AHR/MED24/APOA2/APOA5/FDFT1/ESRRA/TRIB3/HMGCS2/CREBBP/MED29/PPARG
R-HSA-6811436	COPI-independent Golgi-to-ER retrograde traffic	18/1718	0.000654304	TUBB6/TUBB4B/TUBB3/ACTR1A/DCTN1/GALNT2/TUBA1C/DYNC1H1/CAPZB/DYNLL1/PAFAH1B3/TUBA1B/BICD2/TUBB2A/GALNT1/DYNLL2/RAB6A/TUBA4A
R-HSA-71387	Metabolism of carbohydrates	69/1718	0.000654416	PYGB/GPC3/PYGL/PPP1R3C/SDC1/PHKA2/GBE1/HYAL2/SLC2A1/PFKM/NUP62/MDH2/ST3GAL1/SLC25A10/ALDOC/PKM/G6PD/PGK1/ST3GAL2/HSPG2/CHST3/PFKFB4/ALDOA/TALDO1/PKLR/GPI/NUP188/SDC3/HS6ST1/G6PC3/PGP/B3GALT2/SLC25A11/CHPF/B3GAT3/TKT/HEXB/AGRN/SDC2/PC/CRYL1/PPP2R1A/PFKFB3/POM121/UBC/PGD/CHST13/ENO2/PCK2/B4GALT7/B4GALT2/FUT3/CHST12/AKR1A1/RAE1/B4GAT1/GOT2/UBA52/CALM1/PGM1/NUP50/SLC9A1/PFKFB2/GYS1/SDC4/GLYCTK/PRPS1/…
R-HSA-6802946	Signaling by moderate kinase activity BRAF mutants	17/1718	0.000664404	FGG/ACTB/FGA/CSK/PHB/FGB/ACTG1/TLN1/MAP3K11/MAP2K2/FN1/ARRB1/VCL/HRAS/BRAF/CALM1/YWHAB
R-HSA-6802949	Signaling by RAS mutants	17/1718	0.000664404	FGG/ACTB/FGA/CSK/PHB/FGB/ACTG1/TLN1/MAP3K11/MAP2K2/FN1/ARRB1/VCL/HRAS/BRAF/CALM1/YWHAB
R-HSA-6802955	Paradoxical activation of RAF signaling by kinase inactive BRAF	17/1718	0.000664404	FGG/ACTB/FGA/CSK/PHB/FGB/ACTG1/TLN1/MAP3K11/MAP2K2/FN1/ARRB1/VCL/HRAS/BRAF/CALM1/YWHAB
R-HSA-9649948	Signaling downstream of RAS mutants	17/1718	0.000664404	FGG/ACTB/FGA/CSK/PHB/FGB/ACTG1/TLN1/MAP3K11/MAP2K2/FN1/ARRB1/VCL/HRAS/BRAF/CALM1/YWHAB
R-HSA-977606	Regulation of Complement cascade	17/1718	0.000664404	CFH/CFI/C5/C4B/C8B/CFB/C3/C8A/CD46/CFHR1/C4A/PROS1/SERPING1/C2/CPB2/C1R/CD81
R-HSA-389957	Prefoldin mediated transfer of substrate to CCT/TriC	12/1718	0.000717942	TUBB6/TUBB4B/ACTB/TUBB3/TUBA1C/CCT3/PFDN2/TUBB2A/CCT7/CCT2/CCT5/TUBA4A
R-HSA-8856828	Clathrin-mediated endocytosis	39/1718	0.000718346	TF/AP2M1/RAB5C/GPS1/SH3GL1/ARPC4/ACTB/BIN1/AGTR1/ACTG1/EPN1/AP2S1/CLTB/HGS/DNM2/GRK2/ARPC1A/AP2A1/PACSIN2/PACSIN3/PIP5K1C/ARRB1/CTTN/HIP1R/ARPC5/DAB2/GAK/UBC/ARPC2/SLC2A8/GRB2/LDLRAP1/PIK3C2A/NEDD8/UBA52/SYT1/OCRL/RAB5B/COPS7B
R-HSA-8957322	Metabolism of steroids	40/1718	0.000739395	GC/AKR1C1/SLCO1B3/ALB/ELOVL6/HMGCS1/MSMO1/STARD4/INSIG1/AKR1C2/CYP51A1/SQLE/SCD/SLCO1A2/GPAM/HMGCR/PPARA/FDPS/INSIG2/HSD17B7/CARM1/SC5D/NR1H4/SEC23A/SEC24A/ACAT2/RXRA/HSD17B12/OSBP/AMACR/FDFT1/IDI1/ACACB/PIAS4/EBP/HSD17B2/ACACA/CREBBP/SEC24D/LGMN
R-HSA-167172	Transcription of the HIV genome	23/1718	0.000799436	POLR2L/POLR2E/ELOB/NELFB/NELFA/POLR2F/GTF2F1/TAF6/ERCC2/POLR2J/RNMT/SUPT5H/NELFCD/TAF1/POLR2A/NELFE/POLR2G/TAF15/TAF7/GTF2A2/SUPT4H1/POLR2I/CTDP1
R-HSA-170834	Signaling by TGF-beta Receptor Complex	23/1718	0.000799436	FURIN/PPP1CA/SERPINE1/TGFB1/F11R/ARHGEF18/STUB1/SKI/TGFBR2/STRAP/E2F4/CDKN2B/CGN/UBC/UBE2M/NCOR2/TFDP1/PARP1/NEDD8/UBA52/MEN1/USP9X/FKBP1A
R-HSA-389958	Cooperation of Prefoldin and TriC/CCT in actin and tubulin folding	13/1718	0.000802767	TUBB6/TUBB4B/ACTB/TUBB3/TUBA1C/CCT3/TUBA1B/PFDN2/TUBB2A/CCT7/CCT2/CCT5/TUBA4A
R-HSA-5626467	RHO GTPases activate IQGAPs	13/1718	0.000802767	TUBB6/TUBB4B/CDH1/ACTB/ACTG1/TUBB3/TUBA1C/TUBA1B/TUBB2A/CTNNA1/MEN1/CALM1/TUBA4A
R-HSA-432722	Golgi Associated Vesicle Biogenesis	19/1718	0.000818692	RAB5C/CPD/AP1B1/DNM2/ARRB1/AP1M1/YIPF6/HIP1R/FTL/NAPA/GAK/AP1S1/TBC1D8B/ACBD3/PIK3C2A/BLOC1S6/GOLGB1/OCRL/ARF1
R-HSA-162587	HIV Life Cycle	40/1718	0.000850523	RANGAP1/FURIN/POLR2L/HMGA1/POLR2E/ELOB/NELFB/RCC1/NUP62/NELFA/POLR2F/GTF2F1/NUP188/FEN1/TAF6/RANBP1/ERCC2/POLR2J/RNMT/CHMP4B/SUPT5H/NMT1/NELFCD/POM121/TAF1/UBC/POLR2A/BANF1/NELFE/POLR2G/RAE1/VPS37B/TAF15/TAF7/GTF2A2/UBA52/SUPT4H1/NUP50/POLR2I/CTDP1
R-HSA-6802948	Signaling by high-kinase activity BRAF mutants	14/1718	0.000856225	FGG/ACTB/FGA/CSK/FGB/ACTG1/TLN1/MAP2K2/FN1/ARRB1/VCL/HRAS/BRAF/YWHAB
R-HSA-6804757	Regulation of TP53 Degradation	14/1718	0.000856225	SGK1/CCNG1/AKT1/MAPKAP1/MLST8/TP53/PPP2R1A/ATM/UBC/DAXX/UBA52/CDKN2A/AKT2/MTOR
R-HSA-167152	Formation of HIV elongation complex in the absence of HIV Tat	17/1718	0.000876329	POLR2L/POLR2E/ELOB/NELFB/NELFA/POLR2F/GTF2F1/ERCC2/POLR2J/SUPT5H/NELFCD/POLR2A/NELFE/POLR2G/SUPT4H1/POLR2I/CTDP1
R-HSA-400206	Regulation of lipid metabolism by Peroxisome proliferator-activated receptor alpha (PPARalpha)	33/1718	0.00089231	SULT2A1/CYP1A1/HMGCS1/FABP1/ACSL1/PLIN2/HMGCR/MED22/CPT1A/FADS1/PPARA/CARM1/NR1H4/ABCB4/MED15/NR1H2/RXRA/MED16/GPS2/AGT/NCOR2/ARNT/AHR/MED24/APOA2/APOA5/FDFT1/ESRRA/TRIB3/HMGCS2/CREBBP/MED29/PPARG
R-HSA-389960	Formation of tubulin folding intermediates by CCT/TriC	11/1718	0.000915286	TUBB6/TUBB4B/TUBB3/TUBA1C/CCT3/TUBA1B/TUBB2A/CCT7/CCT2/CCT5/TUBA4A
R-HSA-6796648	TP53 Regulates Transcription of DNA Repair Genes	21/1718	0.000924524	POLR2L/POLR2E/ELOB/NELFB/NELFA/POLR2F/CDK12/GTF2F1/ERCC2/POLR2J/TP53/SUPT5H/NELFCD/ATM/POLR2A/NELFE/POLR2G/JUN/SUPT4H1/POLR2I/CTDP1
R-HSA-5607764	CLEC7A (Dectin-1) signaling	29/1718	0.000981942	PSMA7/PSMC4/PSMC3/PSMD3/PSMB3/TAB3/PSMD8/PSMB5/PSMB2/PSMD2/CDC34/PSMB4/PSMB6/ITPR2/PSMC5/PSME3/PSMD4/UBC/UBE2M/PSMB7/PSMD11/PSMF1/IKBKG/UBA52/CALM1/TAB1/PSMA5/PSMC2/PSMD1
R-HSA-112382	Formation of RNA Pol II elongation complex	20/1718	0.000986361	POLR2L/POLR2E/ELOB/NELFB/NELFA/SUPT6H/POLR2F/GTF2F1/MLLT1/ERCC2/POLR2J/SUPT5H/NELFCD/POLR2A/NELFE/POLR2G/PAF1/SUPT4H1/POLR2I/CTDP1
R-HSA-75955	RNA Polymerase II Transcription Elongation	20/1718	0.000986361	POLR2L/POLR2E/ELOB/NELFB/NELFA/SUPT6H/POLR2F/GTF2F1/MLLT1/ERCC2/POLR2J/SUPT5H/NELFCD/POLR2A/NELFE/POLR2G/PAF1/SUPT4H1/POLR2I/CTDP1
R-HSA-6798695	Neutrophil degranulation	103/1718	0.00102155	ARG1/COTL1/GSTP1/SPTAN1/LYZ/HP/TUBB4B/PYGB/ATAD3B/HSPA1A/SERPINB1/METTL7A/PYGL/RAB5C/TMC6/NME1-NME2/C3/EEF1A1/CNN2/LGALS3/TSPAN14/S100A11/LAMP1/PSMC3/PSMD3/APRT/ALDOC/SERPINA3/CYBA/PDAP1/PKM/CEACAM1/IMPDH1/CAP1/PTGES2/DNAJC5/CAPN1/SLCO4C1/ATP11A/PSMD2/ALDOA/DYNC1H1/NBEAL2/TUBB/GPI/VCL/DYNLL1/AP1M1/MLEC/ATP6V0C/PLAC8/CANT1/ANXA2/AHSG/NAPRT/JUP/ARPC5/CTSA/HEXB/NME2/MIF/FTL/NDUFC2/CST3/HSPA1B/TOLLIP…
R-HSA-162599	Late Phase of HIV Life Cycle	37/1718	0.00104126	RANGAP1/FURIN/POLR2L/POLR2E/ELOB/NELFB/RCC1/NUP62/NELFA/POLR2F/GTF2F1/NUP188/TAF6/RANBP1/ERCC2/POLR2J/RNMT/CHMP4B/SUPT5H/NMT1/NELFCD/POM121/TAF1/UBC/POLR2A/NELFE/POLR2G/RAE1/VPS37B/TAF15/TAF7/GTF2A2/UBA52/SUPT4H1/NUP50/POLR2I/CTDP1
R-HSA-109606	Intrinsic Pathway for Apoptosis	18/1718	0.00109869	E2F1/BCL2L1/AKT1/BMF/DYNLL1/BAX/TP53/BAK1/NMT1/YWHAG/TFDP1/CYCS/BID/DYNLL2/CDKN2A/AKT2/YWHAB/YWHAH
R-HSA-6806003	Regulation of TP53 Expression and Degradation	14/1718	0.00117554	SGK1/CCNG1/AKT1/MAPKAP1/MLST8/TP53/PPP2R1A/ATM/UBC/DAXX/UBA52/CDKN2A/AKT2/MTOR
R-HSA-674695	RNA Polymerase II Pre-transcription Events	25/1718	0.00122272	POLR2L/POLR2E/ELOB/NELFB/NELFA/SUPT6H/POLR2F/GTF2F1/MLLT1/TAF6/ERCC2/POLR2J/SUPT5H/NELFCD/TAF1/POLR2A/NELFE/POLR2G/TAF15/TAF7/GTF2A2/PAF1/SUPT4H1/POLR2I/CTDP1
R-HSA-5684996	MAPK1/MAPK3 signaling	60/1718	0.00122521	SPTAN1/PSMA7/PSMC4/FGG/ACTB/SPTBN2/FGA/CSK/KLB/PHB/FGB/ACTG1/IL6ST/TLN1/PSMC3/MAP3K11/PSMD3/PSMB3/MAP2K2/FGFR3/FN1/FGFR1/PSMD8/PEA15/PSMB5/PSMB2/PPP5C/PSMD2/DUSP9/PSMB4/ARRB1/PSMB6/DUSP6/VCL/PSMC5/SHC1/PSME3/PSMD4/HRAS/FGFR4/PPP2R1A/DUSP16/UBC/BRAF/PSMB7/PSMD11/GRB2/PSMF1/SPTBN1/IL6R/JAK1/UBA52/RASA4/PDGFRB/CALM1/YWHAB/SPRED2/PSMA5/PSMC2/PSMD1
R-HSA-3858494	Beta-catenin independent WNT signaling	38/1718	0.00140922	PSMA7/PSMC4/AP2M1/SCRIB/PSMC3/PSMD3/PSMB3/AP2S1/PFN1/CLTB/DVL1/PSMD8/PSMB5/AP2A1/PSMB2/PSMD2/GNB2/PSMB4/PSMB6/ITPR2/PLCB1/PSMC5/DVL3/PRKCA/PSME3/PSMD4/GNB1/GNG5/UBC/PSMB7/PSMD11/PSMF1/UBA52/PLCB3/CALM1/PSMA5/PSMC2/PSMD1
R-HSA-69620	Cell Cycle Checkpoints	67/1718	0.00145572	NUDC/H2BC12/RANGAP1/PSMA7/PSMC4/MCM5/INCENP/PSMC3/PLK1/PSMD3/PSMB3/H2AX/RCC2/ANAPC11/PSMD8/MCM2/PSMB5/CDC20/PSMB2/PSMD2/DYNC1H1/PSMB4/PSMB6/PKMYT1/MAD1L1/DYNLL1/PSMC5/MCM7/BIRC5/PSME3/TP53/PSMD4/MCM10/CENPO/CDC6/CDC25A/CDC45/PPP2R1A/ORC1/ATM/YWHAG/UBC/RAD9A/ANAPC2/GTSE1/CCNE1/RPA2/PSMB7/PSMD11/WRN/H4C14/CENPM/AURKB/PSMF1/CDCA8/UBA52/BABAM1/DYNLL2/PIAS4/CDKN2A/YWHAB/KIF2C/PSMA5/LOC102724334/PSMC2/…
R-HSA-114452	Activation of BH3-only proteins	12/1718	0.00149152	E2F1/AKT1/BMF/DYNLL1/TP53/YWHAG/TFDP1/BID/DYNLL2/AKT2/YWHAB/YWHAH
R-HSA-5610787	Hedgehog 'off' state	31/1718	0.00152253	TUBB6/TUBB4B/PSMA7/PSMC4/TUBB3/PSMC3/PSMD3/PSMB3/PSMD8/TUBA1C/PSMB5/PSMB2/PSMD2/SMO/PSMB4/PSMB6/PSMC5/TUBA1B/PSME3/PSMD4/TUBB2A/UBC/PSMB7/PSMD11/PSMF1/UBA52/WDR19/PSMA5/PSMC2/PSMD1/TUBA4A
R-HSA-1236975	Antigen processing-Cross presentation	28/1718	0.00153202	PSMA7/PSMC4/PSMC3/PSMD3/PSMB3/CYBA/SEC61B/PSMD8/PSMB5/PSMB2/PSMD2/PSMB4/PSMB6/PSMC5/PSME3/PSMD4/UBC/SEC61A1/ITGB5/HLA-A/PSMB7/PSMD11/PSMF1/IKBKG/UBA52/PSMA5/PSMC2/PSMD1
R-HSA-70263	Gluconeogenesis	13/1718	0.00156454	MDH2/SLC25A10/ALDOC/PGK1/ALDOA/GPI/G6PC3/SLC25A11/PC/ENO2/PCK2/GOT2/PGAM1
R-HSA-5683057	MAPK family signaling cascades	67/1718	0.00159575	SPTAN1/PSMA7/PSMC4/FGG/ACTB/SPTBN2/FGA/CSK/KLB/PHB/FGB/ACTG1/IL6ST/HSPB1/TLN1/PSMC3/MAP3K11/PSMD3/PSMB3/MAP2K2/FGFR3/FN1/FGFR1/IGF2BP1/PSMD8/PEA15/PSMB5/PSMB2/ETV4/PPP5C/PSMD2/DUSP9/PSMB4/ARRB1/PSMB6/DNAJB1/DUSP6/VCL/PSMC5/SHC1/PSME3/PSMD4/HRAS/FGFR4/PPP2R1A/DUSP16/UBC/BRAF/PSMB7/PSMD11/MAPK6/GRB2/PSMF1/SPTBN1/IL6R/JAK1/JUN/FOXO3/UBA52/RASA4/PDGFRB/CALM1/YWHAB/SPRED2/PSMA5/PSMC2/PSMD1
R-HSA-199992	trans-Golgi Network Vesicle Budding	22/1718	0.00161261	RAB5C/CPD/AP1B1/CLTB/HGS/DNM2/ARRB1/AP1M1/YIPF6/HIP1R/FTL/NAPA/APP/GAK/AP1S1/TBC1D8B/ACBD3/PIK3C2A/BLOC1S6/GOLGB1/OCRL/ARF1
R-HSA-2132295	MHC class II antigen presentation	33/1718	0.00164283	TUBB6/TUBB4B/AP2M1/SPTBN2/KLC2/AP1B1/TUBB3/ACTR1A/AP2S1/DCTN1/DNM2/IFI30/TUBA1C/AP2A1/DYNC1H1/KIF22/CAPZB/DYNLL1/AP1M1/SEC23A/SEC24A/TUBA1B/CTSA/TUBB2A/AP1S1/CTSF/CTSD/DYNLL2/KIF2C/TUBA4A/ARF1/SEC24D/LGMN
R-HSA-6811442	Intra-Golgi and retrograde Golgi-to-ER traffic	49/1718	0.00168496	TUBB6/TUBB4B/RAB43/MAN2A1/KLC2/KIF18B/TUBB3/ACTR1A/MAN1A1/ARF3/COPE/DCTN1/GALNT2/RAB1B/TUBA1C/PLIN3/DYNC1H1/COG6/KIFC1/KIF22/CAPZB/ARFGAP3/DYNLL1/YKT6/GOLGA4/GOLGA5/NBAS/PAFAH1B3/COPA/TUBA1B/BICD2/KDELR2/TUBB2A/NAPA/NAA38/COPB1/ARL1/STX10/TMED9/GALNT1/MAN2A2/GCC2/DYNLL2/RAB6A/ARF5/KIF2C/TUBA4A/TMF1/ARF1
R-HSA-2173791	TGF-beta receptor signaling in EMT (epithelial to mesenchymal transition)	8/1718	0.001709	TGFB1/F11R/ARHGEF18/TGFBR2/CGN/UBC/UBA52/FKBP1A
R-HSA-8856688	Golgi-to-ER retrograde transport	35/1718	0.00173828	TUBB6/TUBB4B/KLC2/KIF18B/TUBB3/ACTR1A/ARF3/COPE/DCTN1/GALNT2/RAB1B/TUBA1C/DYNC1H1/KIFC1/KIF22/CAPZB/ARFGAP3/DYNLL1/NBAS/PAFAH1B3/COPA/TUBA1B/BICD2/KDELR2/TUBB2A/NAPA/COPB1/TMED9/GALNT1/DYNLL2/RAB6A/ARF5/KIF2C/TUBA4A/ARF1
R-HSA-5628897	TP53 Regulates Metabolic Genes	25/1718	0.00176359	PRKAB2/COX1/COX2/G6PD/RPTOR/AKT1/GPI/MLST8/LAMTOR4/TP53/GPX2/COX8A/YWHAG/TSC1/CYCS/COX6B1/COX6A1/AKT2/LAMTOR1/MTOR/YWHAB/GLS/YWHAH/LRPPRC/COX4I1
R-HSA-1257604	PIP3 activates AKT signaling	61/1718	0.00178787	PSMA7/PSMC4/IRAK1/GATAD2A/KLB/CBX2/MBD3/PSMC3/PSMD3/PSMB3/FGFR3/FGFR1/AKT1S1/RPTOR/MTA2/PSMD8/PSMB5/PSMB2/AKT1/PSMD2/PIP5K1C/MAPKAP1/STUB1/PSMB4/PSMB6/MAF1/RPS6KB2/PSMC5/MLST8/IL1RAP/ATN1/HDAC7/IER3/LAMTOR4/PSME3/TP53/PSMD4/FGFR4/GSK3A/PPP2R1A/UBC/PIK3R3/CBX6/PSMB7/PSMD11/GRB2/PSMF1/JUN/MTA1/FOXO3/CBX4/UBA52/AKT2/LAMTOR1/PDGFRB/MTOR/TRIB3/PSMA5/PSMC2/PSMD1/PPARG
R-HSA-5673001	RAF/MAP kinase cascade	58/1718	0.00187925	SPTAN1/PSMA7/PSMC4/FGG/ACTB/SPTBN2/FGA/CSK/KLB/PHB/FGB/ACTG1/TLN1/PSMC3/MAP3K11/PSMD3/PSMB3/MAP2K2/FGFR3/FN1/FGFR1/PSMD8/PEA15/PSMB5/PSMB2/PPP5C/PSMD2/DUSP9/PSMB4/ARRB1/PSMB6/DUSP6/VCL/PSMC5/SHC1/PSME3/PSMD4/HRAS/FGFR4/PPP2R1A/DUSP16/UBC/BRAF/PSMB7/PSMD11/GRB2/PSMF1/SPTBN1/JAK1/UBA52/RASA4/PDGFRB/CALM1/YWHAB/SPRED2/PSMA5/PSMC2/PSMD1
R-HSA-70326	Glucose metabolism	26/1718	0.00189401	PFKM/NUP62/MDH2/SLC25A10/ALDOC/PKM/PGK1/PFKFB4/ALDOA/PKLR/GPI/NUP188/G6PC3/PGP/SLC25A11/PC/PPP2R1A/PFKFB3/POM121/ENO2/PCK2/RAE1/GOT2/NUP50/PFKFB2/PGAM1
R-HSA-167160	RNA Pol II CTD phosphorylation and interaction with CE during HIV infection	11/1718	0.00196079	POLR2L/POLR2E/POLR2F/GTF2F1/ERCC2/POLR2J/RNMT/SUPT5H/POLR2A/POLR2G/POLR2I
R-HSA-354192	Integrin alphaIIb beta3 signaling	11/1718	0.00196079	FGG/FGA/CSK/BCAR1/FGB/TLN1/FN1/AKT1/SHC1/GRB2/PTPN1
R-HSA-77075	RNA Pol II CTD phosphorylation and interaction with CE	11/1718	0.00196079	POLR2L/POLR2E/POLR2F/GTF2F1/ERCC2/POLR2J/RNMT/SUPT5H/POLR2A/POLR2G/POLR2I
R-HSA-9006921	Integrin signaling	11/1718	0.00196079	FGG/FGA/CSK/BCAR1/FGB/TLN1/FN1/AKT1/SHC1/GRB2/PTPN1
R-HSA-437239	Recycling pathway of L1	16/1718	0.00198514	TUBB6/TUBB4B/AP2M1/ACTB/ACTG1/EZR/TUBB3/AP2S1/DNM2/TUBA1C/AP2A1/TUBA1B/DPYSL2/TUBB2A/RPS6KA1/TUBA4A
R-HSA-5688426	Deubiquitination	67/1718	0.00208972	H2BC12/ADRM1/TOMM20/PSMA7/PSMC4/USP5/ACTB/TGFB1/HCFC1/PSMC3/PSMD3/PSMB3/H2AC18/UFD1/HGS/PSMD8/MCRS1/PSMB5/CDC20/PSMB2/PSMD2/FOXK2/PSMB4/ARRB1/PSMB6/FKBP8/TGFBR2/PSMC5/KEAP1/TRAF2/TRRAP/INO80E/TNIP2/PSME3/TADA3/TP53/PSMD4/OTUB1/CDC25A/USP22/KAT2A/USP10/UBC/VCP/FOXK1/RUVBL1/PSMB7/PSMD11/MBD6/UCHL1/PSMF1/USP24/IKBKG/NEDD8/RAD23A/MUL1/UBA52/BABAM1/BAP1/USP9X/IDE/MYSM1/TAB1/PSMA5/PSMC2/PSMD1/AXIN1
R-HSA-140877	Formation of Fibrin Clot (Clotting Cascade)	14/1718	0.00211614	TFPI/F13B/F5/SERPIND1/SERPINC1/FGG/FGA/FGB/KNG1/PROS1/SERPING1/A2M/SERPINA5/F7
R-HSA-157118	Signaling by NOTCH	55/1718	0.00217151	H2BC12/FURIN/PSMA7/PSMC4/E2F1/PLXND1/TACC3/MDK/PSMC3/PSMD3/PSMB3/JAG1/H2AX/YBX1/H2AC18/PSMD8/ATP2A2/PSMB5/H3-3B/PSMB2/CCND1/AKT1/LFNG/PSMD2/PSMB4/ARRB1/ELF3/PSMB6/HDAC6/PSMC5/HDAC7/PSME3/TP53/PSMD4/KAT2A/MAML1/UBC/CNTN1/NCOR2/TFDP1/PSMB7/PSMD11/H4C14/TLE1/TLE2/PSMF1/JUN/UBA52/RAB6A/PSMA5/LOC102724334/PSMC2/PSMD1/CREBBP/PSENEN
R-HSA-6803204	TP53 Regulates Transcription of Genes Involved in Cytochrome C Release	9/1718	0.00222181	PRELID1/BNIP3L/BAX/TP53/ATM/TP53INP1/BID/STEAP3/CREBBP
R-HSA-3371571	HSF1-dependent transactivation	10/1718	0.00256661	HSPA1A/AKT1S1/HSF1/RPTOR/DNAJB1/MLST8/FKBP4/HSPA1B/MTOR/CREBBP
R-HSA-194138	Signaling by VEGF	29/1718	0.00258952	ACTB/BCAR1/ACTG1/HSPB1/CYBA/SPHK1/MAPK12/AKT1/MAPKAPK2/MAPKAP1/PGF/ITPR2/PXN/MLST8/CTNND1/VAV2/PRKCA/JUP/HRAS/CTNNA1/PLCG1/SHB/AKT2/VEGFA/CALM1/MTOR/NRP2/TRIB3/CYFIP1
R-HSA-69205	G1/S-Specific Transcription	11/1718	0.00276498	TK1/E2F1/RBL2/E2F4/CDT1/CDC6/CDC45/ORC1/TFDP1/CCNE1/RRM2
R-HSA-76061	RNA Polymerase III Transcription Initiation From Type 1 Promoter	11/1718	0.00276498	POLR2L/POLR2E/GTF3C1/POLR2F/POLR3H/GTF3C5/POLR3K/GTF3A/GTF3C2/BRF1/POLR3E
R-HSA-5674135	MAP2K and MAPK activation	14/1718	0.00278016	FGG/ACTB/FGA/CSK/FGB/ACTG1/TLN1/MAP2K2/FN1/ARRB1/VCL/HRAS/BRAF/YWHAB
R-HSA-4420097	VEGFA-VEGFR2 Pathway	27/1718	0.00324919	ACTB/BCAR1/ACTG1/HSPB1/CYBA/SPHK1/MAPK12/AKT1/MAPKAPK2/MAPKAP1/ITPR2/PXN/MLST8/CTNND1/VAV2/PRKCA/JUP/HRAS/CTNNA1/PLCG1/SHB/AKT2/VEGFA/CALM1/MTOR/TRIB3/CYFIP1
R-HSA-3656237	Defective EXT2 causes exostoses 2	7/1718	0.00336442	GPC3/SDC1/HSPG2/SDC3/AGRN/SDC2/SDC4
R-HSA-3656253	Defective EXT1 causes exostoses 1, TRPS2 and CHDS	7/1718	0.00336442	GPC3/SDC1/HSPG2/SDC3/AGRN/SDC2/SDC4
R-HSA-166658	Complement cascade	18/1718	0.00343355	CFH/MBL2/CFI/C5/C4B/C8B/CFB/C3/C8A/CD46/CFHR1/C4A/PROS1/SERPING1/C2/CPB2/C1R/CD81
R-HSA-917937	Iron uptake and transport	18/1718	0.00343355	CP/TF/ATP6V0B/ATP6V1F/TFR2/ATP6V0C/FTL/FLVCR1/UBC/FBXL5/NEDD8/ATP6V0D1/UBA52/SLC11A2/MCOLN1/GLRX3/ATP6V0E2/STEAP3
R-HSA-196854	Metabolism of vitamins and cofactors	45/1718	0.0037182	AKR1C1/GPC3/SDC1/SLC5A6/SLC19A3/SLC2A1/APOC3/SLC52A2/GSTO1/NAMPT/CD320/SPR/FLAD1/HSPG2/RDH11/AKT1/ENPP1/COASY/SDC3/ALDH1L2/NAPRT/AOX1/AGRN/SDC2/PC/GCHFR/MCCC1/APOC2/COQ5/VNN2/PARP14/ALDH1L1/MMUT/APOA2/TTR/PANK3/ACACB/ENPP3/MTHFD2/CALM1/RBP2/LMBRD1/ACACA/SDC4/NADK
R-HSA-9607240	FLT3 Signaling	60/1718	0.00379925	SPTAN1/PSMA7/PSMC4/FGG/ACTB/SPTBN2/FGA/CSK/KLB/PHB/FGB/ACTG1/TLN1/PSMC3/MAP3K11/PSMD3/PSMB3/MAP2K2/FGFR3/FN1/FGFR1/PSMD8/PEA15/PSMB5/PSMB2/PPP5C/PSMD2/DUSP9/PSMB4/ARRB1/PSMB6/DUSP6/VCL/PSMC5/SHC1/PSME3/PSMD4/HRAS/FGFR4/PPP2R1A/DUSP16/UBC/BRAF/PSMB7/PSMD11/GRB2/PSMF1/SPTBN1/JAK1/UBA52/RASA4/AKT2/PDGFRB/CALM1/YWHAB/SPRED2/TRIB3/PSMA5/PSMC2/PSMD1
R-HSA-2454202	Fc epsilon receptor (FCERI) signaling	34/1718	0.00380856	PSMA7/PSMC4/PSMC3/PSMD3/PSMB3/TAB3/PSMD8/PSMB5/PSMB2/PSMD2/CDC34/PSMB4/PSMB6/ITPR2/PSMC5/VAV2/SHC1/PSME3/PSMD4/HRAS/UBC/PLCG1/PSMB7/PSMD11/GRB2/PSMF1/IKBKG/JUN/UBA52/CALM1/TAB1/PSMA5/PSMC2/PSMD1
R-HSA-5218920	VEGFR2 mediated vascular permeability	11/1718	0.00381499	AKT1/MAPKAP1/MLST8/CTNND1/VAV2/JUP/CTNNA1/AKT2/CALM1/MTOR/TRIB3
R-HSA-72086	mRNA Capping	11/1718	0.00381499	POLR2L/POLR2E/POLR2F/GTF2F1/ERCC2/POLR2J/RNMT/SUPT5H/POLR2A/POLR2G/POLR2I
R-HSA-196025	Formation of annular gap junctions	6/1718	0.00386234	AP2M1/ACTB/ACTG1/CLTB/DNM2/DAB2
R-HSA-1660514	Synthesis of PIPs at the Golgi membrane	8/1718	0.00429668	ARF3/VAC14/PIK3C2G/PIK3C2A/PIKFYVE/OCRL/ARF1/PI4K2B
R-HSA-5654738	Signaling by FGFR2	21/1718	0.0045417	PTBP1/POLR2L/POLR2E/POLR2F/GTF2F1/HNRNPM/POLR2J/SHC1/SPRY2/HNRNPF/HRAS/PPP2R1A/UBC/PLCG1/POLR2A/BRAF/TIA1/POLR2G/GRB2/UBA52/POLR2I
R-HSA-5619115	Disorders of transmembrane transporters	42/1718	0.00474315	CP/SLCO1B3/ALB/PSMA7/PSMC4/SLC2A1/NUP62/PSMC3/PSMD3/PSMB3/SLC27A4/ABCC2/PSMD8/PSMB5/PSMB2/PSMD2/PSMB4/NUP188/PSMB6/PSMC5/ABCB4/PSME3/PSMD4/BSG/POM121/UBC/VCP/PSMB7/PSMD11/SLC35A3/ABCD1/RAE1/SLC17A5/PSMF1/SLC22A18/UBA52/SLC11A2/NUP50/PSMA5/PSMC2/PSMD1/ERLIN1
R-HSA-2682334	EPH-Ephrin signaling	25/1718	0.00475753	MYH9/EFNA1/AP2M1/ARPC4/ARPC1B/ACTB/EPHA2/CFL1/ACTG1/MYL6/AP2S1/GIT1/CLTB/LIMK1/EPHB4/ARPC1A/AP2A1/VAV2/MYH14/ARPC5/MYL12B/HRAS/SDC2/ARPC2/PSENEN
R-HSA-140875	Common Pathway of Fibrin Clot Formation	9/1718	0.00485086	F13B/F5/SERPIND1/SERPINC1/FGG/FGA/FGB/PROS1/SERPINA5
R-HSA-8950505	Gene and protein expression by JAK-STAT signaling after Interleukin-12 stimulation	13/1718	0.0048722	CNN2/CFL1/GSTO1/BOLA2B/GSTA2/SOD1/TALDO1/SOD2/ANXA2/HNRNPF/MIF/PDCD4/ARF1
R-HSA-174824	Plasma lipoprotein assembly, remodeling, and clearance	20/1718	0.00504624	FURIN/ALB/AP2M1/APOC3/AP2S1/A2M/AP2A1/P4HB/MTTP/LIPA/NR1H2/LIPC/SOAT2/APOC2/LMF2/PCSK6/LDLRAP1/APOA2/APOA5/NPC2
R-HSA-9006936	Signaling by TGF-beta family members	27/1718	0.00507234	FST/FURIN/PPP1CA/SERPINE1/TGFB1/F11R/ARHGEF18/STUB1/SKI/TGFBR2/STRAP/E2F4/SMAD6/CDKN2B/CGN/DRAP1/UBC/UBE2M/NCOR2/TFDP1/PARP1/NEDD8/UBA52/MEN1/USP9X/FKBP1A/ACVR2B
R-HSA-983705	Signaling by the B Cell Receptor (BCR)	29/1718	0.0052936	PSMA7/PSMC4/PSMC3/PSMD3/PSMB3/PSMD8/PSMB5/PSMB2/PSMD2/PSMB4/PSMB6/ITPR2/PSMC5/PSME3/PSMD4/HRAS/UBC/TRPC1/PSMB7/PSMD11/GRB2/PSMF1/IKBKG/UBA52/FKBP1A/CALM1/PSMA5/PSMC2/PSMD1
R-HSA-68886	M Phase	83/1718	0.00543411	NUDC/H2BC12/TUBB6/RANGAP1/TUBB4B/PSMA7/PSMC4/TUBG1/LMNA/INCENP/SSNA1/NUP62/TUBB3/PSMC3/ACTR1A/PLK1/PSMD3/PSMB3/H2AX/H2AC18/DCTN1/RCC2/RAB1B/NCAPH2/ANAPC11/PSMD8/CDCA5/TUBA1C/PSMB5/CDC20/H3-3B/PSMB2/PSMD2/ESPL1/DYNC1H1/TUBB/PSMB4/NUP188/PSMB6/AKAP9/MAD1L1/DYNLL1/PSMC5/BIRC5/PRKCA/TUBA1B/PSME3/PSMD4/CENPO/TUBGCP2/TUBB2A/PPP2R1A/USO1/POM121/LPIN1/YWHAG/UBC/ANAPC2/MZT2B/PSMB7/PSMD11/BANF1/NUMA1/H4C14…
R-HSA-9020591	Interleukin-12 signaling	15/1718	0.00543821	CNN2/CFL1/GSTO1/BOLA2B/GSTA2/SOD1/TALDO1/SOD2/P4HB/ANXA2/HNRNPF/MIF/PDCD4/JAK1/ARF1
R-HSA-975634	Retinoid metabolism and transport	14/1718	0.00585509	AKR1C1/GPC3/SDC1/APOC3/HSPG2/RDH11/SDC3/AGRN/SDC2/APOC2/APOA2/TTR/RBP2/SDC4
R-HSA-5689880	Ub-specific processing proteases	50/1718	0.0061906	H2BC12/ADRM1/TOMM20/PSMA7/PSMC4/USP5/PSMC3/PSMD3/PSMB3/H2AC18/UFD1/HGS/PSMD8/PSMB5/CDC20/PSMB2/PSMD2/PSMB4/ARRB1/PSMB6/FKBP8/PSMC5/KEAP1/TRAF2/TRRAP/PSME3/TADA3/TP53/PSMD4/OTUB1/CDC25A/USP22/KAT2A/USP10/UBC/RUVBL1/PSMB7/PSMD11/PSMF1/USP24/IKBKG/MUL1/UBA52/USP9X/IDE/TAB1/PSMA5/PSMC2/PSMD1/AXIN1
R-HSA-8943724	Regulation of PTEN gene transcription	18/1718	0.00620321	GATAD2A/CBX2/MBD3/RPTOR/MTA2/MAF1/MLST8/ATN1/HDAC7/LAMTOR4/TP53/CBX6/JUN/MTA1/CBX4/LAMTOR1/MTOR/PPARG
R-HSA-9006925	Intracellular signaling by second messengers	66/1718	0.00628049	PSMA7/PSMC4/IRAK1/GATAD2A/KLB/CBX2/MBD3/PSMC3/PSMD3/PSMB3/FGFR3/FGFR1/AKT1S1/RPTOR/MTA2/PSMD8/GRK2/PSMB5/PSMB2/AKT1/PSMD2/PIP5K1C/MAPKAP1/STUB1/PSMB4/PSMB6/ITPR2/MAF1/RPS6KB2/PSMC5/MLST8/IL1RAP/ATN1/HDAC7/PRKCA/IER3/LAMTOR4/PSME3/TP53/PSMD4/FGFR4/GSK3A/PPP2R1A/UBC/PLCG1/PIK3R3/CBX6/PSMB7/PSMD11/GRB2/PSMF1/JUN/MTA1/FOXO3/CBX4/UBA52/AKT2/LAMTOR1/PDGFRB/CALM1/MTOR/TRIB3/PSMA5/PSMC2/PSMD1/PPARG
R-HSA-8851708	Signaling by FGFR2 IIIa TM	8/1718	0.0063859	POLR2L/POLR2E/POLR2F/GTF2F1/POLR2J/POLR2A/POLR2G/POLR2I
R-HSA-380320	Recruitment of NuMA to mitotic centrosomes	25/1718	0.00641206	TUBB6/TUBB4B/TUBG1/SSNA1/TUBB3/ACTR1A/PLK1/DCTN1/TUBA1C/DYNC1H1/TUBB/AKAP9/DYNLL1/TUBA1B/TUBGCP2/TUBB2A/PPP2R1A/YWHAG/MZT2B/NUMA1/HAUS7/CEP57/CEP63/TUBA4A/HAUS4
R-HSA-190873	Gap junction degradation	6/1718	0.00667848	AP2M1/ACTB/ACTG1/CLTB/DNM2/DAB2
R-HSA-447115	Interleukin-12 family signaling	17/1718	0.00685853	CNN2/CFL1/IL6ST/GSTO1/BOLA2B/GSTA2/SOD1/TALDO1/SOD2/P4HB/ANXA2/HNRNPF/MIF/PDCD4/IL27RA/JAK1/ARF1
R-HSA-5358351	Signaling by Hedgehog	36/1718	0.00692324	TUBB6/TUBB4B/PSMA7/PSMC4/TUBB3/PSMC3/PSMD3/PSMB3/PSMD8/GRK2/TUBA1C/PSMB5/PSMB2/PSMD2/SMO/PSMB4/ARRB1/PSMB6/P4HB/PSMC5/TUBA1B/PSME3/PSMD4/IQCE/TUBB2A/UBC/VCP/PSMB7/PSMD11/PSMF1/UBA52/WDR19/PSMA5/PSMC2/PSMD1/TUBA4A
R-HSA-76066	RNA Polymerase III Transcription Initiation From Type 2 Promoter	10/1718	0.0069644	POLR2L/POLR2E/GTF3C1/POLR2F/POLR3H/GTF3C5/POLR3K/GTF3C2/BRF1/POLR3E
R-HSA-390466	Chaperonin-mediated protein folding	25/1718	0.00740251	TUBB6/TUBB4B/ACTB/FBXW5/KIFC3/TUBB3/GBA/SPHK1/GNAI2/TUBA1C/GNB2/CCT3/TUBA1B/TP53/WRAP53/PFDN2/TUBB2A/GNB1/GNG5/CCNE1/FBXL5/CCT7/CCT2/CCT5/TUBA4A
R-HSA-201681	TCF dependent signaling in response to WNT	52/1718	0.00773025	H2BC12/PSMA7/PSMC4/SMARCA4/CSNK1G2/PSMC3/PSMD3/PSMB3/H2AX/H2AC18/LRP5/CTBP1/DVL1/PSMD8/PSMB5/H3-3B/PSMB2/AKT1/PSMD2/CCDC88C/PSMB4/PSMB6/PSMC5/TRRAP/DVL3/PSME3/SOX9/PSMD4/BCL9L/PPP2R1A/UBC/KMT2D/RUVBL1/PSMB7/PSMD11/H4C14/TLE1/TLE2/PSMF1/ZNRF3/UBA52/MEN1/AKT2/SOX4/PSMA5/LOC102724334/PSMC2/PSMD1/AXIN1/CREBBP/SOX13/LGR5
R-HSA-8939236	RUNX1 regulates transcription of genes involved in differentiation of HSCs	32/1718	0.00789642	H2BC12/PSMA7/PSMC4/ABL1/TCF3/PSMC3/PSMD3/PSMB3/H2AX/H2AC18/PSMD8/PSMB5/H3-3B/PSMB2/PSMD2/PSMB4/PSMB6/PSMC5/LDB1/PSME3/PSMD4/UBC/GATA2/PSMB7/PSMD11/H4C14/PSMF1/UBA52/PSMA5/LOC102724334/PSMC2/PSMD1
R-HSA-445355	Smooth Muscle Contraction	13/1718	0.00792101	TPM2/MYL6/TLN1/TPM3/ITGA1/VCL/PXN/ANXA2/MYL12B/SORBS3/SORBS1/ITGB5/CALM1
R-HSA-391251	Protein folding	26/1718	0.00865705	TUBB6/TUBB4B/ACTB/FBXW5/KIFC3/TUBB3/GBA/SPHK1/GNAI2/TUBA1C/GNB2/CCT3/TUBA1B/TP53/WRAP53/PFDN2/TUBB2A/ARL2/GNB1/GNG5/CCNE1/FBXL5/CCT7/CCT2/CCT5/TUBA4A
R-HSA-8978868	Fatty acid metabolism	41/1718	0.00889984	GPX1/CYP1A1/ELOVL6/ACAD11/PRKAB2/ACSM3/ACSL1/PHYH/ACOT7/SCD/PTGES2/CPT1A/FADS1/CYP4F3/ACSL4/EPHX2/MAPKAPK2/HPGD/TECR/EHHADH/ELOVL1/GPX4/GGT1/PON1/GPX2/ECHS1/RXRA/ECI1/PTGR2/HSD17B12/ABCD1/HACL1/AMACR/ACBD5/MMUT/CYP2C19/ACACB/ACAA1/ACAD10/CYP2C9/ACACA
R-HSA-2173789	TGF-beta receptor signaling activates SMADs	11/1718	0.00895197	FURIN/PPP1CA/TGFB1/STUB1/TGFBR2/STRAP/UBC/UBE2M/NEDD8/UBA52/FKBP1A
R-HSA-3560783	Defective B4GALT7 causes EDS, progeroid type	8/1718	0.00916196	GPC3/SDC1/HSPG2/SDC3/AGRN/SDC2/B4GALT7/SDC4
R-HSA-3560801	Defective B3GAT3 causes JDSSDHD	8/1718	0.00916196	GPC3/SDC1/HSPG2/SDC3/B3GAT3/AGRN/SDC2/SDC4
R-HSA-203927	MicroRNA (miRNA) biogenesis	9/1718	0.00941411	POLR2L/POLR2E/POLR2F/POLR2J/XPO5/POLR2A/TARBP2/POLR2G/POLR2I
R-HSA-5627123	RHO GTPases activate PAKs	9/1718	0.00941411	FLNA/MYH9/MYL6/LIMK1/CTTN/MYH14/MYL12B/NF2/CALM1
R-HSA-9006934	Signaling by Receptor Tyrosine Kinases	95/1718	0.011333	PTBP1/PLG/FURIN/AP2M1/POLR2L/POLR2E/SH3GL1/ACTB/NELFB/CDC37/CSK/BCAR1/KLB/COL11A1/ACTG1/HSPB1/EPN1/MAP2K2/FGFR3/FN1/CYBA/AP2S1/FGFR1/HGS/DNM2/SPHK1/FGFRL1/ATP6V0B/POLR2F/AP2A1/MAPK12/AKT1/ATP6V1F/GTF2F1/MAPKAPK2/TNS3/MAPKAP1/PGF/STUB1/HNRNPM/RIT1/DUSP6/ITPR2/PXN/HPN/FLRT3/BAX/ATP6V0C/MLST8/CTNND1/VAV2/POLR2J/PRKCA/SHC1/SPRY2/JUP/HNRNPF/HRAS/FGFR4/PPP2R1A/CTNNA1/ADORA2A/MST1/UBC/PLCG1/POLR2A/FES/P…
R-HSA-8982491	Glycogen metabolism	10/1718	0.0121829	PYGB/PYGL/PPP1R3C/PHKA2/GBE1/UBC/UBA52/CALM1/PGM1/GYS1
R-HSA-3769402	Deactivation of the beta-catenin transactivating complex	13/1718	0.0123018	CTBP1/AKT1/SOX9/BCL9L/UBC/KMT2D/TLE1/TLE2/UBA52/MEN1/AKT2/SOX4/SOX13
R-HSA-429947	Deadenylation of mRNA	9/1718	0.0126466	EIF4A2/EIF4G1/EIF4B/PAN2/TNKS1BP1/PABPC1/TUT4/CNOT3/CNOT11
R-HSA-5674400	Constitutive Signaling by AKT1 E17K in Cancer	9/1718	0.0126466	AKT1S1/AKT1/MAPKAP1/RPS6KB2/MLST8/GSK3A/FOXO3/AKT2/MTOR
R-HSA-8878171	Transcriptional regulation by RUNX1	52/1718	0.012722	H2BC12/PSMA7/PSMC4/ABL1/LGALS3/SMARCA4/PRMT1/CBX2/TCF3/PSMC3/PSMD3/PSMB3/H2AX/H2AC18/GPAM/PSMD8/PSMB5/H3-3B/PSMB2/SETD1A/CCND1/PSMD2/PSMB4/PSMB6/PSMC5/LDB1/PSME3/PSMD4/KMT2B/UBC/GATA2/SMARCD2/CBX6/KMT2D/PSMB7/PSMD11/H4C14/ZFPM1/PSMF1/SMARCB1/CBX4/UBA52/PSMA5/LOC102724334/PSMC2/ARID1B/WDR5/SMARCC1/SETD1B/PSMD1/AXIN1/CREBBP
R-HSA-373760	L1CAM interactions	29/1718	0.0127225	TUBB6/SPTAN1/TUBB4B/AP2M1/ACTB/SPTBN2/LYPLA2/ACTG1/EZR/TUBB3/MAP2K2/AP2S1/FGFR1/DNM2/TUBA1C/AP2A1/ITGA1/ALCAM/VAV2/TUBA1B/ITGA5/DPYSL2/TUBB2A/CNTN1/CNTNAP1/SPTBN1/RPS6KA1/NRP2/TUBA4A
R-HSA-9612973	Autophagy	29/1718	0.0127225	TOMM40/TOMM20/PRKAB2/EEF1A1/PLIN2/PGAM5/RPTOR/PLIN3/DYNLL1/HDAC6/VIM/TOMM22/MFN2/MLST8/CHMP4B/LAMTOR4/ATG101/ATG4B/WIPI2/UBC/TOMM6/TSC1/VPS37B/TOMM5/UBA52/DYNLL2/LAMTOR1/MTOR/PARK7
R-HSA-429914	Deadenylation-dependent mRNA decay	16/1718	0.0132185	EIF4A2/EIF4G1/EIF4B/LSM4/PAN2/EDC4/TNKS1BP1/EXOSC5/TTC37/PABPC1/XRN1/TUT4/CNOT3/CNOT11/LSM3/LSM7
R-HSA-390450	Folding of actin by CCT/TriC	5/1718	0.0134061	ACTB/CCT3/CCT7/CCT2/CCT5
R-HSA-167161	HIV Transcription Initiation	14/1718	0.0136398	POLR2L/POLR2E/POLR2F/GTF2F1/TAF6/ERCC2/POLR2J/TAF1/POLR2A/POLR2G/TAF15/TAF7/GTF2A2/POLR2I
R-HSA-167162	RNA Polymerase II HIV Promoter Escape	14/1718	0.0136398	POLR2L/POLR2E/POLR2F/GTF2F1/TAF6/ERCC2/POLR2J/TAF1/POLR2A/POLR2G/TAF15/TAF7/GTF2A2/POLR2I
R-HSA-6806667	Metabolism of fat-soluble vitamins	14/1718	0.0136398	AKR1C1/GPC3/SDC1/APOC3/HSPG2/RDH11/SDC3/AGRN/SDC2/APOC2/APOA2/TTR/RBP2/SDC4
R-HSA-73762	RNA Polymerase I Transcription Initiation	14/1718	0.0136398	POLR2L/GATAD2A/POLR2E/POLR1A/MBD3/MTA2/POLR2F/EHMT2/UBTF/ERCC2/CD3EAP/KAT2A/TAF1C/MTA1
R-HSA-73776	RNA Polymerase II Promoter Escape	14/1718	0.0136398	POLR2L/POLR2E/POLR2F/GTF2F1/TAF6/ERCC2/POLR2J/TAF1/POLR2A/POLR2G/TAF15/TAF7/GTF2A2/POLR2I
R-HSA-73779	RNA Polymerase II Transcription Pre-Initiation And Promoter Opening	14/1718	0.0136398	POLR2L/POLR2E/POLR2F/GTF2F1/TAF6/ERCC2/POLR2J/TAF1/POLR2A/POLR2G/TAF15/TAF7/GTF2A2/POLR2I
R-HSA-75953	RNA Polymerase II Transcription Initiation	14/1718	0.0136398	POLR2L/POLR2E/POLR2F/GTF2F1/TAF6/ERCC2/POLR2J/TAF1/POLR2A/POLR2G/TAF15/TAF7/GTF2A2/POLR2I
R-HSA-76042	RNA Polymerase II Transcription Initiation And Promoter Clearance	14/1718	0.0136398	POLR2L/POLR2E/POLR2F/GTF2F1/TAF6/ERCC2/POLR2J/TAF1/POLR2A/POLR2G/TAF15/TAF7/GTF2A2/POLR2I
R-HSA-195258	RHO GTPase Effectors	68/1718	0.0139825	FLNA/NUDC/H2BC12/TUBB6/MYH9/RANGAP1/TUBB4B/ABL1/CDH1/ARPC4/ARPC1B/ACTB/CFL1/INCENP/KLC2/ACTG1/MYL6/TUBB3/PLK1/CYBA/H2AX/H2AC18/PFN1/RCC2/DVL1/LIMK1/ARPC1A/TUBA1C/CDC20/H3-3B/DYNC1H1/MAD1L1/DYNLL1/TAX1BP3/CTTN/BIRC5/DVL3/RHOC/MYH14/PRKCA/TUBA1B/PIN1/ARPC5/MYL12B/CENPO/TUBB2A/PPP2R1A/CTNNA1/YWHAG/ARPC2/PKN1/RHOD/PKN3/H4C14/CENPM/GRB2/AURKB/NF2/CDCA8/DYNLL2/MEN1/CALM1/YWHAB/KIF2C/LOC102724334/CYFIP1…
R-HSA-2029482	Regulation of actin dynamics for phagocytic cup formation	17/1718	0.0139917	MYH9/ABL1/ARPC4/ARPC1B/ACTB/CFL1/ACTG1/LIMK1/MYO9B/ARPC1A/MYO1C/VAV2/ARPC5/ARPC2/GRB2/NF2/CYFIP1
R-HSA-1632852	Macroautophagy	24/1718	0.0143386	TOMM40/TOMM20/PRKAB2/PLIN2/PGAM5/RPTOR/PLIN3/DYNLL1/TOMM22/MFN2/MLST8/CHMP4B/LAMTOR4/ATG101/ATG4B/WIPI2/UBC/TOMM6/TSC1/TOMM5/UBA52/DYNLL2/LAMTOR1/MTOR
R-HSA-168325	Viral Messenger RNA Synthesis	13/1718	0.0150954	POLR2L/POLR2E/NUP62/POLR2F/GTF2F1/NUP188/POLR2J/POM121/POLR2A/POLR2G/RAE1/NUP50/POLR2I
R-HSA-70171	Glycolysis	19/1718	0.0151362	PFKM/NUP62/ALDOC/PKM/PGK1/PFKFB4/ALDOA/PKLR/GPI/NUP188/PGP/PPP2R1A/PFKFB3/POM121/ENO2/RAE1/NUP50/PFKFB2/PGAM1
R-HSA-3247509	Chromatin modifying enzymes	58/1718	0.0155573	BRMS1/H2BC12/GATAD2A/RUVBL2/ACTB/SMARCA4/PRMT1/MBD3/HCFC1/H2AX/H2AC18/MTA2/MCRS1/WDR77/SETD1A/CCND1/EHMT2/CARM1/PRMT7/TRRAP/HMG20B/TADA3/USP22/KMT2B/KAT2A/JADE2/GPS2/BRPF1/RPS2/ATF7IP/DOT1L/SMARCD2/KDM5C/SUV39H1/NCOR2/KMT2D/RUVBL1/EHMT1/ENY2/H4C14/PRMT5/ELP2/SAP130/MTA1/SMARCB1/VPS72/MRGBP/KDM2A/KMT5B/ELP6/ARID1B/WDR5/SMARCC1/SETD1B/YEATS2/KDM2B/CREBBP/KDM3A
R-HSA-4839726	Chromatin organization	58/1718	0.0155573	BRMS1/H2BC12/GATAD2A/RUVBL2/ACTB/SMARCA4/PRMT1/MBD3/HCFC1/H2AX/H2AC18/MTA2/MCRS1/WDR77/SETD1A/CCND1/EHMT2/CARM1/PRMT7/TRRAP/HMG20B/TADA3/USP22/KMT2B/KAT2A/JADE2/GPS2/BRPF1/RPS2/ATF7IP/DOT1L/SMARCD2/KDM5C/SUV39H1/NCOR2/KMT2D/RUVBL1/EHMT1/ENY2/H4C14/PRMT5/ELP2/SAP130/MTA1/SMARCB1/VPS72/MRGBP/KDM2A/KMT5B/ELP6/ARID1B/WDR5/SMARCC1/SETD1B/YEATS2/KDM2B/CREBBP/KDM3A
R-HSA-180786	Extension of Telomeres	10/1718	0.0156943	RUVBL2/POLD1/NHP2/POLD2/POLE/FEN1/WRAP53/RUVBL1/RPA2/DKC1
R-HSA-499943	Interconversion of nucleotide di- and triphosphates	10/1718	0.0156943	NME1-NME2/DTYMK/GUK1/NME1/NME4/CTPS1/DCTPP1/NME2/AK1/RRM2
R-HSA-156581	Methylation	6/1718	0.0162533	GSTO1/MAT1A/TRMT112/AHCY/COMT/MAT2A
R-HSA-3371568	Attenuation phase	6/1718	0.0162533	HSPA1A/HSF1/DNAJB1/FKBP4/HSPA1B/CREBBP
R-HSA-15869	Metabolism of nucleotides	25/1718	0.0163013	DPYD/TK1/GPX1/NME1-NME2/DTYMK/APRT/PFAS/GUK1/IMPDH1/ITPA/ENTPD6/NME1/NME4/CTPS1/NUDT1/AMPD2/DCTPP1/NME2/AK1/UCK2/IMPDH2/AGXT2/CAD/ENTPD4/RRM2
R-HSA-1971475	A tetrasaccharide linker sequence is required for GAG synthesis	9/1718	0.0166359	GPC3/SDC1/HSPG2/SDC3/B3GAT3/AGRN/SDC2/B4GALT7/SDC4
R-HSA-390471	Association of TriC/CCT with target proteins during biosynthesis	12/1718	0.016646	FBXW5/KIFC3/GBA/SPHK1/CCT3/TP53/WRAP53/CCNE1/FBXL5/CCT7/CCT2/CCT5
R-HSA-5621481	C-type lectin receptors (CLRs)	33/1718	0.0167879	PSMA7/PSMC4/PSMC3/PSMD3/PSMB3/TAB3/MUC15/PSMD8/PSMB5/PSMB2/PSMD2/CDC34/PSMB4/PSMB6/ITPR2/PSMC5/PSME3/PSMD4/HRAS/ICAM3/UBC/UBE2M/PSMB7/PSMD11/PSMF1/IKBKG/UBA52/CALM1/TAB1/PSMA5/PSMC2/PSMD1/CREBBP
R-HSA-389977	Post-chaperonin tubulin folding pathway	8/1718	0.0172576	TUBB6/TUBB4B/TUBB3/TUBA1C/TUBA1B/TUBB2A/ARL2/TUBA4A
R-HSA-5205685	Pink/Parkin Mediated Mitophagy	8/1718	0.0172576	TOMM40/TOMM20/TOMM22/MFN2/UBC/TOMM6/TOMM5/UBA52
R-HSA-9613829	Chaperone Mediated Autophagy	8/1718	0.0172576	EEF1A1/PLIN2/PLIN3/HDAC6/VIM/UBC/UBA52/PARK7
R-HSA-190840	Microtubule-dependent trafficking of connexons from Golgi to the plasma membrane	7/1718	0.0172838	TUBB6/TUBB4B/TUBB3/TUBA1C/TUBA1B/TUBB2A/TUBA4A
R-HSA-446353	Cell-extracellular matrix interactions	7/1718	0.0172838	FLNA/VASP/ACTN1/ACTB/ACTG1/PXN/FLNC
R-HSA-6804114	TP53 Regulates Transcription of Genes Involved in G2 Cell Cycle Arrest	7/1718	0.0172838	PRMT1/RBL2/CARM1/BAX/TP53/E2F4/TFDP1
R-HSA-5633008	TP53 Regulates Transcription of Cell Death Genes	13/1718	0.0183477	PRELID1/NDRG1/BNIP3L/BAX/BIRC5/TP53/ATM/TP53INP1/BID/BCL6/STEAP3/CREBBP/TNFRSF10B
R-HSA-1226099	Signaling by FGFR in disease	17/1718	0.0192559	POLR2L/POLR2E/BCR/FGFR3/FGFR1/POLR2F/GTF2F1/POLR2J/CPSF6/HRAS/FGFR4/PLCG1/POLR2A/TRIM24/POLR2G/GRB2/POLR2I
R-HSA-202424	Downstream TCR signaling	24/1718	0.0207812	PSMA7/PSMC4/PSMC3/PSMD3/PSMB3/PSMD8/PSMB5/PSMB2/PSMD2/CDC34/PSMB4/PSMB6/PSMC5/PSME3/PSMD4/UBC/PSMB7/PSMD11/PSMF1/IKBKG/UBA52/PSMA5/PSMC2/PSMD1
R-HSA-6781823	Formation of TC-NER Pre-Incision Complex	15/1718	0.0208523	POLR2L/GPS1/POLR2E/PRPF19/POLR2F/XAB2/ERCC2/POLR2J/ISY1-RAB43/UBC/POLR2A/POLR2G/UBA52/POLR2I/COPS7B
R-HSA-5633007	Regulation of TP53 Activity	36/1718	0.0210301	NOC2L/GATAD2A/PRKAB2/SGK1/MBD3/CCNG1/MTA2/EHMT2/AKT1/MAPKAP1/TAF6/MLST8/PIN1/TP53/STK11/PPP2R1A/BRPF1/ATM/TAF1/UBC/RAD9A/NUAK1/TP53INP1/RPA2/EHMT1/DAXX/WRN/AURKB/TAF15/PRMT5/CDK5/TAF7/UBA52/CDKN2A/AKT2/MTOR
R-HSA-196780	Biotin transport and metabolism	5/1718	0.0213592	SLC5A6/PC/MCCC1/ACACB/ACACA
R-HSA-9614399	Regulation of localization of FOXO transcription factors	5/1718	0.0213592	AKT1/YWHAG/FOXO3/AKT2/YWHAB
R-HSA-9645460	Alpha-protein kinase 1 signaling pathway	5/1718	0.0213592	TAB3/UBC/ALPK1/UBA52/TAB1
R-HSA-3000170	Syndecan interactions	9/1718	0.0214716	ACTN1/SDC1/TGFB1/FN1/SDC3/PRKCA/SDC2/ITGB5/SDC4
R-HSA-76046	RNA Polymerase III Transcription Initiation	11/1718	0.0225747	POLR2L/POLR2E/GTF3C1/POLR2F/POLR3H/GTF3C5/POLR3K/GTF3A/GTF3C2/BRF1/POLR3E
R-HSA-112409	RAF-independent MAPK1/3 activation	8/1718	0.0228103	IL6ST/MAP2K2/PEA15/DUSP9/DUSP6/DUSP16/IL6R/JAK1
R-HSA-3371453	Regulation of HSF1-mediated heat shock response	18/1718	0.0228945	HSPA1A/NUP62/CCAR2/HSF1/MAPKAPK2/NUP188/DNAJB1/RPS19BP1/HSPH1/BAG3/HSPA1B/ATM/POM121/RPA2/DNAJC2/RAE1/DNAJB6/NUP50
R-HSA-6811434	COPI-dependent Golgi-to-ER retrograde traffic	24/1718	0.0233684	TUBB6/TUBB4B/KLC2/KIF18B/TUBB3/ARF3/COPE/RAB1B/TUBA1C/KIFC1/KIF22/ARFGAP3/NBAS/COPA/TUBA1B/KDELR2/TUBB2A/NAPA/COPB1/TMED9/ARF5/KIF2C/TUBA4A/ARF1
R-HSA-111447	Activation of BAD and translocation to mitochondria	6/1718	0.0234634	AKT1/YWHAG/BID/AKT2/YWHAB/YWHAH
R-HSA-354194	GRB2:SOS provides linkage to MAPK signaling for Integrins	6/1718	0.0234634	FGG/FGA/FGB/TLN1/FN1/GRB2
R-HSA-372708	p130Cas linkage to MAPK signaling for integrins	6/1718	0.0234634	FGG/FGA/BCAR1/FGB/TLN1/FN1
R-HSA-1793185	Chondroitin sulfate/dermatan sulfate metabolism	14/1718	0.0234648	GPC3/SDC1/HSPG2/CHST3/SDC3/CHPF/B3GAT3/HEXB/AGRN/SDC2/CHST13/B4GALT7/CHST12/SDC4
R-HSA-1236382	Constitutive Signaling by Ligand-Responsive EGFR Cancer Variants	7/1718	0.023641	CDC37/SHC1/HRAS/UBC/PLCG1/GRB2/UBA52
R-HSA-190872	Transport of connexons to the plasma membrane	7/1718	0.023641	TUBB6/TUBB4B/TUBB3/TUBA1C/TUBA1B/TUBB2A/TUBA4A
R-HSA-5637815	Signaling by Ligand-Responsive EGFR Variants in Cancer	7/1718	0.023641	CDC37/SHC1/HRAS/UBC/PLCG1/GRB2/UBA52
R-HSA-6804760	Regulation of TP53 Activity through Methylation	7/1718	0.023641	EHMT2/TP53/ATM/UBC/EHMT1/PRMT5/UBA52
R-HSA-70895	Branched-chain amino acid catabolism	7/1718	0.023641	ALDH6A1/HSD17B10/DBT/ACADSB/MCCC1/BCAT2/BCKDHB
R-HSA-8964038	LDL clearance	7/1718	0.023641	AP2M1/AP2S1/AP2A1/LIPA/SOAT2/LDLRAP1/NPC2
R-HSA-195721	Signaling by WNT	67/1718	0.0255601	H2BC12/PSMA7/PSMC4/AP2M1/SMARCA4/SCRIB/CSNK1G2/PSMC3/PSMD3/TLE5/PSMB3/H2AX/H2AC18/AP2S1/LRP5/CTBP1/PFN1/CLTB/DVL1/PSMD8/PSMB5/AP2A1/H3-3B/PSMB2/AKT1/PSMD2/GNB2/CCDC88C/PSMB4/PSMB6/ITPR2/PLCB1/PSMC5/TRRAP/DVL3/PRKCA/PSME3/SOX9/PSMD4/BCL9L/PPP2R1A/GNB1/GNG5/UBC/KMT2D/RUVBL1/PSMB7/PSMD11/H4C14/TLE1/TLE2/PSMF1/ZNRF3/UBA52/MEN1/AKT2/SOX4/PLCB3/CALM1/PSMA5/LOC102724334/PSMC2/PSMD1/AXIN1/CREBBP/SOX13/LG…
R-HSA-373755	Semaphorin interactions	17/1718	0.0259186	MYH9/PLXND1/CFL1/PLXNA1/MYL6/TLN1/PLXNA2/LIMK1/ITGA1/PIP5K1C/RHOC/MYH14/ARHGEF11/MYL12B/DPYSL2/FES/CDK5
R-HSA-6782210	Gap-filling DNA repair synthesis and ligation in TC-NER	17/1718	0.0259186	POLR2L/POLR2E/PRPF19/POLD1/POLD2/POLR2F/POLE/XAB2/ERCC2/POLR2J/ISY1-RAB43/UBC/POLR2A/RPA2/POLR2G/UBA52/POLR2I
R-HSA-1855204	Synthesis of IP3 and IP4 in the cytosol	9/1718	0.0272384	ITPK1/PLCB1/PLCG1/ITPKA/PLCD3/PLCB3/CALM1/INPPL1/OCRL
R-HSA-166520	Signaling by NTRKs	24/1718	0.0292821	FURIN/AP2M1/NELFB/MAP2K2/AP2S1/DNM2/AP2A1/MAPK12/MAPKAPK2/RIT1/DUSP6/BAX/SHC1/HRAS/PPP2R1A/ADORA2A/PLCG1/BRAF/PCSK6/GRB2/RPS6KA1/CDK5/RAPGEF1/YWHAB
R-HSA-450302	activated TAK1 mediates p38 MAPK activation	8/1718	0.0295084	IRAK1/TAB3/MAP2K3/MAPKAPK2/UBC/IKBKG/UBA52/TAB1
R-HSA-3928662	EPHB-mediated forward signaling	12/1718	0.0296789	ARPC4/ARPC1B/ACTB/CFL1/ACTG1/LIMK1/EPHB4/ARPC1A/ARPC5/HRAS/SDC2/ARPC2
R-HSA-6782135	Dual incision in TC-NER	17/1718	0.0298364	POLR2L/POLR2E/PRPF19/POLD1/POLD2/POLR2F/POLE/XAB2/ERCC2/POLR2J/ISY1-RAB43/UBC/POLR2A/RPA2/POLR2G/UBA52/POLR2I
R-HSA-446728	Cell junction organization	22/1718	0.0299129	FLNA/VASP/ACTN1/CDH1/PLEC/ACTB/CD151/ACTG1/F11R/ANG/PXN/CLDN12/CTNND1/JUP/FLNC/NECTIN1/DST/CLDN1/CTNNA1/CDH9/NECTIN2/CLDN6
R-HSA-2559585	Oncogene Induced Senescence	10/1718	0.0306947	ID1/E2F1/ERF/TP53/CDKN2B/UBC/E2F2/TFDP1/UBA52/CDKN2A
R-HSA-352230	Amino acid transport across the plasma membrane	10/1718	0.0306947	SLC43A2/SLC7A2/SLC6A6/SLC38A4/SLC7A5/SLC7A6/SLC38A3/SLC7A11/SLC7A10/SLC1A5
R-HSA-418990	Adherens junctions interactions	10/1718	0.0306947	CDH1/ACTB/ACTG1/ANG/CTNND1/JUP/NECTIN1/CTNNA1/CDH9/NECTIN2
R-HSA-5694530	Cargo concentration in the ER	10/1718	0.0306947	F5/LMAN2/LMAN1/MIA2/SEC23A/PREB/SEC24A/MIA3/SERPINA1/SEC24D
R-HSA-68962	Activation of the pre-replicative complex	10/1718	0.0306947	MCM5/POLE/MCM2/MCM7/MCM10/CDT1/CDC6/CDC45/ORC1/RPA2
R-HSA-190828	Gap junction trafficking	13/1718	0.0312742	TUBB6/TUBB4B/AP2M1/ACTB/ACTG1/TUBB3/CLTB/DNM2/TUBA1C/TUBA1B/DAB2/TUBB2A/TUBA4A
R-HSA-164938	Nef-mediates down modulation of cell surface receptors by recruiting them to clathrin adapters	7/1718	0.0314373	AP2M1/AP1B1/AP2S1/AP2A1/AP1M1/AP1S1/ARF1
R-HSA-4420332	Defective B3GALT6 causes EDSP2 and SEMDJL1	7/1718	0.0314373	GPC3/SDC1/HSPG2/SDC3/AGRN/SDC2/SDC4
R-HSA-5627117	RHO GTPases Activate ROCKs	7/1718	0.0314373	MYH9/CFL1/MYL6/LIMK1/RHOC/MYH14/MYL12B
R-HSA-8876384	Listeria monocytogenes entry into host cells	7/1718	0.0314373	CDH1/SH3GL1/HGS/CTNND1/UBC/GRB2/UBA52
R-HSA-176974	Unwinding of DNA	5/1718	0.0318455	MCM5/MCM2/MCM7/GINS4/CDC45
R-HSA-3371511	HSF1 activation	5/1718	0.0318455	EEF1A1/HSF1/HDAC6/VCP/RPA2
R-HSA-879518	Transport of organic anions	5/1718	0.0318455	SLCO1B3/ALB/SLCO1A2/SLCO4C1/SLCO2B1
R-HSA-72306	tRNA processing	25/1718	0.0321113	NUP62/HSD17B10/ELAC2/NUP188/POP7/TRMT1/URM1/CPSF1/TRMT112/POM121/XPOT/TRMU/TRMT61A/RAE1/FTSJ1/CPSF4/NSUN2/CSTF2/CTU2/POP1/PUS7/NUP50/PUS1/POP5/RPP21
R-HSA-1295596	Spry regulation of FGF signaling	6/1718	0.0325381	SPRY2/PPP2R1A/UBC/BRAF/GRB2/UBA52
R-HSA-2559584	Formation of Senescence-Associated Heterochromatin Foci (SAHF)	6/1718	0.0325381	H1-2/HMGA1/H1-0/HIRA/TP53/UBN1
R-HSA-3229121	Glycogen storage diseases	6/1718	0.0325381	PPP1R3C/GBE1/G6PC3/UBC/UBA52/GYS1
R-HSA-3322077	Glycogen synthesis	6/1718	0.0325381	PPP1R3C/GBE1/UBC/UBA52/PGM1/GYS1
R-HSA-5668541	TNFR2 non-canonical NF-kB pathway	24/1718	0.0326351	PSMA7/PSMC4/PSMC3/PSMD3/PSMB3/PSMD8/PSMB5/PSMB2/PSMD2/PSMB4/PSMB6/PSMC5/TRAF2/PSME3/PSMD4/UBC/UBE2M/PSMB7/PSMD11/PSMF1/UBA52/PSMA5/PSMC2/PSMD1
R-HSA-5205647	Mitophagy	9/1718	0.0340134	TOMM40/TOMM20/PGAM5/TOMM22/MFN2/UBC/TOMM6/TOMM5/UBA52
R-HSA-9619483	Activation of AMPK downstream of NMDARs	9/1718	0.0340134	TUBB6/TUBB4B/PRKAB2/TUBB3/TUBA1C/TUBA1B/TUBB2A/CALM1/TUBA4A
R-HSA-380270	Recruitment of mitotic centrosome proteins and complexes	20/1718	0.0341365	TUBB4B/TUBG1/SSNA1/ACTR1A/PLK1/DCTN1/DYNC1H1/TUBB/AKAP9/DYNLL1/TUBGCP2/PPP2R1A/YWHAG/MZT2B/HAUS7/CDK11B/CEP57/CEP63/TUBA4A/HAUS4
R-HSA-380287	Centrosome maturation	20/1718	0.0341365	TUBB4B/TUBG1/SSNA1/ACTR1A/PLK1/DCTN1/DYNC1H1/TUBB/AKAP9/DYNLL1/TUBGCP2/PPP2R1A/YWHAG/MZT2B/HAUS7/CDK11B/CEP57/CEP63/TUBA4A/HAUS4
R-HSA-446652	Interleukin-1 family signaling	31/1718	0.0373135	PSMA7/PSMC4/IRAK1/PSMC3/PSMD3/PSMB3/TAB3/PSMD8/PSMB5/PSMB2/PSMD2/PSMB4/PSMB6/PSMC5/IL1RAP/TNIP2/PSME3/PSMD4/APP/TOLLIP/UBC/PSMB7/PSMD11/PSMF1/IKBKG/UBA52/NKIRAS2/TAB1/PSMA5/PSMC2/PSMD1
R-HSA-5663220	RHO GTPases Activate Formins	31/1718	0.0373135	NUDC/TUBB6/RANGAP1/TUBB4B/ACTB/INCENP/ACTG1/TUBB3/PLK1/PFN1/RCC2/DVL1/TUBA1C/CDC20/DYNC1H1/MAD1L1/DYNLL1/BIRC5/DVL3/RHOC/TUBA1B/CENPO/TUBB2A/PPP2R1A/RHOD/CENPM/AURKB/CDCA8/DYNLL2/KIF2C/TUBA4A
R-HSA-187687	Signalling to ERKs	10/1718	0.0374017	MAP2K2/MAPK12/MAPKAPK2/RIT1/SHC1/HRAS/BRAF/GRB2/RAPGEF1/YWHAB
R-HSA-202403	TCR signaling	27/1718	0.037662	PSMA7/VASP/PSMC4/CSK/PSMC3/PSMD3/PSMB3/PSMD8/PSMB5/PSMB2/PSMD2/CDC34/PSMB4/PSMB6/PSMC5/PSME3/PSMD4/UBC/PLCG1/PSMB7/PSMD11/PSMF1/IKBKG/UBA52/PSMA5/PSMC2/PSMD1
R-HSA-2565942	Regulation of PLK1 Activity at G2/M Transition	21/1718	0.0379713	TUBB4B/TUBG1/SSNA1/ACTR1A/PLK1/DCTN1/DYNC1H1/TUBB/AKAP9/OPTN/DYNLL1/PPP2R1A/YWHAG/UBC/RAB8A/HAUS7/CEP57/UBA52/CEP63/TUBA4A/HAUS4
R-HSA-204005	COPII-mediated vesicle transport	17/1718	0.0389634	F5/PPP6R1/LMAN2/RAB1B/LMAN1/YKT6/SEC23A/PREB/SEC24A/NAPA/USO1/TRAPPC1/PPP6R3/SERPINA1/STX17/GORASP1/SEC24D
R-HSA-76009	Platelet Aggregation (Plug Formation)	11/1718	0.039899	FGG/FGA/CSK/BCAR1/FGB/TLN1/FN1/AKT1/SHC1/GRB2/PTPN1
R-HSA-416572	Sema4D induced cell migration and growth-cone collapse	7/1718	0.040783	MYH9/MYL6/LIMK1/RHOC/MYH14/ARHGEF11/MYL12B
R-HSA-5218921	VEGFR2 mediated cell proliferation	7/1718	0.040783	SPHK1/ITPR2/PRKCA/HRAS/PLCG1/VEGFA/CALM1
R-HSA-69231	Cyclin D associated events in G1	12/1718	0.0416903	ABL1/E2F1/RBL2/CCND1/E2F4/CDKN2B/PPP2R1A/UBC/E2F2/TFDP1/UBA52/CDKN2A
R-HSA-69236	G1 Phase	12/1718	0.0416903	ABL1/E2F1/RBL2/CCND1/E2F4/CDKN2B/PPP2R1A/UBC/E2F2/TFDP1/UBA52/CDKN2A
R-HSA-8866652	Synthesis of active ubiquitin: roles of E1 and E2 enzymes	9/1718	0.0418644	USP5/UBA1/UBE2S/CDC34/UBE2H/UBC/UBE2L3/UBA52/USP9X
R-HSA-8963899	Plasma lipoprotein remodeling	9/1718	0.0418644	FURIN/ALB/APOC3/LIPC/APOC2/LMF2/PCSK6/APOA2/APOA5
R-HSA-157858	Gap junction trafficking and regulation	13/1718	0.0429224	TUBB6/TUBB4B/AP2M1/ACTB/ACTG1/TUBB3/CLTB/DNM2/TUBA1C/TUBA1B/DAB2/TUBB2A/TUBA4A
R-HSA-6791312	TP53 Regulates Transcription of Cell Cycle Genes	13/1718	0.0429224	E2F1/PRMT1/ARID3A/RBL2/CARM1/TNKS1BP1/BAX/TP53/E2F4/CNOT3/TFDP1/CCNE1/CNOT11
R-HSA-6781827	Transcription-Coupled Nucleotide Excision Repair (TC-NER)	19/1718	0.0435536	POLR2L/GPS1/POLR2E/PRPF19/POLD1/POLD2/POLR2F/POLE/XAB2/ERCC2/POLR2J/ISY1-RAB43/UBC/POLR2A/RPA2/POLR2G/UBA52/POLR2I/COPS7B
R-HSA-199220	Vitamin B5 (pantothenate) metabolism	6/1718	0.0436134	SLC5A6/ENPP1/COASY/VNN2/PANK3/ENPP3
R-HSA-202131	Metabolism of nitric oxide: eNOS activation and regulation	6/1718	0.0436134	DNM2/SPR/AKT1/NOSIP/DDAH2/CALM1
R-HSA-9034015	Signaling by NTRK3 (TRKC)	6/1718	0.0436134	NELFB/BAX/SHC1/HRAS/PLCG1/GRB2
R-HSA-6807505	RNA polymerase II transcribes snRNA genes	18/1718	0.043958	SRRT/POLR2L/POLR2E/INTS1/POLR2F/GTF2F1/TAF6/POLR2J/SUPT5H/SSU72/POLR2A/INTS11/INTS3/POLR2G/GTF2A2/SUPT4H1/POLR2I/INTS5
R-HSA-3000171	Non-integrin membrane-ECM interactions	15/1718	0.0441433	ACTN1/SDC1/COL11A1/TGFB1/FN1/HSPG2/DAG1/SDC3/PRKCA/AGRN/SDC2/LAMA4/ITGB5/TTR/SDC4
R-HSA-2046104	alpha-linolenic (omega3) and linoleic (omega6) acid metabolism	5/1718	0.0450429	ACSL1/FADS1/ELOVL1/ABCD1/ACAA1
R-HSA-2046106	alpha-linolenic acid (ALA) metabolism	5/1718	0.0450429	ACSL1/FADS1/ELOVL1/ABCD1/ACAA1
R-HSA-2564830	Cytosolic iron-sulfur cluster assembly	5/1718	0.0450429	POLD1/NUBP2/ERCC2/NDOR1/CIAPIN1
R-HSA-75205	Dissolution of Fibrin Clot	5/1718	0.0450429	PLG/SERPINE1/S100A10/ANXA2/SERPINF2
R-HSA-975576	N-glycan antennae elongation in the medial/trans-Golgi	8/1718	0.0466911	MGAT5/MAN2A1/MGAT2/B4GALT2/FUT3/ST6GAL1/MAN2A2/MGAT4B
R-HSA-5675221	Negative regulation of MAPK pathway	11/1718	0.0473007	MAP2K2/PPP5C/DUSP9/DUSP6/HRAS/PPP2R1A/DUSP16/UBC/BRAF/UBA52/YWHAB
R-HSA-5696398	Nucleotide Excision Repair	25/1718	0.0477895	POLR2L/GPS1/POLR2E/ACTB/PRPF19/POLD1/POLD2/MCRS1/POLR2F/POLE/XAB2/ERCC2/INO80E/POLR2J/ISY1-RAB43/UBC/POLR2A/RUVBL1/RPA2/POLR2G/PARP1/RAD23A/UBA52/POLR2I/COPS7B
R-HSA-187037	Signaling by NTRK1 (TRKA)	19/1718	0.0488084	AP2M1/MAP2K2/AP2S1/DNM2/AP2A1/MAPK12/MAPKAPK2/RIT1/DUSP6/SHC1/HRAS/PPP2R1A/ADORA2A/PLCG1/BRAF/GRB2/RPS6KA1/RAPGEF1/YWHAB
R-HSA-5654736	Signaling by FGFR1	13/1718	0.0497588	FGFR1/FGFRL1/FLRT3/SHC1/SPRY2/HRAS/PPP2R1A/UBC/PLCG1/BRAF/GRB2/UBA52/SPRED2
R-HSA-380259	Loss of Nlp from mitotic centrosomes	17/1718	0.0499568	TUBB4B/TUBG1/SSNA1/ACTR1A/PLK1/DCTN1/DYNC1H1/TUBB/AKAP9/DYNLL1/PPP2R1A/YWHAG/HAUS7/CEP57/CEP63/TUBA4A/HAUS4
R-HSA-380284	Loss of proteins required for interphase microtubule organization from the centrosome	17/1718	0.0499568	TUBB4B/TUBG1/SSNA1/ACTR1A/PLK1/DCTN1/DYNC1H1/TUBB/AKAP9/DYNLL1/PPP2R1A/YWHAG/HAUS7/CEP57/CEP63/TUBA4A/HAUS4
R-HSA-9639288	Amino acids regulate mTORC1	14/1718	0.0502603	RPTOR/ATP6V0B/CASTOR2/ATP6V1F/ATP6V0C/MLST8/LAMTOR4/FLCN/NPRL3/ATP6V0D1/LAMTOR1/MTOR/FNIP1/ATP6V0E2
R-HSA-917977	Transferrin endocytosis and recycling	9/1718	0.0508482	TF/ATP6V0B/ATP6V1F/TFR2/ATP6V0C/ATP6V0D1/MCOLN1/ATP6V0E2/STEAP3
R-HSA-2024096	HS-GAG degradation	7/1718	0.0517615	GPC3/SDC1/HSPG2/SDC3/AGRN/SDC2/SDC4
R-HSA-389357	CD28 dependent PI3K/Akt signaling	7/1718	0.0517615	AKT1/MAPKAP1/MLST8/PIK3R3/AKT2/MTOR/TRIB3
R-HSA-5663213	RHO GTPases Activate WASPs and WAVEs	10/1718	0.0537028	ABL1/ARPC4/ARPC1B/ACTB/ACTG1/ARPC1A/ARPC5/ARPC2/GRB2/CYFIP1
R-HSA-3560782	Diseases associated with glycosaminoglycan metabolism	11/1718	0.0555824	GPC3/SDC1/HSPG2/CHST3/SDC3/B3GAT3/HEXB/AGRN/SDC2/B4GALT7/SDC4
R-HSA-5654743	Signaling by FGFR4	11/1718	0.0555824	KLB/SHC1/SPRY2/HRAS/FGFR4/PPP2R1A/UBC/PLCG1/BRAF/GRB2/UBA52
R-HSA-74158	RNA Polymerase III Transcription	11/1718	0.0555824	POLR2L/POLR2E/GTF3C1/POLR2F/POLR3H/GTF3C5/POLR3K/GTF3A/GTF3C2/BRF1/POLR3E
R-HSA-749476	RNA Polymerase III Abortive And Retractive Initiation	11/1718	0.0555824	POLR2L/POLR2E/GTF3C1/POLR2F/POLR3H/GTF3C5/POLR3K/GTF3A/GTF3C2/BRF1/POLR3E
R-HSA-5609975	Diseases associated with glycosylation precursor biosynthesis	6/1718	0.0567782	GFPT1/GNE/CTSA/DPM2/PGM1/MPI
R-HSA-73780	RNA Polymerase III Chain Elongation	6/1718	0.0567782	POLR2L/POLR2E/POLR2F/POLR3H/POLR3K/POLR3E
R-HSA-8963889	Assembly of active LPL and LIPC lipase complexes	6/1718	0.0567782	FURIN/LIPC/APOC2/LMF2/PCSK6/APOA5
R-HSA-8963898	Plasma lipoprotein assembly	6/1718	0.0567782	APOC3/A2M/P4HB/MTTP/APOC2/APOA2
R-HSA-1368108	BMAL1:CLOCK,NPAS2 activates circadian gene expression	8/1718	0.0573098	BHLHE40/SERPINE1/NAMPT/PPARA/CARM1/RXRA/F7/CREBBP
R-HSA-1538133	G0 and Early G1	8/1718	0.0573098	MYBL2/E2F1/RBL2/E2F4/CDC6/CDC25A/TFDP1/CCNE1
R-HSA-1500931	Cell-Cell communication	28/1718	0.057321	FLNA/SPTAN1/VASP/ACTN1/CDH1/ACTN4/PLEC/ACTB/CD151/ACTG1/F11R/ACTN3/ANG/PXN/CLDN12/CTNND1/JUP/FLNC/NECTIN1/DST/CLDN1/CTNNA1/SIRPA/CDH9/GRB2/SPTBN1/NECTIN2/CLDN6
R-HSA-381042	PERK regulates gene expression	9/1718	0.0610088	KHSRP/EIF2S3/HERPUD1/IGFBP1/DDIT3/EXOSC5/EIF2AK3/CEBPG/ATF3
R-HSA-69190	DNA strand elongation	9/1718	0.0610088	MCM5/POLD1/POLD2/MCM2/FEN1/MCM7/GINS4/CDC45/RPA2
R-HSA-73863	RNA Polymerase I Transcription Termination	9/1718	0.0610088	POLR2L/POLR2E/CAVIN1/POLR1A/POLR2F/UBTF/ERCC2/CD3EAP/TAF1C
R-HSA-200425	Import of palmitoyl-CoA into the mitochondrial matrix	5/1718	0.0610372	PRKAB2/CPT1A/RXRA/ACACB/ACACA
R-HSA-399955	SEMA3A-Plexin repulsion signaling by inhibiting Integrin adhesion	5/1718	0.0610372	PLXNA1/TLN1/PLXNA2/PIP5K1C/FES
R-HSA-9027284	Erythropoietin activates RAS	5/1718	0.0610372	SHC1/EPO/HRAS/GRB2/RAPGEF1
R-HSA-174437	Removal of the Flap Intermediate from the C-strand	4/1718	0.0627953	POLD1/POLD2/FEN1/RPA2
R-HSA-399997	Acetylcholine regulates insulin secretion	4/1718	0.0627953	GNA11/PLCB1/PRKCA/PLCB3
R-HSA-937042	IRAK2 mediated activation of TAK1 complex	4/1718	0.0627953	TAB3/UBC/UBA52/TAB1
R-HSA-975578	Reactions specific to the complex N-glycan synthesis pathway	4/1718	0.0627953	MAN2A1/MGAT2/FUT3/MAN2A2
R-HSA-176187	Activation of ATR in response to replication stress	10/1718	0.0633772	MCM5/MCM2/MCM7/MCM10/CDC6/CDC25A/CDC45/ORC1/RAD9A/RPA2
R-HSA-3299685	Detoxification of Reactive Oxygen Species	10/1718	0.0633772	GSTP1/GPX1/CYBA/SOD1/SOD2/P4HB/ERO1A/GPX2/CYCS/GPX3
R-HSA-73856	RNA Polymerase II Transcription Termination	16/1718	0.0639494	ALYREF/SNRPB/U2AF2/DDX39A/RNPS1/CPSF1/SRSF2/LSM10/DHX38/THOC5/ZC3H11A/SRSF9/CPSF4/CSTF2/SYMPK/SRSF5
R-HSA-166663	Initial triggering of complement	7/1718	0.0644277	MBL2/C4B/CFB/C3/C4A/C2/C1R
R-HSA-6784531	tRNA processing in the nucleus	14/1718	0.0653269	NUP62/ELAC2/NUP188/POP7/CPSF1/POM121/XPOT/RAE1/CPSF4/CSTF2/POP1/NUP50/POP5/RPP21
R-HSA-8854518	AURKA Activation by TPX2	17/1718	0.0702687	TUBB4B/TUBG1/SSNA1/ACTR1A/PLK1/DCTN1/DYNC1H1/TUBB/AKAP9/DYNLL1/PPP2R1A/YWHAG/HAUS7/CEP57/CEP63/TUBA4A/HAUS4
R-HSA-110320	Translesion Synthesis by POLH	6/1718	0.0720723	NPLOC4/UFD1/UBC/VCP/RPA2/UBA52
R-HSA-1362277	Transcription of E2F targets under negative control by DREAM complex	6/1718	0.0720723	E2F1/RBL2/E2F4/CDC6/CDC25A/TFDP1
R-HSA-8964043	Plasma lipoprotein clearance	9/1718	0.0723765	AP2M1/AP2S1/AP2A1/LIPA/NR1H2/LIPC/SOAT2/LDLRAP1/NPC2
R-HSA-9033241	Peroxisomal protein import	15/1718	0.0728592	PHYH/EPHX2/AGXT/HMGCL/EHHADH/UBC/HACL1/AMACR/TYSND1/UBA52/ACAA1/USP9X/IDE/PEX14/PIPOX
R-HSA-72187	mRNA 3'-end processing	14/1718	0.0738803	ALYREF/U2AF2/DDX39A/RNPS1/CPSF1/SRSF2/DHX38/THOC5/ZC3H11A/SRSF9/CPSF4/CSTF2/SYMPK/SRSF5
R-HSA-111465	Apoptotic cleavage of cellular proteins	10/1718	0.0741046	SPTAN1/CDH1/LMNA/PLEC/BCAP31/ADD1/TJP2/VIM/DSG2/ACIN1
R-HSA-5696394	DNA Damage Recognition in GG-NER	10/1718	0.0741046	GPS1/ACTB/MCRS1/INO80E/UBC/RUVBL1/PARP1/RAD23A/UBA52/COPS7B
R-HSA-5655253	Signaling by FGFR2 in disease	11/1718	0.0748974	POLR2L/POLR2E/POLR2F/GTF2F1/POLR2J/HRAS/PLCG1/POLR2A/POLR2G/GRB2/POLR2I
R-HSA-3108232	SUMO E3 ligases SUMOylate target proteins	37/1718	0.0759773	RANGAP1/TRIM28/INCENP/CBX2/DDX17/NUP62/CTBP1/PPARA/DNMT1/NUP188/NR1H4/BIRC5/HDAC7/NR1H2/TP53/RXRA/DNMT3B/POM121/L3MBTL2/NCOR2/SAFB/DAXX/WRN/H4C14/RAE1/AURKB/IKBKG/MTA1/PARP1/CBX4/CDCA8/PIAS4/CDKN2A/NUP50/CREBBP/PARK7/PPARG
R-HSA-1592230	Mitochondrial biogenesis	21/1718	0.0772595	PRKAB2/GLUD1/ACSS2/HCFC1/POLRMT/ATP5F1D/PPARA/DNAJC11/MAPK12/ATP5ME/CARM1/SOD2/RXRA/MTX1/ATP5MC3/CYCS/TWNK/ESRRA/CALM1/TMEM11/CREBBP
R-HSA-2990846	SUMOylation	38/1718	0.0781832	RANGAP1/TRIM28/INCENP/CBX2/DDX17/NUP62/CTBP1/PPARA/DNMT1/NUP188/NR1H4/BIRC5/HDAC7/NR1H2/TP53/RXRA/DNMT3B/POM121/L3MBTL2/NCOR2/SAFB/DAXX/WRN/SAE1/H4C14/RAE1/AURKB/IKBKG/MTA1/PARP1/CBX4/CDCA8/PIAS4/CDKN2A/NUP50/CREBBP/PARK7/PPARG
R-HSA-2032785	YAP1- and WWTR1 (TAZ)-stimulated gene expression	5/1718	0.0798241	CCN2/TEAD2/GATA4/TEAD4/TEAD3
R-HSA-430039	mRNA decay by 5' to 3' exoribonuclease	5/1718	0.0798241	LSM4/EDC4/XRN1/LSM3/LSM7
R-HSA-5099900	WNT5A-dependent internalization of FZD4	5/1718	0.0798241	AP2M1/AP2S1/CLTB/AP2A1/PRKCA
R-HSA-5637810	Constitutive Signaling by EGFRvIII	5/1718	0.0798241	CDC37/SHC1/HRAS/PLCG1/GRB2
R-HSA-5637812	Signaling by EGFRvIII in Cancer	5/1718	0.0798241	CDC37/SHC1/HRAS/PLCG1/GRB2
R-HSA-71336	Pentose phosphate pathway	5/1718	0.0798241	G6PD/TALDO1/TKT/PGD/PRPS1
R-HSA-8875360	InlB-mediated entry of Listeria monocytogenes into host cell	5/1718	0.0798241	SH3GL1/HGS/UBC/GRB2/UBA52
R-HSA-1852241	Organelle biogenesis and maintenance	57/1718	0.0821552	TUBB6/TUBB4B/PRKAB2/TUBG1/GLUD1/ACSS2/SSNA1/HCFC1/TUBB3/ACTR1A/PLK1/POLRMT/DCTN1/ATP5F1D/PPARA/DNAJC11/TUBA1C/MAPK12/ATP5ME/DYNLRB1/DYNC1H1/CARM1/TUBB/SMO/SOD2/CCT3/WDR34/AKAP9/DYNLL1/HDAC6/MKKS/TUBA1B/RXRA/TUBB2A/PPP2R1A/YWHAG/EXOC7/MTX1/ATP5MC3/RAB8A/HAUS7/CYCS/EXOC4/TWNK/CEP57/TNPO1/ESRRA/DYNLL2/CEP63/CALM1/WDR19/TMEM11/CCT2/CCT5/TUBA4A/CREBBP/HAUS4
R-HSA-380972	Energy dependent regulation of mTOR by LKB1-AMPK	8/1718	0.0827954	PRKAB2/RPTOR/MLST8/LAMTOR4/STK11/TSC1/LAMTOR1/MTOR
R-HSA-5601884	PIWI-interacting RNA (piRNA) biogenesis	8/1718	0.0827954	POLR2L/POLR2E/POLR2F/POLR2J/POLR2A/POLR2G/POLR2I/TDRD6
R-HSA-2142753	Arachidonic acid metabolism	14/1718	0.0831318	GPX1/CYP1A1/PTGES2/CYP4F3/EPHX2/MAPKAPK2/HPGD/GPX4/GGT1/PON1/GPX2/PTGR2/CYP2C19/CYP2C9
R-HSA-983169	Class I MHC mediated antigen processing & presentation	70/1718	0.0841727	PSMA7/PSMC4/ELOB/BCAP31/FBXW5/THOP1/PSMC3/UBA1/UBE2S/PSMD3/PSMB3/CYBA/CCNF/ANAPC11/WSB1/FBXO2/SEC61B/PSMD8/PSMB5/CDC20/KLHL21/PSMB2/PSMD2/UBE2O/RNF4/CDC34/STUB1/PSMB4/PSMB6/FZR1/UFL1/PSMC5/RNF126/KEAP1/SEC23A/TRAF7/RNF19A/SEC24A/PJA2/UBE2H/PSME3/PSMD4/UBC/SEC61A1/UBE2M/ANAPC2/UBE2L3/ITGB5/HLA-A/FBXL5/PSMB7/PSMD11/RNF213/DZIP3/MGRN1/TRIM71/PSMF1/IKBKG/FBXL4/DTX3L/UBA52/KLHL25/LONRF1/PSMA5/UBE3C/PS…
R-HSA-5620924	Intraflagellar transport	13/1718	0.0844335	TUBB6/TUBB4B/TUBB3/TUBA1C/DYNLRB1/WDR34/DYNLL1/TUBA1B/TUBB2A/TNPO1/DYNLL2/WDR19/TUBA4A
R-HSA-196849	Metabolism of water-soluble vitamins and cofactors	26/1718	0.0844691	SLC5A6/SLC19A3/SLC2A1/SLC52A2/GSTO1/NAMPT/CD320/FLAD1/ENPP1/COASY/ALDH1L2/NAPRT/AOX1/PC/MCCC1/VNN2/PARP14/ALDH1L1/MMUT/PANK3/ACACB/ENPP3/MTHFD2/LMBRD1/ACACA/NADK
R-HSA-177929	Signaling by EGFR	12/1718	0.0854196	SH3GL1/CSK/EPN1/HGS/PXN/SHC1/SPRY2/HRAS/UBC/PLCG1/GRB2/UBA52
R-HSA-110313	Translesion synthesis by Y family DNA polymerases bypasses lesions on DNA template	10/1718	0.0858996	POLD1/POLD2/NPLOC4/UFD1/POLE/USP10/UBC/VCP/RPA2/UBA52
R-HSA-2173793	Transcriptional activity of SMAD2/SMAD3:SMAD4 heterotrimer	11/1718	0.0859664	SERPINE1/SKI/E2F4/CDKN2B/UBC/NCOR2/TFDP1/PARP1/UBA52/MEN1/USP9X
R-HSA-1234158	Regulation of gene expression by Hypoxia-inducible Factor	4/1718	0.086473	EPO/ARNT/VEGFA/CREBBP
R-HSA-174414	Processive synthesis on the C-strand of the telomere	4/1718	0.086473	POLD1/POLD2/FEN1/RPA2
R-HSA-400451	Free fatty acids regulate insulin secretion	4/1718	0.086473	GNA11/ACSL4/PLCB1/PLCB3
R-HSA-5655291	Signaling by FGFR4 in disease	4/1718	0.086473	HRAS/FGFR4/PLCG1/GRB2
R-HSA-68689	CDC6 association with the ORC:origin complex	4/1718	0.086473	E2F1/CDC6/ORC1/E2F2
R-HSA-71288	Creatine metabolism	4/1718	0.086473	SLC6A8/GAMT/GATM/CKB
R-HSA-9014325	TICAM1,TRAF6-dependent induction of TAK1 complex	4/1718	0.086473	TAB3/UBC/UBA52/TAB1
R-HSA-983168	Antigen processing: Ubiquitination & Proteasome degradation	59/1718	0.0887118	PSMA7/PSMC4/ELOB/FBXW5/THOP1/PSMC3/UBA1/UBE2S/PSMD3/PSMB3/CCNF/ANAPC11/WSB1/FBXO2/PSMD8/PSMB5/CDC20/KLHL21/PSMB2/PSMD2/UBE2O/RNF4/CDC34/STUB1/PSMB4/PSMB6/FZR1/UFL1/PSMC5/RNF126/KEAP1/TRAF7/RNF19A/PJA2/UBE2H/PSME3/PSMD4/UBC/UBE2M/ANAPC2/UBE2L3/FBXL5/PSMB7/PSMD11/RNF213/DZIP3/MGRN1/TRIM71/PSMF1/FBXL4/DTX3L/UBA52/KLHL25/LONRF1/PSMA5/UBE3C/PSMC2/ZNRF1/PSMD1
R-HSA-2029480	Fcgamma receptor (FCGR) dependent phagocytosis	19/1718	0.0899304	MYH9/ABL1/ARPC4/ARPC1B/ACTB/CFL1/ACTG1/LIMK1/MYO9B/ARPC1A/ITPR2/MYO1C/VAV2/ARPC5/PLCG1/ARPC2/GRB2/NF2/CYFIP1
R-HSA-9614085	FOXO-mediated transcription	15/1718	0.0909969	RBL2/TXNIP/AKT1/IGFBP1/SOD2/DDIT3/STK11/BTG1/YWHAG/CCNG2/FOXO3/BCL6/AKT2/YWHAB/CREBBP
R-HSA-1643713	Signaling by EGFR in Cancer	7/1718	0.0948918	CDC37/SHC1/HRAS/UBC/PLCG1/GRB2/UBA52
R-HSA-211981	Xenobiotics	7/1718	0.0948918	CYP1A1/CYP3A5/CYP3A7/ARNT/AHR/CYP2C19/CYP2C9
R-HSA-400685	Sema4D in semaphorin signaling	7/1718	0.0948918	MYH9/MYL6/LIMK1/RHOC/MYH14/ARHGEF11/MYL12B
R-HSA-1483249	Inositol phosphate metabolism	12/1718	0.0966809	ITPK1/PLCB1/IP6K1/PLCG1/ITPKA/PLCD3/INPP5A/PLCB3/CALM1/INPPL1/IMPA2/OCRL
R-HSA-6804758	Regulation of TP53 Activity through Acetylation	8/1718	0.0976795	GATAD2A/MBD3/MTA2/AKT1/PIN1/TP53/BRPF1/AKT2
R-HSA-3899300	SUMOylation of transcription cofactors	11/1718	0.0979864	TRIM28/CBX2/DDX17/CTBP1/NCOR2/SAFB/DAXX/CBX4/PIAS4/CREBBP/PARK7
R-HSA-4615885	SUMOylation of DNA replication proteins	11/1718	0.0979864	RANGAP1/INCENP/NUP62/NUP188/BIRC5/POM121/RAE1/AURKB/CDCA8/PIAS4/NUP50
R-HSA-5654741	Signaling by FGFR3	10/1718	0.098766	FGFR3/SHC1/SPRY2/HRAS/PPP2R1A/UBC/PLCG1/BRAF/GRB2/UBA52
R-HSA-432720	Lysosome Vesicle Biogenesis	9/1718	0.098783	AP1B1/CLTB/HGS/DNM2/ARRB1/AP1M1/APP/AP1S1/ARF1
R-HSA-9615710	Microautophagy	9/1718	0.098783	PLIN2/PLIN3/HDAC6/VIM/CHMP4B/UBC/VPS37B/UBA52/PARK7
R-HSA-1362300	Transcription of E2F targets under negative control by p107 (RBL1) and p130 (RBL2) in complex with HDAC1	5/1718	0.101318	MYBL2/E2F1/RBL2/E2F4/TFDP1
R-HSA-156711	Polo-like kinase mediated events	5/1718	0.101318	MYBL2/PLK1/PKMYT1/FOXM1/CDC25A
R-HSA-159418	Recycling of bile acids and salts	5/1718	0.101318	SLCO1B3/ALB/SLCO1A2/NR1H4/RXRA
R-HSA-399954	Sema3A PAK dependent Axon repulsion	5/1718	0.101318	CFL1/PLXNA1/PLXNA2/LIMK1/FES
R-HSA-399956	CRMPs in Sema3A signaling	5/1718	0.101318	PLXNA1/PLXNA2/DPYSL2/FES/CDK5
R-HSA-9614657	FOXO-mediated transcription of cell death genes	5/1718	0.101318	DDIT3/STK11/FOXO3/BCL6/CREBBP
R-HSA-156580	Phase II - Conjugation of compounds	23/1718	0.101449	GSTA1/GSTP1/SULT2A1/ACSM2B/UGT2B4/ACSM2A/UGT2B11/SULT1C2/GSTO1/GSTA2/MAT1A/GCLM/GSTA4/GGT1/TRMT112/UGDH/AHCY/COMT/ESD/AKR1A1/SULT1C4/PODXL2/MAT2A
R-HSA-1474244	Extracellular matrix organization	57/1718	0.10438	P4HA1/PLG/PLOD2/FURIN/ACTN1/FGG/CDH1/PLEC/SDC1/FGA/SERPINE1/CD151/COL11A1/PLOD3/FGB/TGFB1/PPIB/CAPNS1/F11R/FN1/CEACAM1/A2M/CAPN1/HSPG2/SH3PXD2A/ITGA1/DAG1/MMP15/P4HB/CAPN15/SDC3/SERPINH1/LTBP1/MMP14/PRKCA/ADAM15/CAPN2/COL26A1/COL14A1/ITGA5/DST/AGRN/SDC2/CAPN12/ICAM3/BSG/APP/PHYKPL/COLGALT1/LAMA4/ITGB5/LOX/ITGAE/TTR/CTSD/ICAM1/SDC4
R-HSA-2151201	Transcriptional activation of mitochondrial biogenesis	13/1718	0.106364	GLUD1/ACSS2/HCFC1/POLRMT/PPARA/CARM1/SOD2/RXRA/CYCS/TWNK/ESRRA/CALM1/CREBBP
R-HSA-6807004	Negative regulation of MET activity	6/1718	0.108969	SH3GL1/HGS/UBC/GRB2/UBA52/PTPN1
R-HSA-8854214	TBC/RABGAPs	11/1718	0.110954	RAB5C/TBC1D16/RAB35/OPTN/RAB11B/RAB8A/TSC1/TBC1D13/RAB6A/GGA1/RAB5B
R-HSA-110373	Resolution of AP sites via the multiple-nucleotide patch replacement pathway	7/1718	0.11265	POLD1/POLD2/BPHL/POLE/FEN1/RPA2/PARP1
R-HSA-2173788	Downregulation of TGF-beta receptor signaling	7/1718	0.11265	PPP1CA/TGFB1/STUB1/TGFBR2/STRAP/UBC/UBA52
R-HSA-425410	Metal ion SLC transporters	7/1718	0.11265	CP/SLC39A14/SLC39A5/SLC30A10/SLC39A3/SLC11A2/SLC31A1
R-HSA-1474151	Tetrahydrobiopterin (BH4) synthesis, recycling, salvage and regulation	4/1718	0.113787	SPR/AKT1/GCHFR/CALM1
R-HSA-170968	Frs2-mediated activation	4/1718	0.113787	MAP2K2/BRAF/RAPGEF1/YWHAB
R-HSA-264870	Caspase-mediated cleavage of cytoskeletal proteins	4/1718	0.113787	SPTAN1/PLEC/ADD1/VIM
R-HSA-4641265	Repression of WNT target genes	4/1718	0.113787	TLE5/CTBP1/TLE1/TLE2
R-HSA-5689877	Josephin domain DUBs	4/1718	0.113787	UBC/VCP/RAD23A/UBA52
R-HSA-8866427	VLDLR internalisation and degradation	4/1718	0.113787	AP2M1/AP2S1/AP2A1/NR1H2
R-HSA-9634600	Regulation of glycolysis by fructose 2,6-bisphosphate metabolism	4/1718	0.113787	PFKFB4/PPP2R1A/PFKFB3/PFKFB2
R-HSA-156590	Glutathione conjugation	9/1718	0.11381	GSTA1/GSTP1/GSTO1/GSTA2/GCLM/GSTA4/GGT1/ESD/AKR1A1
R-HSA-2022928	HS-GAG biosynthesis	8/1718	0.113969	GPC3/SDC1/HSPG2/SDC3/HS6ST1/AGRN/SDC2/SDC4
R-HSA-5654733	Negative regulation of FGFR4 signaling	8/1718	0.113969	KLB/SPRY2/FGFR4/PPP2R1A/UBC/BRAF/GRB2/UBA52
R-HSA-68877	Mitotic Prometaphase	39/1718	0.114177	NUDC/TUBB6/RANGAP1/TUBB4B/TUBG1/INCENP/SSNA1/TUBB3/ACTR1A/PLK1/DCTN1/RCC2/CDCA5/TUBA1C/CDC20/DYNC1H1/TUBB/AKAP9/MAD1L1/DYNLL1/BIRC5/TUBA1B/CENPO/TUBGCP2/TUBB2A/PPP2R1A/YWHAG/MZT2B/NUMA1/CENPM/HAUS7/AURKB/CEP57/CDCA8/DYNLL2/CEP63/KIF2C/TUBA4A/HAUS4
R-HSA-2559583	Cellular Senescence	38/1718	0.118472	H1-2/H2BC12/HMGA1/MAP4K4/ID1/E2F1/CBX2/H1-0/H2AX/H2AC18/ANAPC11/H3-3B/MAP2K3/EHMT2/MAPKAPK2/ERF/FZR1/HIRA/MINK1/TP53/CDKN2B/ATM/UBC/ANAPC2/E2F2/CBX6/TFDP1/CCNE1/EHMT1/H4C14/RPS6KA1/JUN/CBX4/UBN1/UBA52/ACD/CDKN2A/LOC102724334
R-HSA-449147	Signaling by Interleukins	84/1718	0.118723	PSMA7/PSMC4/IRAK1/BCL2L1/CNN2/SDC1/SMARCA4/CFL1/CSF3R/IL6ST/TGFB1/FSCN1/OSMR/PSMC3/PSMD3/PSMB3/FN1/TAB3/GSTO1/BOLA2B/GSTA2/PSMD8/SOD1/PSMB5/PSMB2/CCND1/MAP2K3/AKT1/PSMD2/MAPKAPK2/TALDO1/SOD2/PSMB4/PSMB6/P4HB/DUSP6/PSMC5/VIM/BIRC5/IL1RAP/IL17RB/STAT2/SHC1/ANXA2/TNIP2/LIF/PSME3/TP53/PSMD4/IL13RA1/HNRNPF/MIF/PDCD4/PPP2R1A/CCL20/IL27RA/APP/TOLLIP/UBC/PIK3R3/PSMB7/PSMD11/GRB2/PSMF1/RPS6KA1/IL6R/JAK1/I…
R-HSA-72202	Transport of Mature Transcript to Cytoplasm	18/1718	0.121325	ALYREF/U2AF2/NUP62/DDX39A/RNPS1/NUP188/CPSF1/SRSF2/POM121/DHX38/THOC5/ZC3H11A/RAE1/SRSF9/CPSF4/SYMPK/NUP50/SRSF5
R-HSA-75153	Apoptotic execution phase	12/1718	0.121757	H1-2/SPTAN1/CDH1/LMNA/PLEC/BCAP31/H1-0/ADD1/TJP2/VIM/DSG2/ACIN1
R-HSA-416993	Trafficking of GluR2-containing AMPA receptors	5/1718	0.125361	AP2M1/AP2S1/AP2A1/TSPAN7/PRKCA
R-HSA-450385	Butyrate Response Factor 1 (BRF1) binds and destabilizes mRNA	5/1718	0.125361	AKT1/MAPKAPK2/EXOSC5/XRN1/YWHAB
R-HSA-450513	Tristetraprolin (TTP, ZFP36) binds and destabilizes mRNA	5/1718	0.125361	MAPKAPK2/EXOSC5/XRN1/TNPO1/YWHAB
R-HSA-9018677	Biosynthesis of DHA-derived SPMs	5/1718	0.125361	CYP1A1/EPHX2/HPGD/GPX4/CYP2C9
R-HSA-140837	Intrinsic Pathway of Fibrin Clot Formation	6/1718	0.130422	SERPIND1/SERPINC1/KNG1/SERPING1/A2M/SERPINA5
R-HSA-2979096	NOTCH2 Activation and Transmission of Signal to the Nucleus	6/1718	0.130422	MDK/JAG1/UBC/CNTN1/UBA52/PSENEN
R-HSA-3296482	Defects in vitamin and cofactor metabolism	6/1718	0.130422	CD320/PC/MCCC1/MMUT/LMBRD1/ACACA
R-HSA-9609523	Insertion of tail-anchored proteins into the endoplasmic reticulum membrane	6/1718	0.130422	SGTA/SEC61B/GET3/GET4/APP/BAG6
R-HSA-5673000	RAF activation	8/1718	0.131622	PHB/MAP3K11/MAP2K2/HRAS/PPP2R1A/BRAF/CALM1/YWHAB
R-HSA-164952	The role of Nef in HIV-1 replication and disease pathogenesis	7/1718	0.132019	AP2M1/AP1B1/AP2S1/AP2A1/AP1M1/AP1S1/ARF1
R-HSA-380994	ATF4 activates genes in response to endoplasmic reticulum stress	7/1718	0.132019	KHSRP/HERPUD1/IGFBP1/DDIT3/EXOSC5/CEBPG/ATF3
R-HSA-421270	Cell-cell junction organization	14/1718	0.13998	CDH1/ACTB/ACTG1/F11R/ANG/CLDN12/CTNND1/JUP/NECTIN1/CLDN1/CTNNA1/CDH9/NECTIN2/CLDN6
R-HSA-1358803	Downregulation of ERBB2:ERBB3 signaling	4/1718	0.14434	AKT1/UBC/UBA52/AKT2
R-HSA-203615	eNOS activation	4/1718	0.14434	SPR/AKT1/DDAH2/CALM1
R-HSA-5140745	WNT5A-dependent internalization of FZD2, FZD5 and ROR2	4/1718	0.14434	AP2M1/AP2S1/CLTB/AP2A1
R-HSA-5210891	Uptake and function of anthrax toxins	4/1718	0.14434	FURIN/MAP2K2/MAP2K3/CALM1
R-HSA-211859	Biological oxidations	42/1718	0.146816	GSTA1/GSTP1/SULT2A1/CYP1A1/ACSM2B/UGT2B4/ACSM2A/ACSS2/CYP3A5/CYP51A1/UGT2B11/SULT1C2/GSTO1/CYP4F12/CYP4F3/GSTA2/BPHL/MAT1A/EPHX1/CYP3A7/GCLM/NR1H4/GSTA4/GGT1/RXRA/TRMT112/UGDH/AHCY/COMT/ESD/AKR1A1/ARNT/SMOX/AHR/SULT1C4/CYP2C19/POR/PODXL2/MAT2A/CYP26B1/CYP2C9/ADH6
R-HSA-400253	Circadian Clock	15/1718	0.147714	BHLHE40/PPP1CA/SERPINE1/RAI1/NAMPT/CPT1A/PPARA/CARM1/NFIL3/RXRA/UBC/RBM4/UBA52/F7/CREBBP
R-HSA-6804756	Regulation of TP53 Activity through Phosphorylation	19/1718	0.148614	NOC2L/PRKAB2/TAF6/PIN1/TP53/STK11/ATM/TAF1/UBC/RAD9A/NUAK1/TP53INP1/RPA2/WRN/AURKB/TAF15/CDK5/TAF7/UBA52
R-HSA-1839126	FGFR2 mutant receptor activation	8/1718	0.15058	POLR2L/POLR2E/POLR2F/GTF2F1/POLR2J/POLR2A/POLR2G/POLR2I
R-HSA-389356	CD28 co-stimulation	8/1718	0.15058	AKT1/MAPKAP1/MLST8/PIK3R3/GRB2/AKT2/MTOR/TRIB3
R-HSA-445989	TAK1 activates NFkB by phosphorylation and activation of IKKs complex	8/1718	0.15058	IRAK1/TAB3/APP/UBC/IKBKG/UBA52/NKIRAS2/TAB1
R-HSA-1368082	RORA activates gene expression	5/1718	0.151739	CPT1A/PPARA/CARM1/RXRA/CREBBP
R-HSA-5675482	Regulation of necroptotic cell death	5/1718	0.151739	TRAF2/TNFSF10/UBC/UBA52/TNFRSF10B
R-HSA-1614635	Sulfur amino acid metabolism	7/1718	0.152912	SLC25A10/MAT1A/ADI1/CTH/AHCY/CBS/GOT2
R-HSA-2173795	Downregulation of SMAD2/3:SMAD4 transcriptional activity	6/1718	0.153714	SKI/UBC/NCOR2/PARP1/UBA52/USP9X
R-HSA-450321	JNK (c-Jun kinases) phosphorylation and activation mediated by activated human TAK1	6/1718	0.153714	IRAK1/TAB3/UBC/IKBKG/UBA52/TAB1
R-HSA-73980	RNA Polymerase III Transcription Termination	6/1718	0.153714	POLR2L/POLR2E/POLR2F/POLR3H/POLR3K/POLR3E
R-HSA-2500257	Resolution of Sister Chromatid Cohesion	25/1718	0.154047	NUDC/TUBB6/RANGAP1/TUBB4B/INCENP/TUBB3/PLK1/RCC2/CDCA5/TUBA1C/CDC20/DYNC1H1/MAD1L1/DYNLL1/BIRC5/TUBA1B/CENPO/TUBB2A/PPP2R1A/CENPM/AURKB/CDCA8/DYNLL2/KIF2C/TUBA4A
R-HSA-6811440	Retrograde transport at the Trans-Golgi-Network	11/1718	0.155382	RAB43/PLIN3/COG6/GOLGA4/NAPA/NAA38/ARL1/STX10/GCC2/RAB6A/TMF1
R-HSA-212165	Epigenetic regulation of gene expression	29/1718	0.157634	H2BC12/POLR2L/GATAD2A/UHRF1/POLR2E/MYBBP1A/ACTB/POLR1A/MBD3/H2AX/H2AC18/MTA2/DNMT1/POLR2F/H3-3B/EHMT2/UBTF/MYO1C/ERCC2/CD3EAP/KAT2A/DNMT3B/PHF19/SUV39H1/TAF1C/H4C14/SAP130/MTA1/LOC102724334
R-HSA-73933	Resolution of Abasic Sites (AP sites)	9/1718	0.165815	POLD1/POLD2/BPHL/POLE/FEN1/NTHL1/RPA2/PARP1/MPG
R-HSA-8955332	Carboxyterminal post-translational modifications of tubulin	9/1718	0.165815	TUBB6/TUBB4B/TTLL12/TUBB3/TUBA1C/TUBA1B/TUBB2A/TTLL7/TUBA4A
R-HSA-211897	Cytochrome P450 - arranged by substrate type	14/1718	0.16753	CYP1A1/CYP3A5/CYP51A1/CYP4F12/CYP4F3/CYP3A7/NR1H4/RXRA/ARNT/AHR/CYP2C19/POR/CYP26B1/CYP2C9
R-HSA-9009391	Extra-nuclear estrogen signaling	16/1718	0.16773	PRMT1/HSPB1/SPHK1/GNAI2/CCND1/AKT1/GNB2/SHC1/S1PR3/HRAS/GNB1/GNG5/PIK3R3/FOXO3/AKT2/CALM1
R-HSA-165054	Rev-mediated nuclear export of HIV RNA	8/1718	0.170769	RANGAP1/RCC1/NUP62/NUP188/RANBP1/POM121/RAE1/NUP50
R-HSA-5663084	Diseases of carbohydrate metabolism	8/1718	0.170769	PPP1R3C/GBE1/TALDO1/G6PC3/UBC/UBA52/GYS1/DCXR
R-HSA-1227986	Signaling by ERBB2	11/1718	0.171939	CDC37/AKT1/STUB1/PRKCA/SHC1/HRAS/UBC/PLCG1/GRB2/UBA52/AKT2
R-HSA-390918	Peroxisomal lipid metabolism	7/1718	0.175222	PHYH/EHHADH/ABCD1/HACL1/AMACR/ACBD5/ACAA1
R-HSA-5654732	Negative regulation of FGFR3 signaling	7/1718	0.175222	FGFR3/SPRY2/PPP2R1A/UBC/BRAF/GRB2/UBA52
R-HSA-194315	Signaling by Rho GTPases	81/1718	0.175953	FLNA/NUDC/H2BC12/TUBB6/MYH9/RANGAP1/TUBB4B/ARHGDIA/ABL1/CDH1/BCR/FAM13A/ARPC4/ARPC1B/ACTB/CFL1/INCENP/KLC2/ACTG1/MYL6/TUBB3/PLK1/CYBA/H2AX/H2AC18/A2M/PFN1/RCC2/DVL1/LIMK1/MYO9B/ARPC1A/TUBA1C/CDC20/H3-3B/ARHGEF1/ARHGEF18/DYNC1H1/MAD1L1/DYNLL1/TAX1BP3/CTTN/BIRC5/VAV2/DVL3/RHOC/MYH14/PRKCA/ARHGEF11/TUBA1B/PIN1/ARPC5/MYL12B/CENPO/RHOT2/TUBB2A/PPP2R1A/CTNNA1/YWHAG/ARPC2/PKN1/RHOD/RALBP1/PKN3/H4C14/CEN…
R-HSA-162658	Golgi Cisternae Pericentriolar Stack Reorganization	4/1718	0.177661	PLK1/RAB1B/USO1/GORASP1
R-HSA-169893	Prolonged ERK activation events	4/1718	0.177661	MAP2K2/BRAF/RAPGEF1/YWHAB
R-HSA-177504	Retrograde neurotrophin signalling	4/1718	0.177661	AP2M1/AP2S1/DNM2/AP2A1
R-HSA-198323	AKT phosphorylates targets in the cytosol	4/1718	0.177661	AKT1S1/AKT1/GSK3A/AKT2
R-HSA-418359	Reduction of cytosolic Ca++ levels	4/1718	0.177661	ATP2A2/SRI/CALM1/ATP2B4
R-HSA-6803205	TP53 regulates transcription of several additional cell death genes whose specific roles in p53-dependent apoptosis remain uncertain	4/1718	0.177661	NDRG1/BIRC5/TP53/BCL6
R-HSA-6804116	TP53 Regulates Transcription of Genes Involved in G1 Cell Cycle Arrest	4/1718	0.177661	E2F1/ARID3A/TP53/CCNE1
R-HSA-69166	Removal of the Flap Intermediate	4/1718	0.177661	POLD1/POLD2/FEN1/RPA2
R-HSA-8941856	RUNX3 regulates NOTCH signaling	4/1718	0.177661	JAG1/KAT2A/MAML1/CREBBP
R-HSA-8964539	Glutamate and glutamine metabolism	4/1718	0.177661	GLUD1/GOT2/PYCR3/GLS
R-HSA-379716	Cytosolic tRNA aminoacylation	6/1718	0.178683	VARS1/FARSA/AIMP2/DARS1/WARS1/KARS1
R-HSA-75876	Synthesis of very long-chain fatty acyl-CoAs	6/1718	0.178683	ELOVL6/ACSL1/ACSL4/TECR/ELOVL1/HSD17B12
R-HSA-8876725	Protein methylation	5/1718	0.180192	EEF1A1/RPS2/VCP/ETFB/CALM1
R-HSA-9018678	Biosynthesis of specialized proresolving mediators (SPMs)	5/1718	0.180192	CYP1A1/EPHX2/HPGD/GPX4/CYP2C9
R-HSA-5250913	Positive epigenetic regulation of rRNA expression	21/1718	0.181294	H2BC12/POLR2L/GATAD2A/POLR2E/MYBBP1A/ACTB/POLR1A/MBD3/H2AX/H2AC18/MTA2/POLR2F/H3-3B/EHMT2/MYO1C/CD3EAP/KAT2A/TAF1C/H4C14/MTA1/LOC102724334
R-HSA-8856825	Cargo recognition for clathrin-mediated endocytosis	21/1718	0.181294	TF/AP2M1/GPS1/SH3GL1/AGTR1/EPN1/AP2S1/CLTB/HGS/GRK2/AP2A1/ARRB1/DAB2/UBC/SLC2A8/GRB2/LDLRAP1/NEDD8/UBA52/SYT1/COPS7B
R-HSA-3928665	EPH-ephrin mediated repulsion of cells	11/1718	0.189304	EFNA1/AP2M1/ACTB/EPHA2/ACTG1/AP2S1/CLTB/EPHB4/AP2A1/VAV2/PSENEN
R-HSA-3214858	RMTs methylate histone arginines	16/1718	0.19542	SMARCA4/PRMT1/H2AX/H2AC18/WDR77/CCND1/CARM1/PRMT7/RPS2/SMARCD2/H4C14/PRMT5/SMARCB1/ARID1B/WDR5/SMARCC1
R-HSA-8852135	Protein ubiquitination	16/1718	0.19542	H2BC12/USP5/RNF40/UBA1/UBE2S/CDC34/UBE2H/HLTF/UBC/VCP/UBE2L3/HLA-A/PAF1/UBA52/USP9X/PEX14
R-HSA-9006931	Signaling by Nuclear Receptors	54/1718	0.198202	H2BC12/POLR2L/POLR2E/PRMT1/HSPB1/SCD/H2AX/H2AC18/GPAM/CPT1A/SPHK1/GNAI2/POLR2F/RDH11/H3-3B/CCND1/PPP5C/AKT1/GTF2F1/CARM1/GNB2/CXXC5/POLR2J/SHC1/FKBP4/NR1H2/S1PR3/HRAS/RXRA/GNB1/GPS2/PDK1/GNG5/POLR2A/PIK3R3/EEPD1/NCOR2/APOC2/JUND/H4C14/POLR2G/JUN/CTSD/FOXO3/GTF2A2/AKT2/CALM1/CYP26B1/POLR2I/LOC102724334/AXIN1/CREBBP/PDK3/KDM3A
R-HSA-8939211	ESR-mediated signaling	41/1718	0.199969	H2BC12/POLR2L/POLR2E/PRMT1/HSPB1/H2AX/H2AC18/GPAM/SPHK1/GNAI2/POLR2F/H3-3B/CCND1/PPP5C/AKT1/GTF2F1/CARM1/GNB2/CXXC5/POLR2J/SHC1/FKBP4/S1PR3/HRAS/GNB1/GNG5/POLR2A/PIK3R3/JUND/H4C14/POLR2G/JUN/CTSD/FOXO3/GTF2A2/AKT2/CALM1/POLR2I/LOC102724334/AXIN1/CREBBP
R-HSA-210991	Basigin interactions	6/1718	0.205144	SLC7A5/SLC7A6/SLC7A11/BSG/SLC7A10/PPIL2
R-HSA-5696397	Gap-filling DNA repair synthesis and ligation in GG-NER	6/1718	0.205144	POLD1/POLD2/POLE/UBC/RPA2/UBA52
R-HSA-69273	Cyclin A/B1/B2 associated events during G2/M transition	6/1718	0.205144	PLK1/CDC25B/PKMYT1/FOXM1/CDC25A/PPP2R1A
R-HSA-9006335	Signaling by Erythropoietin	6/1718	0.205144	SHC1/EPO/HRAS/PLCG1/GRB2/RAPGEF1
R-HSA-9013507	NOTCH3 Activation and Transmission of Signal to the Nucleus	6/1718	0.205144	TACC3/JAG1/YBX1/UBC/UBA52/PSENEN
R-HSA-983170	Antigen Presentation: Folding, assembly and peptide loading of class I MHC	6/1718	0.205144	BCAP31/SEC23A/SEC24A/HLA-A/ERAP1/SEC24D
R-HSA-159231	Transport of Mature mRNA Derived from an Intronless Transcript	9/1718	0.205696	ALYREF/NUP62/NUP188/CPSF1/POM121/RAE1/CPSF4/SYMPK/NUP50
R-HSA-446219	Synthesis of substrates in N-glycan biosythesis	13/1718	0.206533	ST3GAL1/GFPT1/ST3GAL2/GNE/CTSA/PGM3/UAP1/DPM2/SLC17A5/ST6GAL1/GMPPB/TSTA3/MPI
R-HSA-110056	MAPK3 (ERK1) activation	3/1718	0.209749	IL6ST/IL6R/JAK1
R-HSA-159782	Removal of aminoterminal propeptides from gamma-carboxylated proteins	3/1718	0.209749	FURIN/PROS1/F7
R-HSA-418890	Role of second messengers in netrin-1 signaling	3/1718	0.209749	NTN1/PLCG1/TRPC1
R-HSA-428643	Organic anion transporters	3/1718	0.209749	SLC25A10/SLC17A5/SLC25A22
R-HSA-442380	Zinc influx into cells by the SLC39 gene family	3/1718	0.209749	SLC39A14/SLC39A5/SLC39A3
R-HSA-70635	Urea cycle	3/1718	0.209749	ARG1/CPS1/ASS1
R-HSA-74182	Ketone body metabolism	3/1718	0.209749	ACSS3/HMGCL/HMGCS2
R-HSA-8853334	Signaling by FGFR3 fusions in cancer	3/1718	0.209749	FGFR3/HRAS/GRB2
R-HSA-8868766	rRNA processing in the mitochondrion	3/1718	0.209749	HSD17B10/ELAC2/MRM2
R-HSA-8964058	HDL remodeling	3/1718	0.209749	ALB/APOC3/APOC2
R-HSA-9617629	Regulation of FOXO transcriptional activity by acetylation	3/1718	0.209749	TXNIP/FOXO3/CREBBP
R-HSA-202733	Cell surface interactions at the vascular wall	26/1718	0.209972	SDC1/TGFB1/PROS1/F11R/FN1/CEACAM1/JAML/TSPAN7/SDC3/SHC1/SLC7A5/ITGA5/SLC7A6/HRAS/MIF/SDC2/SLC7A11/BSG/PLCG1/SIRPA/SLC7A10/GRB2/GRB14/PPIL2/SDC4/TNFRSF10B
R-HSA-1181150	Signaling by NODAL	5/1718	0.210426	FURIN/DRAP1/PCSK6/FOXO3/ACVR2B
R-HSA-167044	Signalling to RAS	5/1718	0.210426	MAPK12/MAPKAPK2/SHC1/HRAS/GRB2
R-HSA-418217	G beta:gamma signalling through PLC beta	5/1718	0.210426	GNB2/PLCB1/GNB1/GNG5/PLCB3
R-HSA-5213460	RIPK1-mediated regulated necrosis	5/1718	0.210426	TRAF2/TNFSF10/UBC/UBA52/TNFRSF10B
R-HSA-5218859	Regulated Necrosis	5/1718	0.210426	TRAF2/TNFSF10/UBC/UBA52/TNFRSF10B
R-HSA-5625900	RHO GTPases activate CIT	5/1718	0.210426	MYH9/MYL6/RHOC/MYH14/MYL12B
R-HSA-5654719	SHC-mediated cascade:FGFR4	5/1718	0.210426	KLB/SHC1/HRAS/FGFR4/GRB2
R-HSA-8978934	Metabolism of cofactors	5/1718	0.210426	SPR/AKT1/GCHFR/COQ5/CALM1
R-HSA-193807	Synthesis of bile acids and bile salts via 27-hydroxycholesterol	4/1718	0.213238	AKR1C1/AKR1C2/NR1H4/RXRA
R-HSA-69183	Processive synthesis on the lagging strand	4/1718	0.213238	POLD1/POLD2/FEN1/RPA2
R-HSA-8956320	Nucleobase biosynthesis	4/1718	0.213238	PFAS/IMPDH1/IMPDH2/CAD
R-HSA-937039	IRAK1 recruits IKK complex	4/1718	0.213238	IRAK1/UBC/IKBKG/UBA52
R-HSA-975144	IRAK1 recruits IKK complex upon TLR7/8 or 9 stimulation	4/1718	0.213238	IRAK1/UBC/IKBKG/UBA52
R-HSA-975577	N-Glycan antennae elongation	4/1718	0.213238	MGAT5/B4GALT2/ST6GAL1/MGAT4B
R-HSA-177243	Interactions of Rev with host cellular proteins	8/1718	0.214466	RANGAP1/RCC1/NUP62/NUP188/RANBP1/POM121/RAE1/NUP50
R-HSA-2122947	NOTCH1 Intracellular Domain Regulates Transcription	10/1718	0.216886	HDAC6/HDAC7/KAT2A/MAML1/UBC/NCOR2/TLE1/TLE2/UBA52/CREBBP
R-HSA-159236	Transport of Mature mRNA derived from an Intron-Containing Transcript	15/1718	0.219672	ALYREF/U2AF2/NUP62/DDX39A/RNPS1/NUP188/SRSF2/POM121/DHX38/THOC5/ZC3H11A/RAE1/SRSF9/NUP50/SRSF5
R-HSA-450294	MAP kinase activation	13/1718	0.223497	IRAK1/TAB3/MAP2K3/MAPKAPK2/DUSP6/TNIP2/PPP2R1A/UBC/RPS6KA1/IKBKG/JUN/UBA52/TAB1
R-HSA-182971	EGFR downregulation	7/1718	0.223572	SH3GL1/EPN1/HGS/SPRY2/UBC/GRB2/UBA52
R-HSA-159234	Transport of Mature mRNAs Derived from Intronless Transcripts	9/1718	0.226975	ALYREF/NUP62/NUP188/CPSF1/POM121/RAE1/CPSF4/SYMPK/NUP50
R-HSA-5668914	Diseases of metabolism	20/1718	0.22805	PPP1R3C/GBE1/CD320/MAT1A/TALDO1/GCLM/G6PC3/GGT1/PC/PAH/UBC/AHCY/MCCC1/MMUT/UBA52/CYP26B1/LMBRD1/ACACA/GYS1/DCXR
R-HSA-983189	Kinesins	12/1718	0.234196	TUBB6/TUBB4B/KLC2/KIF18B/TUBB3/TUBA1C/KIFC1/KIF22/TUBA1B/TUBB2A/KIF2C/TUBA4A
R-HSA-73893	DNA Damage Bypass	10/1718	0.237204	POLD1/POLD2/NPLOC4/UFD1/POLE/USP10/UBC/VCP/RPA2/UBA52
R-HSA-75105	Fatty acyl-CoA biosynthesis	8/1718	0.237762	ELOVL6/ACSL1/SCD/ACSL4/TECR/ELOVL1/HSD17B12/ACACA
R-HSA-8979227	Triglyceride metabolism	8/1718	0.237762	GK/FABP1/PPP1CA/FABP3/GPAM/PLIN3/MGLL/LPIN1
R-HSA-425407	SLC-mediated transmembrane transport	45/1718	0.239263	CP/SLCO1B3/ALB/SLC43A2/SLC7A2/SLC5A6/SLC4A2/SLC2A1/SLC6A6/SLC25A10/SLCO1A2/SLC27A4/SLC38A4/SLC13A5/SLC39A14/SLCO4C1/SLC50A1/SLC7A5/SLC7A6/SLCO2B1/ARL2/SLC38A3/SLC7A11/BSG/SLC44A1/SLC39A5/SLC2A8/SLC20A1/SLC35A3/SLC44A5/SLC7A10/SLC16A7/SLC1A5/SLC17A5/SLC30A10/SLC47A1/SLC39A3/SLC25A22/SLC22A18/SLC22A7/SLC11A2/SRI/CALM1/SLC9A1/SLC31A1
R-HSA-157579	Telomere Maintenance	16/1718	0.240662	H2BC12/RUVBL2/POLD1/NHP2/POLD2/H2AX/H2AC18/POLE/FEN1/WRAP53/RUVBL1/RPA2/H4C14/ACD/DKC1/LOC102724334
R-HSA-4641263	Regulation of FZD by ubiquitination	5/1718	0.242132	LRP5/UBC/ZNRF3/UBA52/LGR5
R-HSA-500657	Presynaptic function of Kainate receptors	5/1718	0.242132	GNB2/PLCB1/GNB1/GNG5/PLCB3
R-HSA-5651801	PCNA-Dependent Long Patch Base Excision Repair	5/1718	0.242132	POLD1/POLD2/POLE/FEN1/RPA2
R-HSA-901032	ER Quality Control Compartment (ERQC)	5/1718	0.242132	EDEM1/UBC/RNF103/UBA52/MAN1B1
R-HSA-8951664	Neddylation	42/1718	0.245892	PSMA7/PSMC4/GPS1/ELOB/FBXW5/PSMC3/PSMD3/PSMB3/CCNF/WSB1/FBXO2/PSMD8/PSMB5/KLHL21/PSMB2/PSMD2/UBD/PSMB4/PSMB6/DCAF10/PSMC5/BIRC5/KEAP1/PSME3/PSMD4/COMMD4/UBC/UBE2M/FBXL5/PSMB7/PSMD11/PSMF1/FBXL4/NEDD8/UBA52/KLHL25/PSMA5/PSMC2/WDR5/PSMD1/DDA1/COPS7B
R-HSA-194068	Bile acid and bile salt metabolism	9/1718	0.249028	AKR1C1/SLCO1B3/ALB/AKR1C2/SLCO1A2/NR1H4/RXRA/OSBP/AMACR
R-HSA-6782315	tRNA modification in the nucleus and cytosol	9/1718	0.249028	TRMT1/URM1/TRMT112/TRMT61A/FTSJ1/NSUN2/CTU2/PUS7/PUS1
R-HSA-2173796	SMAD2/SMAD3:SMAD4 heterotrimer regulates transcription	7/1718	0.249317	SERPINE1/E2F4/CDKN2B/UBC/TFDP1/UBA52/MEN1
R-HSA-397795	G-protein beta:gamma signalling	7/1718	0.249317	AKT1/GNB2/PLCB1/GNB1/GNG5/AKT2/PLCB3
R-HSA-5656169	Termination of translesion DNA synthesis	7/1718	0.249317	POLD1/POLD2/POLE/USP10/UBC/RPA2/UBA52
R-HSA-917729	Endosomal Sorting Complex Required For Transport (ESCRT)	7/1718	0.249317	HGS/VPS25/CHMP4B/UBC/SNF8/VPS37B/UBA52
R-HSA-1660516	Synthesis of PIPs at the early endosome membrane	4/1718	0.250544	VAC14/PIK3C2A/PIKFYVE/PI4K2B
R-HSA-175474	Assembly Of The HIV Virion	4/1718	0.250544	FURIN/UBC/VPS37B/UBA52
R-HSA-210744	Regulation of gene expression in late stage (branching morphogenesis) pancreatic bud precursor cells	4/1718	0.250544	KAT2A/MAML1/ONECUT1/CREBBP
R-HSA-5684264	MAP3K8 (TPL2)-dependent MAPK1/3 activation	4/1718	0.250544	TNIP2/UBC/IKBKG/UBA52
R-HSA-975163	IRAK2 mediated activation of TAK1 complex upon TLR7/8 or 9 stimulation	4/1718	0.250544	TAB3/UBC/UBA52/TAB1
R-HSA-1059683	Interleukin-6 signaling	3/1718	0.255978	IL6ST/IL6R/JAK1
R-HSA-159854	Gamma-carboxylation, transport, and amino-terminal cleavage of proteins	3/1718	0.255978	FURIN/PROS1/F7
R-HSA-1660517	Synthesis of PIPs at the late endosome membrane	3/1718	0.255978	VAC14/PIK3C2A/PIKFYVE
R-HSA-196791	Vitamin D (calciferol) metabolism	3/1718	0.255978	GC/PIAS4/LGMN
R-HSA-3371378	Regulation by c-FLIP	3/1718	0.255978	TRAF2/TNFSF10/TNFRSF10B
R-HSA-351906	Apoptotic cleavage of cell adhesion proteins	3/1718	0.255978	CDH1/TJP2/DSG2
R-HSA-390247	Beta-oxidation of very long chain fatty acids	3/1718	0.255978	EHHADH/ABCD1/ACAA1
R-HSA-446107	Type I hemidesmosome assembly	3/1718	0.255978	PLEC/CD151/DST
R-HSA-5218900	CASP8 activity is inhibited	3/1718	0.255978	TRAF2/TNFSF10/TNFRSF10B
R-HSA-69416	Dimerization of procaspase-8	3/1718	0.255978	TRAF2/TNFSF10/TNFRSF10B
R-HSA-8851805	MET activates RAS signaling	3/1718	0.255978	SHC1/HRAS/GRB2
R-HSA-8963691	Phenylalanine and tyrosine metabolism	3/1718	0.255978	PCBD1/PAH/FAH
R-HSA-9020956	Interleukin-27 signaling	3/1718	0.255978	IL6ST/IL27RA/JAK1
R-HSA-9012852	Signaling by NOTCH3	10/1718	0.258184	PLXND1/TACC3/JAG1/YBX1/KAT2A/MAML1/UBC/UBA52/CREBBP/PSENEN
R-HSA-73864	RNA Polymerase I Transcription	21/1718	0.258742	H2BC12/POLR2L/GATAD2A/POLR2E/CAVIN1/POLR1A/MBD3/H2AX/H2AC18/MTA2/POLR2F/H3-3B/EHMT2/UBTF/ERCC2/CD3EAP/KAT2A/TAF1C/H4C14/MTA1/LOC102724334
R-HSA-114508	Effects of PIP2 hydrolysis	6/1718	0.261713	DGKZ/ITPR2/ABHD12/MGLL/DGKQ/DGKD
R-HSA-5654716	Downstream signaling of activated FGFR4	6/1718	0.261713	KLB/SHC1/HRAS/FGFR4/PLCG1/GRB2
R-HSA-8939243	RUNX1 interacts with co-factors whose precise effect on RUNX1 targets is not known	8/1718	0.261865	SMARCA4/CBX2/SMARCD2/CBX6/SMARCB1/CBX4/ARID1B/SMARCC1
R-HSA-1169408	ISG15 antiviral mechanism	14/1718	0.264331	EIF4A2/EIF4G1/NUP62/IRF3/NUP188/PIN1/POM121/UBC/PLCG1/EIF4G3/RAE1/JAK1/UBA52/NUP50
R-HSA-448424	Interleukin-17 signaling	14/1718	0.264331	IRAK1/TAB3/MAP2K3/MAPKAPK2/DUSP6/IL17RB/TNIP2/PPP2R1A/UBC/RPS6KA1/IKBKG/JUN/UBA52/TAB1
R-HSA-446193	Biosynthesis of the N-glycan precursor (dolichol lipid-linked oligosaccharide, LLO) and transfer to a nascent protein	15/1718	0.268931	ST3GAL1/GFPT1/ST3GAL2/GNE/ALG3/CTSA/PGM3/UAP1/DPM2/SLC17A5/ST6GAL1/GMPPB/ALG1/TSTA3/MPI
R-HSA-5617833	Cilium Assembly	36/1718	0.270494	TUBB6/TUBB4B/TUBG1/SSNA1/TUBB3/ACTR1A/PLK1/DCTN1/TUBA1C/DYNLRB1/DYNC1H1/TUBB/SMO/CCT3/WDR34/AKAP9/DYNLL1/HDAC6/MKKS/TUBA1B/TUBB2A/PPP2R1A/YWHAG/EXOC7/RAB8A/HAUS7/EXOC4/CEP57/TNPO1/DYNLL2/CEP63/WDR19/CCT2/CCT5/TUBA4A/HAUS4
R-HSA-425397	Transport of vitamins, nucleosides, and related molecules	9/1718	0.271758	SLCO1B3/ALB/SLC5A6/SLCO1A2/SLC27A4/SLCO4C1/SLCO2B1/ARL2/SLC35A3
R-HSA-71403	Citric acid cycle (TCA cycle)	5/1718	0.274988	MDH2/ACO2/SDHA/NNT/IDH3B
R-HSA-912631	Regulation of signaling by CBL	5/1718	0.274988	UBC/PIK3R3/GRB2/UBA52/RAPGEF1
R-HSA-168274	Export of Viral Ribonucleoproteins from Nucleus	7/1718	0.275901	HSPA1A/NUP62/NUP188/HSPA1B/POM121/RAE1/NUP50
R-HSA-180910	Vpr-mediated nuclear import of PICs	7/1718	0.275901	HMGA1/NUP62/NUP188/POM121/BANF1/RAE1/NUP50
R-HSA-1980145	Signaling by NOTCH2	7/1718	0.275901	MDK/JAG1/MAML1/UBC/CNTN1/UBA52/PSENEN
R-HSA-5654726	Negative regulation of FGFR1 signaling	7/1718	0.275901	FGFR1/SPRY2/PPP2R1A/UBC/BRAF/GRB2/UBA52
R-HSA-1980143	Signaling by NOTCH1	14/1718	0.282155	JAG1/ARRB1/HDAC6/HDAC7/KAT2A/MAML1/UBC/CNTN1/NCOR2/TLE1/TLE2/UBA52/CREBBP/PSENEN
R-HSA-3781865	Diseases of glycosylation	26/1718	0.282352	GPC3/SDC1/GFPT1/MUC15/HSPG2/CHST3/MGAT2/LFNG/GNE/DAG1/ALG3/SDC3/B3GAT3/CTSA/HEXB/AGRN/SDC2/B4GALT7/DPM2/B4GAT1/POMGNT1/ALG1/PGM1/MPI/MAN1B1/SDC4
R-HSA-163685	Integration of energy metabolism	20/1718	0.284899	PRKAB2/SLC2A1/GNA11/GNAI2/ACSL4/TALDO1/GNB2/PKLR/ITPR2/PLCB1/PRKCA/TKT/STK11/PPP2R1A/GNB1/GNG5/MLXIPL/ACACB/PLCB3/ACACA
R-HSA-3781860	Diseases associated with N-glycosylation of proteins	4/1718	0.289062	MGAT2/ALG3/ALG1/MAN1B1
R-HSA-4655427	SUMOylation of DNA methylation proteins	4/1718	0.289062	CBX2/DNMT1/DNMT3B/CBX4
R-HSA-6788467	IL-6-type cytokine receptor ligand interactions	4/1718	0.289062	IL6ST/OSMR/LIF/JAK1
R-HSA-70221	Glycogen breakdown (glycogenolysis)	4/1718	0.289062	PYGB/PYGL/PHKA2/CALM1
R-HSA-937072	TRAF6-mediated induction of TAK1 complex within TLR4 complex	4/1718	0.289062	TAB3/UBC/UBA52/TAB1
R-HSA-9617828	FOXO-mediated transcription of cell cycle genes	4/1718	0.289062	RBL2/BTG1/CCNG2/FOXO3
R-HSA-425366	Transport of bile salts and organic acids, metal ions and amine compounds	16/1718	0.289646	CP/SLC6A6/SLC13A5/SLC39A14/BSG/SLC44A1/SLC39A5/SLC44A5/SLC16A7/SLC30A10/SLC47A1/SLC39A3/SLC22A18/SLC22A7/SLC11A2/SLC31A1
R-HSA-1483191	Synthesis of PC	6/1718	0.291385	CHKA/LPIN1/SLC44A1/SLC44A5/STARD10/STARD7
R-HSA-350054	Notch-HLH transcription pathway	6/1718	0.291385	HDAC6/HDAC7/KAT2A/MAML1/NCOR2/CREBBP
R-HSA-75067	Processing of Capped Intronless Pre-mRNA	6/1718	0.291385	SNRPB/CPSF1/LSM10/CPSF4/CSTF2/SYMPK
R-HSA-76071	RNA Polymerase III Transcription Initiation From Type 3 Promoter	6/1718	0.291385	POLR2L/POLR2E/POLR2F/POLR3H/POLR3K/POLR3E
R-HSA-977225	Amyloid fiber formation	20/1718	0.299835	H2BC12/LYZ/FURIN/FGA/TSPAN14/ITM2B/H2AX/H2AC18/HSPG2/H3-3B/CST3/APP/UBC/H4C14/TTR/UBA52/USP9X/LOC102724334/GGA1/PSENEN
R-HSA-2160916	Hyaluronan uptake and degradation	3/1718	0.303375	HYAL2/HEXB/SLC9A1
R-HSA-71064	Lysine catabolism	3/1718	0.303375	AASS/PHYKPL/PIPOX
R-HSA-73817	Purine ribonucleoside monophosphate biosynthesis	3/1718	0.303375	PFAS/IMPDH1/IMPDH2
R-HSA-8984722	Interleukin-35 Signalling	3/1718	0.303375	IL6ST/IL27RA/JAK1
R-HSA-9013973	TICAM1-dependent activation of IRF3/IRF7	3/1718	0.303375	IRF3/UBC/UBA52
R-HSA-1169410	Antiviral mechanism by IFN-stimulated genes	15/1718	0.303728	FLNA/EIF4A2/EIF4G1/NUP62/IRF3/NUP188/PIN1/POM121/UBC/PLCG1/EIF4G3/RAE1/JAK1/UBA52/NUP50
R-HSA-174048	APC/C:Cdc20 mediated degradation of Cyclin B	5/1718	0.308675	ANAPC11/CDC20/UBC/ANAPC2/UBA52
R-HSA-373753	Nephrin family interactions	5/1718	0.308675	SPTAN1/ACTN1/ACTN4/ACTN3/SPTBN1
R-HSA-5620922	BBSome-mediated cargo-targeting to cilium	5/1718	0.308675	SMO/CCT3/MKKS/CCT2/CCT5
R-HSA-8949215	Mitochondrial calcium ion transport	5/1718	0.308675	LETM1/PHB/AKAP1/PMPCA/SPG7
R-HSA-5620912	Anchoring of the basal body to the plasma membrane	18/1718	0.311389	TUBB4B/TUBG1/SSNA1/ACTR1A/PLK1/DCTN1/DYNC1H1/TUBB/AKAP9/DYNLL1/PPP2R1A/YWHAG/RAB8A/HAUS7/CEP57/CEP63/TUBA4A/HAUS4
R-HSA-1834949	Cytosolic sensors of pathogen-associated DNA	12/1718	0.31185	POLR2L/POLR2E/IRF3/POLR2F/POLR3H/POLR3K/UBC/IKBKG/UBA52/NKIRAS2/CREBBP/POLR3E
R-HSA-73854	RNA Polymerase I Promoter Clearance	20/1718	0.315011	H2BC12/POLR2L/GATAD2A/POLR2E/POLR1A/MBD3/H2AX/H2AC18/MTA2/POLR2F/H3-3B/EHMT2/UBTF/ERCC2/CD3EAP/KAT2A/TAF1C/H4C14/MTA1/LOC102724334
R-HSA-186763	Downstream signal transduction	6/1718	0.321689	BCAR1/HRAS/PLCG1/GRB2/RAPGEF1/PDGFRB
R-HSA-8863795	Downregulation of ERBB2 signaling	6/1718	0.321689	CDC37/AKT1/STUB1/UBC/UBA52/AKT2
R-HSA-2980766	Nuclear Envelope Breakdown	10/1718	0.324275	LMNA/NUP62/PLK1/NUP188/PRKCA/POM121/LPIN1/BANF1/RAE1/NUP50
R-HSA-383280	Nuclear Receptor transcription pathway	10/1718	0.324275	PPARA/NR1H4/NR1H2/RXRA/NCOR2/NR1D2/ESRRA/NR2C2AP/NRBP1/PPARG
R-HSA-111471	Apoptotic factor-mediated response	4/1718	0.328297	BAX/BAK1/CYCS/CDKN2A
R-HSA-1839117	Signaling by cytosolic FGFR1 fusion mutants	4/1718	0.328297	BCR/CPSF6/TRIM24/GRB2
R-HSA-1912420	Pre-NOTCH Processing in Golgi	4/1718	0.328297	FURIN/ATP2A2/LFNG/RAB6A
R-HSA-210993	Tie2 Signaling	4/1718	0.328297	SHC1/HRAS/GRB2/GRB14
R-HSA-5635838	Activation of SMO	4/1718	0.328297	GRK2/SMO/ARRB1/IQCE
R-HSA-5654704	SHC-mediated cascade:FGFR3	4/1718	0.328297	FGFR3/SHC1/HRAS/GRB2
R-HSA-881907	Gastrin-CREB signalling pathway via PKC and MAPK	4/1718	0.328297	PRKCA/HRAS/GRB2/RPS6KA1
R-HSA-532668	N-glycan trimming in the ER and Calnexin/Calreticulin cycle	7/1718	0.330922	MLEC/EDEM1/UBC/VCP/RNF103/UBA52/MAN1B1
R-HSA-5696400	Dual Incision in GG-NER	8/1718	0.337765	POLD1/POLD2/POLE/ERCC2/UBC/RPA2/PARP1/UBA52
R-HSA-8853659	RET signaling	8/1718	0.337765	PDLIM7/PRKCA/SHC1/DOK4/PLCG1/PIK3R3/RAP1GAP/GRB2
R-HSA-9609736	Assembly and cell surface presentation of NMDA receptors	8/1718	0.337765	TUBB6/TUBB4B/LIN7A/TUBB3/TUBA1C/TUBA1B/TUBB2A/TUBA4A
R-HSA-73894	DNA Repair	57/1718	0.339945	H2BC12/POLR2L/GPS1/POLR2E/ABL1/ACTB/PRPF19/CENPX/POLD1/POLD2/H2AX/H2AC18/NPLOC4/UFD1/BPHL/MCRS1/POLR2F/POLE/PPP5C/RNF4/XAB2/FEN1/PPP4C/ERCC2/INO80E/POLR2J/ISY1-RAB43/TP53/USP10/ATM/UBC/POLR2A/VCP/RAD9A/RUVBL1/NTHL1/RPA2/WRN/H4C14/POLR2G/ASCC2/PARP1/RAD23A/UBA52/BABAM1/ACD/BAP1/FANCG/PIAS4/ALKBH5/FANCA/MUS81/POLR2I/XRCC3/LOC102724334/COPS7B/MPG
R-HSA-163560	Triglyceride catabolism	5/1718	0.342883	FABP1/PPP1CA/FABP3/PLIN3/MGLL
R-HSA-174417	Telomere C-strand (Lagging Strand) Synthesis	5/1718	0.342883	POLD1/POLD2/POLE/FEN1/RPA2
R-HSA-193368	Synthesis of bile acids and bile salts via 7alpha-hydroxycholesterol	5/1718	0.342883	AKR1C1/AKR1C2/NR1H4/RXRA/AMACR
R-HSA-6783589	Interleukin-6 family signaling	5/1718	0.342883	IL6ST/OSMR/LIF/IL6R/JAK1
R-HSA-211945	Phase I - Functionalization of compounds	19/1718	0.345126	CYP1A1/ACSS2/CYP3A5/CYP51A1/CYP4F12/CYP4F3/BPHL/EPHX1/CYP3A7/NR1H4/RXRA/ARNT/SMOX/AHR/CYP2C19/POR/CYP26B1/CYP2C9/ADH6
R-HSA-1660499	Synthesis of PIPs at the plasma membrane	10/1718	0.347071	PIP5K1C/PLEKHA1/PIK3R3/PIK3C2G/PIK3C2B/PIK3C2A/INPPL1/OCRL/ARF1/PI4K2B
R-HSA-191859	snRNP Assembly	10/1718	0.347071	SNRPB/NUP62/WDR77/NUP188/POM121/GEMIN4/RAE1/PRMT5/SNRPD2/NUP50
R-HSA-194441	Metabolism of non-coding RNA	10/1718	0.347071	SNRPB/NUP62/WDR77/NUP188/POM121/GEMIN4/RAE1/PRMT5/SNRPD2/NUP50
R-HSA-113501	Inhibition of replication initiation of damaged DNA by RB1/E2F1	3/1718	0.351085	E2F1/PPP2R1A/TFDP1
R-HSA-1483213	Synthesis of PE	3/1718	0.351085	CHKA/LPIN1/SELENOI
R-HSA-1502540	Signaling by Activin	3/1718	0.351085	FST/DRAP1/ACVR2B
R-HSA-171007	p38MAPK events	3/1718	0.351085	MAPK12/MAPKAPK2/HRAS
R-HSA-209543	p75NTR recruits signalling complexes	3/1718	0.351085	IRAK1/UBC/UBA52
R-HSA-209560	NF-kB is activated and signals survival	3/1718	0.351085	IRAK1/UBC/UBA52
R-HSA-2168880	Scavenging of heme from plasma	3/1718	0.351085	HP/ALB/HPR
R-HSA-2995383	Initiation of Nuclear Envelope Reformation	3/1718	0.351085	LMNA/PPP2R1A/BANF1
R-HSA-2995410	Nuclear Envelope Reassembly	3/1718	0.351085	LMNA/PPP2R1A/BANF1
R-HSA-75035	Chk1/Chk2(Cds1) mediated inactivation of Cyclin B:Cdk1 complex	3/1718	0.351085	YWHAG/YWHAB/YWHAH
R-HSA-75109	Triglyceride biosynthesis	3/1718	0.351085	GK/GPAM/LPIN1
R-HSA-110314	Recognition of DNA damage by PCNA-containing replication complex	6/1718	0.352405	POLD1/POLD2/POLE/UBC/RPA2/UBA52
R-HSA-3928663	EPHA-mediated growth cone collapse	6/1718	0.352405	MYH9/EFNA1/EPHA2/MYL6/MYH14/MYL12B
R-HSA-4090294	SUMOylation of intracellular receptors	6/1718	0.352405	PPARA/NR1H4/NR1H2/RXRA/PIAS4/PPARG
R-HSA-5357956	TNFR1-induced NFkappaB signaling pathway	6/1718	0.352405	TAB3/TRAF2/UBC/IKBKG/UBA52/TAB1
R-HSA-168638	NOD1/2 Signaling Pathway	7/1718	0.359032	IRAK1/TAB3/MAPK12/UBC/IKBKG/UBA52/TAB1
R-HSA-176033	Interactions of Vpr with host cellular proteins	7/1718	0.359032	HMGA1/NUP62/NUP188/POM121/BANF1/RAE1/NUP50
R-HSA-190861	Gap junction assembly	7/1718	0.359032	TUBB6/TUBB4B/TUBB3/TUBA1C/TUBA1B/TUBB2A/TUBA4A
R-HSA-2559580	Oxidative Stress Induced Senescence	22/1718	0.362237	H2BC12/MAP4K4/E2F1/CBX2/H2AX/H2AC18/H3-3B/MAP2K3/MAPKAPK2/MINK1/TP53/CDKN2B/UBC/E2F2/CBX6/TFDP1/H4C14/JUN/CBX4/UBA52/CDKN2A/LOC102724334
R-HSA-186712	Regulation of beta-cell development	8/1718	0.363833	AKT1/PKLR/HNF1A/KAT2A/MAML1/AKT2/ONECUT1/CREBBP
R-HSA-6814122	Cooperation of PDCL (PhLP1) and TRiC/CCT in G-protein beta folding	8/1718	0.363833	GNAI2/GNB2/CCT3/GNB1/GNG5/CCT7/CCT2/CCT5
R-HSA-176407	Conversion from APC/C:Cdc20 to APC/C:Cdh1 in late anaphase	4/1718	0.367792	ANAPC11/CDC20/FZR1/ANAPC2
R-HSA-416700	Other semaphorin interactions	4/1718	0.367792	PLXND1/PLXNA1/PLXNA2/ITGA1
R-HSA-77595	Processing of Intronless Pre-mRNAs	4/1718	0.367792	CPSF1/CPSF4/CSTF2/SYMPK
R-HSA-8848021	Signaling by PTK6	10/1718	0.370106	BCAR1/CCND1/AKT1/PELP1/PXN/HRAS/UBC/CCNE1/UBA52/PTPN1
R-HSA-9006927	Signaling by Non-Receptor Tyrosine Kinases	10/1718	0.370106	BCAR1/CCND1/AKT1/PELP1/PXN/HRAS/UBC/CCNE1/UBA52/PTPN1
R-HSA-74752	Signaling by Insulin receptor	14/1718	0.375866	KLB/FGFR3/FGFR1/ATP6V0B/ATP6V1F/ATP6V0C/SHC1/HRAS/FGFR4/GRB2/ATP6V0D1/AKT2/TRIB3/ATP6V0E2
R-HSA-9018519	Estrogen-dependent gene expression	26/1718	0.376151	H2BC12/POLR2L/POLR2E/PRMT1/H2AX/H2AC18/GPAM/POLR2F/H3-3B/CCND1/GTF2F1/CARM1/CXXC5/POLR2J/FKBP4/POLR2A/JUND/H4C14/POLR2G/JUN/CTSD/GTF2A2/POLR2I/LOC102724334/AXIN1/CREBBP
R-HSA-1483255	PI Metabolism	15/1718	0.376539	ARF3/SBF1/PNPLA6/PIP5K1C/VAC14/PLEKHA1/PIK3R3/PIK3C2G/PIK3C2B/PIK3C2A/PIKFYVE/INPPL1/OCRL/ARF1/PI4K2B
R-HSA-5696399	Global Genome Nucleotide Excision Repair (GG-NER)	15/1718	0.376539	GPS1/ACTB/POLD1/POLD2/MCRS1/POLE/ERCC2/INO80E/UBC/RUVBL1/RPA2/PARP1/RAD23A/UBA52/COPS7B
R-HSA-179409	APC-Cdc20 mediated degradation of Nek2A	5/1718	0.377318	ANAPC11/CDC20/UBC/ANAPC2/UBA52
R-HSA-392451	G beta:gamma signalling through PI3Kgamma	5/1718	0.377318	AKT1/GNB2/GNB1/GNG5/AKT2
R-HSA-5654708	Downstream signaling of activated FGFR3	5/1718	0.377318	FGFR3/SHC1/HRAS/PLCG1/GRB2
R-HSA-9006115	Signaling by NTRK2 (TRKB)	5/1718	0.377318	SHC1/HRAS/PLCG1/GRB2/CDK5
R-HSA-141424	Amplification of signal from the kinetochores	17/1718	0.37734	NUDC/RANGAP1/INCENP/PLK1/RCC2/CDC20/DYNC1H1/MAD1L1/DYNLL1/BIRC5/CENPO/PPP2R1A/CENPM/AURKB/CDCA8/DYNLL2/KIF2C
R-HSA-141444	Amplification of signal from unattached kinetochores via a MAD2 inhibitory signal	17/1718	0.37734	NUDC/RANGAP1/INCENP/PLK1/RCC2/CDC20/DYNC1H1/MAD1L1/DYNLL1/BIRC5/CENPO/PPP2R1A/CENPM/AURKB/CDCA8/DYNLL2/KIF2C
R-HSA-2122948	Activated NOTCH1 Transmits Signal to the Nucleus	6/1718	0.383326	JAG1/ARRB1/UBC/CNTN1/UBA52/PSENEN
R-HSA-4641262	Disassembly of the destruction complex and recruitment of AXIN to the membrane	6/1718	0.383326	CSNK1G2/LRP5/DVL1/DVL3/PPP2R1A/AXIN1
R-HSA-5339562	Uptake and actions of bacterial toxins	6/1718	0.383326	FURIN/MAP2K2/MAP2K3/GUCY2C/CALM1/SYT1
R-HSA-5654687	Downstream signaling of activated FGFR1	6/1718	0.383326	FGFR1/FLRT3/SHC1/HRAS/PLCG1/GRB2
R-HSA-8949613	Cristae formation	6/1718	0.383326	ATP5F1D/DNAJC11/ATP5ME/MTX1/ATP5MC3/TMEM11
R-HSA-77289	Mitochondrial Fatty Acid Beta-Oxidation	7/1718	0.387328	ACAD11/ACSM3/ACOT7/ECHS1/ECI1/MMUT/ACAD10
R-HSA-8956319	Nucleobase catabolism	7/1718	0.387328	DPYD/GPX1/ITPA/ENTPD6/NUDT1/AGXT2/ENTPD4
R-HSA-9029569	NR1H3 & NR1H2 regulate gene expression linked to cholesterol transport and efflux	7/1718	0.387328	NR1H2/RXRA/GPS2/EEPD1/NCOR2/APOC2/KDM3A
R-HSA-1638091	Heparan sulfate/heparin (HS-GAG) metabolism	10/1718	0.393294	GPC3/SDC1/HSPG2/SDC3/HS6ST1/B3GAT3/AGRN/SDC2/B4GALT7/SDC4
R-HSA-168643	Nucleotide-binding domain, leucine rich repeat containing receptor (NLR) signaling pathways	10/1718	0.393294	IRAK1/BCL2L1/TAB3/TXNIP/MAPK12/APP/UBC/IKBKG/UBA52/TAB1
R-HSA-71406	Pyruvate metabolism and Citric Acid (TCA) cycle	10/1718	0.393294	MDH2/ACO2/RXRA/BSG/PDK1/SDHA/NNT/IDH3B/HAGH/PDK3
R-HSA-1912422	Pre-NOTCH Expression and Processing	19/1718	0.394025	H2BC12/FURIN/E2F1/H2AX/H2AC18/ATP2A2/H3-3B/CCND1/LFNG/ELF3/TP53/KAT2A/MAML1/TFDP1/H4C14/JUN/RAB6A/LOC102724334/CREBBP
R-HSA-2187338	Visual phototransduction	18/1718	0.394425	AKR1C1/GPC3/SDC1/APOC3/HSPG2/RDH11/SDC3/PRKCA/AGRN/SDC2/NMT1/GNB1/APOC2/APOA2/TTR/CALM1/RBP2/SDC4
R-HSA-5250924	B-WICH complex positively regulates rRNA expression	16/1718	0.395008	H2BC12/POLR2L/POLR2E/MYBBP1A/ACTB/POLR1A/H2AX/H2AC18/POLR2F/H3-3B/MYO1C/CD3EAP/KAT2A/TAF1C/H4C14/LOC102724334
R-HSA-168142	Toll Like Receptor 10 (TLR10) Cascade	15/1718	0.395159	IRAK1/TAB3/MAP2K3/MAPKAPK2/DUSP6/TNIP2/PPP2R1A/APP/UBC/RPS6KA1/IKBKG/JUN/UBA52/NKIRAS2/TAB1
R-HSA-168176	Toll Like Receptor 5 (TLR5) Cascade	15/1718	0.395159	IRAK1/TAB3/MAP2K3/MAPKAPK2/DUSP6/TNIP2/PPP2R1A/APP/UBC/RPS6KA1/IKBKG/JUN/UBA52/NKIRAS2/TAB1
R-HSA-216083	Integrin cell surface interactions	15/1718	0.395159	FGG/CDH1/FGA/FGB/F11R/FN1/HSPG2/ITGA1/ITGA5/AGRN/ICAM3/BSG/ITGB5/ITGAE/ICAM1
R-HSA-975871	MyD88 cascade initiated on plasma membrane	15/1718	0.395159	IRAK1/TAB3/MAP2K3/MAPKAPK2/DUSP6/TNIP2/PPP2R1A/APP/UBC/RPS6KA1/IKBKG/JUN/UBA52/NKIRAS2/TAB1
R-HSA-6806834	Signaling by MET	14/1718	0.395187	SH3GL1/COL11A1/FN1/HGS/TNS3/HPN/SHC1/HRAS/UBC/LAMA4/GRB2/UBA52/RAPGEF1/PTPN1
R-HSA-1250347	SHC1 events in ERBB4 signaling	3/1718	0.398383	SHC1/HRAS/GRB2
R-HSA-1614558	Degradation of cysteine and homocysteine	3/1718	0.398383	SLC25A10/CTH/GOT2
R-HSA-162594	Early Phase of HIV Life Cycle	3/1718	0.398383	HMGA1/FEN1/BANF1
R-HSA-174490	Membrane binding and targetting of GAG proteins	3/1718	0.398383	UBC/VPS37B/UBA52
R-HSA-174495	Synthesis And Processing Of GAG, GAGPOL Polyproteins	3/1718	0.398383	UBC/VPS37B/UBA52
R-HSA-180336	SHC1 events in EGFR signaling	3/1718	0.398383	SHC1/HRAS/GRB2
R-HSA-1855183	Synthesis of IP2, IP, and Ins in the cytosol	3/1718	0.398383	INPP5A/IMPA2/OCRL
R-HSA-193775	Synthesis of bile acids and bile salts via 24-hydroxycholesterol	3/1718	0.398383	AKR1C1/AKR1C2/AMACR
R-HSA-3296469	Defects in cobalamin (B12) metabolism	3/1718	0.398383	CD320/MMUT/LMBRD1
R-HSA-5358565	Mismatch repair (MMR) directed by MSH2:MSH6 (MutSalpha)	3/1718	0.398383	POLD1/POLD2/RPA2
R-HSA-5358606	Mismatch repair (MMR) directed by MSH2:MSH3 (MutSbeta)	3/1718	0.398383	POLD1/POLD2/RPA2
R-HSA-5660526	Response to metal ions	3/1718	0.398383	MT2A/CSRP1/MT1E
R-HSA-6804759	Regulation of TP53 Activity through Association with Co-factors	3/1718	0.398383	AKT1/TP53/AKT2
R-HSA-8849471	PTK6 Regulates RHO GTPases, RAS GTPase and MAP kinases	3/1718	0.398383	BCAR1/PXN/HRAS
R-HSA-8983432	Interleukin-15 signaling	3/1718	0.398383	SHC1/GRB2/JAK1
R-HSA-9005891	Loss of function of MECP2 in Rett syndrome	3/1718	0.398383	GPS2/NCOR2/CALM1
R-HSA-9005895	Pervasive developmental disorders	3/1718	0.398383	GPS2/NCOR2/CALM1
R-HSA-2022870	Chondroitin sulfate biosynthesis	4/1718	0.407133	CHST3/CHPF/CHST13/CHST12
R-HSA-3232118	SUMOylation of transcription factors	4/1718	0.407133	TP53/MTA1/PIAS4/CDKN2A
R-HSA-69186	Lagging Strand Synthesis	4/1718	0.407133	POLD1/POLD2/FEN1/RPA2
R-HSA-9603798	Class I peroxisomal membrane protein import	4/1718	0.407133	FIS1/ABCD1/ACBD5/PEX14
R-HSA-73886	Chromosome Maintenance	19/1718	0.410523	H2BC12/RUVBL2/CENPX/POLD1/NHP2/POLD2/H2AX/H2AC18/POLE/FEN1/CENPO/WRAP53/RUVBL1/RPA2/H4C14/CENPM/ACD/DKC1/LOC102724334
R-HSA-180024	DARPP-32 events	5/1718	0.411706	PPP1CA/PPP2R1A/CDK5/PDE4C/CALM1
R-HSA-77387	Insulin receptor recycling	5/1718	0.411706	ATP6V0B/ATP6V1F/ATP6V0C/ATP6V0D1/ATP6V0E2
R-HSA-901042	Calnexin/calreticulin cycle	5/1718	0.411706	EDEM1/UBC/RNF103/UBA52/MAN1B1
R-HSA-2871796	FCERI mediated MAPK activation	6/1718	0.414251	VAV2/SHC1/HRAS/PLCG1/GRB2/JUN
R-HSA-451326	Activation of kainate receptors upon glutamate binding	6/1718	0.414251	GNB2/PLCB1/GNB1/GNG5/PLCB3/CALM1
R-HSA-456926	Thrombin signalling through proteinase activated receptors (PARs)	6/1718	0.414251	GNA11/GNA12/GNB2/ARRB1/GNB1/GNG5
R-HSA-2559586	DNA Damage/Telomere Stress Induced Senescence	14/1718	0.414587	H1-2/H2BC12/HMGA1/H1-0/H2AX/H2AC18/HIRA/TP53/ATM/CCNE1/H4C14/UBN1/ACD/LOC102724334
R-HSA-5655302	Signaling by FGFR1 in disease	7/1718	0.415658	BCR/FGFR1/CPSF6/HRAS/PLCG1/TRIM24/GRB2
R-HSA-5689896	Ovarian tumor domain proteases	7/1718	0.415658	TNIP2/TP53/OTUB1/UBC/VCP/IKBKG/UBA52
R-HSA-8986944	Transcriptional Regulation by MECP2	11/1718	0.416264	IRAK1/SGK1/GAMT/HTT/GPS2/NCOR2/AURKB/PTPN1/CALM1/GPRIN1/PPARG
R-HSA-6811438	Intra-Golgi traffic	8/1718	0.416366	MAN2A1/MAN1A1/COG6/YKT6/GOLGA5/NAPA/MAN2A2/ARF1
R-HSA-1630316	Glycosaminoglycan metabolism	21/1718	0.440146	GPC3/SDC1/HYAL2/ST3GAL1/ST3GAL2/HSPG2/CHST3/SDC3/HS6ST1/CHPF/B3GAT3/HEXB/AGRN/SDC2/CHST13/B4GALT7/B4GALT2/CHST12/B4GAT1/SLC9A1/SDC4
R-HSA-69618	Mitotic Spindle Checkpoint	19/1718	0.443637	NUDC/RANGAP1/INCENP/PLK1/RCC2/ANAPC11/CDC20/DYNC1H1/MAD1L1/DYNLL1/BIRC5/CENPO/PPP2R1A/ANAPC2/CENPM/AURKB/CDCA8/DYNLL2/KIF2C
R-HSA-163841	Gamma carboxylation, hypusine formation and arylsulfatase activation	7/1718	0.443878	FURIN/EIF5A/PROS1/DPH2/ICMT/DOHH/F7
R-HSA-2162123	Synthesis of Prostaglandins (PG) and Thromboxanes (TX)	3/1718	0.444669	PTGES2/HPGD/PTGR2
R-HSA-2691230	Signaling by NOTCH1 HD Domain Mutants in Cancer	3/1718	0.444669	JAG1/UBC/UBA52
R-HSA-2691232	Constitutive Signaling by NOTCH1 HD Domain Mutants	3/1718	0.444669	JAG1/UBC/UBA52
R-HSA-3134975	Regulation of innate immune responses to cytosolic DNA	3/1718	0.444669	IRF3/UBC/UBA52
R-HSA-4419969	Depolymerisation of the Nuclear Lamina	3/1718	0.444669	LMNA/PRKCA/LPIN1
R-HSA-5358508	Mismatch Repair	3/1718	0.444669	POLD1/POLD2/RPA2
R-HSA-5654228	Phospholipase C-mediated cascade; FGFR4	3/1718	0.444669	KLB/FGFR4/PLCG1
R-HSA-975110	TRAF6 mediated IRF7 activation in TLR7/8 or 9 signaling	3/1718	0.444669	IRAK1/UBC/UBA52
R-HSA-180746	Nuclear import of Rev protein	6/1718	0.444995	RCC1/NUP62/NUP188/POM121/RAE1/NUP50
R-HSA-2871809	FCERI mediated Ca+2 mobilization	6/1718	0.444995	ITPR2/VAV2/SHC1/PLCG1/GRB2/CALM1
R-HSA-4085001	Sialic acid metabolism	6/1718	0.444995	ST3GAL1/ST3GAL2/GNE/CTSA/SLC17A5/ST6GAL1
R-HSA-5578749	Transcriptional regulation by small RNAs	18/1718	0.445462	H2BC12/POLR2L/POLR2E/NUP62/H2AX/H2AC18/POLR2F/H3-3B/NUP188/POLR2J/POM121/POLR2A/H4C14/POLR2G/RAE1/NUP50/POLR2I/LOC102724334
R-HSA-211976	Endogenous sterols	5/1718	0.445795	CYP51A1/NR1H4/RXRA/ARNT/AHR
R-HSA-912526	Interleukin receptor SHC signaling	5/1718	0.445795	SHC1/PIK3R3/GRB2/JAK1/INPPL1
R-HSA-210745	Regulation of gene expression in beta cells	4/1718	0.445957	AKT1/PKLR/HNF1A/AKT2
R-HSA-445144	Signal transduction by L1	4/1718	0.445957	MAP2K2/FGFR1/VAV2/ITGA5
R-HSA-5654688	SHC-mediated cascade:FGFR1	4/1718	0.445957	FGFR1/SHC1/HRAS/GRB2
R-HSA-6804115	TP53 regulates transcription of additional cell cycle genes whose exact role in the p53 pathway remain uncertain	4/1718	0.445957	TNKS1BP1/TP53/CNOT3/CNOT11
R-HSA-168164	Toll Like Receptor 3 (TLR3) Cascade	16/1718	0.4493	IRAK1/TAB3/IRF3/MAP2K3/MAPKAPK2/DUSP6/TNIP2/PPP2R1A/APP/UBC/RPS6KA1/IKBKG/JUN/UBA52/NKIRAS2/TAB1
R-HSA-5693565	Recruitment and ATM-mediated phosphorylation of repair and signaling proteins at DNA double strand breaks	13/1718	0.455636	H2BC12/ABL1/H2AX/PPP5C/TP53/ATM/UBC/H4C14/UBA52/BABAM1/BAP1/PIAS4/LOC102724334
R-HSA-983231	Factors involved in megakaryocyte development and platelet production	28/1718	0.456389	TUBB6/TUBB4B/ABL1/ACTB/KLC2/KIF18B/TUBB3/TUBA1C/H3-3B/KIFC1/ITPK1/KIF22/CAPZB/EHD1/MFN2/AKAP1/HMG20B/TUBA1B/TP53/TUBB2A/GATA2/ZFPM1/GATA4/CDK5/MAFF/JMJD1C/KIF2C/TUBA4A
R-HSA-2644602	Signaling by NOTCH1 PEST Domain Mutants in Cancer	10/1718	0.46295	JAG1/HDAC6/HDAC7/KAT2A/MAML1/UBC/NCOR2/UBA52/CREBBP/PSENEN
R-HSA-2644603	Signaling by NOTCH1 in Cancer	10/1718	0.46295	JAG1/HDAC6/HDAC7/KAT2A/MAML1/UBC/NCOR2/UBA52/CREBBP/PSENEN
R-HSA-2644606	Constitutive Signaling by NOTCH1 PEST Domain Mutants	10/1718	0.46295	JAG1/HDAC6/HDAC7/KAT2A/MAML1/UBC/NCOR2/UBA52/CREBBP/PSENEN
R-HSA-2894858	Signaling by NOTCH1 HD+PEST Domain Mutants in Cancer	10/1718	0.46295	JAG1/HDAC6/HDAC7/KAT2A/MAML1/UBC/NCOR2/UBA52/CREBBP/PSENEN
R-HSA-2894862	Constitutive Signaling by NOTCH1 HD+PEST Domain Mutants	10/1718	0.46295	JAG1/HDAC6/HDAC7/KAT2A/MAML1/UBC/NCOR2/UBA52/CREBBP/PSENEN
R-HSA-5625740	RHO GTPases activate PKNs	16/1718	0.467378	H2BC12/MYH9/MYL6/H2AX/H2AC18/H3-3B/RHOC/MYH14/MYL12B/YWHAG/PKN1/PKN3/H4C14/YWHAB/LOC102724334/YWHAH
R-HSA-1660662	Glycosphingolipid metabolism	8/1718	0.468646	B4GALNT1/SMPD4/GBA/CERK/CTSA/HEXB/ESYT1/GLA
R-HSA-6783310	Fanconi Anemia Pathway	7/1718	0.471853	CENPX/UBC/RPA2/UBA52/FANCG/FANCA/MUS81
R-HSA-159227	Transport of the SLBP independent Mature mRNA	6/1718	0.475389	ALYREF/NUP62/NUP188/POM121/RAE1/NUP50
R-HSA-192105	Synthesis of bile acids and bile salts	6/1718	0.475389	AKR1C1/AKR1C2/NR1H4/RXRA/OSBP/AMACR
R-HSA-4085377	SUMOylation of SUMOylation proteins	6/1718	0.475389	NUP62/NUP188/POM121/RAE1/PIAS4/NUP50
R-HSA-5654727	Negative regulation of FGFR2 signaling	6/1718	0.475389	SPRY2/PPP2R1A/UBC/BRAF/GRB2/UBA52
R-HSA-5693606	DNA Double Strand Break Response	13/1718	0.475738	H2BC12/ABL1/H2AX/PPP5C/TP53/ATM/UBC/H4C14/UBA52/BABAM1/BAP1/PIAS4/LOC102724334
R-HSA-3214841	PKMTs methylate histone lysines	12/1718	0.478886	SETD1A/EHMT2/KMT2B/ATF7IP/DOT1L/SUV39H1/KMT2D/EHMT1/H4C14/KMT5B/WDR5/SETD1B
R-HSA-425393	Transport of inorganic cations/anions and amino acids/oligopeptides	18/1718	0.47946	SLC43A2/SLC7A2/SLC4A2/SLC6A6/SLC25A10/SLC38A4/SLC7A5/SLC7A6/SLC38A3/SLC7A11/SLC20A1/SLC7A10/SLC1A5/SLC17A5/SLC25A22/SRI/CALM1/SLC9A1
R-HSA-6785807	Interleukin-4 and Interleukin-13 signaling	18/1718	0.47946	BCL2L1/TGFB1/FSCN1/FN1/CCND1/AKT1/VIM/BIRC5/LIF/TP53/IL13RA1/IL6R/JAK1/FOXO3/BCL6/VEGFA/ICAM1/MCL1
R-HSA-8873719	RAB geranylgeranylation	11/1718	0.48227	RAB5C/RAB43/RAB1B/RAB35/RAB11B/RAB8A/RAB37/RAB6A/RAB15/RAB34/RAB5B
R-HSA-113510	E2F mediated regulation of DNA replication	4/1718	0.483951	E2F1/PPP2R1A/ORC1/TFDP1
R-HSA-1250196	SHC1 events in ERBB2 signaling	4/1718	0.483951	PRKCA/SHC1/HRAS/GRB2
R-HSA-392170	ADP signalling through P2Y purinoceptor 12	4/1718	0.483951	GNAI2/GNB2/GNB1/GNG5
R-HSA-5654712	FRS-mediated FGFR4 signaling	4/1718	0.483951	KLB/HRAS/FGFR4/GRB2
R-HSA-5655332	Signaling by FGFR3 in disease	4/1718	0.483951	FGFR3/HRAS/PLCG1/GRB2
R-HSA-8853338	Signaling by FGFR3 point mutants in cancer	4/1718	0.483951	FGFR3/HRAS/PLCG1/GRB2
R-HSA-8866654	E3 ubiquitin ligases ubiquitinate target proteins	10/1718	0.485939	H2BC12/RNF40/HLTF/UBC/VCP/UBE2L3/HLA-A/PAF1/UBA52/PEX14
R-HSA-110312	Translesion synthesis by REV1	3/1718	0.489467	UBC/RPA2/UBA52
R-HSA-193639	p75NTR signals via NF-kB	3/1718	0.489467	IRAK1/UBC/UBA52
R-HSA-204174	Regulation of pyruvate dehydrogenase (PDH) complex	3/1718	0.489467	RXRA/PDK1/PDK3
R-HSA-205043	NRIF signals cell death from the nucleus	3/1718	0.489467	UBC/UBA52/PSENEN
R-HSA-392517	Rap1 signalling	3/1718	0.489467	RAP1GAP/SIPA1/YWHAB
R-HSA-8949664	Processing of SMDT1	3/1718	0.489467	PHB/PMPCA/SPG7
R-HSA-2428924	IGF1R signaling cascade	9/1718	0.489959	KLB/FGFR3/FGFR1/SHC1/HRAS/FGFR4/GRB2/AKT2/TRIB3
R-HSA-9024446	NR1H2 and NR1H3-mediated signaling	8/1718	0.494421	SCD/NR1H2/RXRA/GPS2/EEPD1/NCOR2/APOC2/KDM3A
R-HSA-111367	SLBP independent Processing of Histone Pre-mRNAs	2/1718	0.496496	SNRPB/LSM10
R-HSA-112311	Neurotransmitter clearance	2/1718	0.496496	SLC6A4/COMT
R-HSA-159740	Gamma-carboxylation of protein precursors	2/1718	0.496496	PROS1/F7
R-HSA-1855167	Synthesis of pyrophosphates in the cytosol	2/1718	0.496496	ITPK1/IP6K1
R-HSA-193697	p75NTR regulates axonogenesis	2/1718	0.496496	ARHGDIA/LINGO1
R-HSA-2151209	Activation of PPARGC1A (PGC-1alpha) by phosphorylation	2/1718	0.496496	PRKAB2/MAPK12
R-HSA-381183	ATF6 (ATF6-alpha) activates chaperone genes	2/1718	0.496496	XBP1/DDIT3
R-HSA-5685939	HDR through MMEJ (alt-NHEJ)	2/1718	0.496496	FEN1/PARP1
R-HSA-74749	Signal attenuation	2/1718	0.496496	SHC1/GRB2
R-HSA-159230	Transport of the SLBP Dependant Mature mRNA	6/1718	0.505279	ALYREF/NUP62/NUP188/POM121/RAE1/NUP50
R-HSA-8953750	Transcriptional Regulation by E2F6	6/1718	0.505279	E2F1/EHMT2/L3MBTL2/TFDP1/EHMT1/RRM2
R-HSA-201722	Formation of the beta-catenin:TCF transactivating complex	15/1718	0.507082	H2BC12/SMARCA4/H2AX/H2AC18/H3-3B/TRRAP/BCL9L/KMT2D/RUVBL1/H4C14/TLE1/TLE2/MEN1/LOC102724334/CREBBP
R-HSA-5250941	Negative epigenetic regulation of rRNA expression	18/1718	0.513153	H2BC12/POLR2L/POLR2E/POLR1A/H2AX/H2AC18/DNMT1/POLR2F/H3-3B/UBTF/ERCC2/CD3EAP/DNMT3B/SUV39H1/TAF1C/H4C14/SAP130/LOC102724334
R-HSA-2404192	Signaling by Type 1 Insulin-like Growth Factor 1 Receptor (IGF1R)	9/1718	0.513929	KLB/FGFR3/FGFR1/SHC1/HRAS/FGFR4/GRB2/AKT2/TRIB3
R-HSA-74751	Insulin receptor signalling cascade	9/1718	0.513929	KLB/FGFR3/FGFR1/SHC1/HRAS/FGFR4/GRB2/AKT2/TRIB3
R-HSA-112399	IRS-mediated signalling	8/1718	0.519824	KLB/FGFR3/FGFR1/HRAS/FGFR4/GRB2/AKT2/TRIB3
R-HSA-512988	Interleukin-3, Interleukin-5 and GM-CSF signaling	8/1718	0.519824	SHC1/UBC/PIK3R3/GRB2/JAK1/UBA52/RAPGEF1/INPPL1
R-HSA-428930	Thromboxane signalling through TP receptor	4/1718	0.520851	GNA11/GNB2/GNB1/GNG5
R-HSA-8956321	Nucleotide salvage	4/1718	0.520851	TK1/APRT/AMPD2/UCK2
R-HSA-73884	Base Excision Repair	15/1718	0.525395	H2BC12/POLD1/POLD2/H2AX/H2AC18/BPHL/POLE/FEN1/NTHL1/RPA2/H4C14/PARP1/ACD/LOC102724334/MPG
R-HSA-975138	TRAF6 mediated induction of NFkB and MAP kinases upon TLR7/8 or 9 activation	15/1718	0.525395	IRAK1/TAB3/MAP2K3/MAPKAPK2/DUSP6/TNIP2/PPP2R1A/APP/UBC/RPS6KA1/IKBKG/JUN/UBA52/NKIRAS2/TAB1
R-HSA-5685942	HDR through Homologous Recombination (HRR)	11/1718	0.52543	POLD1/POLD2/POLE/ATM/UBC/RAD9A/RPA2/WRN/UBA52/MUS81/XRCC3
R-HSA-3214847	HATs acetylate histones	23/1718	0.526367	H2BC12/RUVBL2/ACTB/HCFC1/H2AC18/MCRS1/TRRAP/TADA3/USP22/KAT2A/JADE2/BRPF1/RUVBL1/ENY2/H4C14/ELP2/SAP130/VPS72/MRGBP/ELP6/WDR5/YEATS2/CREBBP
R-HSA-168253	Host Interactions with Influenza Factors	7/1718	0.526585	TGFB1/NUP62/NUP188/POM121/RAE1/CPSF4/NUP50
R-HSA-379724	tRNA Aminoacylation	7/1718	0.526585	VARS1/FARSA/AIMP2/DARS1/WARS1/KARS1/LARS2
R-HSA-140534	Caspase activation via Death Receptors in the presence of ligand	3/1718	0.532411	TRAF2/TNFSF10/TNFRSF10B
R-HSA-180292	GAB1 signalosome	3/1718	0.532411	CSK/PXN/GRB2
R-HSA-196757	Metabolism of folate and pterines	3/1718	0.532411	ALDH1L2/ALDH1L1/MTHFD2
R-HSA-2142845	Hyaluronan metabolism	3/1718	0.532411	HYAL2/HEXB/SLC9A1
R-HSA-435354	Zinc transporters	3/1718	0.532411	SLC39A14/SLC39A5/SLC39A3
R-HSA-450604	KSRP (KHSRP) binds and destabilizes mRNA	3/1718	0.532411	KHSRP/AKT1/EXOSC5
R-HSA-5655862	Translesion synthesis by POLK	3/1718	0.532411	UBC/RPA2/UBA52
R-HSA-5656121	Translesion synthesis by POLI	3/1718	0.532411	UBC/RPA2/UBA52
R-HSA-1222556	ROS and RNS production in phagocytes	6/1718	0.534528	CYBA/ATP6V0B/ATP6V1F/ATP6V0C/ATP6V0D1/ATP6V0E2
R-HSA-166166	MyD88-independent TLR4 cascade	16/1718	0.538641	IRAK1/TAB3/IRF3/MAP2K3/MAPKAPK2/DUSP6/TNIP2/PPP2R1A/APP/UBC/RPS6KA1/IKBKG/JUN/UBA52/NKIRAS2/TAB1
R-HSA-937061	TRIF(TICAM1)-mediated TLR4 signaling	16/1718	0.538641	IRAK1/TAB3/IRF3/MAP2K3/MAPKAPK2/DUSP6/TNIP2/PPP2R1A/APP/UBC/RPS6KA1/IKBKG/JUN/UBA52/NKIRAS2/TAB1
R-HSA-1483257	Phospholipid metabolism	34/1718	0.543429	PITPNM1/ARF3/GPAM/SBF1/PNPLA6/PIP5K1C/VAC14/PNPLA3/CHKA/MGLL/LPIN1/CDIPT/PLEKHA1/SLC44A1/PIK3R3/PIK3C2G/SLC44A5/PLA1A/PIK3C2B/PTDSS1/PIK3C2A/MIGA2/PNPLA8/DDHD2/PIKFYVE/AGPAT2/SELENOI/STARD10/INPPL1/PLA2G15/STARD7/OCRL/ARF1/PI4K2B
R-HSA-168181	Toll Like Receptor 7/8 (TLR7/8) Cascade	15/1718	0.543512	IRAK1/TAB3/MAP2K3/MAPKAPK2/DUSP6/TNIP2/PPP2R1A/APP/UBC/RPS6KA1/IKBKG/JUN/UBA52/NKIRAS2/TAB1
R-HSA-1912408	Pre-NOTCH Transcription and Translation	15/1718	0.543512	H2BC12/E2F1/H2AX/H2AC18/H3-3B/CCND1/ELF3/TP53/KAT2A/MAML1/TFDP1/H4C14/JUN/LOC102724334/CREBBP
R-HSA-975155	MyD88 dependent cascade initiated on endosome	15/1718	0.543512	IRAK1/TAB3/MAP2K3/MAPKAPK2/DUSP6/TNIP2/PPP2R1A/APP/UBC/RPS6KA1/IKBKG/JUN/UBA52/NKIRAS2/TAB1
R-HSA-2424491	DAP12 signaling	5/1718	0.544172	VAV2/SHC1/HRAS/PLCG1/GRB2
R-HSA-418360	Platelet calcium homeostasis	5/1718	0.544172	ATP2A2/ITPR2/SRI/CALM1/ATP2B4
R-HSA-2025928	Calcineurin activates NFAT	2/1718	0.549944	FKBP1A/CALM1
R-HSA-211999	CYP2E1 reactions	2/1718	0.549944	CYP2C19/CYP2C9
R-HSA-376172	DSCAM interactions	2/1718	0.549944	MAPK12/NTN1
R-HSA-4755510	SUMOylation of immune response proteins	2/1718	0.549944	IKBKG/PIAS4
R-HSA-5661231	Metallothioneins bind metals	2/1718	0.549944	MT2A/MT1E
R-HSA-73614	Pyrimidine salvage	2/1718	0.549944	TK1/UCK2
R-HSA-77286	mitochondrial fatty acid beta-oxidation of saturated fatty acids	2/1718	0.549944	ACSM3/ECHS1
R-HSA-77588	SLBP Dependent Processing of Replication-Dependent Histone Pre-mRNAs	2/1718	0.549944	SNRPB/LSM10
R-HSA-8875555	MET activates RAP1 and RAC1	2/1718	0.549944	GRB2/RAPGEF1
R-HSA-9013700	NOTCH4 Activation and Transmission of Signal to the Nucleus	2/1718	0.549944	JAG1/PSENEN
R-HSA-9028731	Activated NTRK2 signals through FRS2 and FRS3	2/1718	0.549944	HRAS/GRB2
R-HSA-156584	Cytosolic sulfonation of small molecules	4/1718	0.556444	SULT2A1/SULT1C2/SULT1C4/PODXL2
R-HSA-449836	Other interleukin signaling	4/1718	0.556444	SDC1/CSF3R/JAK1/IL32
R-HSA-933542	TRAF6 mediated NF-kB activation	4/1718	0.556444	TRAF2/APP/IKBKG/NKIRAS2
R-HSA-9634638	Estrogen-dependent nuclear events downstream of ESR-membrane signaling	4/1718	0.556444	CCND1/AKT1/FOXO3/AKT2
R-HSA-977068	Termination of O-glycan biosynthesis	4/1718	0.556444	ST3GAL1/MUC15/ST3GAL2/ST6GAL1
R-HSA-5693538	Homology Directed Repair	22/1718	0.559708	H2BC12/ABL1/POLD1/POLD2/H2AX/POLE/RNF4/FEN1/PPP4C/ATM/UBC/RAD9A/RPA2/WRN/H4C14/PARP1/UBA52/BABAM1/PIAS4/MUS81/XRCC3/LOC102724334
R-HSA-427413	NoRC negatively regulates rRNA expression	17/1718	0.56774	H2BC12/POLR2L/POLR2E/POLR1A/H2AX/H2AC18/DNMT1/POLR2F/H3-3B/UBTF/ERCC2/CD3EAP/DNMT3B/TAF1C/H4C14/SAP130/LOC102724334
R-HSA-2219528	PI3K/AKT Signaling in Cancer	16/1718	0.573189	KLB/FGFR3/FGFR1/AKT1S1/AKT1/MAPKAP1/RPS6KB2/MLST8/FGFR4/GSK3A/PIK3R3/GRB2/FOXO3/AKT2/PDGFRB/MTOR
R-HSA-162710	Synthesis of glycosylphosphatidylinositol (GPI)	3/1718	0.573234	PIGZ/DPM2/PIGQ
R-HSA-163210	Formation of ATP by chemiosmotic coupling	3/1718	0.573234	ATP5F1D/ATP5ME/ATP5MC3
R-HSA-2022377	Metabolism of Angiotensinogen to Angiotensins	3/1718	0.573234	AGT/CTSD/CPB2
R-HSA-8964315	G beta:gamma signalling through BTK	3/1718	0.573234	GNB2/GNB1/GNG5
R-HSA-936964	Activation of IRF3/IRF7 mediated by TBK1/IKK epsilon	3/1718	0.573234	IRF3/UBC/UBA52
R-HSA-168271	Transport of Ribonucleoproteins into the Host Nucleus	5/1718	0.575104	NUP62/NUP188/POM121/RAE1/NUP50
R-HSA-168333	NEP/NS2 Interacts with the Cellular Export Machinery	5/1718	0.575104	NUP62/NUP188/POM121/RAE1/NUP50
R-HSA-170822	Regulation of Glucokinase by Glucokinase Regulatory Protein	5/1718	0.575104	NUP62/NUP188/POM121/RAE1/NUP50
R-HSA-1839124	FGFR1 mutant receptor activation	5/1718	0.575104	BCR/FGFR1/CPSF6/TRIM24/GRB2
R-HSA-389661	Glyoxylate metabolism and glycine degradation	5/1718	0.575104	AGXT/DBT/GOT2/AGXT2/BCKDHB
R-HSA-399719	Trafficking of AMPA receptors	5/1718	0.575104	AP2M1/AP2S1/AP2A1/TSPAN7/PRKCA
R-HSA-399721	Glutamate binding, activation of AMPA receptors and synaptic plasticity	5/1718	0.575104	AP2M1/AP2S1/AP2A1/TSPAN7/PRKCA
R-HSA-445095	Interaction between L1 and Ankyrins	5/1718	0.575104	SPTAN1/ACTB/SPTBN2/ACTG1/SPTBN1
R-HSA-450282	MAPK targets/ Nuclear events mediated by MAP kinases	5/1718	0.575104	MAPKAPK2/DUSP6/PPP2R1A/RPS6KA1/JUN
R-HSA-5619107	Defective TPR may confer susceptibility towards thyroid papillary carcinoma (TPC)	5/1718	0.575104	NUP62/NUP188/POM121/RAE1/NUP50
R-HSA-70268	Pyruvate metabolism	5/1718	0.575104	RXRA/BSG/PDK1/HAGH/PDK3
R-HSA-109704	PI3K Cascade	7/1718	0.579003	KLB/FGFR3/FGFR1/FGFR4/GRB2/AKT2/TRIB3
R-HSA-166058	MyD88:MAL(TIRAP) cascade initiated on plasma membrane	15/1718	0.579029	IRAK1/TAB3/MAP2K3/MAPKAPK2/DUSP6/TNIP2/PPP2R1A/APP/UBC/RPS6KA1/IKBKG/JUN/UBA52/NKIRAS2/TAB1
R-HSA-168188	Toll Like Receptor TLR6:TLR2 Cascade	15/1718	0.579029	IRAK1/TAB3/MAP2K3/MAPKAPK2/DUSP6/TNIP2/PPP2R1A/APP/UBC/RPS6KA1/IKBKG/JUN/UBA52/NKIRAS2/TAB1
R-HSA-428157	Sphingolipid metabolism	14/1718	0.585321	B4GALNT1/SMPD4/CSNK1G2/GBA/SPHK1/CERK/CTSA/HEXB/SPTLC3/ESYT1/CERS2/PRKD2/OSBP/GLA
R-HSA-198725	Nuclear Events (kinase and transcription factor activation)	4/1718	0.590563	MAPKAPK2/DUSP6/PPP2R1A/RPS6KA1
R-HSA-418592	ADP signalling through P2Y purinoceptor 1	4/1718	0.590563	GNA11/GNB2/GNB1/GNG5
R-HSA-9013508	NOTCH3 Intracellular Domain Regulates Transcription	4/1718	0.590563	PLXND1/KAT2A/MAML1/CREBBP
R-HSA-3232142	SUMOylation of ubiquitinylation proteins	6/1718	0.590648	NUP62/NUP188/POM121/RAE1/PIAS4/NUP50
R-HSA-5620920	Cargo trafficking to the periciliary membrane	8/1718	0.592987	SMO/CCT3/MKKS/EXOC7/RAB8A/EXOC4/CCT2/CCT5
R-HSA-174403	Glutathione synthesis and recycling	2/1718	0.599258	GCLM/GGT1
R-HSA-211979	Eicosanoids	2/1718	0.599258	CYP4F12/CYP4F3
R-HSA-381033	ATF6 (ATF6-alpha) activates chaperones	2/1718	0.599258	XBP1/DDIT3
R-HSA-6803207	TP53 Regulates Transcription of Caspase Activators and Caspases	2/1718	0.599258	TP53/ATM
R-HSA-6803211	TP53 Regulates Transcription of Death Receptors and Ligands	2/1718	0.599258	TP53/TNFRSF10B
R-HSA-71384	Ethanol oxidation	2/1718	0.599258	ACSS2/ADH6
R-HSA-73621	Pyrimidine catabolism	2/1718	0.599258	DPYD/AGXT2
R-HSA-8963693	Aspartate and asparagine metabolism	2/1718	0.599258	NAT8L/GOT2
R-HSA-9020558	Interleukin-2 signaling	2/1718	0.599258	SHC1/JAK1
R-HSA-3108214	SUMOylation of DNA damage response and repair proteins	12/1718	0.599578	CBX2/NUP62/NUP188/HDAC7/POM121/WRN/RAE1/PARP1/CBX4/PIAS4/CDKN2A/NUP50
R-HSA-1474290	Collagen formation	14/1718	0.603137	P4HA1/PLOD2/PLEC/CD151/COL11A1/PLOD3/PPIB/P4HB/SERPINH1/COL26A1/COL14A1/DST/COLGALT1/LOX
R-HSA-1566948	Elastic fibre formation	7/1718	0.604131	FURIN/TGFB1/FN1/LTBP1/ITGA5/ITGB5/LOX
R-HSA-392518	Signal amplification	5/1718	0.604891	GNA11/GNAI2/GNB2/GNB1/GNG5
R-HSA-186797	Signaling by PDGF	9/1718	0.605485	PLG/FURIN/BCAR1/HRAS/PLCG1/THBS4/GRB2/RAPGEF1/PDGFRB
R-HSA-381340	Transcriptional regulation of white adipocyte differentiation	13/1718	0.610468	TGFB1/MED22/PPARA/CEBPA/CARM1/MED15/RXRA/MED16/NCOR2/MED24/CREBBP/MED29/PPARG
R-HSA-176412	Phosphorylation of the APC/C	3/1718	0.611755	PLK1/ANAPC11/ANAPC2
R-HSA-197264	Nicotinamide salvaging	3/1718	0.611755	NAMPT/NAPRT/PARP14
R-HSA-392851	Prostacyclin signalling through prostacyclin receptor	3/1718	0.611755	GNB2/GNB1/GNG5
R-HSA-5686938	Regulation of TLR by endogenous ligand	3/1718	0.611755	FGG/FGA/FGB
R-HSA-74259	Purine catabolism	3/1718	0.611755	GPX1/ITPA/NUDT1
R-HSA-888590	GABA synthesis, release, reuptake and degradation	3/1718	0.611755	DNAJC5/ABAT/SYT1
R-HSA-168138	Toll Like Receptor 9 (TLR9) Cascade	15/1718	0.613398	IRAK1/TAB3/MAP2K3/MAPKAPK2/DUSP6/TNIP2/PPP2R1A/APP/UBC/RPS6KA1/IKBKG/JUN/UBA52/NKIRAS2/TAB1
R-HSA-2428928	IRS-related events triggered by IGF1R	8/1718	0.616131	KLB/FGFR3/FGFR1/HRAS/FGFR4/GRB2/AKT2/TRIB3
R-HSA-2559582	Senescence-Associated Secretory Phenotype (SASP)	17/1718	0.61643	H2BC12/H2AX/H2AC18/ANAPC11/H3-3B/EHMT2/FZR1/CDKN2B/UBC/ANAPC2/EHMT1/H4C14/RPS6KA1/JUN/UBA52/CDKN2A/LOC102724334
R-HSA-68875	Mitotic Prophase	22/1718	0.617157	H2BC12/LMNA/NUP62/PLK1/H2AX/H2AC18/RAB1B/NCAPH2/H3-3B/NUP188/PRKCA/PPP2R1A/USO1/POM121/LPIN1/BANF1/NUMA1/H4C14/RAE1/NUP50/LOC102724334/GORASP1
R-HSA-111885	Opioid Signalling	14/1718	0.620601	PPP1CA/GNAI2/GRK2/GNB2/ITPR2/PLCB1/PRKCA/PPP2R1A/GNB1/GNG5/CDK5/PDE4C/PLCB3/CALM1
R-HSA-73772	RNA Polymerase I Promoter Escape	14/1718	0.620601	H2BC12/POLR2L/POLR2E/POLR1A/H2AX/H2AC18/POLR2F/H3-3B/UBTF/ERCC2/CD3EAP/TAF1C/H4C14/LOC102724334
R-HSA-211000	Gene Silencing by RNA	21/1718	0.622577	H2BC12/POLR2L/POLR2E/NUP62/H2AX/H2AC18/POLR2F/H3-3B/NUP188/POLR2J/XPO5/POM121/POLR2A/TARBP2/H4C14/POLR2G/RAE1/NUP50/POLR2I/LOC102724334/TDRD6
R-HSA-168179	Toll Like Receptor TLR1:TLR2 Cascade	15/1718	0.630087	IRAK1/TAB3/MAP2K3/MAPKAPK2/DUSP6/TNIP2/PPP2R1A/APP/UBC/RPS6KA1/IKBKG/JUN/UBA52/NKIRAS2/TAB1
R-HSA-181438	Toll Like Receptor 2 (TLR2) Cascade	15/1718	0.630087	IRAK1/TAB3/MAP2K3/MAPKAPK2/DUSP6/TNIP2/PPP2R1A/APP/UBC/RPS6KA1/IKBKG/JUN/UBA52/NKIRAS2/TAB1
R-HSA-9022692	Regulation of MECP2 expression and activity	5/1718	0.633444	HTT/GPS2/NCOR2/AURKB/CALM1
R-HSA-9007101	Rab regulation of trafficking	19/1718	0.634304	RAB5C/TBC1D16/RAB1B/SBF1/DENND4A/RAB35/AKT1/OPTN/RAB11B/DENND4C/TRAPPC1/ALS2CL/RAB8A/TSC1/TBC1D13/AKT2/RAB6A/GGA1/RAB5B
R-HSA-168276	NS1 Mediated Effects on Host Pathways	6/1718	0.643007	NUP62/NUP188/POM121/RAE1/CPSF4/NUP50
R-HSA-140342	Apoptosis induced DNA fragmentation	2/1718	0.64438	H1-2/H1-0
R-HSA-179812	GRB2 events in EGFR signaling	2/1718	0.64438	HRAS/GRB2
R-HSA-202670	ERKs are inactivated	2/1718	0.64438	DUSP6/PPP2R1A
R-HSA-400511	Synthesis, secretion, and inactivation of Glucose-dependent Insulinotropic Polypeptide (GIP)	2/1718	0.64438	SEC11C/GATA4
R-HSA-425561	Sodium/Calcium exchangers	2/1718	0.64438	SRI/CALM1
R-HSA-5607763	CLEC7A (Dectin-1) induces NFAT activation	2/1718	0.64438	ITPR2/CALM1
R-HSA-5654227	Phospholipase C-mediated cascade; FGFR3	2/1718	0.64438	FGFR3/PLCG1
R-HSA-5658623	FGFRL1 modulation of FGFR1 signaling	2/1718	0.64438	FGFRL1/SPRED2
R-HSA-74217	Purine salvage	2/1718	0.64438	APRT/AMPD2
R-HSA-879415	Advanced glycosylation endproduct receptor signaling	2/1718	0.64438	LGALS3/APP
R-HSA-5619102	SLC transporter disorders	15/1718	0.646417	CP/SLCO1B3/ALB/SLC2A1/NUP62/SLC27A4/NUP188/BSG/POM121/SLC35A3/RAE1/SLC17A5/SLC22A18/SLC11A2/NUP50
R-HSA-141405	Inhibition of the proteolytic activity of APC/C required for the onset of anaphase by mitotic spindle checkpoint components	3/1718	0.647864	ANAPC11/CDC20/ANAPC2
R-HSA-141430	Inactivation of APC/C via direct inhibition of the APC/C complex	3/1718	0.647864	ANAPC11/CDC20/ANAPC2
R-HSA-168927	TICAM1, RIP1-mediated IKK complex recruitment	3/1718	0.647864	UBC/IKBKG/UBA52
R-HSA-5654706	FRS-mediated FGFR3 signaling	3/1718	0.647864	FGFR3/HRAS/GRB2
R-HSA-5654720	PI-3K cascade:FGFR4	3/1718	0.647864	KLB/FGFR4/GRB2
R-HSA-622312	Inflammasomes	3/1718	0.647864	BCL2L1/TXNIP/APP
R-HSA-8964616	G beta:gamma signalling through CDC42	3/1718	0.647864	GNB2/GNB1/GNG5
R-HSA-9013695	NOTCH4 Intracellular Domain Regulates Transcription	3/1718	0.647864	KAT2A/MAML1/CREBBP
R-HSA-4570464	SUMOylation of RNA binding proteins	7/1718	0.651904	CBX2/NUP62/NUP188/POM121/RAE1/CBX4/NUP50
R-HSA-442755	Activation of NMDA receptors and postsynaptic events	14/1718	0.654379	TUBB6/TUBB4B/PRKAB2/PPM1F/LIN7A/TUBB3/GIT1/TUBA1C/TUBA1B/HRAS/TUBB2A/RPS6KA1/CALM1/TUBA4A
R-HSA-1650814	Collagen biosynthesis and modifying enzymes	10/1718	0.656552	P4HA1/PLOD2/COL11A1/PLOD3/PPIB/P4HB/SERPINH1/COL26A1/COL14A1/COLGALT1
R-HSA-5693567	HDR through Homologous Recombination (HRR) or Single Strand Annealing (SSA)	20/1718	0.656582	H2BC12/ABL1/POLD1/POLD2/H2AX/POLE/RNF4/PPP4C/ATM/UBC/RAD9A/RPA2/WRN/H4C14/UBA52/BABAM1/PIAS4/MUS81/XRCC3/LOC102724334
R-HSA-1638074	Keratan sulfate/keratin metabolism	5/1718	0.660695	ST3GAL1/ST3GAL2/HEXB/B4GALT2/B4GAT1
R-HSA-8875878	MET promotes cell motility	6/1718	0.667615	COL11A1/FN1/TNS3/LAMA4/GRB2/RAPGEF1
R-HSA-438064	Post NMDA receptor activation events	12/1718	0.672336	TUBB6/TUBB4B/PRKAB2/TUBB3/GIT1/TUBA1C/TUBA1B/HRAS/TUBB2A/RPS6KA1/CALM1/TUBA4A
R-HSA-5693532	DNA Double-Strand Break Repair	25/1718	0.678734	H2BC12/ABL1/POLD1/POLD2/H2AX/POLE/PPP5C/RNF4/FEN1/PPP4C/TP53/ATM/UBC/RAD9A/RPA2/WRN/H4C14/PARP1/UBA52/BABAM1/BAP1/PIAS4/MUS81/XRCC3/LOC102724334
R-HSA-1606322	ZBP1(DAI) mediated induction of type I IFNs	3/1718	0.681515	IRF3/IKBKG/NKIRAS2
R-HSA-189200	Cellular hexose transport	3/1718	0.681515	SLC2A1/SLC50A1/SLC2A8
R-HSA-196741	Cobalamin (Cbl, vitamin B12) transport and metabolism	3/1718	0.681515	CD320/MMUT/LMBRD1
R-HSA-2142691	Synthesis of Leukotrienes (LT) and Eoxins (EX)	3/1718	0.681515	CYP4F3/MAPKAPK2/GGT1
R-HSA-389513	CTLA4 inhibitory signaling	3/1718	0.681515	AKT1/PPP2R1A/AKT2
R-HSA-5620916	VxPx cargo-targeting to cilium	3/1718	0.681515	EXOC7/RAB8A/EXOC4
R-HSA-5621575	CD209 (DC-SIGN) signaling	3/1718	0.681515	HRAS/ICAM3/CREBBP
R-HSA-202040	G-protein activation	4/1718	0.683008	GNAI2/GNB2/GNB1/GNG5
R-HSA-2022854	Keratan sulfate biosynthesis	4/1718	0.683008	ST3GAL1/ST3GAL2/B4GALT2/B4GAT1
R-HSA-3295583	TRP channels	4/1718	0.683008	TRPC1/TRPV4/TRPM7/MCOLN1
R-HSA-400042	Adrenaline,noradrenaline inhibits insulin secretion	4/1718	0.683008	GNAI2/GNB2/GNB1/GNG5
R-HSA-166786	Creation of C4 and C2 activators	2/1718	0.68538	MBL2/C1R
R-HSA-174411	Polymerase switching on the C-strand of the telomere	2/1718	0.68538	POLD1/POLD2
R-HSA-190322	FGFR4 ligand binding and activation	2/1718	0.68538	KLB/FGFR4
R-HSA-418885	DCC mediated attractive signaling	2/1718	0.68538	ABLIM3/NTN1
R-HSA-4839735	AXIN mutants destabilize the destruction complex, activating WNT signaling	2/1718	0.68538	PPP2R1A/AXIN1
R-HSA-4839744	truncated APC mutants destabilize the destruction complex	2/1718	0.68538	PPP2R1A/AXIN1
R-HSA-4839748	AMER1 mutants destabilize the destruction complex	2/1718	0.68538	PPP2R1A/AXIN1
R-HSA-5467337	APC truncation mutants have impaired AXIN binding	2/1718	0.68538	PPP2R1A/AXIN1
R-HSA-5467340	AXIN missense mutants destabilize the destruction complex	2/1718	0.68538	PPP2R1A/AXIN1
R-HSA-5467348	Truncations of AMER1 destabilize the destruction complex	2/1718	0.68538	PPP2R1A/AXIN1
R-HSA-69091	Polymerase switching	2/1718	0.68538	POLD1/POLD2
R-HSA-69109	Leading Strand Synthesis	2/1718	0.68538	POLD1/POLD2
R-HSA-877312	Regulation of IFNG signaling	2/1718	0.68538	JAK1/PTPN1
R-HSA-918233	TRAF3-dependent IRF activation pathway	2/1718	0.68538	IRF3/CREBBP
R-HSA-69473	G2/M DNA damage checkpoint	14/1718	0.686487	H2BC12/H2AX/TP53/ATM/YWHAG/RAD9A/RPA2/WRN/H4C14/BABAM1/PIAS4/YWHAB/LOC102724334/YWHAH
R-HSA-3301854	Nuclear Pore Complex (NPC) Disassembly	5/1718	0.686598	NUP62/NUP188/POM121/RAE1/NUP50
R-HSA-2173782	Binding and Uptake of Ligands by Scavenger Receptors	6/1718	0.69112	HP/ALB/HYOU1/HSPH1/FTL/HPR
R-HSA-5617472	Activation of anterior HOX genes in hindbrain development during early embryogenesis	18/1718	0.697775	H2BC12/POLR2L/POLR2E/H2AX/H2AC18/POLR2F/H3-3B/POLR2J/RXRA/POLR2A/KMT2D/H4C14/POLR2G/JUN/POLR2I/LOC102724334/WDR5/CREBBP
R-HSA-5619507	Activation of HOX genes during differentiation	18/1718	0.697775	H2BC12/POLR2L/POLR2E/H2AX/H2AC18/POLR2F/H3-3B/POLR2J/RXRA/POLR2A/KMT2D/H4C14/POLR2G/JUN/POLR2I/LOC102724334/WDR5/CREBBP
R-HSA-427389	ERCC6 (CSB) and EHMT2 (G9a) positively regulate rRNA expression	11/1718	0.699876	H2BC12/GATAD2A/MBD3/H2AX/H2AC18/MTA2/H3-3B/EHMT2/H4C14/MTA1/LOC102724334
R-HSA-1483206	Glycerophospholipid biosynthesis	19/1718	0.703842	PITPNM1/GPAM/PNPLA3/CHKA/MGLL/LPIN1/CDIPT/SLC44A1/SLC44A5/PLA1A/PTDSS1/MIGA2/PNPLA8/DDHD2/AGPAT2/SELENOI/STARD10/PLA2G15/STARD7
R-HSA-162588	Budding and maturation of HIV virion	4/1718	0.710335	CHMP4B/UBC/VPS37B/UBA52
R-HSA-420029	Tight junction interactions	4/1718	0.710335	F11R/CLDN12/CLDN1/CLDN6
R-HSA-390522	Striated Muscle Contraction	5/1718	0.711125	TPM2/ACTN3/TPM3/VIM/TTN
R-HSA-5579029	Metabolic disorders of biological oxidation enzymes	5/1718	0.711125	MAT1A/GCLM/GGT1/AHCY/CYP26B1
R-HSA-8876198	RAB GEFs exchange GTP for GDP on RABs	13/1718	0.711345	RAB5C/RAB1B/SBF1/DENND4A/RAB35/AKT1/DENND4C/TRAPPC1/ALS2CL/RAB8A/AKT2/RAB6A/RAB5B
R-HSA-9616222	Transcriptional regulation of granulopoiesis	13/1718	0.711345	H2BC12/E2F1/CSF3R/H2AX/H2AC18/CEBPA/H3-3B/RXRA/GATA2/TFDP1/H4C14/IL6R/LOC102724334
R-HSA-388841	Costimulation by the CD28 family	10/1718	0.711512	CSK/AKT1/MAPKAP1/MLST8/PPP2R1A/PIK3R3/GRB2/AKT2/MTOR/TRIB3
R-HSA-198753	ERK/MAPK targets	3/1718	0.71271	DUSP6/PPP2R1A/RPS6KA1
R-HSA-1660661	Sphingolipid de novo biosynthesis	6/1718	0.713497	CSNK1G2/SPHK1/SPTLC3/CERS2/PRKD2/OSBP
R-HSA-5362517	Signaling by Retinoic Acid	6/1718	0.713497	CPT1A/RDH11/RXRA/PDK1/CYP26B1/PDK3
R-HSA-5696395	Formation of Incision Complex in GG-NER	6/1718	0.713497	ERCC2/UBC/RPA2/PARP1/RAD23A/UBA52
R-HSA-75893	TNF signaling	6/1718	0.713497	TAB3/TRAF2/UBC/IKBKG/UBA52/TAB1
R-HSA-373752	Netrin-1 signaling	7/1718	0.716725	HJV/EZR/ABLIM3/MAPK12/NTN1/PLCG1/TRPC1
R-HSA-936837	Ion transport by P-type ATPases	8/1718	0.720431	ATP2A2/ATP11A/ATP13A1/ATP13A2/ATP8B2/SRI/CALM1/ATP2B4
R-HSA-211935	Fatty acids	2/1718	0.722412	CYP4F12/CYP4F3
R-HSA-4839743	phosphorylation site mutants of CTNNB1 are not targeted to the proteasome by the destruction complex	2/1718	0.722412	PPP2R1A/AXIN1
R-HSA-5339716	Misspliced GSK3beta mutants stabilize beta-catenin	2/1718	0.722412	PPP2R1A/AXIN1
R-HSA-5358747	S33 mutants of beta-catenin aren't phosphorylated	2/1718	0.722412	PPP2R1A/AXIN1
R-HSA-5358749	S37 mutants of beta-catenin aren't phosphorylated	2/1718	0.722412	PPP2R1A/AXIN1
R-HSA-5358751	S45 mutants of beta-catenin aren't phosphorylated	2/1718	0.722412	PPP2R1A/AXIN1
R-HSA-5358752	T41 mutants of beta-catenin aren't phosphorylated	2/1718	0.722412	PPP2R1A/AXIN1
R-HSA-549132	Organic cation/anion/zwitterion transport	2/1718	0.722412	SLC22A18/SLC22A7
R-HSA-844456	The NLRP3 inflammasome	2/1718	0.722412	TXNIP/APP
R-HSA-5693607	Processing of DNA double-strand break ends	14/1718	0.731247	H2BC12/H2AX/RNF4/PPP4C/ATM/UBC/RAD9A/RPA2/WRN/H4C14/UBA52/BABAM1/PIAS4/LOC102724334
R-HSA-422356	Regulation of insulin secretion	11/1718	0.732703	SLC2A1/GNA11/GNAI2/ACSL4/GNB2/ITPR2/PLCB1/PRKCA/GNB1/GNG5/PLCB3
R-HSA-5685938	HDR through Single Strand Annealing (SSA)	5/1718	0.734267	ABL1/ATM/RAD9A/RPA2/WRN
R-HSA-5689901	Metalloprotease DUBs	5/1718	0.734267	H2AC18/UBC/UBA52/BABAM1/MYSM1
R-HSA-525793	Myogenesis	4/1718	0.735899	ABL1/TCF3/MAPK12/CTNNA1
R-HSA-5654696	Downstream signaling of activated FGFR2	4/1718	0.735899	SHC1/HRAS/PLCG1/GRB2
R-HSA-212676	Dopamine Neurotransmitter Release Cycle	3/1718	0.741489	LIN7A/PPFIA4/SYT1
R-HSA-5654693	FRS-mediated FGFR1 signaling	3/1718	0.741489	FGFR1/HRAS/GRB2
R-HSA-5654699	SHC-mediated cascade:FGFR2	3/1718	0.741489	SHC1/HRAS/GRB2
R-HSA-5334118	DNA methylation	9/1718	0.741694	H2BC12/UHRF1/H2AX/H2AC18/DNMT1/H3-3B/DNMT3B/H4C14/LOC102724334
R-HSA-1433559	Regulation of KIT signaling	2/1718	0.75569	PRKCA/GRB2
R-HSA-189445	Metabolism of porphyrins	2/1718	0.75569	UROD/BLVRB
R-HSA-1963640	GRB2 events in ERBB2 signaling	2/1718	0.75569	HRAS/GRB2
R-HSA-2730905	Role of LAT2/NTAL/LAB on calcium mobilization	2/1718	0.75569	SHC1/GRB2
R-HSA-391160	Signal regulatory protein family interactions	2/1718	0.75569	SIRPA/GRB2
R-HSA-429958	mRNA decay by 3' to 5' exoribonuclease	2/1718	0.75569	EXOSC5/TTC37
R-HSA-5654219	Phospholipase C-mediated cascade: FGFR1	2/1718	0.75569	FGFR1/PLCG1
R-HSA-1474228	Degradation of the extracellular matrix	20/1718	0.757615	PLG/FURIN/CDH1/COL11A1/CAPNS1/FN1/A2M/CAPN1/HSPG2/MMP15/CAPN15/MMP14/ADAM15/CAPN2/COL26A1/COL14A1/CAPN12/BSG/PHYKPL/CTSD
R-HSA-196807	Nicotinate metabolism	4/1718	0.759721	NAMPT/NAPRT/PARP14/NADK
R-HSA-210500	Glutamate Neurotransmitter Release Cycle	3/1718	0.767924	PPFIA4/GLS/SYT1
R-HSA-5668599	RHO GTPases Activate NADPH Oxidases	3/1718	0.767924	CYBA/PRKCA/PIN1
R-HSA-8941326	RUNX2 regulates bone development	4/1718	0.781839	ABL1/RBM14/HDAC6/SMAD6
R-HSA-983695	Antigen activates B Cell Receptor (BCR) leading to generation of second messengers	4/1718	0.781839	ITPR2/TRPC1/GRB2/CALM1
R-HSA-1810476	RIP-mediated NFkB activation via ZBP1	2/1718	0.78546	IKBKG/NKIRAS2
R-HSA-196299	Beta-catenin phosphorylation cascade	2/1718	0.78546	PPP2R1A/AXIN1
R-HSA-264642	Acetylcholine Neurotransmitter Release Cycle	2/1718	0.78546	PPFIA4/SYT1
R-HSA-9022699	MECP2 regulates neuronal receptors and channels	2/1718	0.78546	PTPN1/GPRIN1
R-HSA-2672351	Stimuli-sensing channels	15/1718	0.786762	SGK1/TTYH3/WNK2/UBC/CLCN6/CLCN5/TRPC1/STOM/TRPV4/UBA52/TRPM7/CLCN7/SRI/CALM1/MCOLN1
R-HSA-112043	PLC beta mediated events	7/1718	0.78963	GNAI2/GRK2/ITPR2/PLCB1/PRKCA/PLCB3/CALM1
R-HSA-1296041	Activation of G protein gated Potassium channels	3/1718	0.792109	GNB2/GNB1/GNG5
R-HSA-1296059	G protein gated Potassium channels	3/1718	0.792109	GNB2/GNB1/GNG5
R-HSA-156588	Glucuronidation	3/1718	0.792109	UGT2B4/UGT2B11/UGDH
R-HSA-937041	IKK complex recruitment mediated by RIP1	3/1718	0.792109	UBC/IKBKG/UBA52
R-HSA-997272	Inhibition of voltage gated Ca2+ channels via Gbeta/gamma subunits	3/1718	0.792109	GNB2/GNB1/GNG5
R-HSA-199418	Negative regulation of the PI3K/AKT network	15/1718	0.798334	IRAK1/KLB/FGFR3/FGFR1/AKT1/PIP5K1C/IL1RAP/IER3/FGFR4/PPP2R1A/PIK3R3/GRB2/AKT2/PDGFRB/TRIB3
R-HSA-1592389	Activation of Matrix Metalloproteinases	4/1718	0.802307	PLG/FURIN/MMP15/MMP14
R-HSA-5357905	Regulation of TNFR1 signaling	4/1718	0.802307	TRAF2/UBC/IKBKG/UBA52
R-HSA-5693568	Resolution of D-loop Structures through Holliday Junction Intermediates	4/1718	0.802307	ATM/WRN/MUS81/XRCC3
R-HSA-204998	Cell death signalling via NRAGE, NRIF and NADE	10/1718	0.803403	ARHGEF1/ARHGEF18/AATF/VAV2/ARHGEF11/UBC/UBA52/ARHGEF40/BEX3/PSENEN
R-HSA-4086398	Ca2+ pathway	8/1718	0.803905	GNB2/ITPR2/PLCB1/PRKCA/GNB1/GNG5/PLCB3/CALM1
R-HSA-112040	G-protein mediated events	7/1718	0.805454	GNAI2/GRK2/ITPR2/PLCB1/PRKCA/PLCB3/CALM1
R-HSA-193704	p75 NTR receptor-mediated signalling	13/1718	0.806276	IRAK1/ARHGDIA/LINGO1/ARHGEF1/ARHGEF18/AATF/VAV2/ARHGEF11/UBC/UBA52/ARHGEF40/BEX3/PSENEN
R-HSA-8936459	RUNX1 regulates genes involved in megakaryocyte differentiation and platelet function	13/1718	0.806276	H2BC12/PRMT1/H2AX/H2AC18/H3-3B/SETD1A/KMT2B/KMT2D/H4C14/ZFPM1/LOC102724334/WDR5/SETD1B
R-HSA-1369062	ABC transporters in lipid homeostasis	2/1718	0.811989	ABCA5/ABCD1
R-HSA-181429	Serotonin Neurotransmitter Release Cycle	2/1718	0.811989	PPFIA4/SYT1
R-HSA-181430	Norepinephrine Neurotransmitter Release Cycle	2/1718	0.811989	PPFIA4/SYT1
R-HSA-209776	Metabolism of amine-derived hormones	2/1718	0.811989	DIO1/DDC
R-HSA-5654710	PI-3K cascade:FGFR3	2/1718	0.811989	FGFR3/GRB2
R-HSA-9037629	Lewis blood group biosynthesis	2/1718	0.811989	B3GALT2/FUT3
R-HSA-5693554	Resolution of D-loop Structures through Synthesis-Dependent Strand Annealing (SDSA)	3/1718	0.814156	ATM/WRN/XRCC3
R-HSA-912694	Regulation of IFNA signaling	3/1718	0.814156	STAT2/JAK1/PTPN1
R-HSA-983712	Ion channel transport	26/1718	0.815956	SGK1/ATP6V0B/ATP2A2/ATP11A/ATP6V1F/TTYH3/ATP6V0C/ATP13A1/ATP13A2/WNK2/UBC/CLCN6/CLCN5/ATP8B2/TRPC1/STOM/TRPV4/ATP6V0D1/UBA52/TRPM7/CLCN7/SRI/CALM1/MCOLN1/ATP6V0E2/ATP2B4
R-HSA-375165	NCAM signaling for neurite out-growth	8/1718	0.818092	SPTAN1/SPTBN2/FGFR1/HRAS/AGRN/CACNA1H/GRB2/SPTBN1
R-HSA-73929	Base-Excision Repair, AP Site Formation	8/1718	0.818092	H2BC12/H2AX/H2AC18/NTHL1/H4C14/ACD/LOC102724334/MPG
R-HSA-110330	Recognition and association of DNA glycosylase with site containing an affected purine	7/1718	0.820349	H2BC12/H2AX/H2AC18/H4C14/ACD/LOC102724334/MPG
R-HSA-110331	Cleavage of the damaged purine	7/1718	0.820349	H2BC12/H2AX/H2AC18/H4C14/ACD/LOC102724334/MPG
R-HSA-73927	Depurination	7/1718	0.820349	H2BC12/H2AX/H2AC18/H4C14/ACD/LOC102724334/MPG
R-HSA-4791275	Signaling by WNT in cancer	4/1718	0.821189	LRP5/CTBP1/PPP2R1A/AXIN1
R-HSA-5693537	Resolution of D-Loop Structures	4/1718	0.821189	ATM/WRN/MUS81/XRCC3
R-HSA-936440	Negative regulators of DDX58/IFIH1 signaling	4/1718	0.821189	IRF3/PIN1/UBC/UBA52
R-HSA-1483115	Hydrolysis of LPC	1/1718	0.827832	PLA2G15
R-HSA-168799	Neurotoxicity of clostridium toxins	1/1718	0.827832	SYT1
R-HSA-209968	Thyroxine biosynthesis	1/1718	0.827832	DIO1
R-HSA-2161522	Abacavir transport and metabolism	1/1718	0.827832	GUK1
R-HSA-2465910	MASTL Facilitates Mitotic Progression	1/1718	0.827832	PPP2R1A
R-HSA-3215018	Processing and activation of SUMO	1/1718	0.827832	SAE1
R-HSA-419812	Calcitonin-like ligand receptors	1/1718	0.827832	RAMP1
R-HSA-425381	Bicarbonate transporters	1/1718	0.827832	SLC4A2
R-HSA-428542	Regulation of commissural axon pathfinding by SLIT and ROBO	1/1718	0.827832	NTN1
R-HSA-442729	CREB1 phosphorylation through the activation of CaMKII/CaMKK/CaMKIV cascasde	1/1718	0.827832	CALM1
R-HSA-450341	Activation of the AP-1 family of transcription factors	1/1718	0.827832	JUN
R-HSA-549127	Organic cation transport	1/1718	0.827832	SLC22A18
R-HSA-8875656	MET receptor recycling	1/1718	0.827832	GRB2
R-HSA-9020958	Interleukin-21 signaling	1/1718	0.827832	JAK1
R-HSA-4551638	SUMOylation of chromatin organization proteins	9/1718	0.829674	CBX2/NUP62/NUP188/POM121/L3MBTL2/H4C14/RAE1/CBX4/NUP50
R-HSA-1489509	DAG and IP3 signaling	5/1718	0.829745	GRK2/ITPR2/PRKCA/PLCG1/CALM1
R-HSA-5693579	Homologous DNA Pairing and Strand Exchange	5/1718	0.829745	ATM/RAD9A/RPA2/WRN/XRCC3
R-HSA-1442490	Collagen degradation	8/1718	0.831476	FURIN/COL11A1/MMP15/MMP14/COL26A1/COL14A1/PHYKPL/CTSD
R-HSA-913709	O-linked glycosylation of mucins	8/1718	0.831476	ST3GAL1/GALNT2/MUC15/ST3GAL2/GCNT1/GALNT10/GALNT1/ST6GAL1
R-HSA-264876	Insulin processing	3/1718	0.834186	ERO1A/EXOC7/EXOC4
R-HSA-5357769	Caspase activation via extrinsic apoptotic signalling pathway	3/1718	0.834186	TRAF2/TNFSF10/TNFRSF10B
R-HSA-73887	Death Receptor Signalling	19/1718	0.835539	IRAK1/ARHGDIA/TAB3/LINGO1/ARHGEF1/ARHGEF18/AATF/VAV2/TRAF2/ARHGEF11/TNFSF10/UBC/IKBKG/UBA52/TAB1/ARHGEF40/BEX3/PSENEN/TNFRSF10B
R-HSA-3928664	Ephrin signaling	2/1718	0.835546	GIT1/EPHB4
R-HSA-5423646	Aflatoxin activation and detoxification	2/1718	0.835546	CYP3A5/GGT1
R-HSA-168898	Toll-like Receptor Cascades	21/1718	0.838681	IRAK1/FGG/FGA/FGB/TAB3/DNM2/IRF3/MAP2K3/MAPKAPK2/DUSP6/TNIP2/PPP2R1A/APP/UBC/RPS6KA1/IKBKG/JUN/UBA52/NKIRAS2/TAB1/LGMN
R-HSA-1433557	Signaling by SCF-KIT	5/1718	0.845041	PRKCA/HRAS/FES/PIK3R3/GRB2
R-HSA-2172127	DAP12 interactions	5/1718	0.845041	VAV2/SHC1/HRAS/PLCG1/GRB2
R-HSA-166016	Toll Like Receptor 4 (TLR4) Cascade	17/1718	0.850684	IRAK1/TAB3/DNM2/IRF3/MAP2K3/MAPKAPK2/DUSP6/TNIP2/PPP2R1A/APP/UBC/RPS6KA1/IKBKG/JUN/UBA52/NKIRAS2/TAB1
R-HSA-416482	G alpha (12/13) signalling events	10/1718	0.851358	GNA12/ARHGEF1/ARHGEF18/GNB2/VAV2/RHOC/ARHGEF11/GNB1/GNG5/ARHGEF40
R-HSA-112310	Neurotransmitter release cycle	6/1718	0.852288	LIN7A/DNAJC5/PPFIA4/ABAT/GLS/SYT1
R-HSA-201451	Signaling by BMP	3/1718	0.852327	SKI/SMAD6/ACVR2B
R-HSA-212300	PRC2 methylates histones and DNA	9/1718	0.853221	H2BC12/H2AX/H2AC18/DNMT1/H3-3B/DNMT3B/PHF19/H4C14/LOC102724334
R-HSA-2514859	Inactivation, recovery and regulation of the phototransduction cascade	4/1718	0.854485	PRKCA/NMT1/GNB1/CALM1
R-HSA-111458	Formation of apoptosome	1/1718	0.855621	CYCS
R-HSA-1236977	Endosomal/Vacuolar pathway	1/1718	0.855621	HLA-A
R-HSA-1433617	Regulation of signaling by NODAL	1/1718	0.855621	ACVR2B
R-HSA-1839122	Signaling by activated point mutants of FGFR1	1/1718	0.855621	FGFR1
R-HSA-189085	Digestion of dietary carbohydrate	1/1718	0.855621	MGAM
R-HSA-189451	Heme biosynthesis	1/1718	0.855621	UROD
R-HSA-193048	Androgen biosynthesis	1/1718	0.855621	HSD17B12
R-HSA-193692	Regulated proteolysis of p75NTR	1/1718	0.855621	PSENEN
R-HSA-2468052	Establishment of Sister Chromatid Cohesion	1/1718	0.855621	CDCA5
R-HSA-2485179	Activation of the phototransduction cascade	1/1718	0.855621	GNB1
R-HSA-2586552	Signaling by Leptin	1/1718	0.855621	LEPR
R-HSA-5625970	RHO GTPases activate KTN1	1/1718	0.855621	KLC2
R-HSA-75072	mRNA Editing	1/1718	0.855621	A1CF
R-HSA-8934903	Receptor Mediated Mitophagy	1/1718	0.855621	PGAM5
R-HSA-9627069	Regulation of the apoptosome activity	1/1718	0.855621	CYCS
R-HSA-2028269	Signaling by Hippo	2/1718	0.856399	TJP2/YWHAB
R-HSA-388844	Receptor-type tyrosine-protein phosphatases	2/1718	0.856399	IL1RAP/PPFIA4
R-HSA-451927	Interleukin-2 family signaling	5/1718	0.859183	SHC1/PIK3R3/GRB2/JAK1/INPPL1
R-HSA-606279	Deposition of new CENPA-containing nucleosomes at the centromere	9/1718	0.863985	H2BC12/CENPX/H2AX/H2AC18/CENPO/RUVBL1/H4C14/CENPM/LOC102724334
R-HSA-774815	Nucleosome assembly	9/1718	0.863985	H2BC12/CENPX/H2AX/H2AC18/CENPO/RUVBL1/H4C14/CENPM/LOC102724334
R-HSA-171306	Packaging Of Telomere Ends	6/1718	0.864962	H2BC12/H2AX/H2AC18/H4C14/ACD/LOC102724334
R-HSA-6811558	PI5P, PP2A and IER3 Regulate PI3K/AKT Signaling	13/1718	0.867638	IRAK1/KLB/FGFR3/FGFR1/AKT1/PIP5K1C/IL1RAP/IER3/FGFR4/PPP2R1A/PIK3R3/GRB2/PDGFRB
R-HSA-933541	TRAF6 mediated IRF7 activation	3/1718	0.868711	IRF3/TRAF2/CREBBP
R-HSA-9615017	FOXO-mediated transcription of oxidative stress, metabolic and neuronal genes	3/1718	0.868711	IGFBP1/SOD2/FOXO3
R-HSA-2514856	The phototransduction cascade	4/1718	0.869056	PRKCA/NMT1/GNB1/CALM1
R-HSA-379726	Mitochondrial tRNA aminoacylation	2/1718	0.874808	KARS1/LARS2
R-HSA-5654689	PI-3K cascade:FGFR1	2/1718	0.874808	FGFR1/GRB2
R-HSA-427359	SIRT1 negatively regulates rRNA expression	8/1718	0.877425	H2BC12/H2AX/H2AC18/H3-3B/SUV39H1/TAF1C/H4C14/LOC102724334
R-HSA-111932	CaMK IV-mediated phosphorylation of CREB	1/1718	0.878927	CALM1
R-HSA-1839130	Signaling by activated point mutants of FGFR3	1/1718	0.878927	FGFR3
R-HSA-190373	FGFR1c ligand binding and activation	1/1718	0.878927	FGFR1
R-HSA-196108	Pregnenolone biosynthesis	1/1718	0.878927	STARD4
R-HSA-2033514	FGFR3 mutant receptor activation	1/1718	0.878927	FGFR3
R-HSA-209822	Glycoprotein hormones	1/1718	0.878927	INHBE
R-HSA-210990	PECAM1 interactions	1/1718	0.878927	PLCG1
R-HSA-211958	Miscellaneous substrates	1/1718	0.878927	CYP4F3
R-HSA-2197563	NOTCH2 intracellular domain regulates transcription	1/1718	0.878927	MAML1
R-HSA-389359	CD28 dependent Vav1 pathway	1/1718	0.878927	GRB2
R-HSA-430116	GP1b-IX-V activation signalling	1/1718	0.878927	FLNA
R-HSA-451306	Ionotropic activity of kainate receptors	1/1718	0.878927	CALM1
R-HSA-451308	Activation of Ca-permeable Kainate Receptor	1/1718	0.878927	CALM1
R-HSA-5578768	Physiological factors	1/1718	0.878927	GATA4
R-HSA-83936	Transport of nucleosides and free purine and pyrimidine bases across the plasma membrane	1/1718	0.878927	ARL2
R-HSA-8851680	Butyrophilin (BTN) family interactions	1/1718	0.878927	PPL
R-HSA-8866907	Activation of the TFAP2 (AP-2) family of transcription factors	1/1718	0.878927	CREBBP
R-HSA-9027276	Erythropoietin activates Phosphoinositide-3-kinase (PI3K)	1/1718	0.878927	EPO
R-HSA-933543	NF-kB activation through FADD/RIP-1 pathway mediated by caspase-8 and -10	1/1718	0.878927	IKBKG
R-HSA-110328	Recognition and association of DNA glycosylase with site containing an affected pyrimidine	7/1718	0.881817	H2BC12/H2AX/H2AC18/NTHL1/H4C14/ACD/LOC102724334
R-HSA-110329	Cleavage of the damaged pyrimidine	7/1718	0.881817	H2BC12/H2AX/H2AC18/NTHL1/H4C14/ACD/LOC102724334
R-HSA-73928	Depyrimidination	7/1718	0.881817	H2BC12/H2AX/H2AC18/NTHL1/H4C14/ACD/LOC102724334
R-HSA-2129379	Molecules associated with elastic fibres	4/1718	0.882354	TGFB1/FN1/LTBP1/ITGB5
R-HSA-8864260	Transcriptional regulation by the AP-2 (TFAP2) family of transcription factors	4/1718	0.882354	MYBL2/NOP2/VEGFA/CREBBP
R-HSA-3000157	Laminin interactions	3/1718	0.883468	HSPG2/ITGA1/LAMA4
R-HSA-442742	CREB1 phosphorylation through NMDA receptor-mediated activation of RAS signaling	3/1718	0.883468	HRAS/RPS6KA1/CALM1
R-HSA-8874081	MET activates PTK2 signaling	3/1718	0.883468	COL11A1/FN1/LAMA4
R-HSA-3000178	ECM proteoglycans	9/1718	0.883601	SERPINE1/TGFB1/FN1/HSPG2/DAG1/AGRN/APP/LAMA4/ITGB5
R-HSA-442982	Ras activation upon Ca2+ influx through NMDA receptor	2/1718	0.891018	HRAS/CALM1
R-HSA-5365859	RA biosynthesis pathway	2/1718	0.891018	RDH11/CYP26B1
R-HSA-8935690	Digestion	2/1718	0.891018	GUCY2C/MGAM
R-HSA-9033658	Blood group systems biosynthesis	2/1718	0.891018	B3GALT2/FUT3
R-HSA-5693616	Presynaptic phase of homologous DNA pairing and strand exchange	4/1718	0.89446	ATM/RAD9A/RPA2/WRN
R-HSA-977444	GABA B receptor activation	4/1718	0.89446	GNAI2/GNB2/GNB1/GNG5
R-HSA-991365	Activation of GABAB receptors	4/1718	0.89446	GNAI2/GNB2/GNB1/GNG5
R-HSA-1296065	Inwardly rectifying K+ channels	3/1718	0.896726	GNB2/GNB1/GNG5
R-HSA-111461	Cytochrome c-mediated apoptotic response	1/1718	0.898472	CYCS
R-HSA-1679131	Trafficking and processing of endosomal TLR	1/1718	0.898472	LGMN
R-HSA-190239	FGFR3 ligand binding and activation	1/1718	0.898472	FGFR3
R-HSA-190372	FGFR3c ligand binding and activation	1/1718	0.898472	FGFR3
R-HSA-2022857	Keratan sulfate degradation	1/1718	0.898472	HEXB
R-HSA-3270619	IRF3-mediated induction of type I IFN	1/1718	0.898472	IRF3
R-HSA-5357786	TNFR1-induced proapoptotic signaling	1/1718	0.898472	TRAF2
R-HSA-68884	Mitotic Telophase/Cytokinesis	1/1718	0.898472	PLK1
R-HSA-168928	DDX58/IFIH1-mediated induction of interferon-alpha/beta	9/1718	0.900827	IRF3/TRAF2/PIN1/APP/UBC/IKBKG/UBA52/NKIRAS2/CREBBP
R-HSA-73728	RNA Polymerase I Promoter Opening	7/1718	0.900938	H2BC12/H2AX/H2AC18/H3-3B/UBTF/H4C14/LOC102724334
R-HSA-112314	Neurotransmitter receptors and postsynaptic signal transmission	27/1718	0.903385	TUBB6/TUBB4B/AP2M1/PRKAB2/PPM1F/LIN7A/TUBB3/AP2S1/GIT1/GNAI2/TUBA1C/AP2A1/GNB2/NPTN/TSPAN7/PLCB1/PRKCA/TUBA1B/HRAS/TUBB2A/GNB1/GNG5/GABRA2/RPS6KA1/PLCB3/CALM1/TUBA4A
R-HSA-2453902	The canonical retinoid cycle in rods (twilight vision)	2/1718	0.905259	RDH11/TTR
R-HSA-400508	Incretin synthesis, secretion, and inactivation	2/1718	0.905259	SEC11C/GATA4
R-HSA-9617324	Negative regulation of NMDA receptor-mediated neuronal transmission	2/1718	0.905259	PPM1F/CALM1
R-HSA-418597	G alpha (z) signalling events	5/1718	0.905363	GNAI2/GNB2/PRKCA/GNB1/GNG5
R-HSA-1483166	Synthesis of PA	4/1718	0.905458	GPAM/MIGA2/DDHD2/AGPAT2
R-HSA-5578775	Ion homeostasis	6/1718	0.906943	ATP2A2/ITPR2/TRPC1/SRI/CALM1/ATP2B4
R-HSA-977443	GABA receptor activation	6/1718	0.906943	GNAI2/GNB2/NPTN/GNB1/GNG5/GABRA2
R-HSA-3214815	HDACs deacetylate histones	11/1718	0.909964	BRMS1/H2BC12/GATAD2A/MBD3/H2AC18/MTA2/HMG20B/GPS2/NCOR2/H4C14/MTA1
R-HSA-170670	Adenylate cyclase inhibitory pathway	1/1718	0.914864	GNAI2
R-HSA-2024101	CS/DS degradation	1/1718	0.914864	HEXB
R-HSA-209952	Peptide hormone biosynthesis	1/1718	0.914864	INHBE
R-HSA-2453864	Retinoid cycle disease events	1/1718	0.914864	TTR
R-HSA-2474795	Diseases associated with visual transduction	1/1718	0.914864	TTR
R-HSA-419408	Lysosphingolipid and LPA receptors	1/1718	0.914864	S1PR3
R-HSA-428540	Activation of RAC1	1/1718	0.914864	PAK4
R-HSA-442720	CREB1 phosphorylation through the activation of Adenylate Cyclase	1/1718	0.914864	CALM1
R-HSA-71240	Tryptophan catabolism	1/1718	0.914864	SLC7A5
R-HSA-8940973	RUNX2 regulates osteoblast differentiation	2/1718	0.917744	ABL1/HDAC6
R-HSA-982772	Growth hormone receptor signaling	2/1718	0.917744	PRLR/PTPN1
R-HSA-163359	Glucagon signaling in metabolic regulation	3/1718	0.919242	GNB2/GNB1/GNG5
R-HSA-420092	Glucagon-type ligand receptors	3/1718	0.919242	GNB2/GNB1/GNG5
R-HSA-418346	Platelet homeostasis	10/1718	0.919332	ATP2A2/GNB2/ITPR2/KCNMB3/PPP2R1A/GNB1/GNG5/SRI/CALM1/ATP2B4
R-HSA-3214842	HDMs demethylate histones	5/1718	0.923046	KDM5C/H4C14/KDM2A/KDM2B/KDM3A
R-HSA-1236394	Signaling by ERBB4	6/1718	0.923336	SHC1/HRAS/UBC/GRB2/UBA52/PSENEN
R-HSA-381676	Glucagon-like Peptide-1 (GLP1) regulates insulin secretion	4/1718	0.924446	GNB2/ITPR2/GNB1/GNG5
R-HSA-2299718	Condensation of Prophase Chromosomes	8/1718	0.926591	H2BC12/PLK1/H2AX/H2AC18/NCAPH2/H3-3B/H4C14/LOC102724334
R-HSA-1170546	Prolactin receptor signaling	1/1718	0.928611	PRLR
R-HSA-3772470	Negative regulation of TCF-dependent signaling by WNT ligand antagonists	1/1718	0.928611	LRP5
R-HSA-75892	Platelet Adhesion to exposed collagen	1/1718	0.928611	ITGA1
R-HSA-8866910	TFAP2 (AP-2) family regulates transcription of growth factors and their receptors	1/1718	0.928611	VEGFA
R-HSA-2029485	Role of phospholipids in phagocytosis	2/1718	0.928669	ITPR2/PLCG1
R-HSA-5654700	FRS-mediated FGFR2 signaling	2/1718	0.928669	HRAS/GRB2
R-HSA-8854691	Interleukin-20 family signaling	2/1718	0.928669	STAT2/JAK1
R-HSA-193648	NRAGE signals death through JNK	6/1718	0.930539	ARHGEF1/ARHGEF18/AATF/VAV2/ARHGEF11/ARHGEF40
R-HSA-5625886	Activated PKN1 stimulates transcription of AR (androgen receptor) regulated genes KLK2 and KLK3	7/1718	0.931373	H2BC12/H2AX/H2AC18/H3-3B/PKN1/H4C14/LOC102724334
R-HSA-196071	Metabolism of steroid hormones	3/1718	0.937185	STARD4/HSD17B12/HSD17B2
R-HSA-5223345	Miscellaneous transport and binding events	2/1718	0.938211	ADD1/LRRC8A
R-HSA-139853	Elevation of cytosolic Ca2+ levels	1/1718	0.940139	ITPR2
R-HSA-1834941	STING mediated induction of host immune responses	1/1718	0.940139	IRF3
R-HSA-190242	FGFR1 ligand binding and activation	1/1718	0.940139	FGFR1
R-HSA-1963642	PI3K events in ERBB2 signaling	1/1718	0.940139	GRB2
R-HSA-418038	Nucleotide-like (purinergic) receptors	1/1718	0.940139	ADORA2A
R-HSA-418457	cGMP effects	1/1718	0.940139	KCNMB3
R-HSA-877300	Interferon gamma signaling	10/1718	0.941966	MT2A/TRIM26/IRF3/IFI30/IRF9/TRIM8/HLA-A/JAK1/PTPN1/ICAM1
R-HSA-2022090	Assembly of collagen fibrils and other multimeric structures	6/1718	0.943172	PLEC/CD151/COL11A1/COL14A1/DST/LOX
R-HSA-5693571	Nonhomologous End-Joining (NHEJ)	7/1718	0.943256	H2BC12/H2AX/ATM/H4C14/BABAM1/PIAS4/LOC102724334
R-HSA-111933	Calmodulin induced events	3/1718	0.944703	GRK2/PRKCA/CALM1
R-HSA-111997	CaM pathway	3/1718	0.944703	GRK2/PRKCA/CALM1
R-HSA-1266695	Interleukin-7 signaling	3/1718	0.944703	SMARCA4/PIK3R3/JAK1
R-HSA-8963743	Digestion and absorption	2/1718	0.946533	GUCY2C/MGAM
R-HSA-432142	Platelet sensitization by LDL	1/1718	0.949806	PPP2R1A
R-HSA-5083625	Defective GALNT3 causes familial hyperphosphatemic tumoral calcinosis (HFTC)	1/1718	0.949806	MUC15
R-HSA-5083636	Defective GALNT12 causes colorectal cancer 1 (CRCS1)	1/1718	0.949806	MUC15
R-HSA-8934593	Regulation of RUNX1 Expression and Activity	1/1718	0.949806	CCND1
R-HSA-913531	Interferon Signaling	24/1718	0.95692	FLNA/EIF4A2/MT2A/EIF4G1/NUP62/TRIM26/IRF3/IFI30/NUP188/STAT2/PIN1/IRF9/TRIM8/POM121/UBC/PLCG1/EIF4G3/HLA-A/RAE1/JAK1/UBA52/PTPN1/NUP50/ICAM1
R-HSA-111996	Ca-dependent events	3/1718	0.957294	GRK2/PRKCA/CALM1
R-HSA-6783783	Interleukin-10 signaling	4/1718	0.957793	LIF/CCL20/JAK1/ICAM1
R-HSA-2243919	Crosslinking of collagen fibrils	1/1718	0.957913	LOX
R-HSA-5083632	Defective C1GALT1C1 causes Tn polyagglutination syndrome (TNPS)	1/1718	0.957913	MUC15
R-HSA-5654221	Phospholipase C-mediated cascade; FGFR2	1/1718	0.957913	PLCG1
R-HSA-5676594	TNF receptor superfamily (TNFSF) members mediating non-canonical NF-kB pathway	1/1718	0.957913	TRAF2
R-HSA-5173105	O-linked glycosylation	12/1718	0.960929	ST3GAL1/GALNT2/MUC15/ST3GAL2/DAG1/POMGNT2/GCNT1/GALNT10/GALNT1/ST6GAL1/B4GAT1/POMGNT1
R-HSA-112315	Transmission across Chemical Synapses	34/1718	0.961765	TUBB6/TUBB4B/AP2M1/PRKAB2/PPM1F/LIN7A/TUBB3/AP2S1/GIT1/GNAI2/DNAJC5/TUBA1C/AP2A1/GNB2/NPTN/SLC6A4/TSPAN7/PLCB1/PRKCA/PPFIA4/TUBA1B/HRAS/TUBB2A/GNB1/GNG5/COMT/ABAT/GABRA2/RPS6KA1/PLCB3/CALM1/GLS/SYT1/TUBA4A
R-HSA-163615	PKA activation	1/1718	0.964711	CALM1
R-HSA-3000480	Scavenging by Class A Receptors	1/1718	0.964711	FTL
R-HSA-422085	Synthesis, secretion, and deacylation of Ghrelin	1/1718	0.964711	SEC11C
R-HSA-442660	Na+/Cl- dependent neurotransmitter transporters	1/1718	0.964711	SLC6A6
R-HSA-2980736	Peptide hormone metabolism	9/1718	0.965124	INHBE/ERO1A/SEC11C/AGT/EXOC7/GATA4/EXOC4/CTSD/CPB2
R-HSA-2219530	Constitutive Signaling by Aberrant PI3K in Cancer	7/1718	0.968687	KLB/FGFR3/FGFR1/FGFR4/PIK3R3/GRB2/PDGFRB
R-HSA-194840	Rho GTPase cycle	15/1718	0.969804	ARHGDIA/BCR/FAM13A/A2M/MYO9B/ARHGEF1/ARHGEF18/VAV2/RHOC/ARHGEF11/RHOT2/RHOD/RALBP1/ARHGEF40/OCRL
R-HSA-381771	Synthesis, secretion, and inactivation of Glucagon-like Peptide-1 (GLP-1)	1/1718	0.970412	SEC11C
R-HSA-111931	PKA-mediated phosphorylation of CREB	1/1718	0.975192	CALM1
R-HSA-8849932	Synaptic adhesion-like molecules	1/1718	0.975192	FLOT2
R-HSA-909733	Interferon alpha/beta signaling	6/1718	0.975572	IRF3/STAT2/IRF9/HLA-A/JAK1/PTPN1
R-HSA-912446	Meiotic recombination	8/1718	0.976384	H2BC12/H2AX/H2AC18/H3-3B/ATM/RPA2/H4C14/LOC102724334
R-HSA-397014	Muscle contraction	24/1718	0.977556	TPM2/MYL6/TLN1/ACTN3/TPM3/ATP2A2/ITGA1/ITPR2/AKAP9/VCL/PXN/VIM/ANXA2/MYL12B/SORBS3/SORBS1/ITGB5/TRPC1/TTN/GATA4/FGF11/SRI/CALM1/ATP2B4
R-HSA-202433	Generation of second messenger molecules	2/1718	0.977973	VASP/PLCG1
R-HSA-432040	Vasopressin regulates renal water homeostasis via Aquaporins	3/1718	0.978009	GNB2/GNB1/GNG5
R-HSA-202427	Phosphorylation of CD3 and TCR zeta chains	1/1718	0.9792	CSK
R-HSA-392154	Nitric oxide stimulates guanylate cyclase	1/1718	0.9792	KCNMB3
R-HSA-1221632	Meiotic synapsis	7/1718	0.979318	H2BC12/LMNA/H2AX/H2AC18/H4C14/ACD/LOC102724334
R-HSA-8948216	Collagen chain trimerization	3/1718	0.980796	COL11A1/COL26A1/COL14A1
R-HSA-1482801	Acyl chain remodelling of PS	1/1718	0.982561	PLA1A
R-HSA-389948	PD-1 signaling	1/1718	0.982561	CSK
R-HSA-438066	Unblocking of NMDA receptors, glutamate binding and activation	1/1718	0.982561	CALM1
R-HSA-5654695	PI-3K cascade:FGFR2	1/1718	0.982561	GRB2
R-HSA-114604	GPVI-mediated activation cascade	2/1718	0.983709	VAV2/PIK3R3
R-HSA-5260271	Diseases of Immune System	1/1718	0.985379	IKBKG
R-HSA-5602358	Diseases associated with the TLR signaling cascade	1/1718	0.985379	IKBKG
R-HSA-9620244	Long-term potentiation	1/1718	0.987742	CALM1
R-HSA-163125	Post-translational modification: synthesis of GPI-anchored proteins	8/1718	0.988485	VNN3/GPAA1/PIGZ/PIGT/CPM/VNN2/DPM2/PIGQ
R-HSA-3906995	Diseases associated with O-glycosylation of proteins	5/1718	0.990128	MUC15/LFNG/DAG1/B4GAT1/POMGNT1
R-HSA-6809371	Formation of the cornified envelope	12/1718	0.991336	KRT18/KRT8/FURIN/KRT19/CAPNS1/CAPN1/DSG2/JUP/PCSK6/PPL/PI3/PKP4
R-HSA-5576893	Phase 2 - plateau phase	1/1718	0.991385	AKAP9
R-HSA-5621480	Dectin-2 family	1/1718	0.991385	MUC15
R-HSA-416476	G alpha (q) signalling events	23/1718	0.992642	AGTR1/KNG1/NTS/GNA11/DGKZ/GRK2/GNB2/ITPR2/PLCB1/PRKCA/ABHD12/HRAS/GNB1/APP/AGT/MGLL/GNG5/PIK3R3/DGKQ/GRB2/RPS6KA1/PLCB3/DGKD
R-HSA-1482788	Acyl chain remodelling of PC	1/1718	0.992778	PNPLA8
R-HSA-445717	Aquaporin-mediated transport	3/1718	0.993679	GNB2/GNB1/GNG5
R-HSA-419037	NCAM1 interactions	2/1718	0.994437	AGRN/CACNA1H
R-HSA-1482839	Acyl chain remodelling of PE	1/1718	0.994924	PNPLA8
R-HSA-5683826	Surfactant metabolism	1/1718	0.994924	ADORA2A
R-HSA-1500620	Meiosis	10/1718	0.995016	H2BC12/LMNA/H2AX/H2AC18/H3-3B/ATM/RPA2/H4C14/ACD/LOC102724334
R-HSA-6794361	Neurexins and neuroligins	3/1718	0.99643	LIN7A/DLGAP4/SYT1
R-HSA-1251985	Nuclear signaling by ERBB4	1/1718	0.996433	PSENEN
R-HSA-6794362	Protein-protein interactions at synapses	6/1718	0.99699	LIN7A/FLOT2/IL1RAP/PPFIA4/DLGAP4/SYT1
R-HSA-5576892	Phase 0 - rapid depolarisation	2/1718	0.997022	FGF11/CALM1
R-HSA-373080	Class B/2 (Secretin family receptors)	6/1718	0.99889	GNB2/SMO/GNB1/GNG5/RAMP1/ADGRE5
R-HSA-380108	Chemokine receptors bind chemokines	2/1718	0.999624	CCL20/CX3CL1
R-HSA-1474165	Reproduction	10/1718	0.999717	H2BC12/LMNA/H2AX/H2AC18/H3-3B/ATM/RPA2/H4C14/ACD/LOC102724334
R-HSA-1296071	Potassium Channels	5/1718	0.999831	GNB2/KCNMB3/GNB1/GNG5/HCN3
R-HSA-418594	G alpha (i) signalling events	41/1718	0.999857	C5/AKR1C1/GPC3/C3/PPP1CA/SDC1/KNG1/APOC3/GNAI2/GRK2/HSPG2/RDH11/HCAR3/GPER1/GNB2/ITPR2/SDC3/PLCB1/PRKCA/S1PR3/AGRN/SDC2/NMT1/PPP2R1A/GNB1/CCL20/APP/AGT/GNG5/APOC2/CDK5/APOA2/TTR/PDE4C/CX3CL1/PLCB3/CALM1/RBP2/SDC4/SSTR2/HCAR2
R-HSA-5576891	Cardiac conduction	9/1718	0.999868	ATP2A2/ITPR2/AKAP9/TRPC1/GATA4/FGF11/SRI/CALM1/ATP2B4
R-HSA-198933	Immunoregulatory interactions between a Lymphoid and a non-Lymphoid cell	8/1718	0.999878	CDH1/C3/JAML/ICAM3/HLA-A/NECTIN2/ICAM1/CD81
R-HSA-112316	Neuronal System	39/1718	0.999978	TUBB6/TUBB4B/AP2M1/PRKAB2/PPM1F/LIN7A/TUBB3/AP2S1/GIT1/FLOT2/GNAI2/DNAJC5/TUBA1C/AP2A1/GNB2/NPTN/SLC6A4/TSPAN7/PLCB1/IL1RAP/PRKCA/PPFIA4/KCNMB3/TUBA1B/HRAS/TUBB2A/GNB1/GNG5/COMT/ABAT/GABRA2/DLGAP4/HCN3/RPS6KA1/PLCB3/CALM1/GLS/SYT1/TUBA4A
R-HSA-375276	Peptide ligand-binding receptors	12/1718	0.999997	C5/C3/AGTR1/KNG1/NTS/GPER1/ECE1/CCL20/APP/AGT/CX3CL1/SSTR2
R-HSA-6803157	Antimicrobial peptides	2/1718	0.999999	LYZ/PI3
R-HSA-6805567	Keratinization	12/1718	0.999999	KRT18/KRT8/FURIN/KRT19/CAPNS1/CAPN1/DSG2/JUP/PCSK6/PPL/PI3/PKP4
R-HSA-373076	Class A/1 (Rhodopsin-like receptors)	16/1718	1	C5/C3/AGTR1/KNG1/NTS/HCAR3/GPER1/ECE1/S1PR3/CCL20/APP/AGT/ADORA2A/CX3CL1/SSTR2/HCAR2
R-HSA-500792	GPCR ligand binding	22/1718	1	C5/C3/AGTR1/KNG1/NTS/HCAR3/GPER1/GNB2/SMO/ECE1/S1PR3/GNB1/CCL20/APP/AGT/ADORA2A/GNG5/RAMP1/ADGRE5/CX3CL1/SSTR2/HCAR2
R-HSA-381753	Olfactory Signaling Pathway	3/1718	1	GNB1/REEP6/REEP4

## Sheet: Reactome_24vs48
ID	Description	GeneRatio	pvalue	geneID
R-HSA-8852276	The role of GTSE1 in G2/M progression after G2 checkpoint	38/685	2.40605e-25	PSMC4/PSMD1/PSME3/PSMD14/HSP90AA1/PSMD2/PSMA7/PSMB2/TUBB6/PSMB7/PSMD12/PSMA4/PSMC2/PSMB3/PSMC1/PSMC5/PSMB5/TUBA1C/PSMD3/PSMC3/PSMD13/TUBA1B/PSMA6/MAPRE1/PSMD11/HSP90AB1/PSMD8/PSMC6/PSMB6/PSME4/PSMA5/PSMD7/TUBB4B/CCNB1/UBB/PSMA1/PSMD4/TUBB3
R-HSA-351202	Metabolism of polyamines	33/685	1.79881e-24	ODC1/PSMC4/PSMD1/PSME3/PSMD14/PSMD2/PSMA7/PSMB2/PSMB7/PSMD12/PSMA4/PSMC2/PSMB3/PSMC1/PSMC5/AMD1/PSMB5/PSMD3/PSMC3/PSMD13/NQO1/PSMA6/PSMD11/SRM/SAT1/PSMD8/PSMC6/PSMB6/PSME4/PSMA5/PSMD7/PSMA1/PSMD4
R-HSA-450408	AUF1 (hnRNP D0) binds and destabilizes mRNA	32/685	3.63612e-24	PSMC4/PSMD1/PSME3/PSMD14/HSPA8/PSMD2/PSMA7/PSMB2/PSMB7/PSMD12/PSMA4/PSMC2/PSMB3/PSMC1/PSMC5/PSMB5/PSMD3/PSMC3/PSMD13/PSMA6/PSMD11/PSMD8/PSMC6/PSMB6/PSME4/PSMA5/PSMD7/HNRNPD/EIF4G1/UBB/PSMA1/PSMD4
R-HSA-350562	Regulation of ornithine decarboxylase (ODC)	30/685	3.0248e-23	ODC1/PSMC4/PSMD1/PSME3/PSMD14/PSMD2/PSMA7/PSMB2/PSMB7/PSMD12/PSMA4/PSMC2/PSMB3/PSMC1/PSMC5/PSMB5/PSMD3/PSMC3/PSMD13/NQO1/PSMA6/PSMD11/PSMD8/PSMC6/PSMB6/PSME4/PSMA5/PSMD7/PSMA1/PSMD4
R-HSA-69601	Ubiquitin Mediated Degradation of Phosphorylated Cdc25A	30/685	6.72275e-23	PSMC4/PSMD1/PSME3/PSMD14/PSMD2/PSMA7/PSMB2/PSMB7/PSMD12/PSMA4/PSMC2/PSMB3/PSMC1/PSMC5/PSMB5/PSMD3/CDC25A/PSMC3/PSMD13/PSMA6/PSMD11/PSMD8/PSMC6/PSMB6/PSME4/PSMA5/PSMD7/UBB/PSMA1/PSMD4
R-HSA-69610	p53-Independent DNA Damage Response	30/685	6.72275e-23	PSMC4/PSMD1/PSME3/PSMD14/PSMD2/PSMA7/PSMB2/PSMB7/PSMD12/PSMA4/PSMC2/PSMB3/PSMC1/PSMC5/PSMB5/PSMD3/CDC25A/PSMC3/PSMD13/PSMA6/PSMD11/PSMD8/PSMC6/PSMB6/PSME4/PSMA5/PSMD7/UBB/PSMA1/PSMD4
R-HSA-69613	p53-Independent G1/S DNA damage checkpoint	30/685	6.72275e-23	PSMC4/PSMD1/PSME3/PSMD14/PSMD2/PSMA7/PSMB2/PSMB7/PSMD12/PSMA4/PSMC2/PSMB3/PSMC1/PSMC5/PSMB5/PSMD3/CDC25A/PSMC3/PSMD13/PSMA6/PSMD11/PSMD8/PSMC6/PSMB6/PSME4/PSMA5/PSMD7/UBB/PSMA1/PSMD4
R-HSA-5362768	Hh mutants that don't undergo autocatalytic processing are degraded by ERAD	31/685	7.1043e-23	PSMC4/PSMD1/PSME3/PSMD14/VCP/PSMD2/PSMA7/PSMB2/PSMB7/PSMD12/PSMA4/PSMC2/PSMB3/PSMC1/PSMC5/PSMB5/PSMD3/PSMC3/PSMD13/PSMA6/PSMD11/PSMD8/PSMC6/PSMB6/PSME4/PSMA5/PSMD7/UBB/PSMA1/OS9/PSMD4
R-HSA-5678895	Defective CFTR causes cystic fibrosis	32/685	1.33926e-22	PSMC4/PSMD1/PSME3/PSMD14/VCP/PSMD2/PSMA7/PSMB2/PSMB7/PSMD12/PSMA4/PSMC2/PSMB3/PSMC1/PSMC5/PSMB5/PSMD3/PSMC3/PSMD13/PSMA6/PSMD11/PSMD8/PSMC6/PSMB6/PSME4/PSMA5/PSMD7/UBB/PSMA1/OS9/ERLIN1/PSMD4
R-HSA-211733	Regulation of activated PAK-2p34 by proteasome mediated degradation	29/685	2.88081e-22	PSMC4/PSMD1/PSME3/PSMD14/PSMD2/PSMA7/PSMB2/PSMB7/PSMD12/PSMA4/PSMC2/PSMB3/PSMC1/PSMC5/PSMB5/PSMD3/PSMC3/PSMD13/PSMA6/PSMD11/PSMD8/PSMC6/PSMB6/PSME4/PSMA5/PSMD7/UBB/PSMA1/PSMD4
R-HSA-8854050	FBXL7 down-regulates AURKA during mitotic entry and in early mitosis	30/685	3.08189e-22	PSMC4/PSMD1/PSME3/PSMD14/PSMD2/PSMA7/PSMB2/PSMB7/PSMD12/PSMA4/PSMC2/PSMB3/PSMC1/PSMC5/PSMB5/PSMD3/PSMC3/PSMD13/PSMA6/PSMD11/PSMD8/PSMC6/PSMB6/PSME4/PSMA5/PSMD7/AURKA/UBB/PSMA1/PSMD4
R-HSA-9604323	Negative regulation of NOTCH4 signaling	30/685	3.08189e-22	PSMC4/PSMD1/PSME3/PSMD14/PSMD2/PSMA7/PSMB2/PSMB7/PSMD12/PSMA4/PSMC2/PSMB3/PSMC1/PSMC5/PSMB5/PSMD3/PSMC3/PSMD13/YWHAZ/PSMA6/PSMD11/PSMD8/PSMC6/PSMB6/PSMA5/PSMD7/TACC3/UBB/PSMA1/PSMD4
R-HSA-5387390	Hh mutants abrogate ligand secretion	31/685	5.86148e-22	PSMC4/PSMD1/PSME3/PSMD14/VCP/PSMD2/PSMA7/PSMB2/PSMB7/PSMD12/PSMA4/PSMC2/PSMB3/PSMC1/PSMC5/PSMB5/PSMD3/PSMC3/PSMD13/PSMA6/PSMD11/PSMD8/PSMC6/PSMB6/PSME4/PSMA5/PSMD7/UBB/PSMA1/OS9/PSMD4
R-HSA-174113	SCF-beta-TrCP mediated degradation of Emi1	30/685	6.37541e-22	PSMC4/PSMD1/PSME3/PSMD14/PSMD2/PSMA7/PSMB2/PSMB7/CDC20/PSMD12/PSMA4/PSMC2/PSMB3/PSMC1/PSMC5/PSMB5/PSMD3/PSMC3/PSMD13/PSMA6/PSMD11/PSMD8/PSMC6/PSMB6/PSME4/PSMA5/PSMD7/UBB/PSMA1/PSMD4
R-HSA-180534	Vpu mediated degradation of CD4	29/685	1.33495e-21	PSMC4/PSMD1/PSME3/PSMD14/PSMD2/PSMA7/PSMB2/PSMB7/PSMD12/PSMA4/PSMC2/PSMB3/PSMC1/PSMC5/PSMB5/PSMD3/PSMC3/PSMD13/PSMA6/PSMD11/PSMD8/PSMC6/PSMB6/PSME4/PSMA5/PSMD7/UBB/PSMA1/PSMD4
R-HSA-349425	Autodegradation of the E3 ubiquitin ligase COP1	29/685	1.33495e-21	PSMC4/PSMD1/PSME3/PSMD14/PSMD2/PSMA7/PSMB2/PSMB7/PSMD12/PSMA4/PSMC2/PSMB3/PSMC1/PSMC5/PSMB5/PSMD3/PSMC3/PSMD13/PSMA6/PSMD11/PSMD8/PSMC6/PSMB6/PSME4/PSMA5/PSMD7/UBB/PSMA1/PSMD4
R-HSA-75815	Ubiquitin-dependent degradation of Cyclin D	29/685	1.33495e-21	PSMC4/PSMD1/PSME3/PSMD14/PSMD2/PSMA7/PSMB2/PSMB7/PSMD12/PSMA4/PSMC2/PSMB3/PSMC1/PSMC5/PSMB5/PSMD3/PSMC3/PSMD13/PSMA6/PSMD11/PSMD8/PSMC6/PSMB6/PSME4/PSMA5/PSMD7/UBB/PSMA1/PSMD4
R-HSA-4641258	Degradation of DVL	30/685	2.56312e-21	PSMC4/PSMD1/PSME3/PSMD14/PSMD2/PSMA7/PSMB2/PSMB7/PSMD12/PSMA4/PSMC2/PSMB3/PSMC1/PSMC5/PSMB5/PSMD3/PSMC3/PSMD13/PSMA6/PSMD11/PSMD8/PSMC6/PSMB6/PSME4/PSMA5/PSMD7/UBB/PSMA1/CUL3/PSMD4
R-HSA-169911	Regulation of Apoptosis	29/685	2.77201e-21	PSMC4/PSMD1/PSME3/PSMD14/PSMD2/PSMA7/PSMB2/PSMB7/PSMD12/PSMA4/PSMC2/PSMB3/PSMC1/PSMC5/PSMB5/PSMD3/PSMC3/PSMD13/PSMA6/PSMD11/PSMD8/PSMC6/PSMB6/PSME4/PSMA5/PSMD7/UBB/PSMA1/PSMD4
R-HSA-1234174	Cellular response to hypoxia	34/685	2.78805e-21	PSMC4/PSMD1/PSME3/PSMD14/PSMD2/PSMA7/PSMB2/PSMB7/EPO/PSMD12/PSMA4/PSMC2/PSMB3/PSMC1/PSMC5/PSMB5/PSMD3/PSMC3/PSMD13/HIF1A/VEGFA/PSMA6/PSMD11/PSMD8/PSMC6/PSMB6/PSME4/HIGD1A/PSMA5/PSMD7/CITED2/UBB/PSMA1/PSMD4
R-HSA-180585	Vif-mediated degradation of APOBEC3G	29/685	5.63003e-21	PSMC4/PSMD1/PSME3/PSMD14/PSMD2/PSMA7/PSMB2/PSMB7/PSMD12/PSMA4/PSMC2/PSMB3/PSMC1/PSMC5/PSMB5/PSMD3/PSMC3/PSMD13/PSMA6/PSMD11/PSMD8/PSMC6/PSMB6/PSME4/PSMA5/PSMD7/UBB/PSMA1/PSMD4
R-HSA-1236978	Cross-presentation of soluble exogenous antigens (endosomes)	28/685	5.77361e-21	PSMC4/PSMD1/PSME3/PSMD14/PSMD2/PSMA7/PSMB2/PSMB7/PSMD12/PSMA4/PSMC2/PSMB3/PSMC1/PSMC5/PSMB5/PSMD3/PSMC3/PSMD13/PSMA6/PSMD11/PSMD8/PSMC6/PSMB6/PSME4/PSMA5/PSMD7/PSMA1/PSMD4
R-HSA-5619084	ABC transporter disorders	34/685	7.98876e-21	APOA1/PSMC4/PSMD1/PSME3/PSMD14/VCP/PSMD2/PSMA7/PSMB2/PSMB7/PSMD12/PSMA4/PSMC2/PSMB3/PSMC1/PSMC5/PSMB5/PSMD3/PSMC3/PSMD13/PSMA6/PSMD11/PSMD8/PSMC6/PSMB6/PSME4/PSMA5/PSMD7/ABCC6/UBB/PSMA1/OS9/ERLIN1/PSMD4
R-HSA-68827	CDT1 association with the CDC6:ORC:origin complex	30/685	9.55053e-21	PSMC4/PSMD1/PSME3/PSMD14/PSMD2/PSMA7/PSMB2/PSMB7/PSMD12/PSMA4/PSMC2/PSMB3/PSMC1/PSMC5/PSMB5/PSMD3/PSMC3/PSMD13/PSMA6/PSMD11/PSMD8/PSMC6/PSMB6/PSME4/PSMA5/PSMD7/CDC6/UBB/PSMA1/PSMD4
R-HSA-4641257	Degradation of AXIN	29/685	1.11986e-20	PSMC4/PSMD1/PSME3/PSMD14/PSMD2/PSMA7/PSMB2/PSMB7/PSMD12/PSMA4/PSMC2/PSMB3/PSMC1/PSMC5/PSMB5/PSMD3/PSMC3/PSMD13/PSMA6/PSMD11/PSMD8/PSMC6/PSMB6/PSME4/PSMA5/PSMD7/UBB/PSMA1/PSMD4
R-HSA-450531	Regulation of mRNA stability by proteins that bind AU-rich elements	36/685	1.31382e-20	PSMC4/PSMD1/PSME3/PSMD14/HSPA8/PSMD2/PSMA7/PSMB2/PSMB7/PSMD12/PSMA4/PSMC2/PSMB3/PSMC1/PSMC5/PSMB5/PSMD3/PSMC3/PSMD13/YWHAZ/PSMA6/PSMD11/PSMD8/PSMC6/YWHAB/PSMB6/PSME4/SET/TNPO1/PSMA5/PSMD7/HNRNPD/EIF4G1/UBB/PSMA1/PSMD4
R-HSA-5358346	Hedgehog ligand biogenesis	31/685	2.48843e-20	PSMC4/PSMD1/PSME3/PSMD14/VCP/PSMD2/PSMA7/PSMB2/PSMB7/PSMD12/PSMA4/PSMC2/PSMB3/PSMC1/PSMC5/PSMB5/PSMD3/PSMC3/PSMD13/PSMA6/PSMD11/PSMD8/PSMC6/PSMB6/PSME4/PSMA5/PSMD7/UBB/PSMA1/OS9/PSMD4
R-HSA-176409	APC/C:Cdc20 mediated degradation of mitotic proteins	33/685	3.45272e-20	PSMC4/PSMD1/PSME3/PSMD14/PSMD2/PSMA7/PSMB2/PSMB7/CDC20/PSMD12/PSMA4/PSMC2/PSMB3/PSMC1/PSMC5/PSMB5/PSMD3/PSMC3/PSMD13/PSMA6/PSMD11/PSMD8/PSMC6/PSMB6/PSME4/PSMA5/PSMD7/CCNB1/ANAPC7/UBB/PSMA1/PSMD4/CCNA2
R-HSA-71291	Metabolism of amino acids and derivatives	76/685	3.57677e-20	ARG1/HAL/ODC1/PSMC4/ALDH6A1/AGXT/PSMD1/PSME3/RPL15/SLC6A8/KARS1/TXNRD1/PSMD14/RPL37/PSMD2/PSMA7/GLUD1/PSMB2/RPS26/PSMB7/ACADSB/RPL3/PSMD12/PSMA4/PSMC2/PSMB3/SLC7A5/PSMC1/PSMC5/AMD1/PSMB5/GOT1/GLUL/PSMD3/MARS1/PSMC3/PSMD13/SERINC2/NQO1/PSMA6/PSMD11/SRM/GATM/SAT1/PSMD8/PSMC6/RPL9/PSMB6/PSME4/PSMA5/PSMD7/RPL29/ALDH4A1/RPL13A/MAT1A/CPS1/ASS1/RPS6/RPS27/RPS3/ARG2/RPL17/FTCD/BCKDHA/RPL28/PAH/PSMA1/SLC4…
R-HSA-69541	Stabilization of p53	29/685	4.18051e-20	PSMC4/PSMD1/PSME3/PSMD14/PSMD2/PSMA7/PSMB2/PSMB7/PSMD12/PSMA4/PSMC2/PSMB3/PSMC1/PSMC5/PSMB5/PSMD3/PSMC3/PSMD13/PSMA6/PSMD11/PSMD8/PSMC6/PSMB6/PSME4/PSMA5/PSMD7/UBB/PSMA1/PSMD4
R-HSA-68949	Orc1 removal from chromatin	32/685	5.25745e-20	PSMC4/PSMD1/PSME3/PSMD14/PSMD2/PSMA7/PSMB2/PSMB7/PSMD12/PSMA4/PSMC2/PSMB3/PSMC1/PSMC5/PSMB5/PSMD3/PSMC3/PSMD13/PSMA6/PSMD11/PSMD8/PSMC6/PSMB6/PSME4/PSMA5/PSMD7/CDC6/UBB/PSMA1/MCM7/PSMD4/CCNA2
R-HSA-176814	Activation of APC/C and APC/C:Cdc20 mediated degradation of mitotic proteins	33/685	5.73839e-20	PSMC4/PSMD1/PSME3/PSMD14/PSMD2/PSMA7/PSMB2/PSMB7/CDC20/PSMD12/PSMA4/PSMC2/PSMB3/PSMC1/PSMC5/PSMB5/PSMD3/PSMC3/PSMD13/PSMA6/PSMD11/PSMD8/PSMC6/PSMB6/PSME4/PSMA5/PSMD7/CCNB1/ANAPC7/UBB/PSMA1/PSMD4/CCNA2
R-HSA-174154	APC/C:Cdc20 mediated degradation of Securin	31/685	7.72172e-20	PSMC4/PSMD1/PSME3/PSMD14/PSMD2/PSMA7/PSMB2/PSMB7/CDC20/PSMD12/PSMA4/PSMC2/PSMB3/PSMC1/PSMC5/PSMB5/PSMD3/PSMC3/PSMD13/PSMA6/PSMD11/PSMD8/PSMC6/PSMB6/PSME4/PSMA5/PSMD7/ANAPC7/UBB/PSMA1/PSMD4
R-HSA-382556	ABC-family proteins mediated transport	38/685	8.23063e-20	APOA1/PSMC4/PSMD1/PSME3/PSMD14/VCP/PSMD2/PSMA7/PSMB2/PSMB7/PSMD12/PSMA4/PSMC2/PSMB3/PSMC1/PSMC5/PSMB5/PSMD3/PSMC3/PSMD13/EIF2S1/PSMA6/EIF2S2/PSMD11/PSMD8/PSMC6/PSMB6/PSME4/PSMA5/PSMD7/ABCA2/ABCC6/UBB/PSMA1/ABCF1/OS9/ERLIN1/PSMD4
R-HSA-174178	APC/C:Cdh1 mediated degradation of Cdc20 and other APC/C:Cdh1 targeted proteins in late mitosis/early G1	32/685	8.89864e-20	PSMC4/PSMD1/PSME3/PSMD14/PSMD2/PSMA7/PSMB2/PSMB7/CDC20/PSMD12/PSMA4/PSMC2/PSMB3/PSMC1/PSMC5/PSMB5/PSMD3/PSMC3/PSMD13/PSMA6/PSMD11/PSMD8/PSMC6/PSMB6/PSME4/PSMA5/PSMD7/AURKA/ANAPC7/UBB/PSMA1/PSMD4
R-HSA-174184	Cdc20:Phospho-APC/C mediated degradation of Cyclin A	32/685	8.89864e-20	PSMC4/PSMD1/PSME3/PSMD14/PSMD2/PSMA7/PSMB2/PSMB7/CDC20/PSMD12/PSMA4/PSMC2/PSMB3/PSMC1/PSMC5/PSMB5/PSMD3/PSMC3/PSMD13/PSMA6/PSMD11/PSMD8/PSMC6/PSMB6/PSME4/PSMA5/PSMD7/ANAPC7/UBB/PSMA1/PSMD4/CCNA2
R-HSA-69017	CDK-mediated phosphorylation and removal of Cdc6	32/685	8.89864e-20	PSMC4/PSMD1/PSME3/PSMD14/PSMD2/PSMA7/PSMB2/PSMB7/PSMD12/PSMA4/PSMC2/PSMB3/PSMC1/PSMC5/PSMB5/PSMD3/PSMC3/PSMD13/PSMA6/PSMD11/PSMD8/PSMC6/PSMB6/PSME4/PSMA5/PSMD7/CDC6/ANAPC7/UBB/PSMA1/PSMD4/CCNA2
R-HSA-5658442	Regulation of RAS by GAPs	31/685	1.33441e-19	PSMC4/PSMD1/PSME3/PSMD14/PSMD2/PSMA7/PSMB2/PSMB7/PSMD12/PSMA4/PSMC2/PSMB3/PSMC1/PSMC5/PSMB5/PSMD3/PSMC3/PSMD13/PSMA6/PSMD11/RASA4/PSMD8/PSMC6/PSMB6/PSME4/PSMA5/PSMD7/UBB/PSMA1/CUL3/PSMD4
R-HSA-68867	Assembly of the pre-replicative complex	31/685	1.33441e-19	PSMC4/PSMD1/PSME3/PSMD14/PSMD2/PSMA7/PSMB2/PSMB7/PSMD12/PSMA4/PSMC2/PSMB3/PSMC1/PSMC5/PSMB5/PSMD3/PSMC3/PSMD13/PSMA6/PSMD11/PSMD8/PSMC6/PSMB6/PSME4/PSMA5/PSMD7/CDC6/UBB/PSMA1/MCM7/PSMD4
R-HSA-69615	G1/S DNA Damage Checkpoints	31/685	1.33441e-19	PSMC4/PSMD1/PSME3/PSMD14/PSMD2/PSMA7/PSMB2/PSMB7/PSMD12/PSMA4/PSMC2/PSMB3/PSMC1/PSMC5/PSMB5/PSMD3/CDC25A/PSMC3/PSMD13/PSMA6/PSMD11/PSMD8/PSMC6/PSMB6/PSME4/PSMA5/PSMD7/UBB/PSMA1/PSMD4/CCNA2
R-HSA-5676590	NIK-->noncanonical NF-kB signaling	29/685	1.45383e-19	PSMC4/PSMD1/PSME3/PSMD14/PSMD2/PSMA7/PSMB2/PSMB7/PSMD12/PSMA4/PSMC2/PSMB3/PSMC1/PSMC5/PSMB5/PSMD3/PSMC3/PSMD13/PSMA6/PSMD11/PSMD8/PSMC6/PSMB6/PSME4/PSMA5/PSMD7/UBB/PSMA1/PSMD4
R-HSA-179419	APC:Cdc20 mediated degradation of cell cycle proteins prior to satisfation of the cell cycle checkpoint	32/685	1.48983e-19	PSMC4/PSMD1/PSME3/PSMD14/PSMD2/PSMA7/PSMB2/PSMB7/CDC20/PSMD12/PSMA4/PSMC2/PSMB3/PSMC1/PSMC5/PSMB5/PSMD3/PSMC3/PSMD13/PSMA6/PSMD11/PSMD8/PSMC6/PSMB6/PSME4/PSMA5/PSMD7/ANAPC7/UBB/PSMA1/PSMD4/CCNA2
R-HSA-8941858	Regulation of RUNX3 expression and activity	28/685	1.82868e-19	PSMC4/PSMD1/PSME3/PSMD14/PSMD2/PSMA7/PSMB2/PSMB7/PSMD12/PSMA4/PSMC2/PSMB3/PSMC1/PSMC5/PSMB5/PSMD3/PSMC3/PSMD13/PSMA6/PSMD11/PSMD8/PSMC6/PSMB6/PSMA5/PSMD7/UBB/PSMA1/PSMD4
R-HSA-187577	SCF(Skp2)-mediated degradation of p27/p21	29/685	2.64584e-19	PSMC4/PSMD1/PSME3/PSMD14/PSMD2/PSMA7/PSMB2/PSMB7/PSMD12/PSMA4/PSMC2/PSMB3/PSMC1/PSMC5/PSMB5/PSMD3/PSMC3/PSMD13/PSMA6/PSMD11/PSMD8/PSMC6/PSMB6/PSMA5/PSMD7/UBB/PSMA1/PSMD4/CCNA2
R-HSA-5607761	Dectin-1 mediated noncanonical NF-kB signaling	29/685	2.64584e-19	PSMC4/PSMD1/PSME3/PSMD14/PSMD2/PSMA7/PSMB2/PSMB7/PSMD12/PSMA4/PSMC2/PSMB3/PSMC1/PSMC5/PSMB5/PSMD3/PSMC3/PSMD13/PSMA6/PSMD11/PSMD8/PSMC6/PSMB6/PSME4/PSMA5/PSMD7/UBB/PSMA1/PSMD4
R-HSA-5610780	Degradation of GLI1 by the proteasome	29/685	2.64584e-19	PSMC4/PSMD1/PSME3/PSMD14/PSMD2/PSMA7/PSMB2/PSMB7/PSMD12/PSMA4/PSMC2/PSMB3/PSMC1/PSMC5/PSMB5/PSMD3/PSMC3/PSMD13/PSMA6/PSMD11/PSMD8/PSMC6/PSMB6/PSME4/PSMA5/PSMD7/UBB/PSMA1/PSMD4
R-HSA-5610783	Degradation of GLI2 by the proteasome	29/685	2.64584e-19	PSMC4/PSMD1/PSME3/PSMD14/PSMD2/PSMA7/PSMB2/PSMB7/PSMD12/PSMA4/PSMC2/PSMB3/PSMC1/PSMC5/PSMB5/PSMD3/PSMC3/PSMD13/PSMA6/PSMD11/PSMD8/PSMC6/PSMB6/PSME4/PSMA5/PSMD7/UBB/PSMA1/PSMD4
R-HSA-5610785	GLI3 is processed to GLI3R by the proteasome	29/685	2.64584e-19	PSMC4/PSMD1/PSME3/PSMD14/PSMD2/PSMA7/PSMB2/PSMB7/PSMD12/PSMA4/PSMC2/PSMB3/PSMC1/PSMC5/PSMB5/PSMD3/PSMC3/PSMD13/PSMA6/PSMD11/PSMD8/PSMC6/PSMB6/PSME4/PSMA5/PSMD7/UBB/PSMA1/PSMD4
R-HSA-176408	Regulation of APC/C activators between G1/S and early anaphase	33/685	3.97832e-19	PSMC4/PSMD1/PSME3/PSMD14/PSMD2/PSMA7/PSMB2/PSMB7/CDC20/PSMD12/PSMA4/PSMC2/PSMB3/PSMC1/PSMC5/PSMB5/PSMD3/PSMC3/PSMD13/PSMA6/PSMD11/PSMD8/PSMC6/PSMB6/PSME4/PSMA5/PSMD7/CCNB1/ANAPC7/UBB/PSMA1/PSMD4/CCNA2
R-HSA-174143	APC/C-mediated degradation of cell cycle proteins	34/685	5.74096e-19	PSMC4/PSMD1/PSME3/PSMD14/PSMD2/PSMA7/PSMB2/PSMB7/CDC20/PSMD12/PSMA4/PSMC2/PSMB3/PSMC1/PSMC5/PSMB5/PSMD3/PSMC3/PSMD13/PSMA6/PSMD11/PSMD8/PSMC6/PSMB6/PSME4/PSMA5/PSMD7/CCNB1/AURKA/ANAPC7/UBB/PSMA1/PSMD4/CCNA2
R-HSA-453276	Regulation of mitotic cell cycle	34/685	5.74096e-19	PSMC4/PSMD1/PSME3/PSMD14/PSMD2/PSMA7/PSMB2/PSMB7/CDC20/PSMD12/PSMA4/PSMC2/PSMB3/PSMC1/PSMC5/PSMB5/PSMD3/PSMC3/PSMD13/PSMA6/PSMD11/PSMD8/PSMC6/PSMB6/PSME4/PSMA5/PSMD7/CCNB1/AURKA/ANAPC7/UBB/PSMA1/PSMD4/CCNA2
R-HSA-1234176	Oxygen-dependent proline hydroxylation of Hypoxia-inducible Factor Alpha	30/685	5.79077e-19	PSMC4/PSMD1/PSME3/PSMD14/PSMD2/PSMA7/PSMB2/PSMB7/PSMD12/PSMA4/PSMC2/PSMB3/PSMC1/PSMC5/PSMB5/PSMD3/PSMC3/PSMD13/HIF1A/PSMA6/PSMD11/PSMD8/PSMC6/PSMB6/PSME4/PSMA5/PSMD7/UBB/PSMA1/PSMD4
R-HSA-69563	p53-Dependent G1 DNA Damage Response	30/685	5.79077e-19	PSMC4/PSMD1/PSME3/PSMD14/PSMD2/PSMA7/PSMB2/PSMB7/PSMD12/PSMA4/PSMC2/PSMB3/PSMC1/PSMC5/PSMB5/PSMD3/PSMC3/PSMD13/PSMA6/PSMD11/PSMD8/PSMC6/PSMB6/PSME4/PSMA5/PSMD7/UBB/PSMA1/PSMD4/CCNA2
R-HSA-69580	p53-Dependent G1/S DNA damage checkpoint	30/685	5.79077e-19	PSMC4/PSMD1/PSME3/PSMD14/PSMD2/PSMA7/PSMB2/PSMB7/PSMD12/PSMA4/PSMC2/PSMB3/PSMC1/PSMC5/PSMB5/PSMD3/PSMC3/PSMD13/PSMA6/PSMD11/PSMD8/PSMC6/PSMB6/PSME4/PSMA5/PSMD7/UBB/PSMA1/PSMD4/CCNA2
R-HSA-174084	Autodegradation of Cdh1 by Cdh1:APC/C	29/685	1.4597e-18	PSMC4/PSMD1/PSME3/PSMD14/PSMD2/PSMA7/PSMB2/PSMB7/PSMD12/PSMA4/PSMC2/PSMB3/PSMC1/PSMC5/PSMB5/PSMD3/PSMC3/PSMD13/PSMA6/PSMD11/PSMD8/PSMC6/PSMB6/PSMA5/PSMD7/ANAPC7/UBB/PSMA1/PSMD4
R-HSA-4608870	Asymmetric localization of PCP proteins	29/685	2.50978e-18	PSMC4/PSMD1/PSME3/PSMD14/PSMD2/PSMA7/PSMB2/PSMB7/PSMD12/PSMA4/PSMC2/PSMB3/PSMC1/PSMC5/PSMB5/PSMD3/PSMC3/PSMD13/PSMA6/PSMD11/PSMD8/PSMC6/PSMB6/PSME4/PSMA5/PSMD7/UBB/PSMA1/PSMD4
R-HSA-9010553	Regulation of expression of SLITs and ROBOs	47/685	3.53621e-18	PSMC4/PSMD1/PSME3/RPL15/PSMD14/RPL37/PSMD2/PSMA7/PSMB2/RPS26/ETF1/PSMB7/RPL3/GSPT1/PSMD12/PSMA4/PSMC2/PSMB3/PSMC1/PSMC5/PSMB5/PSMD3/PSMC3/PSMD13/PSMA6/PSMD11/PSMD8/PSMC6/RPL9/PSMB6/PSME4/PSMA5/PSMD7/RPL29/RPL13A/RPS6/RPS27/EIF4G1/RPS3/RPL17/UBB/RPL28/PSMA1/RPL23/RPL22/PSMD4/RPL10
R-HSA-109581	Apoptosis	48/685	3.6201e-18	SPTAN1/H1-0/PSMC4/BCL2L1/PSMD1/PSME3/CDH1/VIM/KPNB1/C1QBP/PSMD14/BMF/PSMD2/H1-2/PSMA7/PSMB2/GSN/PSMB7/PSMD12/PSMA4/PSMC2/PSMB3/PSMC1/PSMC5/PSMB5/TJP2/YWHAQ/PSMD3/PSMC3/PSMD13/YWHAZ/PSMA6/PSMD11/PSMD8/PSMC6/YWHAB/CYCS/PSMB6/PSME4/PSMA5/PSMD7/SATB1/CLSPN/UBB/PSMA1/PSMD4/YWHAE/NMT1
R-HSA-4086400	PCP/CE pathway	34/685	6.99257e-18	PSMC4/PSMD1/PSME3/PSMD14/PSMD2/PSMA7/PSMB2/PSMB7/PSMD12/PSMA4/PSMC2/PSMB3/PSMC1/PSMC5/PSMB5/PSMD3/PSMC3/PSMD13/PSMA6/PSMD11/PSMD8/PSMC6/PSMB6/PSME4/CLTC/RAC1/PSMA5/PSMD7/CLTA/PFN1/AP2M1/UBB/PSMA1/PSMD4
R-HSA-5357801	Programmed Cell Death	48/685	7.64135e-18	SPTAN1/H1-0/PSMC4/BCL2L1/PSMD1/PSME3/CDH1/VIM/KPNB1/C1QBP/PSMD14/BMF/PSMD2/H1-2/PSMA7/PSMB2/GSN/PSMB7/PSMD12/PSMA4/PSMC2/PSMB3/PSMC1/PSMC5/PSMB5/TJP2/YWHAQ/PSMD3/PSMC3/PSMD13/YWHAZ/PSMA6/PSMD11/PSMD8/PSMC6/YWHAB/CYCS/PSMB6/PSME4/PSMA5/PSMD7/SATB1/CLSPN/UBB/PSMA1/PSMD4/YWHAE/NMT1
R-HSA-69275	G2/M Transition	50/685	9.13134e-18	PSMC4/PSMD1/PSME3/PSMD14/HSP90AA1/PSMD2/PSMA7/PSMB2/TPX2/TUBB6/PSMB7/PSMD12/PSMA4/PSMC2/PSMB3/PSMC1/PSMC5/PSMB5/TUBA1C/PSMD3/CDC25A/TUBB/PSMC3/PSMD13/TUBA1B/PSMA6/MAPRE1/PSMD11/HSP90AB1/MYBL2/PSMD8/PSMC6/PSMB6/PSME4/ACTR1A/PSMA5/DYNC1H1/PSMD7/PPP2CA/TUBB4B/CCNB1/AURKA/CEP250/UBB/PSMA1/TUBG1/PSMD4/CCNA2/YWHAE/TUBB3
R-HSA-162909	Host Interactions of HIV factors	40/685	1.13322e-17	PSMC4/PSMD1/PSME3/KPNB1/PSMD14/PSMD2/PSMA7/PSMB2/PSMB7/PSMD12/PSMA4/PSMC2/PSMB3/PSMC1/PSMC5/NPM1/PSMB5/PSMD3/PSMC3/PSMD13/PSMA6/PSMD11/PSMD8/PSMC6/RANBP1/PSMB6/PSME4/RAC1/RCC1/RANGAP1/RAN/PSMA5/PSMD7/NUP188/NUP210/AP2M1/NUP50/UBB/PSMA1/PSMD4
R-HSA-1169091	Activation of NF-kappaB in B cells	29/685	1.18484e-17	PSMC4/PSMD1/PSME3/PSMD14/PSMD2/PSMA7/PSMB2/PSMB7/PSMD12/PSMA4/PSMC2/PSMB3/PSMC1/PSMC5/PSMB5/PSMD3/PSMC3/PSMD13/PSMA6/PSMD11/PSMD8/PSMC6/PSMB6/PSME4/PSMA5/PSMD7/UBB/PSMA1/PSMD4
R-HSA-5663205	Infectious disease	73/685	1.25794e-17	XRCC5/PSMC4/PSMD1/PSME3/RPL15/CDH1/KPNA2/KPNB1/TXNRD1/PSMD14/RPL37/HSP90AA1/PSMD2/PSMA7/PSMB2/RPS26/PSMB7/RPL3/PSMD12/PSMA4/PSMC2/PSMB3/PSMC1/XRCC6/PSMC5/NPM1/PSMB5/PSMD3/PSMC3/PSMD13/CALM3/SUPT16H/PSMA6/PSMD11/HSP90AB1/PSMD8/PSMC6/RPL9/RANBP1/CTNND1/PSMB6/PSME4/CLTC/RAC1/RCC1/RANGAP1/RAN/PSMA5/CALM1/PSMD7/RPL29/FEN1/POLR2B/RPL13A/NUP188/CALR/RPS6/RPS27/RPS3/CLTA/RPL17/NUP210/AP2M1/NUP50/UBB/FURI…
R-HSA-453274	Mitotic G2-G2/M phases	50/685	1.44887e-17	PSMC4/PSMD1/PSME3/PSMD14/HSP90AA1/PSMD2/PSMA7/PSMB2/TPX2/TUBB6/PSMB7/PSMD12/PSMA4/PSMC2/PSMB3/PSMC1/PSMC5/PSMB5/TUBA1C/PSMD3/CDC25A/TUBB/PSMC3/PSMD13/TUBA1B/PSMA6/MAPRE1/PSMD11/HSP90AB1/MYBL2/PSMD8/PSMC6/PSMB6/PSME4/ACTR1A/PSMA5/DYNC1H1/PSMD7/PPP2CA/TUBB4B/CCNB1/AURKA/CEP250/UBB/PSMA1/TUBG1/PSMD4/CCNA2/YWHAE/TUBB3
R-HSA-69052	Switching of origins to a post-replicative state	33/685	2.84841e-17	PSMC4/PSMD1/PSME3/PSMD14/PSMD2/PSMA7/PSMB2/PSMB7/PSMD12/PSMA4/PSMC2/PSMB3/PSMC1/PSMC5/PSMB5/PSMD3/PSMC3/PSMD13/PSMA6/PSMD11/PSMD8/PSMC6/PSMB6/PSME4/PSMA5/PSMD7/CDC6/ANAPC7/UBB/PSMA1/MCM7/PSMD4/CCNA2
R-HSA-8948751	Regulation of PTEN stability and activity	29/685	3.15073e-17	PSMC4/PSMD1/PSME3/PSMD14/PSMD2/PSMA7/PSMB2/PSMB7/PSMD12/PSMA4/PSMC2/PSMB3/PSMC1/PSMC5/PSMB5/PSMD3/PSMC3/PSMD13/PSMA6/PSMD11/PSMD8/PSMC6/PSMB6/PSME4/PSMA5/PSMD7/UBB/PSMA1/PSMD4
R-HSA-69002	DNA Replication Pre-Initiation	32/685	3.51061e-17	PSMC4/PSMD1/PSME3/PSMD14/PSMD2/PSMA7/PSMB2/PSMB7/PSMD12/PSMA4/PSMC2/PSMB3/PSMC1/PSMC5/PSMB5/PSMD3/PSMC3/PSMD13/PSMA6/PSMD11/PSMD8/PSMC6/PSMB6/PSME4/PSMA5/PSMD7/CDC6/MCM10/UBB/PSMA1/MCM7/PSMD4
R-HSA-5689603	UCH proteinases	35/685	3.51463e-17	PSMC4/PSMD1/PSME3/PSMD14/PSMD2/PSMA7/PSMB2/PSMB7/TGFBR2/PSMD12/PSMA4/PSMC2/PSMB3/PSMC1/ADRM1/PSMC5/PSMB5/PSMD3/UCHL1/PSMC3/PSMD13/RUVBL1/PSMA6/PSMD11/PSMD8/PSMC6/PSMB6/PSME4/ACTB/PSMA5/PSMD7/UBB/PSMA1/OGT/PSMD4
R-HSA-376176	Signaling by ROBO receptors	52/685	4.51569e-17	PSMC4/PSMD1/PSME3/RPL15/CAP1/PSMD14/RPL37/PSMD2/PSMA7/PSMB2/RPS26/ETF1/PSMB7/RPL3/GSPT1/PSMD12/PSMA4/PSMC2/PSMB3/PSMC1/PSMC5/PSMB5/PSMD3/PSMC3/PSMD13/PSMA6/PSMD11/PSMD8/PSMC6/RPL9/PSMB6/PSME4/RAC1/ENAH/PSMA5/PSMD7/RPL29/RPL13A/RPS6/RPS27/EIF4G1/VASP/RPS3/PFN1/RPL17/UBB/RPL28/PSMA1/RPL23/RPL22/PSMD4/RPL10
R-HSA-9013694	Signaling by NOTCH4	31/685	9.58675e-17	JAG1/PSMC4/PSMD1/PSME3/PSMD14/PSMD2/PSMA7/PSMB2/PSMB7/PSMD12/PSMA4/PSMC2/PSMB3/PSMC1/PSMC5/PSMB5/PSMD3/PSMC3/PSMD13/YWHAZ/PSMA6/PSMD11/PSMD8/PSMC6/PSMB6/PSMA5/PSMD7/TACC3/UBB/PSMA1/PSMD4
R-HSA-1168372	Downstream signaling events of B Cell Receptor (BCR)	31/685	1.43883e-16	PSMC4/PSMD1/PSME3/PSMD14/PSMD2/PSMA7/PSMB2/PSMB7/PSMD12/PSMA4/PSMC2/PSMB3/PSMC1/PSMC5/PSMB5/PSMD3/PSMC3/PSMD13/CALM3/PSMA6/PSMD11/PSMD8/PSMC6/PSMB6/PSME4/PSMA5/CALM1/PSMD7/UBB/PSMA1/PSMD4
R-HSA-69202	Cyclin E associated events during G1/S transition	31/685	1.43883e-16	PSMC4/PSMD1/PSME3/PSMD14/PSMD2/PSMA7/PSMB2/PSMB7/PSMD12/PSMA4/PSMC2/PSMB3/PSMC1/PSMC5/PSMB5/PSMD3/CDC25A/PSMC3/PSMD13/PSMA6/PSMD11/PSMD8/RBL2/PSMC6/PSMB6/PSMA5/PSMD7/UBB/PSMA1/PSMD4/CCNA2
R-HSA-8939902	Regulation of RUNX2 expression and activity	29/685	1.9747e-16	PSMC4/PSMD1/PSME3/PSMD14/PSMD2/PSMA7/PSMB2/PSMB7/PSMD12/PSMA4/PSMC2/PSMB3/PSMC1/PSMC5/PSMB5/PSMD3/PSMC3/PSMD13/PSMA6/PSMD11/PSMD8/PSMC6/PSMB6/PSME4/PSMA5/PSMD7/UBB/PSMA1/PSMD4
R-HSA-2262752	Cellular responses to stress	81/685	2.94809e-16	H1-0/PSMC4/HSPA4/PSMD1/PSME3/HSPH1/STIP1/TXNRD1/DNAJA1/PSMD14/VCP/HSPA8/HSP90AA1/PSMD2/H1-2/PSMA7/PSMB2/HDAC6/TUBB6/ID1/HSPA9/PSMB7/CDKN2B/EPO/PSMD12/PSMA4/PSMC2/PSMB3/FKBP4/PRDX1/PSMC1/PSMC5/PSMB5/TUBA1C/PSMD3/PSMC3/PSMD13/HIF1A/MAP4K4/TUBA1B/VEGFA/PSMA6/PSMD11/HSP90AB1/DYNC1LI1/DNAJC2/PSMD8/PSMC6/CYCS/PSMB6/PSME4/HIGD1A/EEF1A1/ACTR1A/PSMA5/DYNC1H1/PSMD7/CXCL8/ATP6V1E1/DNAJC7/H3-3B/GPX2/CAPZB/GS…
R-HSA-69656	Cyclin A:Cdk2-associated events at S phase entry	31/685	3.17366e-16	PSMC4/PSMD1/PSME3/PSMD14/PSMD2/PSMA7/PSMB2/PSMB7/PSMD12/PSMA4/PSMC2/PSMB3/PSMC1/PSMC5/PSMB5/PSMD3/CDC25A/PSMC3/PSMD13/PSMA6/PSMD11/PSMD8/RBL2/PSMC6/PSMB6/PSMA5/PSMD7/UBB/PSMA1/PSMD4/CCNA2
R-HSA-195253	Degradation of beta-catenin by the destruction complex	30/685	8.70854e-16	PSMC4/PSMD1/PSME3/PSMD14/PSMD2/PSMA7/PSMB2/PSMB7/PSMD12/PSMA4/PSMC2/PSMB3/PSMC1/PSMC5/PSMB5/PSMD3/PSMC3/PSMD13/PSMA6/PSMD11/PSMD8/PSMC6/PSMB6/PSME4/PSMA5/PSMD7/PPP2CA/UBB/PSMA1/PSMD4
R-HSA-1236974	ER-Phagosome pathway	30/685	1.28235e-15	PSMC4/PSMD1/PSME3/PSMD14/PSMD2/PSMA7/PSMB2/PSMB7/PSMD12/PSMA4/PSMC2/PSMB3/PSMC1/PSMC5/PSMB5/PSMD3/PSMC3/PSMD13/PSMA6/PSMD11/PSMD8/PSMC6/PSMB6/PSME4/PSMA5/PSMD7/CALR/UBB/PSMA1/PSMD4
R-HSA-5687128	MAPK6/MAPK4 signaling	31/685	1.42771e-15	PSMC4/PSMD1/PSME3/PSMD14/PSMD2/PSMA7/PSMB2/PSMB7/PSMD12/PSMA4/PSMC2/PSMB3/PSMC1/PSMC5/PSMB5/PSMD3/PSMC3/PSMD13/PSMA6/PSMD11/PSMD8/PSMC6/PSMB6/PSME4/RAC1/PSMA5/PSMD7/IGF2BP1/UBB/PSMA1/PSMD4
R-HSA-8953897	Cellular responses to external stimuli	81/685	1.62761e-15	H1-0/PSMC4/HSPA4/PSMD1/PSME3/HSPH1/STIP1/TXNRD1/DNAJA1/PSMD14/VCP/HSPA8/HSP90AA1/PSMD2/H1-2/PSMA7/PSMB2/HDAC6/TUBB6/ID1/HSPA9/PSMB7/CDKN2B/EPO/PSMD12/PSMA4/PSMC2/PSMB3/FKBP4/PRDX1/PSMC1/PSMC5/PSMB5/TUBA1C/PSMD3/PSMC3/PSMD13/HIF1A/MAP4K4/TUBA1B/VEGFA/PSMA6/PSMD11/HSP90AB1/DYNC1LI1/DNAJC2/PSMD8/PSMC6/CYCS/PSMB6/PSME4/HIGD1A/EEF1A1/ACTR1A/PSMA5/DYNC1H1/PSMD7/CXCL8/ATP6V1E1/DNAJC7/H3-3B/GPX2/CAPZB/GS…
R-HSA-5632684	Hedgehog 'on' state	30/685	2.7256e-15	PSMC4/PSMD1/PSME3/PSMD14/PSMD2/PSMA7/PSMB2/PSMB7/PSMD12/PSMA4/PSMC2/PSMB3/PSMC1/PSMC5/PSMB5/PSMD3/PSMC3/PSMD13/PSMA6/PSMD11/PSMD8/PSMC6/PSMB6/PSME4/PSMA5/PSMD7/UBB/PSMA1/CUL3/PSMD4
R-HSA-114608	Platelet degranulation	37/685	3.23727e-15	TF/SERPINE1/SERPINF2/AHSG/PLG/APOA1/A2M/FN1/WDR1/FGA/F5/SERPING1/CAP1/IGF2/FLNA/ALB/APOH/TAGLN2/THBS1/FGG/CALM3/VCL/VEGFA/SERPINA1/CFL1/TLN1/CALM1/ANXA5/SELENOP/KNG1/PROS1/MAGED2/ITIH3/PFN1/ACTN1/SOD1/SERPINA4
R-HSA-69206	G1/S Transition	37/685	5.57652e-15	PSMC4/PSMD1/PSME3/PSMD14/PSMD2/PSMA7/PSMB2/RRM2/PSMB7/PSMD12/PSMA4/PSMC2/PSMB3/PSMC1/PSMC5/PSMB5/PSMD3/CDC25A/PSMC3/PSMD13/PSMA6/PSMD11/PSMD8/RBL2/PSMC6/PSMB6/PSMA5/PSMD7/PPP2CA/CCNB1/CDC6/MCM10/UBB/PSMA1/MCM7/PSMD4/CCNA2
R-HSA-2871837	FCERI mediated NF-kB activation	29/685	7.50242e-15	PSMC4/PSMD1/PSME3/PSMD14/PSMD2/PSMA7/PSMB2/PSMB7/PSMD12/PSMA4/PSMC2/PSMB3/PSMC1/PSMC5/PSMB5/PSMD3/PSMC3/PSMD13/PSMA6/PSMD11/PSMD8/PSMC6/PSMB6/PSME4/PSMA5/PSMD7/UBB/PSMA1/PSMD4
R-HSA-5610787	Hedgehog 'off' state	34/685	9.05173e-15	PSMC4/PSMD1/PSME3/PSMD14/PSMD2/PSMA7/PSMB2/TUBB6/PSMB7/PSMD12/PSMA4/PSMC2/PSMB3/PSMC1/PSMC5/PSMB5/TUBA1C/PSMD3/PSMC3/PSMD13/TUBA1B/PSMA6/PSMD11/PSMD8/PSMC6/PSMB6/PSME4/PSMA5/PSMD7/TUBB4B/UBB/PSMA1/PSMD4/TUBB3
R-HSA-76005	Response to elevated platelet cytosolic Ca2+	37/685	1.23308e-14	TF/SERPINE1/SERPINF2/AHSG/PLG/APOA1/A2M/FN1/WDR1/FGA/F5/SERPING1/CAP1/IGF2/FLNA/ALB/APOH/TAGLN2/THBS1/FGG/CALM3/VCL/VEGFA/SERPINA1/CFL1/TLN1/CALM1/ANXA5/SELENOP/KNG1/PROS1/MAGED2/ITIH3/PFN1/ACTN1/SOD1/SERPINA4
R-HSA-453279	Mitotic G1-G1/S phases	39/685	1.62427e-14	PSMC4/PSMD1/PSME3/PSMD14/PSMD2/PSMA7/PSMB2/RRM2/PSMB7/CDKN2B/PSMD12/PSMA4/PSMC2/PSMB3/PSMC1/PSMC5/PSMB5/PSMD3/CDC25A/PSMC3/PSMD13/PSMA6/PSMD11/MYBL2/PSMD8/RBL2/PSMC6/PSMB6/PSMA5/PSMD7/PPP2CA/CCNB1/CDC6/MCM10/UBB/PSMA1/MCM7/PSMD4/CCNA2
R-HSA-2467813	Separation of Sister Chromatids	44/685	3.97892e-14	PSMC4/NUDC/PSMD1/PSME3/PSMD14/PSMD2/PSMA7/PSMB2/TUBB6/PSMB7/CDC20/PSMD12/PSMA4/PSMC2/PSMB3/PSMC1/PSMC5/PSMB5/TUBA1C/PSMD3/PSMC3/PSMD13/TUBA1B/PSMA6/MAPRE1/PSMD11/DYNC1LI1/PSMD8/PSMC6/PSMB6/PSME4/RANGAP1/PSMA5/DYNC1H1/PSMD7/PPP2CA/TUBB4B/RPS27/CENPE/ANAPC7/UBB/PSMA1/PSMD4/TUBB3
R-HSA-1236975	Antigen processing-Cross presentation	31/685	4.13281e-14	PSMC4/PSMD1/PSME3/PSMD14/PSMD2/PSMA7/PSMB2/PSMB7/PSMD12/PSMA4/PSMC2/PSMB3/PSMC1/PSMC5/PSMB5/PSMD3/ITGAV/PSMC3/PSMD13/PSMA6/PSMD11/PSMD8/PSMC6/PSMB6/PSME4/PSMA5/PSMD7/CALR/UBB/PSMA1/PSMD4
R-HSA-69239	Synthesis of DNA	34/685	4.96414e-14	PSMC4/PSMD1/PSME3/PSMD14/PSMD2/PSMA7/PSMB2/PSMB7/PSMD12/PSMA4/PSMC2/PSMB3/PSMC1/PSMC5/PSMB5/PSMD3/PSMC3/PSMD13/PSMA6/PSMD11/PSMD8/PSMC6/PSMB6/PSME4/PSMA5/PSMD7/FEN1/CDC6/ANAPC7/UBB/PSMA1/MCM7/PSMD4/CCNA2
R-HSA-5673001	RAF/MAP kinase cascade	51/685	6.80564e-14	FN1/SPTAN1/FGA/PSMC4/SPTBN1/PSMD1/PSME3/PSMD14/DUSP5/PSMD2/KLB/PSMA7/PSMB2/PSMB7/PSMD12/PSMA4/PSMC2/PSMB3/PSMC1/PSMC5/PSMB5/FGG/PSMD3/PSMC3/PSMD13/CALM3/VCL/PSMA6/PSMD11/ACTG1/RASA4/ERBB3/PSMD8/PSMC6/YWHAB/PSMB6/PSME4/TLN1/ACTB/PSMA5/CALM1/PSMD7/PPP2CA/PEA15/DUSP6/PHB/UBB/PSMA1/ERBB2/CUL3/PSMD4
R-HSA-69306	DNA Replication	35/685	6.93486e-14	PSMC4/PSMD1/PSME3/PSMD14/PSMD2/PSMA7/PSMB2/PSMB7/PSMD12/PSMA4/PSMC2/PSMB3/PSMC1/PSMC5/PSMB5/PSMD3/PSMC3/PSMD13/PSMA6/PSMD11/PSMD8/PSMC6/PSMB6/PSME4/PSMA5/PSMD7/FEN1/CDC6/MCM10/ANAPC7/UBB/PSMA1/MCM7/PSMD4/CCNA2
R-HSA-5607764	CLEC7A (Dectin-1) signaling	31/685	7.64068e-14	PSMC4/PSMD1/PSME3/PSMD14/PSMD2/PSMA7/PSMB2/PSMB7/PSMD12/PSMA4/PSMC2/PSMB3/PSMC1/PSMC5/PSMB5/PSMD3/PSMC3/PSMD13/CALM3/PSMA6/PSMD11/PSMD8/PSMC6/PSMB6/PSME4/PSMA5/CALM1/PSMD7/UBB/PSMA1/PSMD4
R-HSA-8878166	Transcriptional regulation by RUNX2	34/685	8.51771e-14	PSMC4/PSMD1/PSME3/PSMD14/PSMD2/PSMA7/PSMB2/HDAC6/PSMB7/PSMD12/PSMA4/PSMC2/PSMB3/PSMC1/PSMC5/PSMB5/PSMD3/PSMC3/PSMD13/PSMA6/PSMD11/PSMD8/PSMC6/LGALS3/PSMB6/PSME4/PSMA5/PSMD7/CCNB1/MAF/UBB/PSMA1/PSMD4/SMAD6
R-HSA-8878159	Transcriptional regulation by RUNX3	30/685	1.13673e-13	JAG1/CCN2/PSMC4/PSMD1/PSME3/PSMD14/PSMD2/PSMA7/PSMB2/PSMB7/PSMD12/PSMA4/PSMC2/PSMB3/PSMC1/PSMC5/PSMB5/PSMD3/PSMC3/PSMD13/PSMA6/PSMD11/PSMD8/PSMC6/PSMB6/PSMA5/PSMD7/UBB/PSMA1/PSMD4
R-HSA-5684996	MAPK1/MAPK3 signaling	51/685	1.82517e-13	FN1/SPTAN1/FGA/PSMC4/SPTBN1/PSMD1/PSME3/PSMD14/DUSP5/PSMD2/KLB/PSMA7/PSMB2/PSMB7/PSMD12/PSMA4/PSMC2/PSMB3/PSMC1/PSMC5/PSMB5/FGG/PSMD3/PSMC3/PSMD13/CALM3/VCL/PSMA6/PSMD11/ACTG1/RASA4/ERBB3/PSMD8/PSMC6/YWHAB/PSMB6/PSME4/TLN1/ACTB/PSMA5/CALM1/PSMD7/PPP2CA/PEA15/DUSP6/PHB/UBB/PSMA1/ERBB2/CUL3/PSMD4
R-HSA-381426	Regulation of Insulin-like Growth Factor (IGF) transport and uptake by Insulin-like Growth Factor Binding Proteins (IGFBPs)	34/685	2.41443e-13	TF/SERPIND1/AHSG/PLG/APOA1/FN1/PCSK9/FGA/CP/C3/F5/SERPINC1/GPC3/IGF2/F2/ALB/CCN1/ITIH2/APOA2/C4B/FGG/C4A/AFP/SERPINA1/STC2/SDC2/WFS1/PRSS23/KNG1/PROC/VCAN/LAMB2/FUCA2/HSP90B1
R-HSA-68882	Mitotic Anaphase	44/685	3.32222e-13	PSMC4/NUDC/PSMD1/PSME3/PSMD14/PSMD2/PSMA7/PSMB2/TUBB6/PSMB7/CDC20/PSMD12/PSMA4/PSMC2/PSMB3/PSMC1/PSMC5/PSMB5/TUBA1C/PSMD3/PSMC3/PSMD13/TUBA1B/PSMA6/MAPRE1/PSMD11/DYNC1LI1/PSMD8/PSMC6/PSMB6/PSME4/RANGAP1/PSMA5/DYNC1H1/PSMD7/PPP2CA/TUBB4B/RPS27/CENPE/ANAPC7/UBB/PSMA1/PSMD4/TUBB3
R-HSA-2555396	Mitotic Metaphase and Anaphase	44/685	3.99441e-13	PSMC4/NUDC/PSMD1/PSME3/PSMD14/PSMD2/PSMA7/PSMB2/TUBB6/PSMB7/CDC20/PSMD12/PSMA4/PSMC2/PSMB3/PSMC1/PSMC5/PSMB5/TUBA1C/PSMD3/PSMC3/PSMD13/TUBA1B/PSMA6/MAPRE1/PSMD11/DYNC1LI1/PSMD8/PSMC6/PSMB6/PSME4/RANGAP1/PSMA5/DYNC1H1/PSMD7/PPP2CA/TUBB4B/RPS27/CENPE/ANAPC7/UBB/PSMA1/PSMD4/TUBB3
R-HSA-5358351	Signaling by Hedgehog	37/685	4.5624e-13	PSMC4/PSMD1/PSME3/PSMD14/VCP/PSMD2/PSMA7/PSMB2/TUBB6/PSMB7/PSMD12/PSMA4/PSMC2/PSMB3/PSMC1/PSMC5/PSMB5/TUBA1C/PSMD3/PSMC3/PSMD13/TUBA1B/PSMA6/PSMD11/PSMD8/PSMC6/PSMB6/PSME4/PSMA5/PSMD7/TUBB4B/UBB/PSMA1/CUL3/OS9/PSMD4/TUBB3
R-HSA-8957275	Post-translational protein phosphorylation	31/685	5.75682e-13	TF/SERPIND1/AHSG/APOA1/FN1/PCSK9/FGA/CP/C3/F5/SERPINC1/GPC3/ALB/CCN1/ITIH2/APOA2/C4B/FGG/C4A/AFP/SERPINA1/STC2/SDC2/WFS1/PRSS23/KNG1/PROC/VCAN/LAMB2/FUCA2/HSP90B1
R-HSA-5668541	TNFR2 non-canonical NF-kB pathway	30/685	6.77054e-13	PSMC4/PSMD1/PSME3/PSMD14/PSMD2/PSMA7/PSMB2/PSMB7/PSMD12/PSMA4/PSMC2/PSMB3/PSMC1/PSMC5/PSMB5/PSMD3/PSMC3/PSMD13/PSMA6/PSMD11/PSMD8/PSMC6/PSMB6/PSME4/PSMA5/TNFRSF12A/PSMD7/UBB/PSMA1/PSMD4
R-HSA-9020702	Interleukin-1 signaling	30/685	8.9824e-13	PSMC4/PSMD1/PSME3/PSMD14/PSMD2/PSMA7/PSMB2/PSMB7/PSMD12/PSMA4/PSMC2/PSMB3/PSMC1/PSMC5/PSMB5/PSMD3/PSMC3/PSMD13/PSMA6/PSMD11/SQSTM1/PSMD8/PSMC6/PSMB6/PSME4/PSMA5/PSMD7/UBB/PSMA1/PSMD4
R-HSA-69481	G2/M Checkpoints	39/685	1.06913e-12	PSMC4/PSMD1/PSME3/PSMD14/PSMD2/PSMA7/PSMB2/PSMB7/PSMD12/PSMA4/PSMC2/PSMB3/PSMC1/PSMC5/PSMB5/YWHAQ/PSMD3/CDC25A/PSMC3/PSMD13/YWHAZ/PSMA6/PSMD11/PSMD8/PSMC6/YWHAB/PSMB6/PSME4/PSMA5/PSMD7/CCNB1/CDC6/MCM10/CLSPN/UBB/PSMA1/MCM7/PSMD4/YWHAE
R-HSA-5619115	Disorders of transmembrane transporters	40/685	1.1327e-12	APOA1/CP/PSMC4/PSMD1/PSME3/ALB/PSMD14/VCP/PSMD2/PSMA7/PSMB2/PSMB7/PSMD12/PSMA4/PSMC2/PSMB3/PSMC1/PSMC5/PSMB5/PSMD3/PSMC3/PSMD13/PSMA6/PSMD11/PSMD8/PSMC6/PSMB6/PSME4/PSMA5/PSMD7/NUP188/ABCC6/NUP210/SLCO1B3/NUP50/UBB/PSMA1/OS9/ERLIN1/PSMD4
R-HSA-9607240	FLT3 Signaling	51/685	1.18304e-12	FN1/SPTAN1/FGA/PSMC4/SPTBN1/PSMD1/PSME3/PSMD14/DUSP5/PSMD2/KLB/PSMA7/PSMB2/PSMB7/PSMD12/PSMA4/PSMC2/PSMB3/PSMC1/PSMC5/PSMB5/FGG/PSMD3/PSMC3/PSMD13/CALM3/VCL/PSMA6/PSMD11/ACTG1/RASA4/ERBB3/PSMD8/PSMC6/YWHAB/PSMB6/PSME4/TLN1/ACTB/PSMA5/CALM1/PSMD7/PPP2CA/PEA15/DUSP6/PHB/UBB/PSMA1/ERBB2/CUL3/PSMD4
R-HSA-3858494	Beta-catenin independent WNT signaling	36/685	1.1933e-12	PSMC4/PSMD1/PSME3/PSMD14/PSMD2/PSMA7/PSMB2/PSMB7/PSMD12/PSMA4/PSMC2/PSMB3/PSMC1/PSMC5/PSMB5/PSMD3/PSMC3/PSMD13/CALM3/PSMA6/PSMD11/PSMD8/PSMC6/PSMB6/PSME4/CLTC/RAC1/PSMA5/CALM1/PSMD7/CLTA/PFN1/AP2M1/UBB/PSMA1/PSMD4
R-HSA-162906	HIV Infection	47/685	1.2148e-12	XRCC5/PSMC4/PSMD1/PSME3/KPNB1/PSMD14/PSMD2/PSMA7/PSMB2/PSMB7/PSMD12/PSMA4/PSMC2/PSMB3/PSMC1/XRCC6/PSMC5/NPM1/PSMB5/PSMD3/PSMC3/PSMD13/SUPT16H/PSMA6/PSMD11/PSMD8/PSMC6/RANBP1/PSMB6/PSME4/RAC1/RCC1/RANGAP1/RAN/PSMA5/PSMD7/FEN1/POLR2B/NUP188/NUP210/AP2M1/NUP50/UBB/FURIN/PSMA1/PSMD4/NMT1
R-HSA-202424	Downstream TCR signaling	29/685	1.38762e-12	PSMC4/PSMD1/PSME3/PSMD14/PSMD2/PSMA7/PSMB2/PSMB7/PSMD12/PSMA4/PSMC2/PSMB3/PSMC1/PSMC5/PSMB5/PSMD3/PSMC3/PSMD13/PSMA6/PSMD11/PSMD8/PSMC6/PSMB6/PSME4/PSMA5/PSMD7/UBB/PSMA1/PSMD4
R-HSA-983705	Signaling by the B Cell Receptor (BCR)	31/685	1.67983e-12	PSMC4/PSMD1/PSME3/PSMD14/PSMD2/PSMA7/PSMB2/PSMB7/PSMD12/PSMA4/PSMC2/PSMB3/PSMC1/PSMC5/PSMB5/PSMD3/PSMC3/PSMD13/CALM3/PSMA6/PSMD11/PSMD8/PSMC6/PSMB6/PSME4/PSMA5/CALM1/PSMD7/UBB/PSMA1/PSMD4
R-HSA-5683057	MAPK family signaling cascades	53/685	4.49369e-12	FN1/SPTAN1/FGA/PSMC4/SPTBN1/PSMD1/PSME3/PSMD14/DUSP5/PSMD2/KLB/PSMA7/PSMB2/PSMB7/PSMD12/PSMA4/PSMC2/PSMB3/PSMC1/PSMC5/PSMB5/FGG/PSMD3/PSMC3/PSMD13/CALM3/VCL/PSMA6/PSMD11/ACTG1/RASA4/ERBB3/PSMD8/PSMC6/YWHAB/PSMB6/PSME4/TLN1/ACTB/RAC1/PSMA5/CALM1/PSMD7/IGF2BP1/PPP2CA/PEA15/DUSP6/PHB/UBB/PSMA1/ERBB2/CUL3/PSMD4
R-HSA-202403	TCR signaling	31/685	9.63174e-12	PSMC4/PSMD1/PSME3/PSMD14/PSMD2/PSMA7/PSMB2/PSMB7/PSMD12/PSMA4/PSMC2/PSMB3/PSMC1/PSMC5/PSMB5/PSMD3/PSMC3/PSMD13/PSMA6/PSMD11/PSMD8/PSMC6/PSMB6/PSME4/ENAH/PSMA5/PSMD7/VASP/UBB/PSMA1/PSMD4
R-HSA-69242	S Phase	36/685	2.5827e-11	PSMC4/PSMD1/PSME3/PSMD14/PSMD2/PSMA7/PSMB2/PSMB7/PSMD12/PSMA4/PSMC2/PSMB3/PSMC1/PSMC5/PSMB5/PSMD3/CDC25A/PSMC3/PSMD13/PSMA6/PSMD11/PSMD8/RBL2/PSMC6/PSMB6/PSME4/PSMA5/PSMD7/FEN1/CDC6/ANAPC7/UBB/PSMA1/MCM7/PSMD4/CCNA2
R-HSA-6807070	PTEN Regulation	33/685	3.92556e-11	PSMC4/PSMD1/PSME3/PSMD14/PSMD2/PSMA7/PSMB2/PSMB7/PSMD12/PSMA4/PSMC2/PSMB3/PSMC1/PSMC5/PSMB5/PSMD3/PSMC3/PSMD13/PSMA6/PSMD11/PSMD8/PSMC6/PSMB6/PSME4/HDAC2/PSMA5/PSMD7/GATAD2A/HDAC5/UBB/PSMA1/MTA2/PSMD4
R-HSA-2454202	Fc epsilon receptor (FCERI) signaling	32/685	5.4041e-11	PSMC4/PSMD1/PSME3/PSMD14/PSMD2/PSMA7/PSMB2/PSMB7/PSMD12/PSMA4/PSMC2/PSMB3/PSMC1/PSMC5/PSMB5/PSMD3/PSMC3/PSMD13/CALM3/PSMA6/PSMD11/PSMD8/PSMC6/PSMB6/PSME4/RAC1/PSMA5/CALM1/PSMD7/UBB/PSMA1/PSMD4
R-HSA-6798695	Neutrophil degranulation	69/685	1.3914e-10	ARG1/AHSG/METTL7A/SPTAN1/ANXA2/ALDOC/C3/XRCC5/PA2G4/PSMD1/CAP1/CCT2/KPNB1/ANPEP/PSMD14/ILF2/VCP/HSPA8/HSP90AA1/PSMD2/PGM1/GSN/DDX3X/PSMB7/PSMD12/PSMC2/XRCC6/CCT8/PSMD3/ITGAV/PYGB/CNN2/TUBB/PSMC3/PSMD13/LYZ/CYB5R3/VCL/PFKL/SERPINA1/PSMD11/HSP90AB1/FABP5/DYNC1LI1/PYGL/HP/COTL1/LGALS3/S100P/RAC1/TMC6/EEF1A1/PSMA5/DYNC1H1/PSMD7/TSPAN14/CEACAM1/S100A11/GLA/SLCO4C1/GSTP1/TUBB4B/RAB5C/GAA/PLAC8/FUCA2/NM…
R-HSA-69620	Cell Cycle Checkpoints	50/685	1.44712e-10	PSMC4/NUDC/PSMD1/PSME3/PSMD14/PSMD2/PSMA7/PSMB2/PSMB7/CDC20/PSMD12/PSMA4/PSMC2/PSMB3/PSMC1/PSMC5/PSMB5/YWHAQ/PSMD3/CDC25A/PSMC3/PSMD13/YWHAZ/PSMA6/MAPRE1/PSMD11/DYNC1LI1/PSMD8/PSMC6/YWHAB/PSMB6/PSME4/RANGAP1/PSMA5/DYNC1H1/PSMD7/PPP2CA/CCNB1/RPS27/CENPE/CDC6/MCM10/ANAPC7/CLSPN/UBB/PSMA1/MCM7/PSMD4/CCNA2/YWHAE
R-HSA-390450	Folding of actin by CCT/TriC	9/685	1.68496e-10	CCT5/CCT3/CCT6A/TCP1/CCT2/CCT7/CCT4/CCT8/ACTB
R-HSA-5689880	Ub-specific processing proteases	41/685	4.5375e-10	PSMC4/PSMD1/PSME3/PSMD14/PSMD2/PSMA7/PSMB2/PSMB7/CDC20/PSMD12/PSMA4/PSMC2/PSMB3/PSMC1/ADRM1/PSMC5/PSMB5/PSMD3/UFD1/CDC25A/PSMC3/PSMD13/RUVBL1/HIF1A/IDE/PSMA6/PSMD11/PSMD8/PSMC6/PSMB6/PSME4/PSMA5/USP14/PSMD7/CLSPN/UBB/VDAC1/PSMA1/PSMD4/CCNA2/VDAC3
R-HSA-8868773	rRNA processing in the nucleus and cytosol	38/685	5.28416e-10	NCL/RPL15/DDX21/RPL37/NOP56/RPS26/EBNA1BP2/RPL3/UTP4/FTSJ3/PDCD11/NOP58/LTV1/UTP20/DKC1/TSR1/PNO1/RPL9/NOL11/NOP14/RPL29/WDR43/NOP2/BOP1/RPL13A/RPS6/RPS27/RPS3/RPL17/UTP11/RPL28/RRP36/SENP3/RPL23/RPL22/RPL10/DDX52/DCAF13
R-HSA-8939236	RUNX1 regulates transcription of genes involved in differentiation of HSCs	30/685	5.32789e-10	PSMC4/PSMD1/PSME3/PSMD14/PSMD2/PSMA7/PSMB2/PSMB7/PSMD12/PSMA4/PSMC2/PSMB3/PSMC1/PSMC5/PSMB5/PSMD3/PSMC3/PSMD13/PSMA6/PSMD11/PSMD8/PSMC6/PSMB6/PSME4/PSMA5/PSMD7/H3-3B/UBB/PSMA1/PSMD4
R-HSA-72312	rRNA processing	39/685	6.51995e-10	NCL/RPL15/DDX21/RPL37/NOP56/RPS26/EBNA1BP2/RPL3/UTP4/FTSJ3/PDCD11/NOP58/LTV1/UTP20/ELAC2/DKC1/TSR1/PNO1/RPL9/NOL11/NOP14/RPL29/WDR43/NOP2/BOP1/RPL13A/RPS6/RPS27/RPS3/RPL17/UTP11/RPL28/RRP36/SENP3/RPL23/RPL22/RPL10/DDX52/DCAF13
R-HSA-389960	Formation of tubulin folding intermediates by CCT/TriC	13/685	7.26537e-10	CCT5/CCT3/CCT6A/TCP1/CCT2/TUBB6/CCT7/CCT4/CCT8/TUBA1C/TUBA1B/TUBB4B/TUBB3
R-HSA-5663202	Diseases of signal transduction	57/685	9.16094e-10	FN1/JAG1/FGA/PSMC4/PSMD1/PSME3/PSMD14/VCP/HSP90AA1/PSMD2/KLB/PSMA7/PSMB2/HDAC6/PSMB7/TGFBR2/PSMD12/PSMA4/PSMC2/PSMB3/PSMC1/PSMC5/PSMB5/FGG/PSMD3/PSMC3/PSMD13/CALM3/VCL/PSMA6/PSMD11/ACTG1/DKK1/ERBB3/PSMD8/PSMC6/YWHAB/PSMB6/PSME4/TLN1/ACTB/HDAC2/RAC1/PSMA5/CALM1/PSMD7/CLCN6/POLR2B/PPP2CA/HDAC5/PHB/UBB/PSMA1/ERBB2/OS9/PSMD4/RBP4
R-HSA-5621481	C-type lectin receptors (CLRs)	31/685	1.18854e-09	PSMC4/PSMD1/PSME3/PSMD14/PSMD2/PSMA7/PSMB2/PSMB7/PSMD12/PSMA4/PSMC2/PSMB3/PSMC1/PSMC5/PSMB5/PSMD3/PSMC3/PSMD13/CALM3/PSMA6/PSMD11/PSMD8/PSMC6/PSMB6/PSME4/PSMA5/CALM1/PSMD7/UBB/PSMA1/PSMD4
R-HSA-6791226	Major pathway of rRNA processing in the nucleolus and cytosol	36/685	1.58129e-09	NCL/RPL15/DDX21/RPL37/NOP56/RPS26/EBNA1BP2/RPL3/UTP4/FTSJ3/PDCD11/NOP58/LTV1/UTP20/TSR1/PNO1/RPL9/NOL11/NOP14/RPL29/WDR43/BOP1/RPL13A/RPS6/RPS27/RPS3/RPL17/UTP11/RPL28/RRP36/SENP3/RPL23/RPL22/RPL10/DDX52/DCAF13
R-HSA-68886	M Phase	58/685	2.01537e-09	PSMC4/NUDC/PSMD1/PSME3/PSMD14/HSP90AA1/PSMD2/PSMA7/PSMB2/TUBB6/PSMB7/CDC20/PSMD12/PSMA4/PSMC2/PSMB3/PSMC1/PSMC5/PSMB5/TUBA1C/PSMD3/TUBB/PSMC3/PSMD13/TUBA1B/PSMA6/MAPRE1/PSMD11/NCAPG/DYNC1LI1/PSMD8/PSMC6/PSMB6/PSME4/SET/RANGAP1/ACTR1A/PSMA5/DYNC1H1/PSMD7/H3-3B/PPP2CA/NUP188/TUBB4B/CCNB1/RPS27/CENPE/CEP250/NUP210/ANAPC7/NUP50/UBB/PSMA1/TUBG1/KIF23/PSMD4/YWHAE/TUBB3
R-HSA-389958	Cooperation of Prefoldin and TriC/CCT in actin and tubulin folding	14/685	2.88514e-09	CCT5/CCT3/CCT6A/TCP1/CCT2/TUBB6/CCT7/CCT4/CCT8/TUBA1C/TUBA1B/ACTB/TUBB4B/TUBB3
R-HSA-446652	Interleukin-1 family signaling	30/685	3.52096e-09	PSMC4/PSMD1/PSME3/PSMD14/PSMD2/PSMA7/PSMB2/PSMB7/PSMD12/PSMA4/PSMC2/PSMB3/PSMC1/PSMC5/PSMB5/PSMD3/PSMC3/PSMD13/PSMA6/PSMD11/SQSTM1/PSMD8/PSMC6/PSMB6/PSME4/PSMA5/PSMD7/UBB/PSMA1/PSMD4
R-HSA-389957	Prefoldin mediated transfer of substrate to CCT/TriC	13/685	4.36633e-09	CCT5/CCT3/CCT6A/TCP1/CCT2/TUBB6/CCT7/CCT4/CCT8/TUBA1C/ACTB/TUBB4B/TUBB3
R-HSA-72613	Eukaryotic Translation Initiation	27/685	5.81698e-09	EIF4B/RPL15/EIF4A1/RPL37/EIF3B/EIF3C/RPS26/RPL3/EIF5B/EIF2S1/EIF2S2/EIF4A2/RPL9/EIF3I/RPL29/EIF3J/RPL13A/RPS6/RPS27/EIF4G1/RPS3/RPL17/EIF2B3/RPL28/RPL23/RPL22/RPL10
R-HSA-72737	Cap-dependent Translation Initiation	27/685	5.81698e-09	EIF4B/RPL15/EIF4A1/RPL37/EIF3B/EIF3C/RPS26/RPL3/EIF5B/EIF2S1/EIF2S2/EIF4A2/RPL9/EIF3I/RPL29/EIF3J/RPL13A/RPS6/RPS27/EIF4G1/RPS3/RPL17/EIF2B3/RPL28/RPL23/RPL22/RPL10
R-HSA-72706	GTP hydrolysis and joining of the 60S ribosomal subunit	26/685	6.67206e-09	EIF4B/RPL15/EIF4A1/RPL37/EIF3B/EIF3C/RPS26/RPL3/EIF5B/EIF2S1/EIF2S2/EIF4A2/RPL9/EIF3I/RPL29/EIF3J/RPL13A/RPS6/RPS27/EIF4G1/RPS3/RPL17/RPL28/RPL23/RPL22/RPL10
R-HSA-157118	Signaling by NOTCH	40/685	1.13968e-08	JAG1/PSMC4/PSMD1/PSME3/PSMD14/PSMD2/PSMA7/PSMB2/HDAC6/PSMB7/YBX1/PSMD12/PSMA4/PSMC2/PSMB3/PSMC1/PSMC5/PSMB5/PSMD3/PSMC3/PSMD13/HIF1A/DLK1/YWHAZ/PSMA6/PSMD11/PSMD8/PSMC6/PSMB6/HDAC2/PSMA5/PSMD7/H3-3B/ATP2A2/HDAC5/TACC3/UBB/FURIN/PSMA1/PSMD4
R-HSA-5688426	Deubiquitination	46/685	1.9262e-08	PSMC4/PSMD1/PSME3/PSMD14/VCP/PSMD2/PSMA7/PSMB2/PSMB7/CDC20/TGFBR2/PSMD12/PSMA4/PSMC2/PSMB3/PSMC1/ADRM1/PSMC5/PSMB5/PSMD3/UCHL1/UFD1/CDC25A/PSMC3/PSMD13/RUVBL1/HIF1A/IDE/PSMA6/PSMD11/PSMD8/PSMC6/PSMB6/PSME4/ACTB/PSMA5/USP14/PSMD7/CLSPN/UBB/VDAC1/PSMA1/OGT/PSMD4/CCNA2/VDAC3
R-HSA-156827	L13a-mediated translational silencing of Ceruloplasmin expression	25/685	2.50011e-08	EIF4B/RPL15/EIF4A1/RPL37/EIF3B/EIF3C/RPS26/RPL3/EIF2S1/EIF2S2/EIF4A2/RPL9/EIF3I/RPL29/EIF3J/RPL13A/RPS6/RPS27/EIF4G1/RPS3/RPL17/RPL28/RPL23/RPL22/RPL10
R-HSA-76002	Platelet activation, signaling and aggregation	41/685	8.66305e-08	TF/SERPINE1/SERPINF2/AHSG/PLG/APOA1/A2M/FN1/WDR1/FGA/F5/SERPING1/CAP1/IGF2/FLNA/F2/ALB/APOH/TAGLN2/THBS1/FGG/CALM3/VCL/YWHAZ/VEGFA/SERPINA1/CFL1/TLN1/RAC1/CALM1/ANXA5/SELENOP/KNG1/PROS1/MAGED2/ITIH3/PFN1/ACTN1/SOD1/SERPINA4/MGLL
R-HSA-8951664	Neddylation	37/685	2.85467e-07	PSMC4/PSMD1/PSME3/PSMD14/PSMD2/PSMA7/PSMB2/PSMB7/OBSL1/PSMD12/PSMA4/PSMC2/PSMB3/PSMC1/PSMC5/PSMB5/PSMD3/COPS3/PSMC3/PSMD13/HIF1A/PSMA6/PSMD11/PSMD8/PSMC6/PSMB6/PSME4/WSB1/PSMA5/PSMD7/CUL7/UBB/FBXO17/PSMA1/CUL3/PSMD4/DCAF13
R-HSA-140877	Formation of Fibrin Clot (Clotting Cascade)	13/685	4.88968e-07	SERPIND1/A2M/FGA/F5/SERPINC1/SERPING1/F2/C1QBP/FGG/F10/KNG1/PROS1/PROC
R-HSA-445355	Smooth Muscle Contraction	13/685	6.8221e-07	ANXA2/TPM4/MYL12B/MYL12A/TPM3/ANXA1/MYL6/CALM3/VCL/TLN1/TPM2/CALM1/ITGA1
R-HSA-977606	Regulation of Complement cascade	14/685	8.4598e-07	C3/CFB/SERPING1/CFH/F2/CFI/C2/C4B/C4A/C5/C8B/PROS1/C8A/CD46
R-HSA-449147	Signaling by Interleukins	57/685	1.17376e-06	FN1/ANXA2/PSMC4/CSF3R/TCP1/BCL2L1/PSMD1/PSME3/VIM/PSMD14/HSPA8/HSP90AA1/PSMD2/PSMA7/PSMB2/GSTO1/HSPA9/CCL20/PSMB7/ANXA1/PSMD12/PSMA4/PSMC2/PSMB3/PSMC1/PSMC5/PSMB5/PSMD3/CNN2/PSMC3/PSMD13/HIF1A/YWHAZ/VEGFA/PSMA6/PDCD4/PSMD11/SQSTM1/PSMD8/PSMC6/CFL1/PSMB6/PSME4/PSMA5/PSMD7/HNRNPDL/CXCL8/PPP2CA/STAT2/STX3/DUSP6/UBB/LIF/PSMA1/HSP90B1/SOD1/PSMD4
R-HSA-6790901	rRNA modification in the nucleus and cytosol	16/685	1.20571e-06	NOP56/UTP4/PDCD11/NOP58/UTP20/DKC1/PNO1/NOL11/NOP14/WDR43/NOP2/RPS6/UTP11/RRP36/DDX52/DCAF13
R-HSA-1655829	Regulation of cholesterol biosynthesis by SREBP (SREBF)	15/685	1.20822e-06	SCD/INSIG1/KPNB1/FDPS/LSS/HMGCS1/PPARA/SREBF2/SQLE/ELOVL6/DHCR7/RAN/INSIG2/TM7SF2/ACACB
R-HSA-3371497	HSP90 chaperone cycle for steroid hormone receptors (SHR)	15/685	1.20822e-06	STIP1/DNAJA1/HSPA8/HSP90AA1/TUBB6/FKBP4/TUBA1C/TUBA1B/HSP90AB1/DYNC1LI1/ACTR1A/DYNC1H1/CAPZB/TUBB4B/TUBB3
R-HSA-72766	Translation	41/685	1.51806e-06	EIF4B/RPL15/KARS1/EIF4A1/RPL37/EIF3B/EIF3C/RPS26/ETF1/RPL3/EIF5B/GSPT1/VARS1/MARS1/EIF2S1/EIF2S2/EIF4A2/MRPL3/RPL9/EEF1A1/DAP3/EIF3I/RPL29/EIF3J/WARS1/RPL13A/NARS1/RPS6/RPS27/EIF4G1/RPS3/EEF1G/RPL17/MRPS23/EIF2B3/FARSB/RPL28/RPL23/RPL22/IARS1/RPL10
R-HSA-201681	TCF dependent signaling in response to WNT	35/685	2.04601e-06	PSMC4/PSMD1/PSME3/PSMD14/PSMD2/PSMA7/PSMB2/PSMB7/PSMD12/PSMA4/PSMC2/PSMB3/PSMC1/PSMC5/PSMB5/PSMD3/PSMC3/PSMD13/RUVBL1/YWHAZ/PSMA6/PSMD11/DKK1/PSMD8/PSMC6/PSMB6/PSME4/PSMA5/PSMD7/H3-3B/PPP2CA/UBB/PSMA1/CUL3/PSMD4
R-HSA-1257604	PIP3 activates AKT signaling	38/685	2.17806e-06	PSMC4/PSMD1/PSME3/PSMD14/PSMD2/KLB/PSMA7/PSMB2/PSMB7/PSMD12/PSMA4/PSMC2/PSMB3/PSMC1/PSMC5/PSMB5/PSMD3/PSMC3/PSMD13/PSMA6/PSMD11/ERBB3/PSMD8/PSMC6/PSMB6/PSME4/HDAC2/RAC1/PSMA5/PSMD7/GATAD2A/PPP2CA/HDAC5/UBB/PSMA1/ERBB2/MTA2/PSMD4
R-HSA-166658	Complement cascade	15/685	2.52062e-06	C3/CFB/SERPING1/CFH/F2/CFI/C2/MBL2/C4B/C4A/C5/C8B/PROS1/C8A/CD46
R-HSA-5626467	RHO GTPases activate IQGAPs	11/685	2.65749e-06	CDH1/TUBB6/TUBA1C/CALM3/TUBA1B/ACTG1/ACTB/RAC1/CALM1/TUBB4B/TUBB3
R-HSA-140837	Intrinsic Pathway of Fibrin Clot Formation	9/685	4.14699e-06	SERPIND1/A2M/SERPINC1/SERPING1/F2/C1QBP/F10/KNG1/PROC
R-HSA-140875	Common Pathway of Fibrin Clot Formation	9/685	4.14699e-06	SERPIND1/FGA/F5/SERPINC1/F2/FGG/F10/PROS1/PROC
R-HSA-168255	Influenza Life Cycle	25/685	4.51688e-06	RPL15/KPNB1/RPL37/HSP90AA1/RPS26/RPL3/RPL9/CLTC/RAN/RPL29/POLR2B/RPL13A/NUP188/CALR/RPS6/RPS27/RPS3/CLTA/RPL17/NUP210/NUP50/RPL28/RPL23/RPL22/RPL10
R-HSA-9006925	Intracellular signaling by second messengers	41/685	5.07159e-06	PSMC4/PSMD1/PSME3/KPNA2/PSMD14/PSMD2/KLB/PSMA7/PSMB2/PSMB7/PSMD12/PSMA4/PSMC2/PSMB3/PSMC1/PSMC5/PSMB5/PSMD3/PSMC3/PSMD13/CALM3/PSMA6/PSMD11/ERBB3/PSMD8/PSMC6/PSMB6/PSME4/HDAC2/RAC1/PSMA5/CALM1/PSMD7/GATAD2A/PPP2CA/HDAC5/UBB/PSMA1/ERBB2/MTA2/PSMD4
R-HSA-174824	Plasma lipoprotein assembly, remodeling, and clearance	16/685	5.526e-06	APOA1/A2M/PCSK9/APOC3/ALB/MTTP/PCSK6/APOA2/APOC1/CLTC/SOAT2/LIPA/LIPC/CLTA/AP2M1/FURIN
R-HSA-168254	Influenza Infection	26/685	5.62273e-06	RPL15/KPNA2/KPNB1/RPL37/HSP90AA1/RPS26/RPL3/RPL9/CLTC/RAN/RPL29/POLR2B/RPL13A/NUP188/CALR/RPS6/RPS27/RPS3/CLTA/RPL17/NUP210/NUP50/RPL28/RPL23/RPL22/RPL10
R-HSA-1445148	Translocation of SLC2A4 (GLUT4) to the plasma membrane	16/685	9.91829e-06	TUBB6/YWHAQ/TUBA1C/PRKAB2/CALM3/TUBA1B/YWHAZ/ACTG1/YWHAB/ACTB/RAC1/MYH9/CALM1/TUBB4B/YWHAE/TUBB3
R-HSA-72649	Translation initiation complex formation	14/685	1.29659e-05	EIF4B/EIF4A1/EIF3B/EIF3C/RPS26/EIF2S1/EIF2S2/EIF4A2/EIF3I/EIF3J/RPS6/RPS27/EIF4G1/RPS3
R-HSA-72702	Ribosomal scanning and start codon recognition	14/685	1.29659e-05	EIF4B/EIF4A1/EIF3B/EIF3C/RPS26/EIF2S1/EIF2S2/EIF4A2/EIF3I/EIF3J/RPS6/RPS27/EIF4G1/RPS3
R-HSA-191273	Cholesterol biosynthesis	9/685	1.42962e-05	MSMO1/FDPS/LSS/HMGCS1/SQLE/DHCR7/EBP/HSD17B7/TM7SF2
R-HSA-72662	Activation of the mRNA upon binding of the cap-binding complex and eIFs, and subsequent binding to 43S	14/685	1.60098e-05	EIF4B/EIF4A1/EIF3B/EIF3C/RPS26/EIF2S1/EIF2S2/EIF4A2/EIF3I/EIF3J/RPS6/RPS27/EIF4G1/RPS3
R-HSA-195721	Signaling by WNT	42/685	1.65612e-05	PSMC4/PSMD1/PSME3/PSMD14/PSMD2/PSMA7/PSMB2/PSMB7/PSMD12/PSMA4/PSMC2/PSMB3/PSMC1/PSMC5/PSMB5/PSMD3/PSMC3/PSMD13/RUVBL1/CALM3/YWHAZ/PSMA6/PSMD11/DKK1/PSMD8/PSMC6/PSMB6/PSME4/CLTC/RAC1/PSMA5/CALM1/PSMD7/H3-3B/PPP2CA/CLTA/PFN1/AP2M1/UBB/PSMA1/CUL3/PSMD4
R-HSA-2408522	Selenoamino acid metabolism	21/685	1.75683e-05	RPL15/KARS1/TXNRD1/RPL37/RPS26/RPL3/MARS1/RPL9/RPL29/RPL13A/MAT1A/RPS6/RPS27/RPS3/RPL17/RPL28/RPL23/RPL22/IARS1/CBS/RPL10
R-HSA-2682334	EPH-Ephrin signaling	18/685	1.83943e-05	EFNA1/EPHA2/MYL12B/MYL12A/MYL6/ARPC4/ACTG1/ARPC2/CFL1/CLTC/ACTB/RAC1/MYH9/SDC2/ACTR3/CLTA/AP2M1/ARPC1B
R-HSA-72689	Formation of a pool of free 40S subunits	19/685	1.94916e-05	RPL15/RPL37/EIF3B/EIF3C/RPS26/RPL3/RPL9/EIF3I/RPL29/EIF3J/RPL13A/RPS6/RPS27/RPS3/RPL17/RPL28/RPL23/RPL22/RPL10
R-HSA-196025	Formation of annular gap junctions	6/685	2.41554e-05	GJA1/ACTG1/CLTC/ACTB/CLTA/AP2M1
R-HSA-8878171	Transcriptional regulation by RUNX1	33/685	2.43979e-05	PSMC4/PSMD1/PSME3/PSMD14/PSMD2/PSMA7/PSMB2/PSMB7/PSMD12/PSMA4/PSMC2/PSMB3/THBS1/PSMC1/PSMC5/PSMB5/PSMD3/PSMC3/PSMD13/PSMA6/PSMD11/PSMD8/PSMC6/LGALS3/PSMB6/PSME4/PSMA5/PSMD7/H3-3B/PRMT1/UBB/PSMA1/PSMD4
R-HSA-975956	Nonsense Mediated Decay (NMD) independent of the Exon Junction Complex (EJC)	18/685	2.90193e-05	RPL15/RPL37/RPS26/ETF1/RPL3/GSPT1/RPL9/RPL29/RPL13A/RPS6/RPS27/EIF4G1/RPS3/RPL17/RPL28/RPL23/RPL22/RPL10
R-HSA-190828	Gap junction trafficking	12/685	2.93528e-05	GJB1/GJA1/TUBB6/TUBA1C/TUBA1B/ACTG1/CLTC/ACTB/TUBB4B/CLTA/AP2M1/TUBB3
R-HSA-8957322	Metabolism of steroids	24/685	3.22189e-05	GC/SCD/INSIG1/MSMO1/KPNB1/FDPS/ALB/LSS/HMGCS1/PPARA/SREBF2/SQLE/SERPINA6/ELOVL6/DHCR7/RAN/EBP/AKR1C1/INSIG2/HSD17B7/TM7SF2/ACACB/SLCO1B3/SLCO1A2
R-HSA-72163	mRNA Splicing - Major Pathway	27/685	4.13405e-05	HSPA8/DDX5/DHX15/YBX1/HNRNPM/PRPF19/EFTUD2/HNRNPU/DHX9/DDX46/SF3A3/SNRPD1/SF1/SRSF5/ALYREF/USP39/RBMX/POLR2B/HNRNPD/HNRNPK/SF3B4/SRRM2/SRSF1/FUS/SF3A1/HNRNPH1/PRPF8
R-HSA-190873	Gap junction degradation	6/685	4.56855e-05	GJA1/ACTG1/CLTC/ACTB/CLTA/AP2M1
R-HSA-3371511	HSF1 activation	6/685	4.56855e-05	VCP/HSP90AA1/HDAC6/HSP90AB1/EEF1A1/YWHAE
R-HSA-157858	Gap junction trafficking and regulation	12/685	4.60242e-05	GJB1/GJA1/TUBB6/TUBA1C/TUBA1B/ACTG1/CLTC/ACTB/TUBB4B/CLTA/AP2M1/TUBB3
R-HSA-2426168	Activation of gene expression by SREBF (SREBP)	11/685	4.87823e-05	SCD/FDPS/LSS/HMGCS1/PPARA/SREBF2/SQLE/ELOVL6/DHCR7/TM7SF2/ACACB
R-HSA-8982491	Glycogen metabolism	9/685	5.55185e-05	PHKA2/PGM1/PYGB/PPP1R3C/CALM3/PYGL/CALM1/GAA/UBB
R-HSA-156842	Eukaryotic Translation Elongation	17/685	7.7164e-05	RPL15/RPL37/RPS26/RPL3/RPL9/EEF1A1/RPL29/RPL13A/RPS6/RPS27/RPS3/EEF1G/RPL17/RPL28/RPL23/RPL22/RPL10
R-HSA-72764	Eukaryotic Translation Termination	17/685	7.7164e-05	RPL15/RPL37/RPS26/ETF1/RPL3/GSPT1/RPL9/RPL29/RPL13A/RPS6/RPS27/RPS3/RPL17/RPL28/RPL23/RPL22/RPL10
R-HSA-5627123	RHO GTPases activate PAKs	8/685	8.18801e-05	MYL12B/FLNA/MYL12A/MYL6/CALM3/RAC1/MYH9/CALM1
R-HSA-983168	Antigen processing: Ubiquitination & Proteasome degradation	38/685	8.25618e-05	PSMC4/PSMD1/PSME3/PSMD14/PSMD2/PSMA7/PSMB2/PSMB7/CDC20/PSMD12/PSMA4/PSMC2/PSMB3/PSMC1/PSMC5/PSMB5/PSMD3/RNF213/PSMC3/PSMD13/PSMA6/PSMD11/PSMD8/PSMC6/PSMB6/PSME4/WSB1/PSMA5/PSMD7/CUL7/BLMH/UBE2S/ANAPC7/UBB/FBXO17/PSMA1/CUL3/PSMD4
R-HSA-72172	mRNA Splicing	27/685	8.78821e-05	HSPA8/DDX5/DHX15/YBX1/HNRNPM/PRPF19/EFTUD2/HNRNPU/DHX9/DDX46/SF3A3/SNRPD1/SF1/SRSF5/ALYREF/USP39/RBMX/POLR2B/HNRNPD/HNRNPK/SF3B4/SRRM2/SRSF1/FUS/SF3A1/HNRNPH1/PRPF8
R-HSA-927802	Nonsense-Mediated Decay (NMD)	19/685	0.000124026	RPL15/RPL37/RPS26/ETF1/RPL3/GSPT1/RPL9/RPL29/RPL13A/PPP2CA/RPS6/RPS27/EIF4G1/RPS3/RPL17/RPL28/RPL23/RPL22/RPL10
R-HSA-975957	Nonsense Mediated Decay (NMD) enhanced by the Exon Junction Complex (EJC)	19/685	0.000124026	RPL15/RPL37/RPS26/ETF1/RPL3/GSPT1/RPL9/RPL29/RPL13A/PPP2CA/RPS6/RPS27/EIF4G1/RPS3/RPL17/RPL28/RPL23/RPL22/RPL10
R-HSA-437239	Recycling pathway of L1	11/685	0.000147803	TUBB6/TUBA1C/TUBA1B/ACTG1/EZR/CLTC/ACTB/TUBB4B/CLTA/AP2M1/TUBB3
R-HSA-6802946	Signaling by moderate kinase activity BRAF mutants	11/685	0.000147803	FN1/FGA/FGG/CALM3/VCL/ACTG1/YWHAB/TLN1/ACTB/CALM1/PHB
R-HSA-6802949	Signaling by RAS mutants	11/685	0.000147803	FN1/FGA/FGG/CALM3/VCL/ACTG1/YWHAB/TLN1/ACTB/CALM1/PHB
R-HSA-6802955	Paradoxical activation of RAF signaling by kinase inactive BRAF	11/685	0.000147803	FN1/FGA/FGG/CALM3/VCL/ACTG1/YWHAB/TLN1/ACTB/CALM1/PHB
R-HSA-9649948	Signaling downstream of RAS mutants	11/685	0.000147803	FN1/FGA/FGG/CALM3/VCL/ACTG1/YWHAB/TLN1/ACTB/CALM1/PHB
R-HSA-9033241	Peroxisomal protein import	13/685	0.000150147	AGXT/PHYH/ECH1/IDE/EHHADH/EPHX2/AGPS/HMGCL/CRAT/GSTK1/UBB/CAT/PECR
R-HSA-156902	Peptide chain elongation	16/685	0.000152665	RPL15/RPL37/RPS26/RPL3/RPL9/EEF1A1/RPL29/RPL13A/RPS6/RPS27/RPS3/RPL17/RPL28/RPL23/RPL22/RPL10
R-HSA-3371556	Cellular response to heat stress	16/685	0.000152665	HSPA4/HSPH1/VCP/HSPA8/HSP90AA1/HDAC6/HSPA9/FKBP4/HSP90AB1/DNAJC2/EEF1A1/DNAJC7/NUP188/NUP210/NUP50/YWHAE
R-HSA-8964043	Plasma lipoprotein clearance	9/685	0.000169474	APOA1/PCSK9/APOC1/CLTC/SOAT2/LIPA/LIPC/CLTA/AP2M1
R-HSA-72203	Processing of Capped Intron-Containing Pre-mRNA	31/685	0.000204739	HSPA8/DDX5/DHX15/YBX1/HNRNPM/PRPF19/EFTUD2/HNRNPU/DHX9/DDX46/SF3A3/SNRPD1/SF1/SRSF5/ALYREF/USP39/RBMX/POLR2B/NUP188/HNRNPD/HNRNPK/SF3B4/SRRM2/NUP210/NUP50/SRSF1/FUS/SF3A1/HNRNPH1/SLBP/PRPF8
R-HSA-159782	Removal of aminoterminal propeptides from gamma-carboxylated proteins	5/685	0.000207961	F2/F10/PROS1/PROC/FURIN
R-HSA-70635	Urea cycle	5/685	0.000207961	ARG1/CPS1/ASS1/ARG2/ASL
R-HSA-9613829	Chaperone Mediated Autophagy	7/685	0.000320264	VIM/HSPA8/HSP90AA1/HDAC6/HSP90AB1/EEF1A1/UBB
R-HSA-168273	Influenza Viral RNA Transcription and Replication	20/685	0.00034188	RPL15/RPL37/HSP90AA1/RPS26/RPL3/RPL9/RPL29/POLR2B/RPL13A/NUP188/RPS6/RPS27/RPS3/RPL17/NUP210/NUP50/RPL28/RPL23/RPL22/RPL10
R-HSA-177243	Interactions of Rev with host cellular proteins	9/685	0.000347687	KPNB1/NPM1/RANBP1/RCC1/RANGAP1/RAN/NUP188/NUP210/NUP50
R-HSA-9619483	Activation of AMPK downstream of NMDARs	8/685	0.000358633	TUBB6/TUBA1C/PRKAB2/CALM3/TUBA1B/CALM1/TUBB4B/TUBB3
R-HSA-1234158	Regulation of gene expression by Hypoxia-inducible Factor	5/685	0.000361132	EPO/HIF1A/VEGFA/HIGD1A/CITED2
R-HSA-159854	Gamma-carboxylation, transport, and amino-terminal cleavage of proteins	5/685	0.000361132	F2/F10/PROS1/PROC/FURIN
R-HSA-3299685	Detoxification of Reactive Oxygen Species	9/685	0.000433616	TXNRD1/PRDX1/CYCS/GPX2/GSTP1/GPX1/CAT/GPX3/SOD1
R-HSA-70221	Glycogen breakdown (glycogenolysis)	6/685	0.000463242	PHKA2/PYGB/CALM3/PYGL/CALM1/GAA
R-HSA-192823	Viral mRNA Translation	15/685	0.000502337	RPL15/RPL37/RPS26/RPL3/RPL9/RPL29/RPL13A/RPS6/RPS27/RPS3/RPL17/RPL28/RPL23/RPL22/RPL10
R-HSA-70171	Glycolysis	13/685	0.000518147	PFKFB4/PGK1/ALDOC/TPI1/ENO1/PFKL/PKLR/PPP2CA/NUP188/NUP210/NUP50/PFKM/GAPDH
R-HSA-8950505	Gene and protein expression by JAK-STAT signaling after Interleukin-12 stimulation	9/685	0.00053627	ANXA2/TCP1/GSTO1/HSPA9/CNN2/PDCD4/CFL1/HNRNPDL/SOD1
R-HSA-195258	RHO GTPase Effectors	37/685	0.000540823	NUDC/MYL12B/CDH1/FLNA/MYL12A/TUBB6/CDC20/YWHAQ/TUBA1C/MYL6/ARPC4/CALM3/TUBA1B/YWHAZ/MAPRE1/ACTG1/DYNC1LI1/ARPC2/YWHAB/CFL1/ACTB/RAC1/MYH9/RANGAP1/DYNC1H1/CALM1/H3-3B/TAX1BP3/ACTR3/PPP2CA/TUBB4B/RPS27/CENPE/PFN1/ARPC1B/YWHAE/TUBB3
R-HSA-373760	L1CAM interactions	18/685	0.00056566	SPTAN1/SPTBN1/HSPA8/TUBB6/TUBA1C/ITGAV/TUBA1B/ACTG1/EZR/CLTC/ACTB/RAC1/TUBB4B/ITGA1/CLTA/CD24/AP2M1/TUBB3
R-HSA-379716	Cytosolic tRNA aminoacylation	7/685	0.000580521	KARS1/VARS1/MARS1/WARS1/NARS1/FARSB/IARS1
R-HSA-879518	Transport of organic anions	5/685	0.000586451	ALB/SLCO2B1/SLCO4C1/SLCO1B3/SLCO1A2
R-HSA-70326	Glucose metabolism	15/685	0.000640482	PFKFB4/PGK1/ALDOC/TPI1/ENO1/GOT1/PFKL/PCK2/PKLR/PPP2CA/NUP188/NUP210/NUP50/PFKM/GAPDH
R-HSA-190840	Microtubule-dependent trafficking of connexons from Golgi to the plasma membrane	6/685	0.000657381	GJA1/TUBB6/TUBA1C/TUBA1B/TUBB4B/TUBB3
R-HSA-8963898	Plasma lipoprotein assembly	6/685	0.000657381	APOA1/A2M/APOC3/MTTP/APOA2/APOC1
R-HSA-390471	Association of TriC/CCT with target proteins during biosynthesis	9/685	0.000658018	CCT5/CCT3/CCT6A/TCP1/CCT2/NOP56/CCT7/CCT4/CCT8
R-HSA-400685	Sema4D in semaphorin signaling	7/685	0.000762068	MYL12B/MYL12A/MYL6/RAC1/MYH9/PLXNB1/ERBB2
R-HSA-373755	Semaphorin interactions	12/685	0.000779678	MYL12B/MYL12A/HSP90AA1/MYL6/HSP90AB1/CFL1/TLN1/RAC1/MYH9/PLXNB1/ITGA1/ERBB2
R-HSA-2408557	Selenocysteine synthesis	15/685	0.000809715	RPL15/RPL37/RPS26/RPL3/RPL9/RPL29/RPL13A/RPS6/RPS27/RPS3/RPL17/RPL28/RPL23/RPL22/RPL10
R-HSA-983169	Class I MHC mediated antigen processing & presentation	40/685	0.0008585	PSMC4/PSMD1/PSME3/PSMD14/PSMD2/PSMA7/PSMB2/PSMB7/CDC20/PSMD12/PSMA4/PSMC2/PSMB3/PSMC1/PSMC5/PSMB5/PSMD3/ITGAV/RNF213/PSMC3/PSMD13/PSMA6/PSMD11/PSMD8/PSMC6/PSMB6/PSME4/WSB1/PSMA5/PSMD7/CUL7/CALR/BLMH/UBE2S/ANAPC7/UBB/FBXO17/PSMA1/CUL3/PSMD4
R-HSA-75035	Chk1/Chk2(Cds1) mediated inactivation of Cyclin B:Cdk1 complex	5/685	0.000902834	YWHAQ/YWHAZ/YWHAB/CCNB1/YWHAE
R-HSA-75205	Dissolution of Fibrin Clot	5/685	0.000902834	SERPINE1/SERPINF2/PLG/ANXA2/S100A10
R-HSA-190872	Transport of connexons to the plasma membrane	6/685	0.000909028	GJA1/TUBB6/TUBA1C/TUBA1B/TUBB4B/TUBB3
R-HSA-8964038	LDL clearance	6/685	0.000909028	PCSK9/CLTC/SOAT2/LIPA/CLTA/AP2M1
R-HSA-390466	Chaperonin-mediated protein folding	15/685	0.00101542	CCT5/CCT3/CCT6A/TCP1/CCT2/NOP56/TUBB6/CCT7/CCT4/CCT8/TUBA1C/TUBA1B/ACTB/TUBB4B/TUBB3
R-HSA-3928662	EPHB-mediated forward signaling	9/685	0.00116453	ARPC4/ACTG1/ARPC2/CFL1/ACTB/RAC1/SDC2/ACTR3/ARPC1B
R-HSA-72695	Formation of the ternary complex, and subsequently, the 43S complex	10/685	0.00130239	EIF3B/EIF3C/RPS26/EIF2S1/EIF2S2/EIF3I/EIF3J/RPS6/RPS27/RPS3
R-HSA-975634	Retinoid metabolism and transport	9/685	0.00139037	APOA1/APOC3/GPC3/APOA2/SDC2/APOM/AKR1C1/LRP1/RBP4
R-HSA-75153	Apoptotic execution phase	10/685	0.00152154	SPTAN1/H1-0/CDH1/VIM/KPNB1/H1-2/GSN/TJP2/SATB1/CLSPN
R-HSA-2029482	Regulation of actin dynamics for phagocytic cup formation	11/685	0.00156044	HSP90AA1/ARPC4/HSP90AB1/ACTG1/ARPC2/CFL1/ACTB/RAC1/MYH9/ACTR3/ARPC1B
R-HSA-416572	Sema4D induced cell migration and growth-cone collapse	6/685	0.00162781	MYL12B/MYL12A/MYL6/MYH9/PLXNB1/ERBB2
R-HSA-6802948	Signaling by high-kinase activity BRAF mutants	8/685	0.00169539	FN1/FGA/FGG/VCL/ACTG1/YWHAB/TLN1/ACTB
R-HSA-6802957	Oncogenic MAPK signaling	12/685	0.00174104	FN1/FGA/FGG/CALM3/VCL/ACTG1/YWHAB/TLN1/ACTB/CALM1/CLCN6/PHB
R-HSA-9609507	Protein localization	21/685	0.00174688	AGXT/PHYH/HSPA9/ECH1/TOMM40/TIMM10/IDE/EHHADH/HSPD1/EPHX2/AGPS/HMGCL/CRAT/GSTK1/TOMM5/TIMM23/UBB/VDAC1/ATP5F1B/CAT/PECR
R-HSA-391251	Protein folding	15/685	0.00191452	CCT5/CCT3/CCT6A/TCP1/CCT2/NOP56/TUBB6/CCT7/CCT4/CCT8/TUBA1C/TUBA1B/ACTB/TUBB4B/TUBB3
R-HSA-8978868	Fatty acid metabolism	22/685	0.00218267	FADS1/SCD/PHYH/FADS2/ACAD11/CYP4F3/GGT1/PRKAB2/ELOVL6/EHHADH/EPHX2/ACSM3/ACSL3/GPX2/ACAD10/CRAT/ACACB/CYP1A1/GPX1/CPT1A/PON1/PECR
R-HSA-8963899	Plasma lipoprotein remodeling	7/685	0.0024367	APOA1/APOC3/ALB/PCSK6/APOA2/LIPC/FURIN
R-HSA-71387	Metabolism of carbohydrates	32/685	0.00248538	PFKFB4/PGK1/ALDOC/PHKA2/ST3GAL1/GPC3/TPI1/PGM1/ENO1/ALDH1A1/GOT1/PYGB/PPP1R3C/CALM3/PFKL/PCK2/PKLR/PYGL/CHST3/SDC2/CALM1/VCAN/PPP2CA/NUP188/GAA/NUP210/NUP50/PFKM/UBB/PGD/GAPDH/FUT11
R-HSA-159740	Gamma-carboxylation of protein precursors	4/685	0.00260202	F2/F10/PROS1/PROC
R-HSA-6806667	Metabolism of fat-soluble vitamins	9/685	0.0026696	APOA1/APOC3/GPC3/APOA2/SDC2/APOM/AKR1C1/LRP1/RBP4
R-HSA-9020591	Interleukin-12 signaling	9/685	0.0026696	ANXA2/TCP1/GSTO1/HSPA9/CNN2/PDCD4/CFL1/HNRNPDL/SOD1
R-HSA-166663	Initial triggering of complement	6/685	0.00271217	C3/CFB/C2/MBL2/C4B/C4A
R-HSA-5620922	BBSome-mediated cargo-targeting to cilium	6/685	0.00271217	CCT5/CCT3/TCP1/CCT2/CCT4/CCT8
R-HSA-6802952	Signaling by BRAF and RAF fusions	11/685	0.00337991	FN1/FGA/FGG/CALM3/VCL/ACTG1/YWHAB/TLN1/ACTB/CALM1/CLCN6
R-HSA-5674135	MAP2K and MAPK activation	8/685	0.00343296	FN1/FGA/FGG/VCL/ACTG1/YWHAB/TLN1/ACTB
R-HSA-5663220	RHO GTPases Activate Formins	18/685	0.00369292	NUDC/TUBB6/CDC20/TUBA1C/TUBA1B/MAPRE1/ACTG1/DYNC1LI1/ACTB/RAC1/RANGAP1/DYNC1H1/PPP2CA/TUBB4B/RPS27/CENPE/PFN1/TUBB3
R-HSA-180746	Nuclear import of Rev protein	7/685	0.00432319	KPNB1/NPM1/RCC1/RAN/NUP188/NUP210/NUP50
R-HSA-446353	Cell-extracellular matrix interactions	5/685	0.00459344	FLNA/ACTG1/ACTB/VASP/ACTN1
R-HSA-2173782	Binding and Uptake of Ligands by Scavenger Receptors	8/685	0.00470449	APOA1/HSPH1/ALB/HSP90AA1/HP/CALR/LRP1/HSP90B1
R-HSA-6814122	Cooperation of PDCL (PhLP1) and TRiC/CCT in G-protein beta folding	8/685	0.00470449	CCT5/CCT3/CCT6A/TCP1/CCT2/CCT7/CCT4/CCT8
R-HSA-6811436	COPI-independent Golgi-to-ER retrograde traffic	9/685	0.00473967	TUBB6/TUBA1C/TUBA1B/DYNC1LI1/ACTR1A/DYNC1H1/CAPZB/TUBB4B/TUBB3
R-HSA-1169410	Antiviral mechanism by IFN-stimulated genes	12/685	0.00483465	KPNA2/FLNA/KPNB1/EIF4A1/EIF4G2/ABCE1/EIF4A2/NUP188/EIF4G1/NUP210/NUP50/UBB
R-HSA-1852241	Organelle biogenesis and maintenance	31/685	0.00487539	ACSS2/CCT5/CCT3/TCP1/CCT2/HSP90AA1/GLUD1/HDAC6/TUBB6/HSPA9/PPARA/CCT4/CCT8/TUBA1C/PRKAB2/TUBB/CALM3/TUBA1B/MAPRE1/CYCS/TNPO1/SSBP1/ACTR1A/DYNC1H1/CALM1/TUBB4B/CEP250/ATP5F1B/TUBG1/YWHAE/TUBB3
R-HSA-165054	Rev-mediated nuclear export of HIV RNA	7/685	0.00514846	RANBP1/RCC1/RANGAP1/RAN/NUP188/NUP210/NUP50
R-HSA-70263	Gluconeogenesis	7/685	0.00514846	PGK1/ALDOC/TPI1/ENO1/GOT1/PCK2/GAPDH
R-HSA-1799339	SRP-dependent cotranslational protein targeting to membrane	15/685	0.00525682	RPL15/RPL37/RPS26/RPL3/RPL9/RPL29/RPL13A/RPS6/RPS27/RPS3/RPL17/RPL28/RPL23/RPL22/RPL10
R-HSA-8866427	VLDLR internalisation and degradation	4/685	0.00553057	PCSK9/CLTC/CLTA/AP2M1
R-HSA-8876725	Protein methylation	5/685	0.0059093	VCP/HSPA8/CALM3/EEF1A1/CALM1
R-HSA-109606	Intrinsic Pathway for Apoptosis	9/685	0.0061585	BCL2L1/C1QBP/BMF/YWHAQ/YWHAZ/YWHAB/CYCS/YWHAE/NMT1
R-HSA-8854518	AURKA Activation by TPX2	11/685	0.00660452	HSP90AA1/TPX2/TUBB/MAPRE1/ACTR1A/DYNC1H1/TUBB4B/AURKA/CEP250/TUBG1/YWHAE
R-HSA-380320	Recruitment of NuMA to mitotic centrosomes	13/685	0.00691749	HSP90AA1/TUBB6/TUBA1C/TUBB/TUBA1B/MAPRE1/ACTR1A/DYNC1H1/TUBB4B/CEP250/TUBG1/YWHAE/TUBB3
R-HSA-190861	Gap junction assembly	7/685	0.00714655	GJB1/GJA1/TUBB6/TUBA1C/TUBA1B/TUBB4B/TUBB3
R-HSA-5663213	RHO GTPases Activate WASPs and WAVEs	7/685	0.00714655	ARPC4/ACTG1/ARPC2/ACTB/RAC1/ACTR3/ARPC1B
R-HSA-5625900	RHO GTPases activate CIT	5/685	0.00746948	MYL12B/MYL12A/MYL6/RAC1/MYH9
R-HSA-5627117	RHO GTPases Activate ROCKs	5/685	0.00746948	MYL12B/MYL12A/MYL6/CFL1/MYH9
R-HSA-2168880	Scavenging of heme from plasma	4/685	0.00758734	APOA1/ALB/HP/LRP1
R-HSA-1989781	PPARA activates gene expression	15/685	0.00786658	AGT/FABP1/FADS1/APOA1/TXNRD1/HMGCS1/SULT2A1/ANKRD1/APOA2/PPARA/SREBF2/TNFRSF21/ME1/CYP1A1/CPT1A
R-HSA-400206	Regulation of lipid metabolism by Peroxisome proliferator-activated receptor alpha (PPARalpha)	15/685	0.00916295	AGT/FABP1/FADS1/APOA1/TXNRD1/HMGCS1/SULT2A1/ANKRD1/APOA2/PPARA/SREBF2/TNFRSF21/ME1/CYP1A1/CPT1A
R-HSA-68877	Mitotic Prometaphase	22/685	0.0094252	NUDC/HSP90AA1/TUBB6/CDC20/TUBA1C/TUBB/TUBA1B/MAPRE1/NCAPG/DYNC1LI1/RANGAP1/ACTR1A/DYNC1H1/PPP2CA/TUBB4B/CCNB1/RPS27/CENPE/CEP250/TUBG1/YWHAE/TUBB3
R-HSA-111465	Apoptotic cleavage of cellular proteins	7/685	0.00966769	SPTAN1/CDH1/VIM/GSN/TJP2/SATB1/CLSPN
R-HSA-8864260	Transcriptional regulation by the AP-2 (TFAP2) family of transcription factors	7/685	0.00966769	NPM1/VEGFA/MYBL2/HSPD1/NOP2/CITED2/ERBB2
R-HSA-447115	Interleukin-12 family signaling	9/685	0.00995379	ANXA2/TCP1/GSTO1/HSPA9/CNN2/PDCD4/CFL1/HNRNPDL/SOD1
R-HSA-3371568	Attenuation phase	4/685	0.01009	HSPA8/HSP90AA1/FKBP4/HSP90AB1
R-HSA-2565942	Regulation of PLK1 Activity at G2/M Transition	12/685	0.0103364	HSP90AA1/TUBB/MAPRE1/ACTR1A/DYNC1H1/TUBB4B/CCNB1/AURKA/CEP250/UBB/TUBG1/YWHAE
R-HSA-3928663	EPHA-mediated growth cone collapse	6/685	0.010874	EFNA1/EPHA2/MYL12B/MYL12A/MYL6/MYH9
R-HSA-499943	Interconversion of nucleotide di- and triphosphates	6/685	0.010874	NME1/CTPS1/TXNRD1/AK4/RRM2/NME2
R-HSA-389977	Post-chaperonin tubulin folding pathway	5/685	0.0114058	TUBB6/TUBA1C/TUBA1B/TUBB4B/TUBB3
R-HSA-5205685	Pink/Parkin Mediated Mitophagy	5/685	0.0114058	TOMM40/SQSTM1/TOMM5/UBB/VDAC1
R-HSA-8862803	Deregulated CDK5 triggers multiple neurodegenerative pathways in Alzheimer's disease models	5/685	0.0114058	PRDX1/CDC25A/CAPN2/CAPNS1/YWHAE
R-HSA-8863678	Neurodegenerative Diseases	5/685	0.0114058	PRDX1/CDC25A/CAPN2/CAPNS1/YWHAE
R-HSA-2132295	MHC class II antigen presentation	15/685	0.01226	TUBB6/TUBA1C/TUBA1B/DYNC1LI1/CLTC/ACTR1A/DYNC1H1/CTSF/CAPZB/TUBB4B/CENPE/CLTA/AP2M1/KIF23/TUBB3
R-HSA-3371453	Regulation of HSF1-mediated heat shock response	10/685	0.012268	HSPA4/HSPH1/HSPA8/HSPA9/DNAJC2/DNAJC7/NUP188/NUP210/NUP50/YWHAE
R-HSA-6807878	COPI-mediated anterograde transport	13/685	0.0124422	SPTAN1/SPTBN1/TUBB6/TUBA1C/TUBA1B/DYNC1LI1/ACTR1A/DYNC1H1/KDELR2/CAPZB/TUBB4B/ARF3/TUBB3
R-HSA-5339562	Uptake and actions of bacterial toxins	6/685	0.0127695	TXNRD1/HSP90AA1/CALM3/HSP90AB1/CALM1/FURIN
R-HSA-70268	Pyruvate metabolism	6/685	0.0127695	LDHA/SLC16A3/PDK1/ME1/PDK3/VDAC1
R-HSA-111447	Activation of BAD and translocation to mitochondria	4/685	0.0130714	YWHAQ/YWHAZ/YWHAB/YWHAE
R-HSA-354194	GRB2:SOS provides linkage to MAPK signaling for Integrins	4/685	0.0130714	FN1/FGA/FGG/TLN1
R-HSA-372708	p130Cas linkage to MAPK signaling for integrins	4/685	0.0130714	FN1/FGA/FGG/TLN1
R-HSA-2187338	Visual phototransduction	13/685	0.0145212	APOA1/APOC3/GPC3/APOA2/CALM3/SDC2/APOM/CALM1/AKR1C1/METAP2/LRP1/NMT1/RBP4
R-HSA-2500257	Resolution of Sister Chromatid Cohesion	15/685	0.0150775	NUDC/TUBB6/CDC20/TUBA1C/TUBA1B/MAPRE1/DYNC1LI1/RANGAP1/DYNC1H1/PPP2CA/TUBB4B/CCNB1/RPS27/CENPE/TUBB3
R-HSA-3928665	EPH-ephrin mediated repulsion of cells	8/685	0.0152888	EFNA1/EPHA2/ACTG1/CLTC/ACTB/RAC1/CLTA/AP2M1
R-HSA-211859	Biological oxidations	23/685	0.0158481	ACSS2/SULT2A1/GSTO1/ALDH1A1/CYP4F3/GGT1/GSTA1/ACSM2B/CYB5R3/HSP90AB1/CYP4F12/MAT2A/BPHL/UGT2B4/ACY1/MAT1A/GSTP1/ADH6/GSTK1/CYP1A1/CYP3A5/SULT1C2/ACSM2A
R-HSA-1169408	ISG15 antiviral mechanism	10/685	0.0162943	KPNA2/KPNB1/EIF4A1/EIF4G2/EIF4A2/NUP188/EIF4G1/NUP210/NUP50/UBB
R-HSA-399954	Sema3A PAK dependent Axon repulsion	4/685	0.0165596	HSP90AA1/HSP90AB1/CFL1/RAC1
R-HSA-379724	tRNA Aminoacylation	7/685	0.016561	KARS1/VARS1/MARS1/WARS1/NARS1/FARSB/IARS1
R-HSA-194315	Signaling by Rho GTPases	41/685	0.0173014	A2M/NUDC/MYL12B/CDH1/FAM13A/FLNA/MYL12A/TUBB6/CDC20/YWHAQ/TUBA1C/MYL6/ARPC4/CALM3/TUBA1B/YWHAZ/MAPRE1/ACTG1/ARHGDIA/DYNC1LI1/ARPC2/YWHAB/CFL1/ACTB/RAC1/MYH9/RANGAP1/DYNC1H1/ARHGEF10L/CALM1/H3-3B/TAX1BP3/ACTR3/PPP2CA/TUBB4B/RPS27/CENPE/PFN1/ARPC1B/YWHAE/TUBB3
R-HSA-1474244	Extracellular matrix organization	29/685	0.0187419	SERPINE1/PLG/A2M/FN1/P4HA1/FGA/CDH1/PLOD2/MMP11/NID1/THBS1/PLOD1/FGG/ITGAV/CAPN2/COL11A1/CAPNS1/SDC2/COL14A1/FBLN1/CEACAM1/P3H2/CAPN12/VCAN/LAMB2/ITGA1/COL27A1/ACTN1/FURIN
R-HSA-5617833	Cilium Assembly	21/685	0.0188677	CCT5/CCT3/TCP1/CCT2/HSP90AA1/HDAC6/TUBB6/CCT4/CCT8/TUBA1C/TUBB/TUBA1B/MAPRE1/TNPO1/ACTR1A/DYNC1H1/TUBB4B/CEP250/TUBG1/YWHAE/TUBB3
R-HSA-429947	Deadenylation of mRNA	5/685	0.0196306	EIF4B/EIF4A1/PAN2/EIF4A2/EIF4G1
R-HSA-425397	Transport of vitamins, nucleosides, and related molecules	7/685	0.021067	ALB/SLC29A4/SLC5A6/SLCO2B1/SLCO4C1/SLCO1B3/SLCO1A2
R-HSA-2029480	Fcgamma receptor (FCGR) dependent phagocytosis	11/685	0.0214411	HSP90AA1/ARPC4/HSP90AB1/ACTG1/ARPC2/CFL1/ACTB/RAC1/MYH9/ACTR3/ARPC1B
R-HSA-5628897	TP53 Regulates Metabolic Genes	11/685	0.0214411	DDIT4/TXNRD1/PRDX1/YWHAQ/PRKAB2/YWHAZ/YWHAB/CYCS/GPX2/COX5A/YWHAE
R-HSA-9614085	FOXO-mediated transcription	9/685	0.0224769	TXNIP/YWHAQ/YWHAZ/RBL2/YWHAB/HDAC2/CITED2/CAT/CCNG2
R-HSA-442729	CREB1 phosphorylation through the activation of CaMKII/CaMKK/CaMKIV cascasde	3/685	0.022587	KPNA2/CALM3/CALM1
R-HSA-8964058	HDL remodeling	3/685	0.022587	APOA1/APOC3/ALB
R-HSA-6804114	TP53 Regulates Transcription of Genes Involved in G2 Cell Cycle Arrest	4/685	0.0251448	RBL2/PRMT1/CCNB1/AURKA
R-HSA-2151201	Transcriptional activation of mitochondrial biogenesis	8/685	0.0257921	ACSS2/GLUD1/PPARA/CALM3/CYCS/SSBP1/CALM1/ATP5F1B
R-HSA-1538133	G0 and Early G1	5/685	0.0268441	CDC25A/MYBL2/RBL2/CDC6/CCNA2
R-HSA-3000170	Syndecan interactions	5/685	0.0268441	FN1/THBS1/ITGAV/SDC2/ACTN1
R-HSA-9614399	Regulation of localization of FOXO transcription factors	3/685	0.0296011	YWHAQ/YWHAZ/YWHAB
R-HSA-438064	Post NMDA receptor activation events	10/685	0.0341975	KPNA2/TUBB6/TUBA1C/PRKAB2/CALM3/TUBA1B/RAC1/CALM1/TUBB4B/TUBB3
R-HSA-380259	Loss of Nlp from mitotic centrosomes	9/685	0.0345086	HSP90AA1/TUBB/MAPRE1/ACTR1A/DYNC1H1/TUBB4B/CEP250/TUBG1/YWHAE
R-HSA-380284	Loss of proteins required for interphase microtubule organization from the centrosome	9/685	0.0345086	HSP90AA1/TUBB/MAPRE1/ACTR1A/DYNC1H1/TUBB4B/CEP250/TUBG1/YWHAE
R-HSA-5205647	Mitophagy	5/685	0.035553	TOMM40/SQSTM1/TOMM5/UBB/VDAC1
R-HSA-5218920	VEGFR2 mediated vascular permeability	5/685	0.035553	HSP90AA1/CALM3/CTNND1/RAC1/CALM1
R-HSA-2028269	Signaling by Hippo	4/685	0.0359755	TJP2/YWHAB/AMOTL2/YWHAE
R-HSA-163841	Gamma carboxylation, hypusine formation and arylsulfatase activation	6/685	0.0367265	F2/EIF5A/F10/PROS1/PROC/FURIN
R-HSA-111932	CaMK IV-mediated phosphorylation of CREB	3/685	0.0376246	KPNA2/CALM3/CALM1
R-HSA-1474151	Tetrahydrobiopterin (BH4) synthesis, recycling, salvage and regulation	3/685	0.0376246	HSP90AA1/CALM3/CALM1
R-HSA-264870	Caspase-mediated cleavage of cytoskeletal proteins	3/685	0.0376246	SPTAN1/VIM/GSN
R-HSA-71384	Ethanol oxidation	3/685	0.0376246	ACSS2/ALDH1A1/ADH6
R-HSA-114452	Activation of BH3-only proteins	5/685	0.0404888	BMF/YWHAQ/YWHAZ/YWHAB/YWHAE
R-HSA-1358803	Downregulation of ERBB2:ERBB3 signaling	3/685	0.0466358	ERBB3/UBB/ERBB2
R-HSA-140342	Apoptosis induced DNA fragmentation	3/685	0.0466358	H1-0/KPNB1/H1-2
R-HSA-203615	eNOS activation	3/685	0.0466358	HSP90AA1/CALM3/CALM1
R-HSA-5140745	WNT5A-dependent internalization of FZD2, FZD5 and ROR2	3/685	0.0466358	CLTC/CLTA/AP2M1
R-HSA-5210891	Uptake and function of anthrax toxins	3/685	0.0466358	CALM3/CALM1/FURIN
R-HSA-156580	Phase II - Conjugation of compounds	12/685	0.0469046	SULT2A1/GSTO1/GGT1/GSTA1/ACSM2B/MAT2A/UGT2B4/MAT1A/GSTP1/GSTK1/SULT1C2/ACSM2A
R-HSA-72165	mRNA Splicing - Minor Pathway	7/685	0.0474577	YBX1/EFTUD2/SNRPD1/POLR2B/SF3B4/SRSF1/PRPF8
R-HSA-8856828	Clathrin-mediated endocytosis	15/685	0.0482105	TF/HSPA8/COPS3/ARPC4/ACTG1/ARPC2/CLTC/ACTB/UBQLN1/ACTR3/CLTA/AGTR1/RAB5C/AP2M1/UBB
R-HSA-948021	Transport to the Golgi and subsequent modification	18/685	0.0513328	SPTAN1/F5/SPTBN1/TUBB6/TUBA1C/TUBA1B/SERPINA1/MGAT5/ST6GAL1/DYNC1LI1/ACTR1A/DYNC1H1/KDELR2/CAPZB/TUBB4B/MAN1A1/ARF3/TUBB3
R-HSA-2173789	TGF-beta receptor signaling activates SMADs	5/685	0.0515481	STRAP/TGFBR2/UBB/FURIN/BAMBI
R-HSA-5673000	RAF activation	5/685	0.0515481	CALM3/YWHAB/CALM1/PPP2CA/PHB
R-HSA-1268020	Mitochondrial protein import	8/685	0.051574	HSPA9/TOMM40/TIMM10/HSPD1/TOMM5/TIMM23/VDAC1/ATP5F1B
R-HSA-8848021	Signaling by PTK6	7/685	0.0563508	HIF1A/SFPQ/ERBB3/RAC1/KHDRBS1/UBB/ERBB2
R-HSA-9006927	Signaling by Non-Receptor Tyrosine Kinases	7/685	0.0563508	HIF1A/SFPQ/ERBB3/RAC1/KHDRBS1/UBB/ERBB2
R-HSA-166208	mTORC1-mediated signalling	4/685	0.0565372	EIF4B/YWHAB/RPS6/EIF4G1
R-HSA-174048	APC/C:Cdc20 mediated degradation of Cyclin B	4/685	0.0565372	CDC20/CCNB1/ANAPC7/UBB
R-HSA-373753	Nephrin family interactions	4/685	0.0565372	SPTAN1/SPTBN1/ACTN3/ACTN1
R-HSA-8949215	Mitochondrial calcium ion transport	4/685	0.0565372	LETM1/PHB/VDAC1/VDAC3
R-HSA-156581	Methylation	3/685	0.0566029	GSTO1/MAT2A/MAT1A
R-HSA-162594	Early Phase of HIV Life Cycle	3/685	0.0566029	XRCC5/XRCC6/FEN1
R-HSA-177504	Retrograde neurotrophin signalling	3/685	0.0566029	CLTC/CLTA/AP2M1
R-HSA-200425	Import of palmitoyl-CoA into the mitochondrial matrix	3/685	0.0566029	PRKAB2/ACACB/CPT1A
R-HSA-418359	Reduction of cytosolic Ca++ levels	3/685	0.0566029	CALM3/CALM1/ATP2A2
R-HSA-352230	Amino acid transport across the plasma membrane	5/685	0.0576759	SLC38A3/SLC7A2/SLC7A5/SLC38A4/SLC43A1
R-HSA-418990	Adherens junctions interactions	5/685	0.0576759	CDH1/ACTG1/CTNND1/ACTB/ANG
R-HSA-15869	Metabolism of nucleotides	11/685	0.0591722	NME1/CTPS1/TXNRD1/AK4/RRM2/DPYD/ATIC/ADSL/GPX1/NME2/AGXT2
R-HSA-196854	Metabolism of vitamins and cofactors	18/685	0.0607696	APOA1/APOC3/GPC3/HSP90AA1/GSTO1/APOA2/CALM3/CYB5R3/SLC5A6/SDC2/QPRT/APOM/CALM1/AKR1C1/ACACB/LRP1/FLAD1/RBP4
R-HSA-162587	HIV Life Cycle	15/685	0.0641731	XRCC5/XRCC6/SUPT16H/RANBP1/RCC1/RANGAP1/RAN/FEN1/POLR2B/NUP188/NUP210/NUP50/UBB/FURIN/NMT1
R-HSA-3371571	HSF1-dependent transactivation	4/685	0.0645332	HSPA8/HSP90AA1/FKBP4/HSP90AB1
R-HSA-4615885	SUMOylation of DNA replication proteins	6/685	0.0665588	RANGAP1/TOP1/NUP188/AURKA/NUP210/NUP50
R-HSA-5099900	WNT5A-dependent internalization of FZD4	3/685	0.0674857	CLTC/CLTA/AP2M1
R-HSA-199977	ER to Golgi Anterograde Transport	15/685	0.0702026	SPTAN1/F5/SPTBN1/TUBB6/TUBA1C/TUBA1B/SERPINA1/DYNC1LI1/ACTR1A/DYNC1H1/KDELR2/CAPZB/TUBB4B/ARF3/TUBB3
R-HSA-159230	Transport of the SLBP Dependant Mature mRNA	5/685	0.0711257	ALYREF/NUP188/NUP210/NUP50/SLBP
R-HSA-532668	N-glycan trimming in the ER and Calnexin/Calreticulin cycle	5/685	0.0711257	VCP/PSMC1/CALR/UBB/OS9
R-HSA-6784531	tRNA processing in the nucleus	7/685	0.0715091	ELAC2/RAN/NUP188/DDX1/NUP210/NUP50/RTCB
R-HSA-69273	Cyclin A/B1/B2 associated events during G2/M transition	4/685	0.0730861	CDC25A/PPP2CA/CCNB1/CCNA2
R-HSA-9013507	NOTCH3 Activation and Transmission of Signal to the Nucleus	4/685	0.0730861	JAG1/YBX1/TACC3/UBB
R-HSA-442755	Activation of NMDA receptors and postsynaptic events	10/685	0.0747995	KPNA2/TUBB6/TUBA1C/PRKAB2/CALM3/TUBA1B/RAC1/CALM1/TUBB4B/TUBB3
R-HSA-156590	Glutathione conjugation	5/685	0.0784417	GSTO1/GGT1/GSTA1/GSTP1/GSTK1
R-HSA-390522	Striated Muscle Contraction	5/685	0.0784417	TPM4/VIM/ACTN3/TPM3/TPM2
R-HSA-381119	Unfolded Protein Response (UPR)	10/685	0.0791476	EIF2S1/DNAJB11/EIF2S2/TLN1/WFS1/CXCL8/HERPUD1/CUL7/CALR/HSP90B1
R-HSA-1295596	Spry regulation of FGF signaling	3/685	0.0792379	SPRY2/PPP2CA/UBB
R-HSA-1362300	Transcription of E2F targets under negative control by p107 (RBL1) and p130 (RBL2) in complex with HDAC1	3/685	0.0792379	MYBL2/RBL2/CCNA2
R-HSA-156711	Polo-like kinase mediated events	3/685	0.0792379	CDC25A/MYBL2/CCNB1
R-HSA-159418	Recycling of bile acids and salts	3/685	0.0792379	ALB/SLCO1B3/SLCO1A2
R-HSA-2559584	Formation of Senescence-Associated Heterochromatin Foci (SAHF)	3/685	0.0792379	H1-0/H1-2/ASF1A
R-HSA-3229121	Glycogen storage diseases	3/685	0.0792379	PPP1R3C/GAA/UBB
R-HSA-3322077	Glycogen synthesis	3/685	0.0792379	PGM1/PPP1R3C/UBB
R-HSA-380270	Recruitment of mitotic centrosome proteins and complexes	9/685	0.0796292	HSP90AA1/TUBB/MAPRE1/ACTR1A/DYNC1H1/TUBB4B/CEP250/TUBG1/YWHAE
R-HSA-380287	Centrosome maturation	9/685	0.0796292	HSP90AA1/TUBB/MAPRE1/ACTR1A/DYNC1H1/TUBB4B/CEP250/TUBG1/YWHAE
R-HSA-9612973	Autophagy	12/685	0.0802725	VIM/HSPA8/HSP90AA1/HDAC6/TOMM40/PRKAB2/HSP90AB1/SQSTM1/EEF1A1/TOMM5/UBB/VDAC1
R-HSA-2173788	Downregulation of TGF-beta receptor signaling	4/685	0.0821826	STRAP/TGFBR2/UBB/BAMBI
R-HSA-2142753	Arachidonic acid metabolism	7/685	0.0828354	CYP4F3/GGT1/EPHX2/GPX2/CYP1A1/GPX1/PON1
R-HSA-3000171	Non-integrin membrane-ECM interactions	7/685	0.0828354	FN1/THBS1/ITGAV/COL11A1/SDC2/LAMB2/ACTN1
R-HSA-983189	Kinesins	7/685	0.0828354	TUBB6/TUBA1C/TUBA1B/TUBB4B/CENPE/KIF23/TUBB3
R-HSA-446203	Asparagine N-linked glycosylation	26/685	0.0828912	SPTAN1/F5/SPTBN1/ST3GAL1/ASGR1/VCP/TUBB6/PSMC1/TUBA1C/TUBA1B/SERPINA1/MGAT5/ST6GAL1/DYNC1LI1/MPI/ACTR1A/DYNC1H1/KDELR2/CAPZB/CALR/TUBB4B/MAN1A1/UBB/ARF3/OS9/TUBB3
R-HSA-1592230	Mitochondrial biogenesis	10/685	0.0836486	ACSS2/GLUD1/HSPA9/PPARA/PRKAB2/CALM3/CYCS/SSBP1/CALM1/ATP5F1B
R-HSA-5625740	RHO GTPases activate PKNs	10/685	0.0836486	MYL12B/MYL12A/YWHAQ/MYL6/YWHAZ/YWHAB/RAC1/MYH9/H3-3B/YWHAE
R-HSA-8856688	Golgi-to-ER retrograde transport	13/685	0.0856578	TUBB6/TUBA1C/TUBA1B/DYNC1LI1/ACTR1A/DYNC1H1/KDELR2/CAPZB/TUBB4B/CENPE/ARF3/KIF23/TUBB3
R-HSA-176187	Activation of ATR in response to replication stress	5/685	0.0861451	CDC25A/CDC6/MCM10/CLSPN/MCM7
R-HSA-6785807	Interleukin-4 and Interleukin-13 signaling	11/685	0.0864715	FN1/BCL2L1/VIM/HSPA8/HSP90AA1/ANXA1/HIF1A/VEGFA/CXCL8/LIF/HSP90B1
R-HSA-9006934	Signaling by Receptor Tyrosine Kinases	38/685	0.0899714	PLG/FN1/IGF2/MST1/HPN/HSP90AA1/KLB/PCSK6/HNRNPM/THBS1/ITGAV/CALM3/COL11A1/VEGFA/ACTG1/ERBB3/YWHAB/CTNND1/CLTC/ACTB/THBS4/RAC1/MXD4/CALM1/ATP6V1E1/SPRY2/POLR2B/PPP2CA/LAMB2/DUSP6/CLTA/COL27A1/AP2M1/UBB/FURIN/ERBB2/HNRNPH1/FGFRL1
R-HSA-977225	Amyloid fiber formation	11/685	0.0909127	APOA1/FGA/GSN/TGFBI/LYZ/TSPAN14/H3-3B/SORL1/UBB/FURIN/ITM2B
R-HSA-354192	Integrin alphaIIb beta3 signaling	4/685	0.0918066	FN1/FGA/FGG/TLN1
R-HSA-9006921	Integrin signaling	4/685	0.0918066	FN1/FGA/FGG/TLN1
R-HSA-202131	Metabolism of nitric oxide: eNOS activation and regulation	3/685	0.0918079	HSP90AA1/CALM3/CALM1
R-HSA-6791312	TP53 Regulates Transcription of Cell Cycle Genes	6/685	0.0924824	NPM1/RBL2/PRMT1/CCNB1/AURKA/CCNA2
R-HSA-3700989	Transcriptional Regulation by TP53	30/685	0.0980938	NDRG1/DDIT4/TXNRD1/TPX2/BNIP3L/PRDX1/NPM1/YWHAQ/PRELID1/PRKAB2/SUPT16H/YWHAZ/PRMT5/NOC2L/RBL2/YWHAB/CYCS/HDAC2/PRMT1/GATAD2A/GPX2/COX5A/POLR2B/PPP2CA/CCNB1/AURKA/UBB/MTA2/CCNA2/YWHAE
R-HSA-76009	Platelet Aggregation (Plug Formation)	5/685	0.102685	FN1/FGA/F2/FGG/TLN1
R-HSA-8955332	Carboxyterminal post-translational modifications of tubulin	5/685	0.102685	TUBB6/TUBA1C/TUBA1B/TUBB4B/TUBB3
R-HSA-8963889	Assembly of active LPL and LIPC lipase complexes	3/685	0.105141	PCSK6/LIPC/FURIN
R-HSA-5620920	Cargo trafficking to the periciliary membrane	6/685	0.107217	CCT5/CCT3/TCP1/CCT2/CCT4/CCT8
R-HSA-165159	mTOR signalling	5/685	0.111504	EIF4B/PRKAB2/YWHAB/RPS6/EIF4G1
R-HSA-168276	NS1 Mediated Effects on Host Pathways	5/685	0.111504	KPNA2/KPNB1/NUP188/NUP210/NUP50
R-HSA-5675221	Negative regulation of MAPK pathway	5/685	0.111504	DUSP5/YWHAB/PPP2CA/DUSP6/UBB
R-HSA-390918	Peroxisomal lipid metabolism	4/685	0.112562	PHYH/EHHADH/CRAT/PECR
R-HSA-8863795	Downregulation of ERBB2 signaling	4/685	0.112562	HSP90AA1/ERBB3/UBB/ERBB2
R-HSA-110320	Translesion Synthesis by POLH	3/685	0.119178	VCP/UFD1/UBB
R-HSA-1362277	Transcription of E2F targets under negative control by DREAM complex	3/685	0.119178	CDC25A/RBL2/CDC6
R-HSA-3000480	Scavenging by Class A Receptors	3/685	0.119178	APOA1/CALR/HSP90B1
R-HSA-5423646	Aflatoxin activation and detoxification	3/685	0.119178	GGT1/ACY1/CYP3A5
R-HSA-70895	Branched-chain amino acid catabolism	3/685	0.119178	ALDH6A1/ACADSB/BCKDHA
R-HSA-8875878	MET promotes cell motility	5/685	0.120675	FN1/COL11A1/RAC1/LAMB2/COL27A1
R-HSA-9609736	Assembly and cell surface presentation of NMDA receptors	5/685	0.120675	TUBB6/TUBA1C/TUBA1B/TUBB4B/TUBB3
R-HSA-191859	snRNP Assembly	6/685	0.123083	PRMT5/SNRPD1/NUP188/NUP210/NUP50/WDR77
R-HSA-194441	Metabolism of non-coding RNA	6/685	0.123083	PRMT5/SNRPD1/NUP188/NUP210/NUP50/WDR77
R-HSA-3000157	Laminin interactions	4/685	0.12365	NID1/ITGAV/LAMB2/ITGA1
R-HSA-8874081	MET activates PTK2 signaling	4/685	0.12365	FN1/COL11A1/LAMB2/COL27A1
R-HSA-1500931	Cell-Cell communication	12/685	0.125713	SPTAN1/SPTBN1/CDH1/FLNA/ACTN3/CLDN1/ACTG1/CTNND1/ACTB/VASP/ACTN1/ANG
R-HSA-425407	SLC-mediated transmembrane transport	21/685	0.129529	SLC38A3/SLC13A5/CP/SLC7A2/SLC16A3/ALB/SLC29A4/SLC39A5/SLC7A5/CALM3/SLC5A6/CALM1/SLC38A4/SLCO2B1/SLCO4C1/SLC50A1/SLCO1B3/SLC44A1/SLC22A7/SLC43A1/SLCO1A2
R-HSA-446728	Cell junction organization	9/685	0.129742	CDH1/FLNA/CLDN1/ACTG1/CTNND1/ACTB/VASP/ACTN1/ANG
R-HSA-159234	Transport of Mature mRNAs Derived from Intronless Transcripts	5/685	0.130187	ALYREF/NUP188/NUP210/NUP50/SLBP
R-HSA-168253	Host Interactions with Influenza Factors	5/685	0.130187	KPNA2/KPNB1/NUP188/NUP210/NUP50
R-HSA-5620924	Intraflagellar transport	6/685	0.131424	TUBB6/TUBA1C/TUBA1B/TNPO1/TUBB4B/TUBB3
R-HSA-2465910	MASTL Facilitates Mitotic Progression	2/685	0.131897	PPP2CA/CCNB1
R-HSA-381183	ATF6 (ATF6-alpha) activates chaperone genes	2/685	0.131897	CALR/HSP90B1
R-HSA-74182	Ketone body metabolism	2/685	0.131897	ACSS3/HMGCL
R-HSA-3560783	Defective B4GALT7 causes EDS, progeroid type	3/685	0.133861	GPC3/SDC2/VCAN
R-HSA-3560801	Defective B3GAT3 causes JDSSDHD	3/685	0.133861	GPC3/SDC2/VCAN
R-HSA-4420332	Defective B3GALT6 causes EDSP2 and SEMDJL1	3/685	0.133861	GPC3/SDC2/VCAN
R-HSA-622312	Inflammasomes	3/685	0.133861	TXNIP/BCL2L1/HSP90AB1
R-HSA-8876384	Listeria monocytogenes entry into host cells	3/685	0.133861	CDH1/CTNND1/UBB
R-HSA-8978934	Metabolism of cofactors	3/685	0.133861	HSP90AA1/CALM3/CALM1
R-HSA-168271	Transport of Ribonucleoproteins into the Host Nucleus	4/685	0.13518	KPNB1/NUP188/NUP210/NUP50
R-HSA-168333	NEP/NS2 Interacts with the Cellular Export Machinery	4/685	0.13518	RAN/NUP188/NUP210/NUP50
R-HSA-389661	Glyoxylate metabolism and glycine degradation	4/685	0.13518	AGXT/ALDH4A1/BCKDHA/AGXT2
R-HSA-445095	Interaction between L1 and Ankyrins	4/685	0.13518	SPTAN1/SPTBN1/ACTG1/ACTB
R-HSA-5654733	Negative regulation of FGFR4 signaling	4/685	0.13518	KLB/SPRY2/PPP2CA/UBB
R-HSA-1650814	Collagen biosynthesis and modifying enzymes	7/685	0.137646	P4HA1/PLOD2/PLOD1/COL11A1/COL14A1/P3H2/COL27A1
R-HSA-5362517	Signaling by Retinoic Acid	5/685	0.140026	ALDH1A1/PDK1/FABP5/PDK3/CPT1A
R-HSA-71406	Pyruvate metabolism and Citric Acid (TCA) cycle	6/685	0.140028	LDHA/SLC16A3/PDK1/ME1/PDK3/VDAC1
R-HSA-211945	Phase I - Functionalization of compounds	10/685	0.143148	ACSS2/ALDH1A1/CYP4F3/CYB5R3/HSP90AB1/CYP4F12/BPHL/ADH6/CYP1A1/CYP3A5
R-HSA-381042	PERK regulates gene expression	4/685	0.147128	EIF2S1/EIF2S2/CXCL8/HERPUD1
R-HSA-5218921	VEGFR2 mediated cell proliferation	3/685	0.149129	CALM3/VEGFA/CALM1
R-HSA-1428517	The citric acid (TCA) cycle and respiratory electron transport	15/685	0.150898	LDHA/SLC16A3/ND2/PDK1/ND1/CYCS/ME1/COX5A/PDK3/NDUFV2/NDUFV1/NDUFB9/VDAC1/ATP5F1B/COQ10A
R-HSA-2990846	SUMOylation	16/685	0.152786	DDX17/DDX5/PPARA/NPM1/NOP58/HDAC2/RANGAP1/TOP1/NUP188/TRIM28/HNRNPK/AURKA/SATB1/NUP210/NUP50/UBA2
R-HSA-196780	Biotin transport and metabolism	2/685	0.154629	SLC5A6/ACACB
R-HSA-2025928	Calcineurin activates NFAT	2/685	0.154629	CALM3/CALM1
R-HSA-2514853	Condensation of Prometaphase Chromosomes	2/685	0.154629	NCAPG/CCNB1
R-HSA-351906	Apoptotic cleavage of cell adhesion proteins	2/685	0.154629	CDH1/TJP2
R-HSA-71288	Creatine metabolism	2/685	0.154629	SLC6A8/GATM
R-HSA-9013700	NOTCH4 Activation and Transmission of Signal to the Nucleus	2/685	0.154629	JAG1/YWHAZ
R-HSA-168274	Export of Viral Ribonucleoproteins from Nucleus	4/685	0.159466	RAN/NUP188/NUP210/NUP50
R-HSA-141424	Amplification of signal from the kinetochores	9/685	0.163386	NUDC/CDC20/MAPRE1/DYNC1LI1/RANGAP1/DYNC1H1/PPP2CA/RPS27/CENPE
R-HSA-141444	Amplification of signal from unattached kinetochores via a MAD2 inhibitory signal	9/685	0.163386	NUDC/CDC20/MAPRE1/DYNC1LI1/RANGAP1/DYNC1H1/PPP2CA/RPS27/CENPE
R-HSA-917937	Iron uptake and transport	6/685	0.167328	TF/CP/TFR2/ATP6V1E1/GLRX3/UBB
R-HSA-159227	Transport of the SLBP independent Mature mRNA	4/685	0.172168	ALYREF/NUP188/NUP210/NUP50
R-HSA-5620912	Anchoring of the basal body to the plasma membrane	9/685	0.177906	HSP90AA1/TUBB/MAPRE1/ACTR1A/DYNC1H1/TUBB4B/CEP250/TUBG1/YWHAE
R-HSA-211979	Eicosanoids	2/685	0.17803	CYP4F3/CYP4F12
R-HSA-381033	ATF6 (ATF6-alpha) activates chaperones	2/685	0.17803	CALR/HSP90B1
R-HSA-430116	GP1b-IX-V activation signalling	2/685	0.17803	FLNA/YWHAZ
R-HSA-451306	Ionotropic activity of kainate receptors	2/685	0.17803	CALM3/CALM1
R-HSA-451308	Activation of Ca-permeable Kainate Receptor	2/685	0.17803	CALM3/CALM1
R-HSA-5689877	Josephin domain DUBs	2/685	0.17803	VCP/UBB
R-HSA-73621	Pyrimidine catabolism	2/685	0.17803	DPYD/AGXT2
R-HSA-73817	Purine ribonucleoside monophosphate biosynthesis	2/685	0.17803	ATIC/ADSL
R-HSA-9634600	Regulation of glycolysis by fructose 2,6-bisphosphate metabolism	2/685	0.17803	PFKFB4/PPP2CA
R-HSA-112409	RAF-independent MAPK1/3 activation	3/685	0.181179	DUSP5/PEA15/DUSP6
R-HSA-2122947	NOTCH1 Intracellular Domain Regulates Transcription	5/685	0.182374	HDAC6/HIF1A/HDAC2/HDAC5/UBB
R-HSA-4570464	SUMOylation of RNA binding proteins	5/685	0.182374	NOP58/NUP188/HNRNPK/NUP210/NUP50
R-HSA-69618	Mitotic Spindle Checkpoint	10/685	0.182885	NUDC/CDC20/MAPRE1/DYNC1LI1/RANGAP1/DYNC1H1/PPP2CA/RPS27/CENPE/ANAPC7
R-HSA-162599	Late Phase of HIV Life Cycle	12/685	0.182909	SUPT16H/RANBP1/RCC1/RANGAP1/RAN/POLR2B/NUP188/NUP210/NUP50/UBB/FURIN/NMT1
R-HSA-3301854	Nuclear Pore Complex (NPC) Disassembly	4/685	0.185206	NUP188/CCNB1/NUP210/NUP50
R-HSA-9615710	Microautophagy	4/685	0.185206	VIM/HSPA8/HDAC6/UBB
R-HSA-4420097	VEGFA-VEGFR2 Pathway	9/685	0.185378	HSP90AA1/ITGAV/CALM3/VEGFA/ACTG1/CTNND1/ACTB/RAC1/CALM1
R-HSA-6811434	COPI-dependent Golgi-to-ER retrograde traffic	9/685	0.185378	TUBB6/TUBA1C/TUBA1B/KDELR2/TUBB4B/CENPE/ARF3/KIF23/TUBB3
R-HSA-170834	Signaling by TGF-beta Receptor Complex	7/685	0.187832	SERPINE1/STRAP/CDKN2B/TGFBR2/UBB/FURIN/BAMBI
R-HSA-1980143	Signaling by NOTCH1	7/685	0.187832	JAG1/HDAC6/HIF1A/DLK1/HDAC2/HDAC5/UBB
R-HSA-397014	Muscle contraction	17/685	0.188625	ANXA2/TPM4/MYL12B/VIM/MYL12A/ACTN3/TPM3/ANXA1/MYL6/CALM3/VCL/TLN1/TPM2/CALM1/ATP2A2/ITGA1/ATP1B3
R-HSA-1474228	Degradation of the extracellular matrix	12/685	0.189222	PLG/A2M/FN1/CDH1/MMP11/NID1/CAPN2/COL11A1/CAPNS1/COL14A1/CAPN12/FURIN
R-HSA-3108232	SUMO E3 ligases SUMOylate target proteins	15/685	0.193261	DDX17/DDX5/PPARA/NPM1/NOP58/HDAC2/RANGAP1/TOP1/NUP188/TRIM28/HNRNPK/AURKA/SATB1/NUP210/NUP50
R-HSA-190236	Signaling by FGFR	8/685	0.195408	KLB/HNRNPM/SPRY2/POLR2B/PPP2CA/UBB/HNRNPH1/FGFRL1
R-HSA-163560	Triglyceride catabolism	3/685	0.197843	FABP1/FABP5/MGLL
R-HSA-203927	MicroRNA (miRNA) biogenesis	3/685	0.197843	RAN/XPO5/POLR2B
R-HSA-2514859	Inactivation, recovery and regulation of the phototransduction cascade	4/685	0.198551	CALM3/CALM1/METAP2/NMT1
R-HSA-166520	Signaling by NTRKs	9/685	0.200727	PCSK6/YWHAB/CLTC/RAC1/PPP2CA/DUSP6/CLTA/AP2M1/FURIN
R-HSA-202670	ERKs are inactivated	2/685	0.20192	PPP2CA/DUSP6
R-HSA-2046104	alpha-linolenic (omega3) and linoleic (omega6) acid metabolism	2/685	0.20192	FADS1/FADS2
R-HSA-2046106	alpha-linolenic acid (ALA) metabolism	2/685	0.20192	FADS1/FADS2
R-HSA-209543	p75NTR recruits signalling complexes	2/685	0.20192	SQSTM1/UBB
R-HSA-209560	NF-kB is activated and signals survival	2/685	0.20192	SQSTM1/UBB
R-HSA-3270619	IRF3-mediated induction of type I IFN	2/685	0.20192	XRCC5/XRCC6
[truncated: 637 more rows]

## Sheet: Reactome_48vs72
ID	Description	GeneRatio	pvalue	geneID
[truncated: 1,201 more rows]

[truncated: 5 more sheets: KEGG_0vs24, KEGG_0vs48, KEGG_0vs72, KEGG_24vs48, KEGG_48vs72]
