# Supplementary material for: Genome‐scale metabolic modelling of SARS‐CoV‐2 in cancer cells reveals an increased shift to glycolytic energy production
Source: FEBS Lett. 2021 Sep 5;595(18):2350–65. doi: 10.1002/1873-3468.14180 (PMC8427129; doi:10.1002/1873-3468.14180)
Supplement: Supplementary file 3 — Table S3. Enrichment analysis of differentially expressed proteins. [file FEB2-595-2350-s006.xlsx]

## Sheet: Reactome_0vs24
ID	Description	pvalue	geneID	Count
R-HSA-140877	Formation of Fibrin Clot (Clotting Cascade)	1.07713894625407e-10	SERPINC1 PROC SERPING1 SERPIND1 FGA FGB FGG	7
R-HSA-140875	Common Pathway of Fibrin Clot Formation	1.64719680409136e-10	SERPINC1 PROC SERPIND1 FGA FGB FGG	6
R-HSA-8957275	Post-translational protein phosphorylation	6.58267890560466e-09	SERPINC1 TF PROC SERPIND1 C3 FGA FGG PCSK9	8
R-HSA-381426	Regulation of Insulin-like Growth Factor (IGF) transport and uptake by Insulin-like Growth Factor Binding Proteins (IGFBPs)	2.09699672206669e-08	SERPINC1 TF PROC SERPIND1 C3 FGA FGG PCSK9	8
R-HSA-114608	Platelet degranulation	5.42344956068646e-07	SERPINE1 TF SERPING1 FGA FGB FGG APOH	7
R-HSA-76005	Response to elevated platelet cytosolic Ca2+	7.02173382401183e-07	SERPINE1 TF SERPING1 FGA FGB FGG APOH	7
R-HSA-140837	Intrinsic Pathway of Fibrin Clot Formation	1.62467952659902e-06	SERPINC1 PROC SERPING1 SERPIND1	4
R-HSA-354194	SOS provides linkage to MAPK signaling for Integrins	0.000577245224448074	FGA FGB FGG	3
R-HSA-372708	p130Cas linkage to MAPK signaling for integrins	2.37224064841674e-05	FGA FGB FGG	3
R-HSA-5602498	MyD88 deficiency (TLR2/4)	3.52626796099527e-05	FGA FGB FGG	3
R-HSA-5603041	IRAK4 deficiency (TLR2/4)	4.22013432317711e-05	FGA FGB FGG	3
R-HSA-76002	Platelet activation, signaling and aggregation	5.90505571345541e-05	SERPINE1 TF SERPING1 FGA FGB FGG APOH	7
R-HSA-5686938	Regulation of TLR by endogenous ligand	6.82303619025883e-05	FGA FGB FGG	3
R-HSA-354192	Integrin signaling	0.000147650597671006	FGA FGB FGG	3
R-HSA-5260271	Diseases of Immune System	0.000224472851923041	FGA FGB FGG	3
R-HSA-5602358	Diseases associated with the TLR signaling cascade	0.000224472851923041	FGA FGB FGG	3
R-HSA-6802948	Signaling by high-kinase activity BRAF mutants	0.00035179629222508	FGA FGB FGG	3
R-HSA-76009	Platelet Aggregation (Plug Formation)	0.000446671915195976	FGA FGB FGG	3
R-HSA-5674135	MAP2K and MAPK activation	0.00048159224516038	FGA FGB FGG	3
R-HSA-9656223	Signaling by RAF1 mutants	0.000596721105199408	FGA FGB FGG	3
R-HSA-6802946	Signaling by moderate kinase activity BRAF mutants	0.000775659644282793	FGA FGB FGG	3
R-HSA-6802949	Signaling by RAS mutants	0.000775659644282793	FGA FGB FGG	3
R-HSA-6802955	Paradoxical activation of RAF signaling by kinase inactive BRAF	0.000775659644282793	FGA FGB FGG	3
R-HSA-9649948	Signaling downstream of RAS mutants	0.000775659644282793	FGA FGB FGG	3
R-HSA-6802952	Signaling by BRAF and RAF fusions	0.00217186750089104	FGA FGB FGG	3
R-HSA-71291	Metabolism of amino acids and derivatives	0.00294893522784369	ARG1 HAL ALDH6A1 MAT1A AGXT TST	6
R-HSA-6802957	Oncogenic MAPK signaling	0.00412770902983207	FGA FGB FGG	3
R-HSA-216083	Integrin cell surface interactions	0.00426729682756977	FGA FGB FGG	3
R-HSA-1236974	ER-Phagosome pathway	0.00500826584982002	FGA FGB FGG	3
R-HSA-1614635	Sulfur amino acid metabolism	0.00518242385288311	MAT1A TST	2
R-HSA-3928663	EPHA-mediated growth cone collapse	0.00593481905344896	EFNA1 EPHA2	2
R-HSA-166058	MAL(TIRAP) cascade initiated on plasma membrane	0.045444646414614	FGA FGB FGG	3
R-HSA-168188	TLR2 Cascade	0.045444646414614	FGA FGB FGG	3
R-HSA-68962	Activation of the pre-replicative complex	0.00715104910842603	CDC6 GMNN	2
R-HSA-168179	TLR2 Cascade	0.045444646414614	FGA FGB FGG	3
R-HSA-181438	Toll Like Receptor 2 (TLR2) Cascade	0.00747841654485342	FGA FGB FGG	3
R-HSA-1236975	Antigen processing-Cross presentation	0.00767786263625899	FGA FGB FGG	3
R-HSA-390522	Striated Muscle Contraction	0.00847025274015555	ACTN3 VIM	2
R-HSA-977606	Regulation of Complement cascade	0.0141495239930381	SERPING1 C3	2
R-HSA-166016	Toll Like Receptor 4 (TLR4) Cascade	0.0151630205718629	FGA FGB FGG	3
R-HSA-3928665	EPH-ephrin mediated repulsion of cells	0.0165272918469235	EFNA1 EPHA2	2

## Sheet: Reactome_0vs48
ID	Description	pvalue	geneID	Count
R-HSA-71291	Metabolism of amino acids and derivatives	3.33431026313159e-14	ARG1 HAL ALDH6A1 MAT1A AGXT TST ACADSB CTH AGXT2 PYCR1 KYNU AMDHD1 ASL RIDA ALDH7A1 KYAT1 FTCD GATM CBSL PDHB SLC25A15 KYAT3 PSME2 PSMD10 RPL12 GCAT CPS1 AMT GRHPR CDO1 ECHS1 DARS1 DDC NAGS DHTKD1 RPLP1 PSMC2 PSMC1 ALDH4A1 AUH RPL37 RPS10 RPL17 GLUL PSMC4 RPL36AL RPL35 RPL5 PSME1 ARG2 RPL21 AASS GOT2 RPL28 RPS21 RPS26 OGDH RPS23 RPL24 HIBADH DLAT UBA52 HIBCH LARS1 GPT2 PSME3 SARS1 RPL13 RPS19 PHY…	92
R-HSA-8978868	Fatty acid metabolism	2.82144347573912e-13	ACSM3 PHYH HSD17B8 MMUT PECR ACSL4 PCCA ACAD10 FASN PTGR1 SLC27A2 EPHX2 ACSF2 PTGR2 CRAT HSD17B12 ACOX2 CYP2J2 CPT2 ECHS1 SLC25A1 MORC2 EHHADH SLC25A20 ACADS ACOT13 CBR4 ACSL5 ACAD11 CBR1 PON3 ACSL1 PCCB HPGD HADHB ACBD6 MMAA DECR1 ACADVL PON1 ACOT9 SCD HADHA ACOT1 ACACA LTA4H PRKAB2 SCP2 ECI1 HACL1 PON2 ECI2 ACSF3 FADS2 NUDT19	55
R-HSA-77289	Mitochondrial Fatty Acid Beta-Oxidation	1.38440626138099e-09	ACSM3 MMUT PCCA ACAD10 ACSF2 ECHS1 ACADS ACOT13 ACAD11 PCCB HADHB ACBD6 MMAA DECR1 ACADVL ACOT9 HADHA ACOT1 ECI1	19
R-HSA-156827	L13a-mediated translational silencing of Ceruloplasmin expression	5.53232222498654e-08	RPL12 RPLP1 EIF3A PABPC1 RPL37 RPS10 RPL17 EIF3G RPL36AL EIF4G1 RPL35 RPL5 RPL21 RPL28 RPS21 RPS26 RPS23 RPL24 UBA52 RPL13 RPS19 EIF3J RPL30 RPS3A RPS5 RPL26 EIF4H EIF3C EIF4B RPS15 EIF1AX RPL11 RPL22	33
R-HSA-72706	GTP hydrolysis and joining of the 60S ribosomal subunit	2.4265173699791e-07	RPL12 RPLP1 EIF3A RPL37 RPS10 RPL17 EIF3G RPL36AL EIF4G1 RPL35 RPL5 RPL21 RPL28 RPS21 RPS26 RPS23 RPL24 UBA52 RPL13 RPS19 EIF3J RPL30 RPS3A RPS5 RPL26 EIF4H EIF3C EIF4B RPS15 EIF1AX RPL11 RPL22	32
R-HSA-72613	Eukaryotic Translation Initiation	3.3997927556671e-07	RPL12 RPLP1 EIF3A PABPC1 RPL37 RPS10 RPL17 EIF3G RPL36AL EIF4G1 RPL35 RPL5 RPL21 RPL28 RPS21 RPS26 RPS23 RPL24 UBA52 RPL13 RPS19 EIF3J RPL30 RPS3A RPS5 RPL26 EIF4H EIF3C EIF4B RPS15 EIF1AX RPL11 RPL22	33
R-HSA-72737	Cap-dependent Translation Initiation	3.3997927556671e-07	RPL12 RPLP1 EIF3A PABPC1 RPL37 RPS10 RPL17 EIF3G RPL36AL EIF4G1 RPL35 RPL5 RPL21 RPL28 RPS21 RPS26 RPS23 RPL24 UBA52 RPL13 RPS19 EIF3J RPL30 RPS3A RPS5 RPL26 EIF4H EIF3C EIF4B RPS15 EIF1AX RPL11 RPL22	33
R-HSA-72312	rRNA processing	5.68675256872727e-07	DDX21 ELAC2 MRM1 RPL12 RPLP1 RRP9 DHX37 RPL37 ISG20L2 BOP1 RPS10 RPL17 RRP1 RPL36AL NOB1 RPL35 RPL5 RPL21 RPL28 RPS21 RPS26 BUD23 RPS23 RPL24 EBNA1BP2 UBA52 NOP2 RPL13 RPS19 WDR43 MPHOSPH10 MRM3 RPL30 RPS3A RPS5 RPL26 RPP25 NOP14 DDX52 WDR46 RPS15 UTP14A RPL11 RPL22 TSR1 RBM28 MRM2	47
R-HSA-1655829	Regulation of cholesterol biosynthesis by SREBP (SREBF)	6.76983318341316e-07	LSS FDPS FASN SEC23A MVD MBTPS2 FDFT1 SEC24D MTF1 SMARCD3 GGPS1 MBTPS1 PMVK SQLE SCD SC5D ACACA IDI1 SAR1B HELZ2	20
R-HSA-72689	Formation of a pool of free 40S subunits	7.87695918865378e-07	RPL12 RPLP1 EIF3A RPL37 RPS10 RPL17 EIF3G RPL36AL RPL35 RPL5 RPL21 RPL28 RPS21 RPS26 RPS23 RPL24 UBA52 RPL13 RPS19 EIF3J RPL30 RPS3A RPS5 RPL26 EIF3C RPS15 EIF1AX RPL11 RPL22	29
R-HSA-1799339	SRP-dependent cotranslational protein targeting to membrane	8.02624931200267e-07	SPCS1 RPL12 RPLP1 RPL37 RPS10 RPL17 SRPRA RPL36AL SSR1 RPL35 RPL5 RPL21 RPL28 RPS21 RPS26 RPS23 RPL24 UBA52 RPL13 RPS19 RPL30 RPS3A RPS5 RPL26 DDOST SRP19 SEC61A1 RPS15 RPL11 RPL22 SSR4	31
R-HSA-2408522	Selenoamino acid metabolism	8.81218725284908e-07	MAT1A CTH CBSL RPL12 DARS1 RPLP1 RPL37 RPS10 RPL17 RPL36AL RPL35 RPL5 RPL21 RPL28 RPS21 RPS26 RPS23 RPL24 UBA52 LARS1 SARS1 RPL13 RPS19 RPL30 RPS3A RPS5 RPL26 SCLY RPS15 RPL11 RPL22 EEFSEC	32
R-HSA-70263	Gluconeogenesis	9.54520989730788e-07	ALDOC PCK2 PGK1 TPI1 GPI SLC25A1 PC GAPDH PGK2 GOT2 SLC25A13 SLC25A11 ENO3 ENO1 SLC25A10	15
R-HSA-9033241	Peroxisomal protein import	1.86656292495823e-06	AGXT HMGCL PHYH ECH1 GSTK1 PECR SLC27A2 EPHX2 CRAT ACOX2 EHHADH CAT UBA52 GNPAT SCP2 PIPOX HACL1 ECI2 MPV17 NUDT19 PEX26	21
R-HSA-8957322	Metabolism of steroids	1.91070399711683e-06	GC AKR1C1 LSS HSD17B7 FDPS TSPO FASN LGMN SLC27A2 SLCO1B3 SEC23A HSD17B12 ACOX2 MVD MBTPS2 FDFT1 AKR1C2 SEC24D MTF1 FDX1 SMARCD3 AKR1B1 NSDHL GGPS1 MBTPS1 OSBP PMVK SQLE SCD HSD11B2 SC5D ACACA MSMO1 SCP2 IDI1 SAR1B HELZ2	37
R-HSA-76005	Response to elevated platelet cytosolic Ca2+	2.13826165967501e-06	SERPINE1 TF SERPING1 FGA FGB FGG APOH TOR4A F5 MAGED2 PROS1 FLNA A1BG THBS1 CALM1 PLG PCYOX1L TAGLN2 SERPINF2 PECAM1 SERPINA3 SCCPDH A2M CD9 APOA1 PRKCA HABP4 CFL1 STXBP2 FAM3C ABCC4 FN1 VCL PHACTR2	34
R-HSA-114608	Platelet degranulation	2.47719739959088e-06	SERPINE1 TF SERPING1 FGA FGB FGG APOH TOR4A F5 MAGED2 PROS1 FLNA A1BG THBS1 CALM1 PLG PCYOX1L TAGLN2 SERPINF2 PECAM1 SERPINA3 SCCPDH A2M CD9 APOA1 HABP4 CFL1 STXBP2 FAM3C ABCC4 FN1 VCL PHACTR2	33
R-HSA-6791226	Major pathway of rRNA processing in the nucleolus and cytosol	2.90634307458602e-06	DDX21 RPL12 RPLP1 RRP9 DHX37 RPL37 ISG20L2 BOP1 RPS10 RPL17 RRP1 RPL36AL NOB1 RPL35 RPL5 RPL21 RPL28 RPS21 RPS26 BUD23 RPS23 RPL24 EBNA1BP2 UBA52 RPL13 RPS19 WDR43 MPHOSPH10 RPL30 RPS3A RPS5 RPL26 RPP25 NOP14 DDX52 WDR46 RPS15 UTP14A RPL11 RPL22 TSR1 RBM28	42
R-HSA-191273	Cholesterol biosynthesis	3.99879265966614e-06	LSS HSD17B7 FDPS MVD FDFT1 NSDHL GGPS1 PMVK SQLE SC5D MSMO1 IDI1	12
R-HSA-927802	Nonsense-Mediated Decay (NMD)	4.57767919358722e-06	RPL12 RPLP1 PABPC1 RPL37 RPS10 SMG8 RPL17 RPL36AL EIF4G1 RPL35 RPL5 RPL21 RPL28 RPS21 RPS26 RPS23 RPL24 SMG7 UBA52 RPL13 CASC3 RPS19 RPL30 RPS3A RPS5 RPL26 SMG9 RPS15 RPL11 RPL22	30
R-HSA-975957	Nonsense Mediated Decay (NMD) enhanced by the Exon Junction Complex (EJC)	4.57767919358722e-06	RPL12 RPLP1 PABPC1 RPL37 RPS10 SMG8 RPL17 RPL36AL EIF4G1 RPL35 RPL5 RPL21 RPL28 RPS21 RPS26 RPS23 RPL24 SMG7 UBA52 RPL13 CASC3 RPS19 RPL30 RPS3A RPS5 RPL26 SMG9 RPS15 RPL11 RPL22	30
R-HSA-8868773	rRNA processing in the nucleus and cytosol	4.98969880908597e-06	DDX21 RPL12 RPLP1 RRP9 DHX37 RPL37 ISG20L2 BOP1 RPS10 RPL17 RRP1 RPL36AL NOB1 RPL35 RPL5 RPL21 RPL28 RPS21 RPS26 BUD23 RPS23 RPL24 EBNA1BP2 UBA52 NOP2 RPL13 RPS19 WDR43 MPHOSPH10 RPL30 RPS3A RPS5 RPL26 RPP25 NOP14 DDX52 WDR46 RPS15 UTP14A RPL11 RPL22 TSR1 RBM28	43
R-HSA-2408557	Selenocysteine synthesis	4.99694425978342e-06	RPL12 RPLP1 RPL37 RPS10 RPL17 RPL36AL RPL35 RPL5 RPL21 RPL28 RPS21 RPS26 RPS23 RPL24 UBA52 SARS1 RPL13 RPS19 RPL30 RPS3A RPS5 RPL26 RPS15 RPL11 RPL22 EEFSEC	26
R-HSA-9609507	Protein localization	5.03566677643794e-06	AGXT COA4 HMGCL CYB5A PHYH ECH1 GSTK1 PECR SLC27A2 EPHX2 CRAT ACOX2 PXMP4 EHHADH CAT COA6 TIMM17A HMOX1 VDAC1 UBA52 GNPAT SLC25A13 PMPCA TOMM22 IDH3G SAMM50 PEX16 SCP2 PIPOX HACL1 FIS1 SLC25A4 ECI2 MPV17 BAG6 PMPCB NUDT19 PEX26	38
R-HSA-140875	Common Pathway of Fibrin Clot Formation	6.18089683010832e-06	SERPINC1 PROC SERPIND1 FGA FGB FGG F5 PROS1 F2 F10 SERPINE2	11
R-HSA-192823	Viral mRNA Translation	6.89656870447975e-06	RPL12 GRSF1 RPLP1 RPL37 RPS10 RPL17 RPL36AL RPL35 RPL5 RPL21 RPL28 RPS21 RPS26 RPS23 RPL24 UBA52 RPL13 RPS19 RPL30 RPS3A RPS5 RPL26 RPS15 RPL11 RPL22	25
R-HSA-975956	Nonsense Mediated Decay (NMD) independent of the Exon Junction Complex (EJC)	7.64974357451594e-06	RPL12 RPLP1 PABPC1 RPL37 RPS10 RPL17 RPL36AL EIF4G1 RPL35 RPL5 RPL21 RPL28 RPS21 RPS26 RPS23 RPL24 UBA52 RPL13 RPS19 RPL30 RPS3A RPS5 RPL26 RPS15 RPL11 RPL22	26
R-HSA-70326	Glucose metabolism	1.05935990496148e-05	ALDOC PFKFB4 PCK2 PGK1 TPI1 PFKL GPI PKLR SLC25A1 PFKFB3 NUP210 PPP2R1B PC GAPDH PGK2 GOT2 POM121 GNPDA2 SLC25A13 NUP50 PFKFB2 SLC25A11 ENO3 ENO1 SLC25A10	25
R-HSA-168255	Influenza Infection	1.12979878774979e-05	KPNA2 HSPA1A RPL12 POLR2F ISG15 GRSF1 KPNA4 RPLP1 RPL37 RPS10 NUP210 RPL17 RPL36AL RPL35 RPL5 RPL21 RPL28 RPS21 RPS26 POLR2J RPS23 RPL24 UBA52 POM121 RPL13 RPS19 RPL30 NUP50 RPS3A RPS5 RPL26 KPNA1 CANX RPS15 RPL11 RPL22	36
R-HSA-71406	Pyruvate metabolism and Citric Acid (TCA) cycle	1.34596412861513e-05	PDK1 SLC16A3 IDH2 PDHB LDHA NNT PDK3 SUCLG2 BSG OGDH VDAC1 DLAT SDHB PDP1 SDHC FH IDH3G DLST	18
R-HSA-156842	Eukaryotic Translation Elongation	1.60088227092993e-05	RPL12 EEF1B2 RPLP1 RPL37 RPS10 RPL17 RPL36AL RPL35 RPL5 RPL21 RPL28 RPS21 RPS26 RPS23 RPL24 UBA52 RPL13 RPS19 RPL30 RPS3A RPS5 RPL26 RPS15 RPL11 RPL22	25
R-HSA-72764	Eukaryotic Translation Termination	1.60088227092993e-05	RPL12 RPLP1 APEH RPL37 RPS10 RPL17 RPL36AL RPL35 RPL5 RPL21 RPL28 RPS21 RPS26 RPS23 RPL24 UBA52 RPL13 RPS19 RPL30 RPS3A RPS5 RPL26 RPS15 RPL11 RPL22	25
R-HSA-72766	Translation	1.94450310817007e-05	SPCS1 DARS2 RPL12 EEF1B2 DARS1 RPLP1 EIF3A PABPC1 APEH RPL37 MTRF1L MRPL44 RPS10 RPL17 NARS2 EIF3G SRPRA RPL36AL SSR1 EIF4G1 RPL35 RPL5 RPL21 RPL28 RPS21 RPS26 RPS23 RPL24 UBA52 IARS2 LARS1 PARS2 SARS1 RPL13 RPS19 EIF3J MRPL55 MRPL53 RPL30 PPA2 RPS3A RPS5 RPL26 DDOST EIF4H SRP19 EIF3C GFM1 EIF4B SEC61A1 RPS15 EIF1AX RPL11 RPL22 AARS1 SSR4	56
R-HSA-2426168	Activation of gene expression by SREBF (SREBP)	2.16224686940285e-05	LSS FDPS FASN MVD FDFT1 MTF1 SMARCD3 GGPS1 PMVK SQLE SCD SC5D ACACA IDI1 HELZ2	15
R-HSA-156902	Peptide chain elongation	2.22280618558579e-05	RPL12 RPLP1 RPL37 RPS10 RPL17 RPL36AL RPL35 RPL5 RPL21 RPL28 RPS21 RPS26 RPS23 RPL24 UBA52 RPL13 RPS19 RPL30 RPS3A RPS5 RPL26 RPS15 RPL11 RPL22	24
R-HSA-162658	Golgi Cisternae Pericentriolar Stack Reorganization	3.45955002315433e-05	CCNB1 CCNB2 MAPK3 PLK1 CDK1 RAB2A USO1 RAB1A	8
R-HSA-389661	Glyoxylate metabolism and glycine degradation	5.77618338365644e-05	AGXT AGXT2 PDHB AMT GRHPR DHTKD1 ALDH4A1 GOT2 OGDH DLAT DLST BCKDHA	12
R-HSA-9010553	Regulation of expression of SLITs and ROBOs	9.03188976242231e-05	PSME2 PSMD10 RPL12 RPLP1 PSMC2 PSMC1 PABPC1 RPL37 RPS10 RPL17 PSMC4 RPL36AL EIF4G1 RPL35 RPL5 PSME1 RPL21 RPL28 RPS21 RPS26 RPS23 RPL24 UBA52 PSME3 RPL13 CASC3 RPS19 RPL30 RPS3A RPS5 RPL26 RPS15 RPL11 RPL22 LDB1 ELOB	36
R-HSA-376176	Signaling by ROBO receptors	9.78455213614319e-05	PSME2 PSMD10 RPL12 RPLP1 PSMC2 PSMC1 PABPC1 RPL37 ENAH RPS10 RPL17 PSMC4 RPL36AL EIF4G1 AKAP5 RPL35 RPL5 PSME1 RPL21 RPL28 RPS21 RPS26 RPS23 RPL24 UBA52 PSME3 PRKCA RPL13 CASC3 RPS19 RPL30 RPS3A RPS5 RPL26 SRC VASP RPS15 RPL11 RPL22 LDB1 ELOB NRP1 PPP3CB	43
R-HSA-72649	Translation initiation complex formation	0.000112127665610698	EIF3A PABPC1 RPS10 EIF3G EIF4G1 RPS21 RPS26 RPS23 RPS19 EIF3J RPS3A RPS5 EIF4H EIF3C EIF4B RPS15 EIF1AX	17
R-HSA-168273	Influenza Viral RNA Transcription and Replication	0.000123802876013713	RPL12 POLR2F GRSF1 RPLP1 RPL37 RPS10 NUP210 RPL17 RPL36AL RPL35 RPL5 RPL21 RPL28 RPS21 RPS26 POLR2J RPS23 RPL24 UBA52 POM121 RPL13 RPS19 RPL30 NUP50 RPS3A RPS5 RPL26 RPS15 RPL11 RPL22	30
R-HSA-72662	Activation of the mRNA upon binding of the cap-binding complex and eIFs, and subsequent binding to 43S	0.000141573035966315	EIF3A PABPC1 RPS10 EIF3G EIF4G1 RPS21 RPS26 RPS23 RPS19 EIF3J RPS3A RPS5 EIF4H EIF3C EIF4B RPS15 EIF1AX	17
R-HSA-140877	Formation of Fibrin Clot (Clotting Cascade)	0.000171381965765812	SERPINC1 PROC SERPING1 SERPIND1 FGA FGB FGG F5 PROS1 F2 F10 SERPINE2 A2M	13
R-HSA-69273	Cyclin A/B1/B2 associated events during G2/M transition	0.000174932158174833	CCNB1 CCNA2 CCNH CCNB2 PPP2R1B MNAT1 PLK1 CDC25A CDK1 PKMYT1	10
R-HSA-196854	Metabolism of vitamins and cofactors	0.000181185769660151	ALDH1L1 AKR1C1 CYB5A GPC3 MMUT SLC2A1 RBP2 GCHFR PCCA CYB5R3 NT5E FASN CALM1 COQ5 APOC3 COQ9 SLC19A3 SLC19A1 NUDT12 ENPP3 PARP14 NADK2 MMACHC PARP9 PC PCCB RBP1 APOA1 MMAA RDH11 AASDHPPT ACACA SPR TTR NAMPT NMNAT1 CD38 PDSS2	38
R-HSA-9633012	Response of EIF2AK4 (GCN2) to amino acid deficiency	0.000196675649771292	RPL12 RPLP1 RPL37 RPS10 RPL17 RPL36AL RPL35 RPL5 RPL21 RPL28 RPS21 RPS26 RPS23 RPL24 UBA52 RPL13 RPS19 RPL30 RPS3A RPS5 RPL26 RPS15 RPL11 RPL22	24
R-HSA-70895	Branched-chain amino acid catabolism	0.000198693103482979	ALDH6A1 ACADSB ECHS1 AUH HIBADH HIBCH IVD BCKDHA SLC25A44	9
R-HSA-71387	Metabolism of carbohydrates	0.00020870704177961	ALDOC PFKFB4 PCK2 GPC3 SLC2A1 PYGL PGK1 RPE TPI1 PFKL AKR1A1 CRYL1 GPI CALM1 GUSB PKLR RBKS B4GALT3 PGM1 CHST3 SLC25A1 PFKFB3 GYG1 GALK1 PGLS NUP210 CHPF AGL GLYCTK GYS1 PHKA2 PPP2R1B PC GAPDH AKR1B1 PGK2 GOT2 GBE1 DCXR UBA52 POM121 GNPDA2 SLC25A13 PHKB NUP50 PFKFB2 SLC25A11 ARSB ENO3 HEXA ENO1 SORD SLC25A10	53
R-HSA-70635	Urea cycle	0.000250494331029471	ARG1 ASL SLC25A15 CPS1 NAGS ARG2	6
R-HSA-71403	Citric acid cycle (TCA cycle)	0.00030358103204318	IDH2 NNT SUCLG2 OGDH SDHB SDHC FH IDH3G DLST	9
R-HSA-69620	Cell Cycle Checkpoints	0.000353580992627131	CDC6 SGO2 KIF2C BUB1B TP53 EXO1 CDC20 MCM10 KIF18A CHEK1 CCNB1 CCNA2 DYNLL2 BUB1 KAT5 PSME2 PSMD10 CENPF CENPE PSMC2 PSMC1 BRCC3 ANAPC1 ATM RPA3 PPP2R5A PSMC4 CCNB2 BLM UBE2S PSME1 PPP2R1B INCENP AURKB PLK1 CHEK2 CDC25A CDK1 UBA52 PSME3 RMI1 TOPBP1 KNL1 NDEL1 SFN PKMYT1 DYNC1LI2 YWHAG AHCTF1 NUDC NSD2 UBE2E1	52
R-HSA-72702	Ribosomal scanning and start codon recognition	0.000381577758068289	EIF3A RPS10 EIF3G EIF4G1 RPS21 RPS26 RPS23 RPS19 EIF3J RPS3A RPS5 EIF4H EIF3C EIF4B RPS15 EIF1AX	16
R-HSA-75105	Fatty acyl-CoA biosynthesis	0.000404871655698691	HSD17B8 ACSL4 FASN HSD17B12 SLC25A1 MORC2 CBR4 ACSL5 ACSL1 SCD ACACA ACSF3	12
R-HSA-140837	Intrinsic Pathway of Fibrin Clot Formation	0.0004503464044821	SERPINC1 PROC SERPING1 SERPIND1 PROS1 F2 F10 SERPINE2 A2M	9
R-HSA-77286	mitochondrial fatty acid beta-oxidation of saturated fatty acids	0.00049972483730043	ACSM3 ECHS1 ACADS HADHB ACADVL HADHA	6
R-HSA-70171	Glycolysis	0.000523925818966584	ALDOC PFKFB4 PGK1 TPI1 PFKL GPI PKLR PFKFB3 NUP210 PPP2R1B GAPDH PGK2 POM121 GNPDA2 NUP50 PFKFB2 ENO3 ENO1	18
R-HSA-76002	Platelet activation, signaling and aggregation	0.000527522425528866	SERPINE1 TF SERPING1 FGA FGB FGG APOH PIK3R3 TOR4A F5 MAGED2 PROS1 BCAR1 FLNA A1BG THBS1 CALM1 F2 PLG PCYOX1L TAGLN2 SERPINF2 PECAM1 SERPINA3 SCCPDH PLCG2 A2M MAPK3 CD9 RHOB APOA1 PIK3R2 ARRB2 PRKCD PRKCA HABP4 CFL1 SRC GNAI1 STXBP2 FAM3C ABCC4 FN1 VCL RHOG PHACTR2 ITPR2	47
R-HSA-8957275	Post-translational protein phosphorylation	0.000568740316784097	SERPINC1 TF PROC SERPIND1 C3 FGA FGG PCSK9 F5 GPC3 TGOLN2 LTBP1 CCN1 MXRA8 LAMB2 PRSS23 IGFBP4 APOA1 MBTPS1 RCN1 CDH2 AFP FN1 MGAT4A	24
R-HSA-390918	Peroxisomal lipid metabolism	0.000710082050867811	PHYH PECR SLC27A2 CRAT ACOX2 EHHADH SCP2 HACL1 ECI2 NUDT19	10
R-HSA-8982491	Glycogen metabolism	0.000710082050867811	PYGL CALM1 PGM1 GYG1 AGL GYS1 PHKA2 GBE1 UBA52 PHKB	10
R-HSA-71064	Lysine catabolism	0.000906510236386143	ALDH7A1 AASS OGDH PHYKPL DLST PIPOX	6
R-HSA-381426	Regulation of Insulin-like Growth Factor (IGF) transport and uptake by Insulin-like Growth Factor Binding Proteins (IGFBPs)	0.000988539089388469	SERPINC1 TF PROC SERPIND1 C3 FGA FGG PCSK9 F5 GPC3 TGOLN2 LTBP1 CCN1 F2 MXRA8 PLG LAMB2 PRSS23 IGFBP4 APOA1 MBTPS1 RCN1 CDH2 AFP FN1 MGAT4A	26
R-HSA-176814	Activation of APC/C and APC/C	0.0315680188437175	BUB1B CDC20 CCNB1 CCNA2 PSME2 PSMD10 PSMC2 PSMC1 ANAPC1 PTTG1 PSMC4 UBE2S PSME1 PLK1 CDK1 UBA52 PSME3 UBE2E1	18
R-HSA-75035	Chk1/Chk2(Cds1) mediated inactivation of Cyclin B	0.0325989745147455	CHEK1 CCNB1 CHEK2 CDK1 SFN YWHAG	6
R-HSA-9711097	Cellular response to starvation	0.00160206259310406	NPRL3 FLCN RPL12 RPLP1 RPL37 ATP6V0D1 RPS10 RPL17 RPL36AL RPL35 RPL5 RPL21 RPL28 RPS21 RPS26 RPS23 RPL24 UBA52 ATP6V1G2 RPL13 RPS19 RPL30 NPRL2 RPS3A RPS5 RPL26 LAMTOR5 RPS15 RPL11 RPL22	30
R-HSA-68882	Mitotic Anaphase	0.00202416673261018	SGO2 KIF2C BUB1B CDC20 KIF18A CCNB1 TUBB3 DYNLL2 CDCA5 BUB1 PSME2 PSMD10 CENPF CENPE PSMC2 PSMC1 ANAPC1 SPAST PPP2R5A PTTG1 PSMC4 CCNB2 UBE2S PSME1 PPP2R1B INCENP SIRT2 AURKB PLK1 CDK1 UBA52 POM121 PSME3 ANKLE2 KNL1 NDEL1 HDAC8 DYNC1LI2 AHCTF1 NUDC UBE2E1	41
R-HSA-2555396	Mitotic Metaphase and Anaphase	0.00219456734923267	SGO2 KIF2C BUB1B CDC20 KIF18A CCNB1 TUBB3 DYNLL2 CDCA5 BUB1 PSME2 PSMD10 CENPF CENPE PSMC2 PSMC1 ANAPC1 SPAST PPP2R5A PTTG1 PSMC4 CCNB2 UBE2S PSME1 PPP2R1B INCENP SIRT2 AURKB PLK1 CDK1 UBA52 POM121 PSME3 ANKLE2 KNL1 NDEL1 HDAC8 DYNC1LI2 AHCTF1 NUDC UBE2E1	41
R-HSA-8949215	Mitochondrial calcium ion transport	0.00227756705535495	MICU1 VDAC1 PMPCA MICU2 AKAP1 SPG7 VDAC3 PMPCB	8
R-HSA-2500257	Resolution of Sister Chromatid Cohesion	0.00243785986548743	SGO2 KIF2C BUB1B CDC20 KIF18A CCNB1 TUBB3 DYNLL2 CDCA5 BUB1 CENPF CENPE PPP2R5A CCNB2 PPP2R1B INCENP AURKB PLK1 CDK1 KNL1 NDEL1 HDAC8 DYNC1LI2 AHCTF1 NUDC	25
R-HSA-159782	Removal of aminoterminal propeptides from gamma-carboxylated proteins	0.00252014510434167	PROC PROS1 FURIN F2 F10	5
R-HSA-72695	Formation of the ternary complex, and subsequently, the 43S complex	0.00286534967884896	EIF3A RPS10 EIF3G RPS21 RPS26 RPS23 RPS19 EIF3J RPS3A RPS5 EIF3C RPS15 EIF1AX	13
R-HSA-174143	APC/C-mediated degradation of cell cycle proteins	0.00290861527964486	BUB1B CDC20 CCNB1 CCNA2 PSME2 PSMD10 PSMC2 PSMC1 ANAPC1 PTTG1 PSMC4 UBE2S PSME1 AURKB PLK1 CDK1 UBA52 PSME3 UBE2E1	19
R-HSA-453276	Regulation of mitotic cell cycle	0.00290861527964486	BUB1B CDC20 CCNB1 CCNA2 PSME2 PSMD10 PSMC2 PSMC1 ANAPC1 PTTG1 PSMC4 UBE2S PSME1 AURKB PLK1 CDK1 UBA52 PSME3 UBE2E1	19
R-HSA-5607764	CLEC7A (Dectin-1) signaling	0.00292425427338025	CALM1 CDC34 PSME2 PSMD10 IKBKB PSMC2 PSMC1 TAB2 AHCYL1 PSMC4 IKBKG PLCG2 PSME1 BCL10 UBA52 PRKCD PSME3 SRC ITPR2 PPP3CA PPP3CB	21
R-HSA-2467813	Separation of Sister Chromatids	0.00314049387909866	SGO2 KIF2C BUB1B CDC20 KIF18A TUBB3 DYNLL2 CDCA5 BUB1 PSME2 PSMD10 CENPF CENPE PSMC2 PSMC1 ANAPC1 PPP2R5A PTTG1 PSMC4 UBE2S PSME1 PPP2R1B INCENP AURKB PLK1 UBA52 PSME3 KNL1 NDEL1 HDAC8 DYNC1LI2 AHCTF1 NUDC UBE2E1	34
R-HSA-176409	Cdc20 mediated degradation of mitotic proteins	0.0576767727138247	BUB1B CDC20 CCNB1 CCNA2 PSME2 PSMD10 PSMC2 PSMC1 ANAPC1 PTTG1 PSMC4 UBE2S PSME1 CDK1 UBA52 PSME3 UBE2E1	17
R-HSA-372708	p130Cas linkage to MAPK signaling for integrins	0.00366917710747424	FGA FGB FGG BCAR1 SRC FN1	6
R-HSA-196849	Metabolism of water-soluble vitamins and cofactors	0.00369232526317356	ALDH1L1 CYB5A MMUT SLC2A1 PCCA CYB5R3 NT5E FASN SLC19A3 SLC19A1 NUDT12 ENPP3 PARP14 NADK2 MMACHC PARP9 PC PCCB MMAA AASDHPPT ACACA NAMPT NMNAT1 CD38	24
R-HSA-2132295	MHC class II antigen presentation	0.00369232526317356	KIF2C KIF18A TUBB3 LGMN DYNLL2 ACTR1B SEC23A CTSB KIF11 CENPE SEC24D KIF23 RACGAP1 AP1M1 AP1S1 KLC2 KIF15 DNM3 CANX DYNC1LI2 SAR1B AP2A2 CTSC KLC4	24
R-HSA-6798695	Neutrophil degranulation	0.00374428221026449	ARG1 C3 ALDOC C6orf120 METTL7A CSTB CD59 PYGL CYB5R3 HP HLA-A LYZ A1BG PFKL CNN2 GPI HSPA1A SLC27A2 GUSB HSPA8 ACTR1B CTSB PGM1 COMMD3 PECAM1 GYG1 LTF PSMC2 ANPEP APEH CAT IQGAP2 SERPINA3 MIF AGPAT2 SERPINB6 DGAT1 AGL KCMF1 CPNE1 SERPINB1 GGH PRDX4 AP1M1 CTSZ RAB37 PRKCD PLEKHO2 CD47 DDX3X CCT2 RAB6A DNAJC13 FUCA1 DDOST MOSPD2 DYNLT1 NIT2 LTA4H YPEL5 VCL TTR ARSB RHOG COPB1 TMC6 CYSTM1 GRN AP2A2 …	72
R-HSA-983189	Kinesins	0.00409033968200067	KIF2C KIFC1 KIF18A TUBB3 KIF20B KIF11 CENPE KIF18B KIF23 RACGAP1 KIF21A KLC2 KIF15 KLC4	14
R-HSA-159854	Gamma-carboxylation, transport, and amino-terminal cleavage of proteins	0.00420382866020937	PROC PROS1 FURIN F2 F10	5
R-HSA-9664873	Pexophagy	0.00420382866020937	SQSTM1 MAP1LC3B ATM UBA52 NBR1	5
R-HSA-8852135	Protein ubiquitination	0.0048896996831817	SELENOS HLA-A UCHL3 CDC34 RAD18 UBE2L3 UBE2S PAF1 LEO1 BCL10 UBA52 RNF20 CTR9 RNF40 UBE2E1 WDR61 UBE2E3	17
R-HSA-70268	Pyruvate metabolism	0.00493600584164322	PDK1 SLC16A3 PDHB LDHA PDK3 BSG VDAC1 DLAT PDP1	9
R-HSA-156711	Polo-like kinase mediated events	0.00532998816759107	CCNB1 CENPF CCNB2 PLK1 CDC25A PKMYT1	6
R-HSA-69618	Mitotic Spindle Checkpoint	0.00544655329810353	SGO2 KIF2C BUB1B CDC20 KIF18A DYNLL2 BUB1 CENPF CENPE ANAPC1 PPP2R5A UBE2S PPP2R1B INCENP AURKB PLK1 KNL1 NDEL1 DYNC1LI2 AHCTF1 NUDC UBE2E1	22
R-HSA-112382	Formation of RNA Pol II elongation complex	0.00562178671190474	POLR2F SUPT6H CCNH ELL MNAT1 PAF1 POLR2J LEO1 AFF4 SUPT5H CTR9 GTF2H4 ELOB WDR61	14
R-HSA-75955	RNA Polymerase II Transcription Elongation	0.00562178671190474	POLR2F SUPT6H CCNH ELL MNAT1 PAF1 POLR2J LEO1 AFF4 SUPT5H CTR9 GTF2H4 ELOB WDR61	14
R-HSA-3700989	Transcriptional Regulation by TP53	0.00622826881008627	BNIP3L TPX2 PRDX5 NDRG1 TP53 EXO1 PRELID1 CHEK1 CCNB1 CCNA2 GPI COX2 KAT5 PRDX2 POLR2F MLH1 TAF7 MOV10 DAXX TNRC6A ATM CCNH RPA3 BLM ELL ING5 PPP2R1B MNAT1 AURKB POLR2J CHEK2 MTA2 CDK1 TAF15 UBA52 GATAD2A CDK12 EHMT1 MEAF6 RMI1 BRD1 CNOT9 SUPT5H TOPBP1 LAMTOR5 COX1 SFN PRKAB2 TP53I3 GTF2H4 TFDP1 YWHAG TNRC6B JUN ELOB ARID3A	56
R-HSA-446203	Asparagine N-linked glycosylation	0.00634258905785019	ASGR1 MPI DPM3 DAD1 F5 CD59 TUBB3 DYNLL2 SEC23A B4GALT3 ANK3 MVD PSMC1 COG6 GANAB STT3A MARCHF6 SEC24D GFPT1 GOSR1 TMED10 CTSZ PPP6R1 UBA52 ALG9 BET1 MOGS SEC22A ASGR2 DPM1 TRAPPC6B UBXN1 FUCA1 DDOST UGGT1 CANX USO1 MGAT1 DYNC1LI2 ALG10 ALG6 ALG12 MGAT4A COPB2 COPB1 SAR1B RAB1A CTSC	48
R-HSA-176408	Regulation of APC/C activators between G1/S and early anaphase	0.00636625960444299	BUB1B CDC20 CCNB1 CCNA2 PSME2 PSMD10 PSMC2 PSMC1 ANAPC1 PSMC4 UBE2S PSME1 PLK1 CDK1 UBA52 PSME3 UBE2E1	17
R-HSA-1428517	The citric acid (TCA) cycle and respiratory electron transport	0.00646711567942357	PDK1 SLC16A3 ETFDH IDH2 COX2 PDHB NDUFS1 LDHA NNT PDK3 SUCLG2 BSG NDUFA5 NDUFB6 OGDH ATP5PO VDAC1 DLAT ATP5F1D SDHB NDUFV1 PDP1 TRAP1 SDHC FH IDH3G COX1 DLST NDUFA8 NDUFS8 ATP5F1E	31
R-HSA-9694635	Translation of structural proteins	0.00688977231438444	DAD1 GANAB STT3A PARP14 PARP9 UBA52 MOGS DDOST CANX MGAT1 MGAT4A	11
R-HSA-189445	Metabolism of porphyrins	0.00691792026855466	FABP1 GSTA1 PPOX SLCO1B3 UROS CPOX HMOX1 FECH	8
R-HSA-9635486	Infection with Mycobacterium tuberculosis	0.00691792026855466	PGK1 LTF MAPK3 TRIM27 UBA52 KPNA1 SFPQ ENO1	8

## Sheet: Reactome_0vs72
ID	Description	pvalue	geneID	Count
R-HSA-71291	Metabolism of amino acids and derivatives	8.86235364126426e-20	ARG1 HAL ALDH6A1 MAT1A AGXT TST ACADSB CTH AGXT2 PYCR1 KYNU AMDHD1 ASL RIDA ALDH7A1 KYAT1 FTCD GATM CBSL PDHB SLC25A15 KYAT3 PSME2 PSMD10 RPL12 GCAT CPS1 AMT GRHPR CDO1 ECHS1 DARS1 DDC NAGS DHTKD1 RPLP1 PSMC2 PSMC1 ALDH4A1 AUH RPL37 RPS10 RPL17 GLUL PSMC4 RPL36AL RPL35 RPL5 PSME1 ARG2 RPL21 AASS GOT2 RPL28 RPS21 RPS26 OGDH RPS23 RPL24 HIBADH DLAT UBA52 HIBCH LARS1 GPT2 PSME3 SARS1 RPL13 RPS19 PHY…	133
R-HSA-72766	Translation	1.63532143146166e-11	SPCS1 DARS2 RPL12 EEF1B2 DARS1 RPLP1 EIF3A PABPC1 APEH RPL37 MTRF1L MRPL44 RPS10 RPL17 NARS2 EIF3G SRPRA RPL36AL SSR1 EIF4G1 RPL35 RPL5 RPL21 RPL28 RPS21 RPS26 RPS23 RPL24 UBA52 IARS2 LARS1 PARS2 SARS1 RPL13 RPS19 EIF3J MRPL55 MRPL53 RPL30 PPA2 RPS3A RPS5 RPL26 DDOST EIF4H SRP19 EIF3C GFM1 EIF4B SEC61A1 RPS15 EIF1AX RPL11 RPL22 AARS1 SSR4 VARS2 RPL31 MRPS17 RPL23 MRPL10 AIMP2 RPL37A LARS2 RPL14 R…	94
R-HSA-8978868	Fatty acid metabolism	5.58074635922698e-11	ACSM3 PHYH HSD17B8 MMUT PECR ACSL4 PCCA ACAD10 FASN PTGR1 SLC27A2 EPHX2 ACSF2 PTGR2 CRAT HSD17B12 ACOX2 CYP2J2 CPT2 ECHS1 SLC25A1 MORC2 EHHADH SLC25A20 ACADS ACOT13 CBR4 ACSL5 ACAD11 CBR1 PON3 ACSL1 PCCB HPGD HADHB ACBD6 MMAA DECR1 ACADVL PON1 ACOT9 SCD HADHA ACOT1 ACACA LTA4H PRKAB2 SCP2 ECI1 HACL1 PON2 ECI2 ACSF3 FADS2 NUDT19 MLYCD ACLY MCEE HSD17B4 HADH ELOVL1 HACD3 ACSL3 TECR ALDH3A2	65
R-HSA-156827	L13a-mediated translational silencing of Ceruloplasmin expression	1.00208932912579e-10	RPL12 RPLP1 EIF3A PABPC1 RPL37 RPS10 RPL17 EIF3G RPL36AL EIF4G1 RPL35 RPL5 RPL21 RPL28 RPS21 RPS26 RPS23 RPL24 UBA52 RPL13 RPS19 EIF3J RPL30 RPS3A RPS5 RPL26 EIF4H EIF3C EIF4B RPS15 EIF1AX RPL11 RPL22 RPL31 RPL23 RPL37A RPL14 RPL23A EIF4A2 RPS27A RPS28 RPL36A RPL29 RPS4X RPL19 RPL22L1 RPS6	47
R-HSA-72613	Eukaryotic Translation Initiation	1.32587602714329e-10	RPL12 RPLP1 EIF3A PABPC1 RPL37 RPS10 RPL17 EIF3G RPL36AL EIF4G1 RPL35 RPL5 RPL21 RPL28 RPS21 RPS26 RPS23 RPL24 UBA52 RPL13 RPS19 EIF3J RPL30 RPS3A RPS5 RPL26 EIF4H EIF3C EIF4B RPS15 EIF1AX RPL11 RPL22 RPL31 RPL23 RPL37A RPL14 RPL23A EIF4A2 RPS27A RPS28 RPL36A RPL29 RPS4X EIF2B1 EIF4EBP1 RPL19 RPL22L1 RPS6	49
R-HSA-72737	Cap-dependent Translation Initiation	1.32587602714329e-10	RPL12 RPLP1 EIF3A PABPC1 RPL37 RPS10 RPL17 EIF3G RPL36AL EIF4G1 RPL35 RPL5 RPL21 RPL28 RPS21 RPS26 RPS23 RPL24 UBA52 RPL13 RPS19 EIF3J RPL30 RPS3A RPS5 RPL26 EIF4H EIF3C EIF4B RPS15 EIF1AX RPL11 RPL22 RPL31 RPL23 RPL37A RPL14 RPL23A EIF4A2 RPS27A RPS28 RPL36A RPL29 RPS4X EIF2B1 EIF4EBP1 RPL19 RPL22L1 RPS6	49
R-HSA-1799339	SRP-dependent cotranslational protein targeting to membrane	1.45325091967888e-10	SPCS1 RPL12 RPLP1 RPL37 RPS10 RPL17 SRPRA RPL36AL SSR1 RPL35 RPL5 RPL21 RPL28 RPS21 RPS26 RPS23 RPL24 UBA52 RPL13 RPS19 RPL30 RPS3A RPS5 RPL26 DDOST SRP19 SEC61A1 RPS15 RPL11 RPL22 SSR4 RPL31 RPL23 RPL37A RPL14 RPL23A RPN2 SRP68 RPS27A RPS28 RPL36A RPL29 RPS4X SSR2 RPL19 RPL22L1 RPS6	47
R-HSA-2408522	Selenoamino acid metabolism	3.37732721662675e-10	MAT1A CTH CBSL RPL12 DARS1 RPLP1 RPL37 RPS10 RPL17 RPL36AL RPL35 RPL5 RPL21 RPL28 RPS21 RPS26 RPS23 RPL24 UBA52 LARS1 SARS1 RPL13 RPS19 RPL30 RPS3A RPS5 RPL26 SCLY RPS15 RPL11 RPL22 EEFSEC RPL31 RPL23 AIMP2 RPL37A RPL14 RPL23A RPS27A RPS28 RPL36A RARS1 RPL29 RPS4X SEPSECS RPL19 RPL22L1 RPS6	48
R-HSA-72706	GTP hydrolysis and joining of the 60S ribosomal subunit	5.38578905969136e-10	RPL12 RPLP1 EIF3A RPL37 RPS10 RPL17 EIF3G RPL36AL EIF4G1 RPL35 RPL5 RPL21 RPL28 RPS21 RPS26 RPS23 RPL24 UBA52 RPL13 RPS19 EIF3J RPL30 RPS3A RPS5 RPL26 EIF4H EIF3C EIF4B RPS15 EIF1AX RPL11 RPL22 RPL31 RPL23 RPL37A RPL14 RPL23A EIF4A2 RPS27A RPS28 RPL36A RPL29 RPS4X RPL19 RPL22L1 RPS6	46
R-HSA-2408557	Selenocysteine synthesis	1.41344931476143e-09	RPL12 RPLP1 RPL37 RPS10 RPL17 RPL36AL RPL35 RPL5 RPL21 RPL28 RPS21 RPS26 RPS23 RPL24 UBA52 SARS1 RPL13 RPS19 RPL30 RPS3A RPS5 RPL26 RPS15 RPL11 RPL22 EEFSEC RPL31 RPL23 RPL37A RPL14 RPL23A RPS27A RPS28 RPL36A RPL29 RPS4X SEPSECS RPL19 RPL22L1 RPS6	40
R-HSA-927802	Nonsense-Mediated Decay (NMD)	1.51359196579187e-09	RPL12 RPLP1 PABPC1 RPL37 RPS10 SMG8 RPL17 RPL36AL EIF4G1 RPL35 RPL5 RPL21 RPL28 RPS21 RPS26 RPS23 RPL24 SMG7 UBA52 RPL13 CASC3 RPS19 RPL30 RPS3A RPS5 RPL26 SMG9 RPS15 RPL11 RPL22 RBM8A RPL31 UPF3B RPL23 RPL37A RPL14 RPL23A RPS27A RPS28 RPL36A RPL29 RPS4X SMG1 RPL19 RPL22L1 RPS6	46
R-HSA-975957	Nonsense Mediated Decay (NMD) enhanced by the Exon Junction Complex (EJC)	1.51359196579187e-09	RPL12 RPLP1 PABPC1 RPL37 RPS10 SMG8 RPL17 RPL36AL EIF4G1 RPL35 RPL5 RPL21 RPL28 RPS21 RPS26 RPS23 RPL24 SMG7 UBA52 RPL13 CASC3 RPS19 RPL30 RPS3A RPS5 RPL26 SMG9 RPS15 RPL11 RPL22 RBM8A RPL31 UPF3B RPL23 RPL37A RPL14 RPL23A RPS27A RPS28 RPL36A RPL29 RPS4X SMG1 RPL19 RPL22L1 RPS6	46
R-HSA-72689	Formation of a pool of free 40S subunits	1.92524057647903e-09	RPL12 RPLP1 EIF3A RPL37 RPS10 RPL17 EIF3G RPL36AL RPL35 RPL5 RPL21 RPL28 RPS21 RPS26 RPS23 RPL24 UBA52 RPL13 RPS19 EIF3J RPL30 RPS3A RPS5 RPL26 EIF3C RPS15 EIF1AX RPL11 RPL22 RPL31 RPL23 RPL37A RPL14 RPL23A RPS27A RPS28 RPL36A RPL29 RPS4X RPL19 RPL22L1 RPS6	42
R-HSA-192823	Viral mRNA Translation	4.66079769278882e-09	RPL12 GRSF1 RPLP1 RPL37 RPS10 RPL17 RPL36AL RPL35 RPL5 RPL21 RPL28 RPS21 RPS26 RPS23 RPL24 UBA52 RPL13 RPS19 RPL30 RPS3A RPS5 RPL26 RPS15 RPL11 RPL22 RPL31 RPL23 RPL37A RPL14 RPL23A RPS27A RPS28 RPL36A RPL29 RPS4X RPL19 RPL22L1 RPS6	38
R-HSA-156842	Eukaryotic Translation Elongation	5.44316602097812e-09	RPL12 EEF1B2 RPLP1 RPL37 RPS10 RPL17 RPL36AL RPL35 RPL5 RPL21 RPL28 RPS21 RPS26 RPS23 RPL24 UBA52 RPL13 RPS19 RPL30 RPS3A RPS5 RPL26 RPS15 RPL11 RPL22 RPL31 RPL23 RPL37A RPL14 RPL23A RPS27A RPS28 RPL36A EEF1D RPL29 RPS4X RPL19 RPL22L1 RPS6	39
R-HSA-72312	rRNA processing	6.51012059033784e-09	DDX21 ELAC2 MRM1 RPL12 RPLP1 RRP9 DHX37 RPL37 ISG20L2 BOP1 RPS10 RPL17 RRP1 RPL36AL NOB1 RPL35 RPL5 RPL21 RPL28 RPS21 RPS26 BUD23 RPS23 RPL24 EBNA1BP2 UBA52 NOP2 RPL13 RPS19 WDR43 MPHOSPH10 MRM3 RPL30 RPS3A RPS5 RPL26 RPP25 NOP14 DDX52 WDR46 RPS15 UTP14A RPL11 RPL22 TSR1 RBM28 MRM2 CSNK1E RPL31 RPL23 RPL37A RPL14 RPL23A PES1 RPS27A RPS28 RPL36A RPL29 RPS4X DCAF13 ERI1 RIOK2 RPL19 BYSL IMP3 RPL22L…	67
R-HSA-9010553	Regulation of expression of SLITs and ROBOs	6.72166733136143e-09	PSME2 PSMD10 RPL12 RPLP1 PSMC2 PSMC1 PABPC1 RPL37 RPS10 RPL17 PSMC4 RPL36AL EIF4G1 RPL35 RPL5 PSME1 RPL21 RPL28 RPS21 RPS26 RPS23 RPL24 UBA52 PSME3 RPL13 CASC3 RPS19 RPL30 RPS3A RPS5 RPL26 RPS15 RPL11 RPL22 LDB1 ELOB RBM8A RPL31 UPF3B RPL23 RPL37A RPL14 RPL23A PSMB5 PSMD4 RPS27A RPS28 PSMA5 RPL36A RPL29 RPS4X PSMD9 PSMD14 PSMA6 RPL19 PSMA4 RPL22L1 RPS6 RBX1	59
R-HSA-6791226	Major pathway of rRNA processing in the nucleolus and cytosol	7.92171811820601e-09	DDX21 RPL12 RPLP1 RRP9 DHX37 RPL37 ISG20L2 BOP1 RPS10 RPL17 RRP1 RPL36AL NOB1 RPL35 RPL5 RPL21 RPL28 RPS21 RPS26 BUD23 RPS23 RPL24 EBNA1BP2 UBA52 RPL13 RPS19 WDR43 MPHOSPH10 RPL30 RPS3A RPS5 RPL26 RPP25 NOP14 DDX52 WDR46 RPS15 UTP14A RPL11 RPL22 TSR1 RBM28 CSNK1E RPL31 RPL23 RPL37A RPL14 RPL23A PES1 RPS27A RPS28 RPL36A RPL29 RPS4X DCAF13 ERI1 RIOK2 RPL19 BYSL IMP3 RPL22L1 RPS6	62
R-HSA-975956	Nonsense Mediated Decay (NMD) independent of the Exon Junction Complex (EJC)	1.11913223029071e-08	RPL12 RPLP1 PABPC1 RPL37 RPS10 RPL17 RPL36AL EIF4G1 RPL35 RPL5 RPL21 RPL28 RPS21 RPS26 RPS23 RPL24 UBA52 RPL13 RPS19 RPL30 RPS3A RPS5 RPL26 RPS15 RPL11 RPL22 RPL31 RPL23 RPL37A RPL14 RPL23A RPS27A RPS28 RPL36A RPL29 RPS4X RPL19 RPL22L1 RPS6	39
R-HSA-191273	Cholesterol biosynthesis	1.39005357857975e-08	LSS HSD17B7 FDPS MVD FDFT1 NSDHL GGPS1 PMVK SQLE SC5D MSMO1 IDI1 EBP HMGCS1 HMGCR PLPP6 DHCR24	17
R-HSA-156902	Peptide chain elongation	1.77069928360492e-08	RPL12 RPLP1 RPL37 RPS10 RPL17 RPL36AL RPL35 RPL5 RPL21 RPL28 RPS21 RPS26 RPS23 RPL24 UBA52 RPL13 RPS19 RPL30 RPS3A RPS5 RPL26 RPS15 RPL11 RPL22 RPL31 RPL23 RPL37A RPL14 RPL23A RPS27A RPS28 RPL36A RPL29 RPS4X RPL19 RPL22L1 RPS6	37
R-HSA-72764	Eukaryotic Translation Termination	2.00714812686886e-08	RPL12 RPLP1 APEH RPL37 RPS10 RPL17 RPL36AL RPL35 RPL5 RPL21 RPL28 RPS21 RPS26 RPS23 RPL24 UBA52 RPL13 RPS19 RPL30 RPS3A RPS5 RPL26 RPS15 RPL11 RPL22 RPL31 RPL23 RPL37A RPL14 RPL23A RPS27A RPS28 RPL36A RPL29 RPS4X RPL19 RPL22L1 RPS6	38
R-HSA-376176	Signaling by ROBO receptors	2.12888251674699e-08	PSME2 PSMD10 RPL12 RPLP1 PSMC2 PSMC1 PABPC1 RPL37 ENAH RPS10 RPL17 PSMC4 RPL36AL EIF4G1 AKAP5 RPL35 RPL5 PSME1 RPL21 RPL28 RPS21 RPS26 RPS23 RPL24 UBA52 PSME3 PRKCA RPL13 CASC3 RPS19 RPL30 RPS3A RPS5 RPL26 SRC VASP RPS15 RPL11 RPL22 LDB1 ELOB NRP1 PPP3CB RBM8A RPL31 UPF3B RPL23 RPL37A RPL14 RPL23A PSMB5 PSMD4 ABL1 RPS27A RPS28 PSMA5 RPL36A RPL29 RPS4X SRGAP1 PSMD9 PSMD14 PSMA6 RPL19 PSMA4 PRKACA …	69
R-HSA-8868773	rRNA processing in the nucleus and cytosol	2.97875119927435e-08	DDX21 RPL12 RPLP1 RRP9 DHX37 RPL37 ISG20L2 BOP1 RPS10 RPL17 RRP1 RPL36AL NOB1 RPL35 RPL5 RPL21 RPL28 RPS21 RPS26 BUD23 RPS23 RPL24 EBNA1BP2 UBA52 NOP2 RPL13 RPS19 WDR43 MPHOSPH10 RPL30 RPS3A RPS5 RPL26 RPP25 NOP14 DDX52 WDR46 RPS15 UTP14A RPL11 RPL22 TSR1 RBM28 CSNK1E RPL31 RPL23 RPL37A RPL14 RPL23A PES1 RPS27A RPS28 RPL36A RPL29 RPS4X DCAF13 ERI1 RIOK2 RPL19 BYSL IMP3 RPL22L1 RPS6	63
R-HSA-77289	Mitochondrial Fatty Acid Beta-Oxidation	3.0513394592358e-08	ACSM3 MMUT PCCA ACAD10 ACSF2 ECHS1 ACADS ACOT13 ACAD11 PCCB HADHB ACBD6 MMAA DECR1 ACADVL ACOT9 HADHA ACOT1 ECI1 MCEE HADH	21
R-HSA-8957322	Metabolism of steroids	1.52992394162297e-07	GC AKR1C1 LSS HSD17B7 FDPS TSPO FASN LGMN SLC27A2 SLCO1B3 SEC23A HSD17B12 ACOX2 MVD MBTPS2 FDFT1 AKR1C2 SEC24D MTF1 FDX1 SMARCD3 AKR1B1 NSDHL GGPS1 MBTPS1 OSBP PMVK SQLE SCD HSD11B2 SC5D ACACA MSMO1 SCP2 IDI1 SAR1B HELZ2 CREBBP OSBPL6 EBP STARD3NL SEC24C CYP27A1 HSD17B4 OSBPL2 HMGCS1 HMGCR FDX2 HSD17B2 PLPP6 DHCR24	51
R-HSA-168255	Influenza Infection	1.86976767703056e-07	KPNA2 HSPA1A RPL12 POLR2F ISG15 GRSF1 KPNA4 RPLP1 RPL37 RPS10 NUP210 RPL17 RPL36AL RPL35 RPL5 RPL21 RPL28 RPS21 RPS26 POLR2J RPS23 RPL24 UBA52 POM121 RPL13 RPS19 RPL30 NUP50 RPS3A RPS5 RPL26 KPNA1 CANX RPS15 RPL11 RPL22 RPL31 RPL23 RPL37A RPL14 RPL23A RPS27A RPS28 RPL36A POLR2C RPL29 RPS4X GTF2F1 RPL19 POLR2E RPL22L1 RPS6	52
R-HSA-9633012	Response of EIF2AK4 (GCN2) to amino acid deficiency	2.65344225692567e-07	RPL12 RPLP1 RPL37 RPS10 RPL17 RPL36AL RPL35 RPL5 RPL21 RPL28 RPS21 RPS26 RPS23 RPL24 UBA52 RPL13 RPS19 RPL30 RPS3A RPS5 RPL26 RPS15 RPL11 RPL22 RPL31 RPL23 RPL37A RPL14 RPL23A CEBPG RPS27A RPS28 RPL36A RPL29 RPS4X RPL19 RPL22L1 RPS6	38
R-HSA-8982491	Glycogen metabolism	3.41138456003426e-07	PYGL CALM1 PGM1 GYG1 AGL GYS1 PHKA2 GBE1 UBA52 PHKB GYG2 PGM2 RPS27A GAA PGM2L1 UGP2 PHKG2	17
R-HSA-168273	Influenza Viral RNA Transcription and Replication	4.61454359650576e-07	RPL12 POLR2F GRSF1 RPLP1 RPL37 RPS10 NUP210 RPL17 RPL36AL RPL35 RPL5 RPL21 RPL28 RPS21 RPS26 POLR2J RPS23 RPL24 UBA52 POM121 RPL13 RPS19 RPL30 NUP50 RPS3A RPS5 RPL26 RPS15 RPL11 RPL22 RPL31 RPL23 RPL37A RPL14 RPL23A RPS27A RPS28 RPL36A POLR2C RPL29 RPS4X GTF2F1 RPL19 POLR2E RPL22L1 RPS6	46
R-HSA-1428517	The citric acid (TCA) cycle and respiratory electron transport	5.60793590734479e-07	PDK1 SLC16A3 ETFDH IDH2 COX2 PDHB NDUFS1 LDHA NNT PDK3 SUCLG2 BSG NDUFA5 NDUFB6 OGDH ATP5PO VDAC1 DLAT ATP5F1D SDHB NDUFV1 PDP1 TRAP1 SDHC FH IDH3G COX1 DLST NDUFA8 NDUFS8 ATP5F1E HAGH DLD ATP5ME ATP5MF D2HGDH NDUFV2 NDUFA10 ATP5F1B COX7B ATP6 NDUFA1 ATP5MG ND1 MPC1 SUCLA2 UQCRH PDP2 LRPPRC TIMMDC1 NDUFS2 ACAD9 NDUFA4 ND2 ETFB ATP5PD	56
R-HSA-69620	Cell Cycle Checkpoints	1.04184215932465e-06	CDC6 SGO2 KIF2C BUB1B TP53 EXO1 CDC20 MCM10 KIF18A CHEK1 CCNB1 CCNA2 DYNLL2 BUB1 KAT5 PSME2 PSMD10 CENPF CENPE PSMC2 PSMC1 BRCC3 ANAPC1 ATM RPA3 PPP2R5A PSMC4 CCNB2 BLM UBE2S PSME1 PPP2R1B INCENP AURKB PLK1 CHEK2 CDC25A CDK1 UBA52 PSME3 RMI1 TOPBP1 KNL1 NDEL1 SFN PKMYT1 DYNC1LI2 YWHAG AHCTF1 NUDC NSD2 UBE2E1 CENPU DYNC1H1 CDKN1B PAFAH1B1 PSMB5 PSMD4 RFC2 TAOK1 UBE2C NDE1 RPS27A PSMA5 RFC5 H4C9 MA…	81
R-HSA-1655829	Regulation of cholesterol biosynthesis by SREBP (SREBF)	2.00086636087814e-06	LSS FDPS FASN SEC23A MVD MBTPS2 FDFT1 SEC24D MTF1 SMARCD3 GGPS1 MBTPS1 PMVK SQLE SCD SC5D ACACA IDI1 SAR1B HELZ2 CREBBP SEC24C HMGCS1 HMGCR	24
R-HSA-71406	Pyruvate metabolism and Citric Acid (TCA) cycle	2.00086636087814e-06	PDK1 SLC16A3 IDH2 PDHB LDHA NNT PDK3 SUCLG2 BSG OGDH VDAC1 DLAT SDHB PDP1 SDHC FH IDH3G DLST HAGH DLD D2HGDH MPC1 SUCLA2 PDP2	24
R-HSA-114608	Platelet degranulation	2.1088028792694e-06	SERPINE1 TF SERPING1 FGA FGB FGG APOH TOR4A F5 MAGED2 PROS1 FLNA A1BG THBS1 CALM1 PLG PCYOX1L TAGLN2 SERPINF2 PECAM1 SERPINA3 SCCPDH A2M CD9 APOA1 HABP4 CFL1 STXBP2 FAM3C ABCC4 FN1 VCL PHACTR2 GTPBP2 NHLRC2 KNG1 CD63 CHID1 CD109 APP VTI1B QSOX1 CYB5R1	43
R-HSA-76005	Response to elevated platelet cytosolic Ca2+	2.54226002259373e-06	SERPINE1 TF SERPING1 FGA FGB FGG APOH TOR4A F5 MAGED2 PROS1 FLNA A1BG THBS1 CALM1 PLG PCYOX1L TAGLN2 SERPINF2 PECAM1 SERPINA3 SCCPDH A2M CD9 APOA1 PRKCA HABP4 CFL1 STXBP2 FAM3C ABCC4 FN1 VCL PHACTR2 GTPBP2 NHLRC2 KNG1 CD63 CHID1 CD109 APP VTI1B QSOX1 CYB5R1	44
R-HSA-9033241	Peroxisomal protein import	2.72882511467558e-06	AGXT HMGCL PHYH ECH1 GSTK1 PECR SLC27A2 EPHX2 CRAT ACOX2 EHHADH CAT UBA52 GNPAT SCP2 PIPOX HACL1 ECI2 MPV17 NUDT19 PEX26 MLYCD HSD17B4 RPS27A USP9X ZFAND6	26
R-HSA-6811442	Intra-Golgi and retrograde Golgi-to-ER traffic	4.23625824214551e-06	KIF2C TGOLN2 KIFC1 KIF18A TUBB3 DYNLL2 KIF20B KIF11 CENPE COG6 KIF18B KIF23 GOSR1 TMED10 RACGAP1 KIF21A KLC2 STX16 SYS1 AGPAT3 KIF15 RAB6A ARFIP2 STX18 DYNC1LI2 COPB2 NAA30 COPB1 RAB1A GOLGA1 KLC4 TUBA8 DYNC1H1 PAFAH1B1 COPA ARF1 KLC1 VPS45 KIF22 COPZ1 GCC1 PAFAH1B2 COPG1 RGP1 COPE CAPZA2 BNIP1 KIF20A NBAS CUX1 KIF2A NSF GOLIM4 MAN2A1 SURF4 KIF4A USP6NL BICD2 RAB9A	59
R-HSA-9609507	Protein localization	5.01960130911576e-06	AGXT COA4 HMGCL CYB5A PHYH ECH1 GSTK1 PECR SLC27A2 EPHX2 CRAT ACOX2 PXMP4 EHHADH CAT COA6 TIMM17A HMOX1 VDAC1 UBA52 GNPAT SLC25A13 PMPCA TOMM22 IDH3G SAMM50 PEX16 SCP2 PIPOX HACL1 FIS1 SLC25A4 ECI2 MPV17 BAG6 PMPCB NUDT19 PEX26 MLYCD SLC25A12 ATP5F1B PXMP2 HSD17B4 RPS27A PEX3 APP USP9X GET3 ALDH3A2 ZFAND6	50
R-HSA-8856688	Golgi-to-ER retrograde transport	5.1751079834214e-06	KIF2C KIFC1 KIF18A TUBB3 DYNLL2 KIF20B KIF11 CENPE KIF18B KIF23 TMED10 RACGAP1 KIF21A KLC2 AGPAT3 KIF15 RAB6A STX18 DYNC1LI2 COPB2 COPB1 RAB1A KLC4 TUBA8 DYNC1H1 PAFAH1B1 COPA ARF1 KLC1 KIF22 COPZ1 PAFAH1B2 COPG1 COPE CAPZA2 BNIP1 KIF20A NBAS KIF2A NSF SURF4 KIF4A BICD2	43
R-HSA-70263	Gluconeogenesis	6.65190364463824e-06	ALDOC PCK2 PGK1 TPI1 GPI SLC25A1 PC GAPDH PGK2 GOT2 SLC25A13 SLC25A11 ENO3 ENO1 SLC25A10 SLC25A12 ALDOB	17
R-HSA-3700989	Transcriptional Regulation by TP53	6.66301634530474e-06	BNIP3L TPX2 PRDX5 NDRG1 TP53 EXO1 PRELID1 CHEK1 CCNB1 CCNA2 GPI COX2 KAT5 PRDX2 POLR2F MLH1 TAF7 MOV10 DAXX TNRC6A ATM CCNH RPA3 BLM ELL ING5 PPP2R1B MNAT1 AURKB POLR2J CHEK2 MTA2 CDK1 TAF15 UBA52 GATAD2A CDK12 EHMT1 MEAF6 RMI1 BRD1 CNOT9 SUPT5H TOPBP1 LAMTOR5 COX1 SFN PRKAB2 TP53I3 GTF2H4 TFDP1 YWHAG TNRC6B JUN ELOB ARID3A CREBBP GATAD2B CASP2 CASP10 CDKN1B ERCC3 TAF2 RABGGTA RFC2 COX7B CDK13 RP…	93
R-HSA-9711097	Cellular response to starvation	7.02465044517434e-06	NPRL3 FLCN RPL12 RPLP1 RPL37 ATP6V0D1 RPS10 RPL17 RPL36AL RPL35 RPL5 RPL21 RPL28 RPS21 RPS26 RPS23 RPL24 UBA52 ATP6V1G2 RPL13 RPS19 RPL30 NPRL2 RPS3A RPS5 RPL26 LAMTOR5 RPS15 RPL11 RPL22 RPL31 RPL23 RPL37A RPL14 RPL23A CEBPG RPS27A RPS28 RPL36A ITFG2 RPL29 RPS4X DEPDC5 LAMTOR3 RPL19 RPL22L1 RPS6 SESN1	48
R-HSA-162658	Golgi Cisternae Pericentriolar Stack Reorganization	7.92297944748873e-06	CCNB1 CCNB2 MAPK3 PLK1 CDK1 RAB2A USO1 RAB1A MAPK1 GORASP1	10
R-HSA-70221	Glycogen breakdown (glycogenolysis)	1.15898839573874e-05	PYGL CALM1 GYG1 AGL PHKA2 PHKB GYG2 PGM2 GAA PGM2L1 PHKG2	11
R-HSA-6811434	COPI-dependent Golgi-to-ER retrograde traffic	1.16486990131385e-05	KIF2C KIFC1 KIF18A TUBB3 KIF20B KIF11 CENPE KIF18B KIF23 TMED10 RACGAP1 KIF21A KLC2 KIF15 STX18 COPB2 COPB1 RAB1A KLC4 TUBA8 COPA ARF1 KLC1 KIF22 COPZ1 COPG1 COPE BNIP1 KIF20A NBAS KIF2A NSF SURF4 KIF4A	34
R-HSA-75105	Fatty acyl-CoA biosynthesis	2.75022665676282e-05	HSD17B8 ACSL4 FASN HSD17B12 SLC25A1 MORC2 CBR4 ACSL5 ACSL1 SCD ACACA ACSF3 ACLY ELOVL1 HACD3 ACSL3 TECR	17
R-HSA-70895	Branched-chain amino acid catabolism	2.75527256795615e-05	ALDH6A1 ACADSB ECHS1 AUH HIBADH HIBCH IVD BCKDHA SLC25A44 DLD BCAT2 BCKDK	12
R-HSA-2467813	Separation of Sister Chromatids	2.94285799329154e-05	SGO2 KIF2C BUB1B CDC20 KIF18A TUBB3 DYNLL2 CDCA5 BUB1 PSME2 PSMD10 CENPF CENPE PSMC2 PSMC1 ANAPC1 PPP2R5A PTTG1 PSMC4 UBE2S PSME1 PPP2R1B INCENP AURKB PLK1 UBA52 PSME3 KNL1 NDEL1 HDAC8 DYNC1LI2 AHCTF1 NUDC UBE2E1 CENPU TUBA8 DYNC1H1 PAFAH1B1 PSMB5 PSMD4 TAOK1 UBE2C NDE1 RPS27A PSMA5 MAD1L1 PSMD9 KIF2A PSMD14 PSMA6 PSMA4 RANGAP1 CKAP5 CDCA8	54
R-HSA-72662	Activation of the mRNA upon binding of the cap-binding complex and eIFs, and subsequent binding to 43S	3.07623034972758e-05	EIF3A PABPC1 RPS10 EIF3G EIF4G1 RPS21 RPS26 RPS23 RPS19 EIF3J RPS3A RPS5 EIF4H EIF3C EIF4B RPS15 EIF1AX EIF4A2 RPS27A RPS28 RPS4X EIF4EBP1 RPS6	23
R-HSA-70326	Glucose metabolism	3.34863832874722e-05	ALDOC PFKFB4 PCK2 PGK1 TPI1 PFKL GPI PKLR SLC25A1 PFKFB3 NUP210 PPP2R1B PC GAPDH PGK2 GOT2 POM121 GNPDA2 SLC25A13 NUP50 PFKFB2 SLC25A11 ENO3 ENO1 SLC25A10 SLC25A12 PFKM PGM2L1 GNPDA1 PRKACA ALDOB	31
R-HSA-3322077	Glycogen synthesis	4.5923631309259e-05	PGM1 GYG1 GYS1 GBE1 UBA52 GYG2 PGM2 RPS27A PGM2L1 UGP2	10
R-HSA-68882	Mitotic Anaphase	4.62804237251894e-05	SGO2 KIF2C BUB1B CDC20 KIF18A CCNB1 TUBB3 DYNLL2 CDCA5 BUB1 PSME2 PSMD10 CENPF CENPE PSMC2 PSMC1 ANAPC1 SPAST PPP2R5A PTTG1 PSMC4 CCNB2 UBE2S PSME1 PPP2R1B INCENP SIRT2 AURKB PLK1 CDK1 UBA52 POM121 PSME3 ANKLE2 KNL1 NDEL1 HDAC8 DYNC1LI2 AHCTF1 NUDC UBE2E1 CENPU TUBA8 DYNC1H1 PAFAH1B1 PSMB5 PSMD4 TAOK1 UBE2C NDE1 RPS27A PSMA5 MAD1L1 PSMD9 KIF2A PSMD14 PSMA6 PSMA4 RANGAP1 CKAP5 BANF1 CDCA8 CHMP2B	63
R-HSA-68886	M Phase	5.03032659720593e-05	SGO2 KIF2C BUB1B CDC20 KIF18A CCNB1 NCAPH2 TUBB3 DYNLL2 CDCA5 BUB1 PSME2 PSMD10 CENPF CENPE PSMC2 PSMC1 ANAPC1 SPAST PHF8 NUP210 PPP2R5A PTTG1 PSMC4 CCNB2 KIF23 ODF2 UBE2S PSME1 PPP2R1B MAPK3 INCENP SIRT2 AURKB PLK1 CDK1 MASTL UBA52 RAB2A POM121 TUBG1 PSME3 PRKCA NCAPD3 NUP50 ANKLE2 NEDD1 KNL1 NEK6 NDEL1 H2AC18 HDAC8 USO1 DYNC1LI2 YWHAG AHCTF1 NUDC UBE2E1 RAB1A CENPU TUBA8 CSNK1E DYNC1H1 HAUS2 CE…	100
R-HSA-446203	Asparagine N-linked glycosylation	5.06218694193301e-05	ASGR1 MPI DPM3 DAD1 F5 CD59 TUBB3 DYNLL2 SEC23A B4GALT3 ANK3 MVD PSMC1 COG6 GANAB STT3A MARCHF6 SEC24D GFPT1 GOSR1 TMED10 CTSZ PPP6R1 UBA52 ALG9 BET1 MOGS SEC22A ASGR2 DPM1 TRAPPC6B UBXN1 FUCA1 DDOST UGGT1 CANX USO1 MGAT1 DYNC1LI2 ALG10 ALG6 ALG12 MGAT4A COPB2 COPB1 SAR1B RAB1A CTSC MAGT1 NGLY1 GNE TUBA8 DYNC1H1 SEC31A MGAT4B COPA ARF1 AMFR RPN2 SEC24C RNF5 COPZ1 RPS27A ALG5 COPG1 MLEC COPE CAPZA…	77
R-HSA-2426168	Activation of gene expression by SREBF (SREBP)	5.09020519026867e-05	LSS FDPS FASN MVD FDFT1 MTF1 SMARCD3 GGPS1 PMVK SQLE SCD SC5D ACACA IDI1 HELZ2 CREBBP HMGCS1 HMGCR	18
R-HSA-2555396	Mitotic Metaphase and Anaphase	5.30662397000908e-05	SGO2 KIF2C BUB1B CDC20 KIF18A CCNB1 TUBB3 DYNLL2 CDCA5 BUB1 PSME2 PSMD10 CENPF CENPE PSMC2 PSMC1 ANAPC1 SPAST PPP2R5A PTTG1 PSMC4 CCNB2 UBE2S PSME1 PPP2R1B INCENP SIRT2 AURKB PLK1 CDK1 UBA52 POM121 PSME3 ANKLE2 KNL1 NDEL1 HDAC8 DYNC1LI2 AHCTF1 NUDC UBE2E1 CENPU TUBA8 DYNC1H1 PAFAH1B1 PSMB5 PSMD4 TAOK1 UBE2C NDE1 RPS27A PSMA5 MAD1L1 PSMD9 KIF2A PSMD14 PSMA6 PSMA4 RANGAP1 CKAP5 BANF1 CDCA8 CHMP2B	63
R-HSA-2132295	MHC class II antigen presentation	5.57087922599543e-05	KIF2C KIF18A TUBB3 LGMN DYNLL2 ACTR1B SEC23A CTSB KIF11 CENPE SEC24D KIF23 RACGAP1 AP1M1 AP1S1 KLC2 KIF15 DNM3 CANX DYNC1LI2 SAR1B AP2A2 CTSC KLC4 TUBA8 DYNC1H1 SEC31A CTSF ARF1 KLC1 SEC24C KIF22 AP2S1 CAPZA2 KIF20A KIF2A CTSH KIF4A	38
R-HSA-6782210	Gap-filling DNA repair synthesis and ligation in TC-NER	5.89707083740675e-05	POLR2F POLK CCNH RPA3 MNAT1 LIG3 POLR2J UBA52 POLE4 GTF2H4 ISY1 ERCC3 UVSSA HMGN1 RFC2 RPS27A POLR2C DDB1 RFC5 EP300 RFC3 GTF2H3 POLR2E RBX1	24
R-HSA-176814	Activation of APC/C and APC/C	0.00141860698548973	BUB1B CDC20 CCNB1 CCNA2 PSME2 PSMD10 PSMC2 PSMC1 ANAPC1 PTTG1 PSMC4 UBE2S PSME1 PLK1 CDK1 UBA52 PSME3 UBE2E1 PSMB5 PSMD4 UBE2C RPS27A PSMA5 PSMD9 PSMD14 PSMA6 PSMA4	27
R-HSA-69275	G2/M Transition	6.36760679841854e-05	TPX2 TP53 CCNB1 TUBB3 CCNA2 PSME2 PSMD10 CENPF PSMC2 PSMC1 CCNH PSMC4 CCNB2 ODF2 RAB8A PSME1 PPP2R1B PPP1R12A MNAT1 PLK1 CDC25A CDK1 UBA52 AJUBA TUBG1 PSME3 NEDD1 PKMYT1 YWHAG TUBA8 CSNK1E DYNC1H1 HAUS2 CEP131 PAFAH1B1 PSMB5 PSMD4 NDE1 RPS27A PSMA5 CEP72 EP300 PSMD9 PSMD14 TUBGCP3 PSMA6 PSMA4 CEP76 CKAP5 TUBGCP5 AKAP9 PRKACA WEE1 RBX1	54
R-HSA-9694548	Maturation of spike protein	7.18811784171986e-05	DAD1 GANAB STT3A MOGS DDOST CANX MGAT1 MGAT4A MAGT1 MGAT4B RPN2 MAN2A1 EDEM2 ST3GAL2	14
R-HSA-72649	Translation initiation complex formation	7.42059059895261e-05	EIF3A PABPC1 RPS10 EIF3G EIF4G1 RPS21 RPS26 RPS23 RPS19 EIF3J RPS3A RPS5 EIF4H EIF3C EIF4B RPS15 EIF1AX EIF4A2 RPS27A RPS28 RPS4X RPS6	22
R-HSA-73762	RNA Polymerase I Transcription Initiation	8.33087392970885e-05	POLR2F CCNH MNAT1 MTA2 GATAD2A POLR1A GTF2H4 GATAD2B ERCC3 POLR1E POLR1G MTA3 POLR1F KAT2B MBD3 GTF2H3 EHMT2 POLR2E POLR1D	19
R-HSA-453274	Mitotic G2-G2/M phases	8.55440102212646e-05	TPX2 TP53 CCNB1 TUBB3 CCNA2 PSME2 PSMD10 CENPF PSMC2 PSMC1 CCNH PSMC4 CCNB2 ODF2 RAB8A PSME1 PPP2R1B PPP1R12A MNAT1 PLK1 CDC25A CDK1 UBA52 AJUBA TUBG1 PSME3 NEDD1 PKMYT1 YWHAG TUBA8 CSNK1E DYNC1H1 HAUS2 CEP131 PAFAH1B1 PSMB5 PSMD4 NDE1 RPS27A PSMA5 CEP72 EP300 PSMD9 PSMD14 TUBGCP3 PSMA6 PSMA4 CEP76 CKAP5 TUBGCP5 AKAP9 PRKACA WEE1 RBX1	54
R-HSA-9694635	Translation of structural proteins	0.00010618716592683	DAD1 GANAB STT3A PARP14 PARP9 UBA52 MOGS DDOST CANX MGAT1 MGAT4A MAGT1 MGAT4B RPN2 RPS27A MAN2A1 EDEM2 ST3GAL2	18
R-HSA-176409	Cdc20 mediated degradation of mitotic proteins	0.00276250308813908	BUB1B CDC20 CCNB1 CCNA2 PSME2 PSMD10 PSMC2 PSMC1 ANAPC1 PTTG1 PSMC4 UBE2S PSME1 CDK1 UBA52 PSME3 UBE2E1 PSMB5 PSMD4 UBE2C RPS27A PSMA5 PSMD9 PSMD14 PSMA6 PSMA4	26
R-HSA-69615	G1/S DNA Damage Checkpoints	0.00013462578914735	TP53 CHEK1 CCNA2 PSME2 PSMD10 PSMC2 PSMC1 ATM PSMC4 PSME1 CHEK2 CDC25A UBA52 PSME3 CDKN1B PSMB5 PSMD4 RPS27A PSMA5 PSMD9 COP1 PSMD14 PSMA6 PSMA4	24
R-HSA-71064	Lysine catabolism	0.000146401395797477	ALDH7A1 AASS OGDH PHYKPL DLST PIPOX DLD GCDH	8
R-HSA-72163	mRNA Splicing - Major Pathway	0.000146696920565476	LSM3 DDX5 HSPA8 POLR2F PQBP1 YBX1 SRSF6 PHF5A LSM7 SF3A2 POLR2J HNRNPA1 CASC3 BUD31 CWC25 PRCC SRSF10 PCF11 LSM6 SLU7 RBMX WBP11 HNRNPA0 PRPF3 HNRNPR CD2BP2 ISY1 RBM22 HNRNPM RBM5 RBM8A SRRT UPF3B GPKOW SNW1 DDX46 POLR2C DNAJC8 TRA2B GTF2F1 PRPF38A SRSF9 PPWD1 SYF2 POLR2E CWC22 SNRNP27 CCAR1 CHERP PCBP1	50
R-HSA-71387	Metabolism of carbohydrates	0.000172106471528853	ALDOC PFKFB4 PCK2 GPC3 SLC2A1 PYGL PGK1 RPE TPI1 PFKL AKR1A1 CRYL1 GPI CALM1 GUSB PKLR RBKS B4GALT3 PGM1 CHST3 SLC25A1 PFKFB3 GYG1 GALK1 PGLS NUP210 CHPF AGL GLYCTK GYS1 PHKA2 PPP2R1B PC GAPDH AKR1B1 PGK2 GOT2 GBE1 DCXR UBA52 POM121 GNPDA2 SLC25A13 PHKB NUP50 PFKFB2 SLC25A11 ARSB ENO3 HEXA ENO1 SORD SLC25A10 GYG2 SLC25A12 PGM2 PFKM CHST12 SGSH RPS27A PRPS1 SLC35D2 GAA PGM2L1 UGP2 EXT2 TKFC GNPDA1…	73
R-HSA-73894	DNA Repair	0.000176847997815985	KPNA2 BPHL TP53 EXO1 PCLAF CHEK1 TIPIN CCNA2 KAT5 POLR2F NTHL1 ISG15 MLH1 RTEL1 BRCC3 RAD18 XRCC3 FANCA UBE2L6 MUTYH ATM POLK CCNH RPA3 BAZ1B XRCC4 BLM UNG ELL RCHY1 ACTR8 MNAT1 LIG3 POLR2J CHEK2 UBA52 POLE4 EYA4 RIF1 RMI1 TOPBP1 UBXN1 INO80 H2AC18 UFD1 DTL GTF2H4 NSD2 TIMELESS ISY1 PARP2 ERCC3 TDP1 MAPK8 UVSSA INO80E HMGN1 ABL1 RFC2 RPS27A POLR2C TERF1 DDB1 RFC5 EP300 H4C9 RAD51D RFC3 GTF2H3 RMI…	81
R-HSA-389661	Glyoxylate metabolism and glycine degradation	0.00017696266373396	AGXT AGXT2 PDHB AMT GRHPR DHTKD1 ALDH4A1 GOT2 OGDH DLAT DLST BCKDHA DLD PXMP2	14
R-HSA-6782135	Dual incision in TC-NER	0.000229062454253022	POLR2F POLK CCNH RPA3 MNAT1 POLR2J UBA52 POLE4 GTF2H4 ISY1 ERCC3 UVSSA HMGN1 RFC2 RPS27A POLR2C DDB1 RFC5 EP300 RFC3 GTF2H3 POLR2E RBX1	23
R-HSA-72702	Ribosomal scanning and start codon recognition	0.000231259236182628	EIF3A RPS10 EIF3G EIF4G1 RPS21 RPS26 RPS23 RPS19 EIF3J RPS3A RPS5 EIF4H EIF3C EIF4B RPS15 EIF1AX EIF4A2 RPS27A RPS28 RPS4X RPS6	21
R-HSA-72172	mRNA Splicing	0.000234677568319795	LSM3 DDX5 HSPA8 POLR2F PQBP1 YBX1 SRSF6 PHF5A LSM7 SF3A2 POLR2J HNRNPA1 CASC3 BUD31 CWC25 PRCC SRSF10 PCF11 LSM6 SLU7 RBMX WBP11 HNRNPA0 PRPF3 HNRNPR CD2BP2 ISY1 RBM22 HNRNPM RBM5 RBM8A SRRT UPF3B GPKOW SNRNP35 SNW1 DDX46 POLR2C DNAJC8 TRA2B GTF2F1 PRPF38A SRSF9 PPWD1 SYF2 POLR2E CWC22 SNRNP27 CCAR1 CHERP PCBP1	51
R-HSA-140875	Common Pathway of Fibrin Clot Formation	0.000294112708204818	SERPINC1 PROC SERPIND1 FGA FGB FGG F5 PROS1 F2 F10 SERPINE2	11
R-HSA-71403	Citric acid cycle (TCA cycle)	0.000294112708204818	IDH2 NNT SUCLG2 OGDH SDHB SDHC FH IDH3G DLST DLD SUCLA2	11
R-HSA-174143	APC/C-mediated degradation of cell cycle proteins	0.000296296921768186	BUB1B CDC20 CCNB1 CCNA2 PSME2 PSMD10 PSMC2 PSMC1 ANAPC1 PTTG1 PSMC4 UBE2S PSME1 AURKB PLK1 CDK1 UBA52 PSME3 UBE2E1 PSMB5 PSMD4 UBE2C RPS27A PSMA5 PSMD9 PSMD14 PSMA6 PSMA4	28
R-HSA-453276	Regulation of mitotic cell cycle	0.000296296921768186	BUB1B CDC20 CCNB1 CCNA2 PSME2 PSMD10 PSMC2 PSMC1 ANAPC1 PTTG1 PSMC4 UBE2S PSME1 AURKB PLK1 CDK1 UBA52 PSME3 UBE2E1 PSMB5 PSMD4 UBE2C RPS27A PSMA5 PSMD9 PSMD14 PSMA6 PSMA4	28
R-HSA-390918	Peroxisomal lipid metabolism	0.000329648738575868	PHYH PECR SLC27A2 CRAT ACOX2 EHHADH SCP2 HACL1 ECI2 NUDT19 MLYCD HSD17B4 ALDH3A2	13
R-HSA-6798695	Neutrophil degranulation	0.000339384590487245	ARG1 C3 ALDOC C6orf120 METTL7A CSTB CD59 PYGL CYB5R3 HP HLA-A LYZ A1BG PFKL CNN2 GPI HSPA1A SLC27A2 GUSB HSPA8 ACTR1B CTSB PGM1 COMMD3 PECAM1 GYG1 LTF PSMC2 ANPEP APEH CAT IQGAP2 SERPINA3 MIF AGPAT2 SERPINB6 DGAT1 AGL KCMF1 CPNE1 SERPINB1 GGH PRDX4 AP1M1 CTSZ RAB37 PRKCD PLEKHO2 CD47 DDX3X CCT2 RAB6A DNAJC13 FUCA1 DDOST MOSPD2 DYNLT1 NIT2 LTA4H YPEL5 VCL TTR ARSB RHOG COPB1 TMC6 CYSTM1 GRN AP2A2 …	108
R-HSA-983169	Class I MHC mediated antigen processing & presentation	0.000340039466863208	FGA FGB FGG CDC20 KCTD7 HLA-A CDC34 PSME2 PSMD10 MEX3C SEC23A SH3RF1 IKBKB PSMC2 PSMC1 CUL7 UBE2L6 ANAPC1 UBE2L3 PSMC4 SEC24D IKBKG FBXW5 UBE2S UBE2F FBXO2 DZIP3 PSME1 RCHY1 RNF14 UFL1 ITCH UBA52 MGRN1 RNF123 PSME3 RNF6 ERAP1 RNF126 RNF41 NEDD4L CANX HACE1 TRIM32 NPEPPS RBBP6 SEC61A1 CUL5 HECTD3 UBE2J1 SAR1B UBE2E1 HERC1 ELOB UBE2E3 FBXO11 SEC31A ITGAV RNF114 TAPBP PSMB5 UBE3B PSMD4 SEC24C ZNRF2 …	88
R-HSA-73893	DNA Damage Bypass	0.000387871492837784	PCLAF ISG15 RAD18 UBE2L6 POLK RPA3 RCHY1 UBA52 POLE4 UFD1 DTL RFC2 RPS27A DDB1 RFC5 RFC3 USP10 RBX1	18
R-HSA-349425	Autodegradation of the E3 ubiquitin ligase COP1	0.000396575567265342	TP53 PSME2 PSMD10 PSMC2 PSMC1 ATM PSMC4 PSME1 UBA52 PSME3 PSMB5 PSMD4 RPS27A PSMA5 PSMD9 COP1 PSMD14 PSMA6 PSMA4	19
R-HSA-69601	Ubiquitin Mediated Degradation of Phosphorylated Cdc25A	0.000396575567265342	CHEK1 PSME2 PSMD10 PSMC2 PSMC1 PSMC4 PSME1 CHEK2 CDC25A UBA52 PSME3 PSMB5 PSMD4 RPS27A PSMA5 PSMD9 PSMD14 PSMA6 PSMA4	19
R-HSA-69610	p53-Independent DNA Damage Response	0.000396575567265342	CHEK1 PSME2 PSMD10 PSMC2 PSMC1 PSMC4 PSME1 CHEK2 CDC25A UBA52 PSME3 PSMB5 PSMD4 RPS27A PSMA5 PSMD9 PSMD14 PSMA6 PSMA4	19
R-HSA-69613	p53-Independent G1/S DNA damage checkpoint	0.000396575567265342	CHEK1 PSME2 PSMD10 PSMC2 PSMC1 PSMC4 PSME1 CHEK2 CDC25A UBA52 PSME3 PSMB5 PSMD4 RPS27A PSMA5 PSMD9 PSMD14 PSMA6 PSMA4	19
R-HSA-450408	AUF1 (hnRNP D0) binds and destabilizes mRNA	0.0003987117091867	HSPA1A HSPA8 PSME2 PSMD10 PSMC2 PSMC1 PABPC1 PSMC4 EIF4G1 PSME1 UBA52 PSME3 PSMB5 PSMD4 RPS27A PSMA5 PSMD9 PSMD14 PSMA6 PSMA4	20
R-HSA-176408	Regulation of APC/C activators between G1/S and early anaphase	0.000412356906594819	BUB1B CDC20 CCNB1 CCNA2 PSME2 PSMD10 PSMC2 PSMC1 ANAPC1 PSMC4 UBE2S PSME1 PLK1 CDK1 UBA52 PSME3 UBE2E1 PSMB5 PSMD4 UBE2C RPS27A PSMA5 PSMD9 PSMD14 PSMA6 PSMA4	26
R-HSA-162906	HIV Infection	0.000418050780592558	FURIN HLA-A PSME2 PSMD10 POLR2F PSMC2 PSMC1 TAF7 NUP210 NMT2 CCNH PSMC4 XRCC4 ELL PSME1 RNMT AP1M1 MNAT1 POLR2J AP1S1 TAF15 UBA52 POM121 PSME3 NUP50 KPNA1 NEDD4L SUPT5H GTF2H4 CUL5 SLC25A4 ELOB AP2A2 GTF2A1 ERCC3 TAF2 ARF1 PSMB5 PSMD4 RPS27A PSMA5 AP2S1 POLR2C ELMO1 NMT1 PSMD9 PSMD14 GTF2F1 GTF2H3 PSMA6 TAF3 PSMA4 NPM1 RANGAP1 POLR2E BANF1 CHMP5 CHMP2B RBX1	59
R-HSA-174184	Phospho-APC/C mediated degradation of Cyclin A	0.00707797599929161	BUB1B CDC20 CCNA2 PSME2 PSMD10 PSMC2 PSMC1 ANAPC1 PSMC4 UBE2S PSME1 CDK1 UBA52 PSME3 UBE2E1 PSMB5 PSMD4 UBE2C RPS27A PSMA5 PSMD9 PSMD14 PSMA6 PSMA4	24
R-HSA-2500257	Resolution of Sister Chromatid Cohesion	0.000478440374211035	SGO2 KIF2C BUB1B CDC20 KIF18A CCNB1 TUBB3 DYNLL2 CDCA5 BUB1 CENPF CENPE PPP2R5A CCNB2 PPP2R1B INCENP AURKB PLK1 CDK1 KNL1 NDEL1 HDAC8 DYNC1LI2 AHCTF1 NUDC CENPU TUBA8 DYNC1H1 PAFAH1B1 TAOK1 NDE1 MAD1L1 KIF2A RANGAP1 CKAP5 CDCA8	36
R-HSA-9648025	EML4 and NUDC in mitotic spindle formation	0.00048387975337203	SGO2 KIF2C BUB1B CDC20 KIF18A TUBB3 DYNLL2 BUB1 CENPF CENPE PPP2R5A PPP2R1B INCENP AURKB PLK1 KNL1 NEK6 NDEL1 DYNC1LI2 AHCTF1 NUDC CENPU TUBA8 DYNC1H1 PAFAH1B1 NEK7 TAOK1 NEK9 NDE1 MAD1L1 KIF2A RANGAP1 CKAP5 CDCA8	34
R-HSA-69481	G2/M Checkpoints	0.000494186928931713	CDC6 TP53 EXO1 MCM10 CHEK1 CCNB1 KAT5 PSME2 PSMD10 PSMC2 PSMC1 BRCC3 ATM RPA3 PSMC4 CCNB2 BLM PSME1 CHEK2 CDC25A CDK1 UBA52 PSME3 RMI1 TOPBP1 SFN PKMYT1 YWHAG NSD2 PSMB5 PSMD4 RFC2 RPS27A PSMA5 RFC5 H4C9 PSMD9 RFC3 PSMD14 PSMA6 RMI2 PSMA4 H2BU1 WEE1 HUS1	45
R-HSA-9707587	Regulation of HMOX1 expression and activity	0.000495935533069791	PSME2 PSMD10 PSMC2 PSMC1 PSMC4 HMOX1 PSME1 UBA52 PRKCD PSME3 PSMB5 PSMD4 MAFK RPS27A PSMA5 PSMD9 BACH1 PSMD14 PSMA6 PSMA4 CUL3 RBX1	22
R-HSA-69541	Stabilization of p53	0.000519963930699202	TP53 PSME2 PSMD10 PSMC2 PSMC1 ATM PSMC4 PSME1 CHEK2 UBA52 PSME3 PSMB5 PSMD4 RPS27A PSMA5 PSMD9 COP1 PSMD14 PSMA6 PSMA4	20
R-HSA-69618	Mitotic Spindle Checkpoint	0.000528092624974792	SGO2 KIF2C BUB1B CDC20 KIF18A DYNLL2 BUB1 CENPF CENPE ANAPC1 PPP2R5A UBE2S PPP2R1B INCENP AURKB PLK1 KNL1 NDEL1 DYNC1LI2 AHCTF1 NUDC UBE2E1 CENPU DYNC1H1 PAFAH1B1 TAOK1 UBE2C NDE1 MAD1L1 KIF2A RANGAP1 CKAP5 CDCA8	33
R-HSA-174178	Cdh1 mediated degradation of Cdc20 and other APC/C	0.000572637745015603	CDC20 PSME2 PSMD10 PSMC2 PSMC1 ANAPC1 PTTG1 PSMC4 UBE2S PSME1 AURKB PLK1 UBA52 PSME3 UBE2E1 PSMB5 PSMD4 UBE2C RPS27A PSMA5 PSMD9 PSMD14 PSMA6 PSMA4	24
R-HSA-179419	Cdc20 mediated degradation of cell cycle proteins prior to satisfation of the cell cycle checkpoint	0.00814863511157203	BUB1B CDC20 CCNA2 PSME2 PSMD10 PSMC2 PSMC1 ANAPC1 PSMC4 UBE2S PSME1 CDK1 UBA52 PSME3 UBE2E1 PSMB5 PSMD4 UBE2C RPS27A PSMA5 PSMD9 PSMD14 PSMA6 PSMA4	24
R-HSA-77286	mitochondrial fatty acid beta-oxidation of saturated fatty acids	0.000598043250439254	ACSM3 ECHS1 ACADS HADHB ACADVL HADHA HADH	7
R-HSA-141424	Amplification of signal from the kinetochores	0.000614114054361282	SGO2 KIF2C BUB1B CDC20 KIF18A DYNLL2 BUB1 CENPF CENPE PPP2R5A PPP2R1B INCENP AURKB PLK1 KNL1 NDEL1 DYNC1LI2 AHCTF1 NUDC CENPU DYNC1H1 PAFAH1B1 TAOK1 NDE1 MAD1L1 KIF2A RANGAP1 CKAP5 CDCA8	29
R-HSA-141444	Amplification of signal from unattached kinetochores via a MAD2 inhibitory signal	0.000614114054361282	SGO2 KIF2C BUB1B CDC20 KIF18A DYNLL2 BUB1 CENPF CENPE PPP2R5A PPP2R1B INCENP AURKB PLK1 KNL1 NDEL1 DYNC1LI2 AHCTF1 NUDC CENPU DYNC1H1 PAFAH1B1 TAOK1 NDE1 MAD1L1 KIF2A RANGAP1 CKAP5 CDCA8	29
R-HSA-167160	RNA Pol II CTD phosphorylation and interaction with CE during HIV infection	0.000614637486401417	POLR2F CCNH RNMT MNAT1 POLR2J SUPT5H GTF2H4 ERCC3 POLR2C GTF2F1 GTF2H3 POLR2E	12
R-HSA-77075	RNA Pol II CTD phosphorylation and interaction with CE	0.000614637486401417	POLR2F CCNH RNMT MNAT1 POLR2J SUPT5H GTF2H4 ERCC3 POLR2C GTF2F1 GTF2H3 POLR2E	12
R-HSA-69563	p53-Dependent G1 DNA Damage Response	0.000629372072478169	TP53 CCNA2 PSME2 PSMD10 PSMC2 PSMC1 ATM PSMC4 PSME1 CHEK2 UBA52 PSME3 CDKN1B PSMB5 PSMD4 RPS27A PSMA5 PSMD9 COP1 PSMD14 PSMA6 PSMA4	22
R-HSA-69580	p53-Dependent G1/S DNA damage checkpoint	0.000629372072478169	TP53 CCNA2 PSME2 PSMD10 PSMC2 PSMC1 ATM PSMC4 PSME1 CHEK2 UBA52 PSME3 CDKN1B PSMB5 PSMD4 RPS27A PSMA5 PSMD9 COP1 PSMD14 PSMA6 PSMA4	22
R-HSA-6781827	Transcription-Coupled Nucleotide Excision Repair (TC-NER)	0.000670011671793524	POLR2F POLK CCNH RPA3 ELL MNAT1 LIG3 POLR2J UBA52 POLE4 GTF2H4 ISY1 ERCC3 UVSSA HMGN1 RFC2 RPS27A POLR2C DDB1 RFC5 EP300 RFC3 GTF2H3 POLR2E RBX1	25
R-HSA-68877	Mitotic Prometaphase	0.000682244619931881	SGO2 KIF2C BUB1B CDC20 KIF18A CCNB1 TUBB3 DYNLL2 CDCA5 BUB1 CENPF CENPE PPP2R5A CCNB2 ODF2 PPP2R1B INCENP AURKB PLK1 CDK1 TUBG1 NEDD1 KNL1 NEK6 NDEL1 HDAC8 DYNC1LI2 YWHAG AHCTF1 NUDC CENPU TUBA8 CSNK1E DYNC1H1 HAUS2 CEP131 PAFAH1B1 NEK7 TAOK1 NEK9 NDE1 CEP72 MAD1L1 KIF2A TUBGCP3 RANGAP1 CEP76 CKAP5 TUBGCP5 AKAP9 PRKACA CDCA8	52
R-HSA-180585	Vif-mediated degradation of APOBEC3G	0.000684104756168966	PSME2 PSMD10 PSMC2 PSMC1 PSMC4 PSME1 UBA52 PSME3 CUL5 ELOB PSMB5 PSMD4 RPS27A PSMA5 PSMD9 PSMD14 PSMA6 PSMA4 RBX1	19
R-HSA-70268	Pyruvate metabolism	0.00072346328113098	PDK1 SLC16A3 PDHB LDHA PDK3 BSG VDAC1 DLAT PDP1 HAGH DLD MPC1 PDP2	13
R-HSA-70171	Glycolysis	0.000753406670920035	ALDOC PFKFB4 PGK1 TPI1 PFKL GPI PKLR PFKFB3 NUP210 PPP2R1B GAPDH PGK2 POM121 GNPDA2 NUP50 PFKFB2 ENO3 ENO1 PFKM PGM2L1 GNPDA1 PRKACA ALDOB	23
R-HSA-532668	N-glycan trimming in the ER and Calnexin/Calreticulin cycle	0.000804481821773246	PSMC1 GANAB MARCHF6 UBA52 MOGS UBXN1 UGGT1 CANX NGLY1 AMFR RNF5 RPS27A MLEC EDEM2	14
R-HSA-983189	Kinesins	0.000860702033121553	KIF2C KIFC1 KIF18A TUBB3 KIF20B KIF11 CENPE KIF18B KIF23 RACGAP1 KIF21A KLC2 KIF15 KLC4 TUBA8 KLC1 KIF22 KIF20A KIF2A KIF4A	20
R-HSA-5687128	MAPK6/MAPK4 signaling	0.000867411315007524	MAPK6 DNAJB1 PSME2 PSMD10 PSMC2 PSMC1 MOV10 TNRC6A PSMC4 PSME1 CDK1 UBA52 PSME3 TNRC6B JUN NCOA3 PSMB5 PSMD4 RPS27A PSMA5 PSMD9 PSMD14 PSMA6 AGO1 PSMA4 PRKACA AGO2	27
R-HSA-174154	Cdc20 mediated degradation of Securin	0.0120473036320051	CDC20 PSME2 PSMD10 PSMC2 PSMC1 ANAPC1 PTTG1 PSMC4 UBE2S PSME1 UBA52 PSME3 UBE2E1 PSMB5 PSMD4 UBE2C RPS27A PSMA5 PSMD9 PSMD14 PSMA6 PSMA4	22
R-HSA-9694516	SARS-CoV-2 Infection	0.000991861818408605	DAD1 FURIN DDX5 MAP1LC3B GANAB STT3A PARP14 PARP9 UBA52 MOGS DDOST CANX MGAT1 MGAT4A MAGT1 MGAT4B RPN2 RPS27A MAN2A1 EDEM2 ST3GAL2 CHMP2B	22
R-HSA-6807070	PTEN Regulation	0.000999003393237248	TP53 PSME2 PSMD10 PSMC2 PSMC1 MOV10 WWP2 TNRC6A PSMC4 PSME1 MAPK3 CBX2 MTA2 TRIM27 UBA52 GATAD2A PSME3 LAMTOR5 TNRC6B JUN MECOM GATAD2B PSMB5 PSMD4 RPS27A PSMA5 REST MTA3 PSMD9 PSMD14 MBD3 PSMA6 LAMTOR3 AGO1 MAPK1 PSMA4 STUB1 AGO2	38
R-HSA-73863	RNA Polymerase I Transcription Termination	0.00103576111540605	POLR2F CAVIN1 CCNH MNAT1 POLR1A GTF2H4 ERCC3 POLR1E POLR1G POLR1F GTF2H3 POLR2E POLR1D	13
R-HSA-69206	G1/S Transition	0.00105123101341289	CDC6 GMNN MCM10 TYMS CCNB1 CCNA2 PSME2 PSMD10 PSMC2 PSMC1 CKS1B CCNH RPA3 PSMC4 PSME1 PPP2R1B MNAT1 CDC25A CDK1 UBA52 POLE4 PSME3 POLA2 TFDP1 TK1 CDKN1B PSMB5 PSMD4 RPS27A PSMA5 POLA1 PSMD9 PSMD14 PSMA6 PSMA4 WEE1	36
R-HSA-163210	Formation of ATP by chemiosmotic coupling	0.0010632601748656	ATP5PO ATP5F1D ATP5F1E ATP5ME ATP5MF ATP5F1B ATP6 ATP5MG ATP5PD	9
R-HSA-5610780	Degradation of GLI1 by the proteasome	0.00109333456510135	PSME2 PSMD10 SUFU PSMC2 PSMC1 PSMC4 PSME1 ITCH UBA52 PSME3 PSMB5 PSMD4 RPS27A PSMA5 PSMD9 PSMD14 PSMA6 PSMA4 PRKACA RBX1	20
R-HSA-69273	Cyclin A/B1/B2 associated events during G2/M transition	0.00114717042292683	CCNB1 CCNA2 CCNH CCNB2 PPP2R1B MNAT1 PLK1 CDC25A CDK1 PKMYT1 WEE1	11
R-HSA-15869	Metabolism of nucleotides	0.00126230571854619	DPYD AGXT2 TYMS NT5E DUT ADSS2 PPAT LHPP PUDP AK4 GMPR2 AK2 DGUOK ADAL NME4 HPRT1 NUDT9 DHODH ADK GUK1 TK1 APRT DNPH1 DTYMK ITPA CTPS2 AK6 PAICS ENTPD6	29
R-HSA-6796648	TP53 Regulates Transcription of DNA Repair Genes	0.0013066977497116	TP53 CHEK1 POLR2F MLH1 ATM CCNH ELL MNAT1 POLR2J CDK12 SUPT5H GTF2H4 JUN ELOB ERCC3 CDK13 POLR2C RAD51D GTF2F1 GTF2H3 POLR2E	21
R-HSA-72086	mRNA Capping	0.0013282612482049	POLR2F CCNH RNMT MNAT1 POLR2J SUPT5H GTF2H4 ERCC3 POLR2C GTF2F1 GTF2H3 POLR2E	12
R-HSA-4641258	Degradation of DVL	0.00144285837036663	PSME2 PSMD10 PSMC2 PSMC1 PSMC4 PSME1 UBA52 PSME3 DVL2 PSMB5 PSMD4 RPS27A PSMA5 PSMD9 PSMD14 PSMA6 PSMA4 CUL3 RBX1	19
R-HSA-8932339	ROS sensing by NFE2L2	0.00144285837036663	PSME2 PSMD10 PSMC2 PSMC1 PSMC4 PSME1 UBA52 PRKCD PSME3 PSMB5 PSMD4 RPS27A PSMA5 PSMD9 PSMD14 PSMA6 PSMA4 CUL3 RBX1	19
R-HSA-5607764	CLEC7A (Dectin-1) signaling	0.00149620791770616	CALM1 CDC34 PSME2 PSMD10 IKBKB PSMC2 PSMC1 TAB2 AHCYL1 PSMC4 IKBKG PLCG2 PSME1 BCL10 UBA52 PRKCD PSME3 SRC ITPR2 PPP3CA PPP3CB PSMB5 PSMD4 RPS27A PSMA5 PSMD9 PSMD14 PSMA6 PSMA4	29
R-HSA-6804756	Regulation of TP53 Activity through Phosphorylation	0.0015059105350368	TPX2 TP53 EXO1 CHEK1 CCNA2 KAT5 TAF7 ATM RPA3 BLM AURKB CHEK2 TAF15 UBA52 RMI1 TOPBP1 PRKAB2 TAF2 RFC2 RPS27A CDK5 RFC5 RFC3 TAF3 RMI2 PRKAG1 HUS1	27
R-HSA-1234174	Cellular response to hypoxia	0.00173348106075062	ARNT PSME2 PSMD10 PSMC2 PSMC1 PSMC4 PSME1 UBA52 AJUBA PSME3 ELOB CREBBP PSMB5 PSMD4 RPS27A PSMA5 LIMD1 EP300 PSMD9 PSMD14 PSMA6 PSMA4 RBX1	23
R-HSA-76002	Platelet activation, signaling and aggregation	0.00188593121799712	SERPINE1 TF SERPING1 FGA FGB FGG APOH PIK3R3 TOR4A F5 MAGED2 PROS1 BCAR1 FLNA A1BG THBS1 CALM1 F2 PLG PCYOX1L TAGLN2 SERPINF2 PECAM1 SERPINA3 SCCPDH PLCG2 A2M MAPK3 CD9 RHOB APOA1 PIK3R2 ARRB2 PRKCD PRKCA HABP4 CFL1 SRC GNAI1 STXBP2 FAM3C ABCC4 FN1 VCL RHOG PHACTR2 ITPR2 GTPBP2 NHLRC2 KNG1 CD63 RAC2 RAF1 PIK3CB CHID1 CD109 APP MAPK1 VTI1B QSOX1 ABHD12 CYB5R1	62
R-HSA-983168	Ubiquitination & Proteasome degradation	0.0202403900013748	CDC20 KCTD7 CDC34 PSME2 PSMD10 MEX3C SH3RF1 PSMC2 PSMC1 CUL7 UBE2L6 ANAPC1 UBE2L3 PSMC4 FBXW5 UBE2S UBE2F FBXO2 DZIP3 PSME1 RCHY1 RNF14 UFL1 ITCH UBA52 MGRN1 RNF123 PSME3 RNF6 RNF126 RNF41 NEDD4L HACE1 TRIM32 NPEPPS RBBP6 CUL5 HECTD3 UBE2J1 UBE2E1 HERC1 ELOB UBE2E3 FBXO11 RNF114 PSMB5 UBE3B PSMD4 ZNRF2 TRIM41 UBE2C RPS27A SPSB2 PSMA5 ASB1 HERC4 UBAC1 PSMD9 PSMD14 LRRC41 FBXO4 PSMA6 BLMH UBR1 PSMA…	71
R-HSA-9604323	Negative regulation of NOTCH4 signaling	0.00190598191158413	TACC3 PSME2 PSMD10 PSMC2 PSMC1 PSMC4 PSME1 UBA52 PSME3 PSMB5 PSMD4 RPS27A PSMA5 PSMD9 PSMD14 PSMA6 PSMA4 RBX1	18
R-HSA-5663084	Diseases of carbohydrate metabolism	0.00200077423160989	GUSB GYG1 GYS1 GBE1 DCXR UBA52 SI ARSB GYG2 SGSH RPS27A GAA ALDOB	13
R-HSA-1169091	Activation of NF-kappaB in B cells	0.00200164985174961	PSME2 PSMD10 IKBKB PSMC2 PSMC1 PSMC4 IKBKG PSME1 BCL10 UBA52 PSME3 NFKBIE PSMB5 PSMD4 RPS27A PSMA5 PSMD9 PSMD14 PSMA6 PSMA4 NFKBIB	21
R-HSA-5685942	HDR through Homologous Recombination (HRR)	0.00200164985174961	EXO1 CHEK1 KAT5 RTEL1 XRCC3 ATM POLK RPA3 BLM UBA52 POLE4 RMI1 TOPBP1 RFC2 RPS27A RFC5 RAD51D RFC3 RMI2 SLX4 HUS1	21
R-HSA-156711	Polo-like kinase mediated events	0.00203595278993742	CCNB1 CENPF CCNB2 PLK1 CDC25A PKMYT1 EP300 WEE1	8
R-HSA-379724	tRNA Aminoacylation	0.00206454258162191	DARS2 DARS1 NARS2 IARS2 LARS1 PARS2 SARS1 PPA2 AARS1 VARS2 AIMP2 LARS2 RARS1 AARS2 FARS2	15
R-HSA-5693579	Homologous DNA Pairing and Strand Exchange	0.00206454258162191	EXO1 CHEK1 KAT5 XRCC3 ATM RPA3 BLM RMI1 TOPBP1 RFC2 RFC5 RAD51D RFC3 RMI2 HUS1	15
R-HSA-72203	Processing of Capped Intron-Containing Pre-mRNA	0.00212391551344543	LSM3 DDX5 HSPA8 POLR2F PQBP1 YBX1 SLBP NUP210 SRSF6 PHF5A LSM7 SF3A2 POLR2J HNRNPA1 POM121 CASC3 BUD31 CWC25 NUP50 PRCC SRSF10 PCF11 THOC6 LSM6 SLU7 RBMX WBP11 HNRNPA0 PRPF3 HNRNPR CD2BP2 ISY1 RBM22 HNRNPM RBM5 RBM8A SRRT UPF3B GPKOW SNRNP35 SNW1 DDX46 POLR2C DNAJC8 TRA2B GTF2F1 PRPF38A SRSF9 PPWD1 SYF2 POLR2E CWC22 SNRNP27 CCAR1 DDX39B CHERP PCBP1 WTAP	58
R-HSA-140837	Intrinsic Pathway of Fibrin Clot Formation	0.00214349731846951	SERPINC1 PROC SERPING1 SERPIND1 PROS1 F2 F10 SERPINE2 A2M KNG1	10
R-HSA-9013422	RHOBTB1 GTPase cycle	0.00214349731846951	VIM DBN1 CCT2 RBMX RNF20 RBBP6 SPEN TRA2B TXNL1 CUL3	10
R-HSA-9637690	Response of Mtb to phagocytosis	0.00214349731846951	PGK1 MAPK3 TRIM27 UBA52 KPNA1 SFPQ ENO1 HGS RPS27A MAPK1	10
R-HSA-9711123	Cellular response to chemical stress	0.00215497444765091	FABP1 PRDX5 COX2 PSME2 PSMD10 PRDX2 ERO1A PSMC2 PSMC1 CAT PSMC4 STAP2 HMOX1 PSME1 SMARCD3 UBA52 PRKCD PSME3 PRDX3 COX1 HELZ2 CREBBP PRDX6 TXN2 PSMB5 PSMD4 COX7B MAFK RPS27A PSMA5 PSMD9 BACH1 LRPPRC PSMD14 NCOR2 PSMA6 PSMA4 CYBA NDUFA4 CUL3 RBX1	41
R-HSA-8957275	Post-translational protein phosphorylation	0.00220861101134243	SERPINC1 TF PROC SERPIND1 C3 FGA FGG PCSK9 F5 GPC3 TGOLN2 LTBP1 CCN1 MXRA8 LAMB2 PRSS23 IGFBP4 APOA1 MBTPS1 RCN1 CDH2 AFP FN1 MGAT4A KNG1 TMEM132A APOE HSP90B1 APP QSOX1	30
R-HSA-75035	Chk1/Chk2(Cds1) mediated inactivation of Cyclin B	0.0221309820110654	CHEK1 CCNB1 CHEK2 CDK1 SFN YWHAG WEE1	7
R-HSA-163200	Respiratory electron transport, ATP synthesis by chemiosmotic coupling, and heat production by uncoupling proteins.	0.00230199469996449	ETFDH COX2 NDUFS1 NDUFA5 NDUFB6 ATP5PO ATP5F1D SDHB NDUFV1 TRAP1 SDHC COX1 NDUFA8 NDUFS8 ATP5F1E ATP5ME ATP5MF NDUFV2 NDUFA10 ATP5F1B COX7B ATP6 NDUFA1 ATP5MG ND1 UQCRH LRPPRC TIMMDC1 NDUFS2 ACAD9 NDUFA4 ND2 ETFB ATP5PD	34
R-HSA-196854	Metabolism of vitamins and cofactors	0.0023335113672233	ALDH1L1 AKR1C1 CYB5A GPC3 MMUT SLC2A1 RBP2 GCHFR PCCA CYB5R3 NT5E FASN CALM1 COQ5 APOC3 COQ9 SLC19A3 SLC19A1 NUDT12 ENPP3 PARP14 NADK2 MMACHC PARP9 PC PCCB RBP1 APOA1 MMAA RDH11 AASDHPPT ACACA SPR TTR NAMPT NMNAT1 CD38 PDSS2 COQ3 ALDH1L2 SHMT1 RETSAT APOE UBIAD1 TCN2 RBP4 VKORC1L1	47
R-HSA-70635	Urea cycle	0.00233838086757191	ARG1 ASL SLC25A15 CPS1 NAGS ARG2	6
R-HSA-8941858	Regulation of RUNX3 expression and activity	0.00240251147397649	PSME2 PSMD10 PSMC2 PSMC1 PSMC4 PSME1 UBA52 PSME3 SRC PSMB5 PSMD4 RPS27A PSMA5 EP300 PSMD9 PSMD14 PSMA6 PSMA4	18
R-HSA-9635486	Infection with Mycobacterium tuberculosis	0.00243607281441731	PGK1 LTF MAPK3 TRIM27 UBA52 KPNA1 SFPQ ENO1 HGS RPS27A MAPK1	11
R-HSA-72695	Formation of the ternary complex, and subsequently, the 43S complex	0.00252052895052877	EIF3A RPS10 EIF3G RPS21 RPS26 RPS23 RPS19 EIF3J RPS3A RPS5 EIF3C RPS15 EIF1AX RPS27A RPS28 RPS4X RPS6	17
R-HSA-8852276	The role of GTSE1 in G2/M progression after G2 checkpoint	0.00253919301151428	TP53 CCNB1 TUBB3 PSME2 PSMD10 PSMC2 PSMC1 PSMC4 CCNB2 PSME1 PLK1 CDK1 UBA52 PSME3 TUBA8 PSMB5 PSMD4 RPS27A PSMA5 PSMD9 PSMD14 PSMA6 PSMA4	23
R-HSA-174084	Autodegradation of Cdh1 by Cdh1	0.0241960787534084	PSME2 PSMD10 PSMC2 PSMC1 ANAPC1 PSMC4 UBE2S PSME1 UBA52 PSME3 UBE2E1 PSMB5 PSMD4 UBE2C RPS27A PSMA5 PSMD9 PSMD14 PSMA6 PSMA4	20
R-HSA-9706574	RHOBTB GTPase Cycle	0.00270767429196791	VIM DBN1 CCT2 RBMX RNF20 RBBP6 SPEN TRA2B TXNL1 PHIP CCT6A DDX39B CUL3	13
R-HSA-110313	Translesion synthesis by Y family DNA polymerases bypasses lesions on DNA template	0.00272707349987798	PCLAF ISG15 UBE2L6 POLK RPA3 RCHY1 UBA52 POLE4 UFD1 RFC2 RPS27A RFC5 RFC3 USP10	14
R-HSA-140877	Formation of Fibrin Clot (Clotting Cascade)	0.00272707349987798	SERPINC1 PROC SERPING1 SERPIND1 FGA FGB FGG F5 PROS1 F2 F10 SERPINE2 A2M KNG1	14
R-HSA-5693616	Presynaptic phase of homologous DNA pairing and strand exchange	0.00272707349987798	EXO1 CHEK1 KAT5 ATM RPA3 BLM RMI1 TOPBP1 RFC2 RFC5 RAD51D RFC3 RMI2 HUS1	14
R-HSA-69017	CDK-mediated phosphorylation and removal of Cdc6	0.00275724430954442	CDC6 CCNA2 PSME2 PSMD10 PSMC2 PSMC1 ANAPC1 PSMC4 UBE2S PSME1 UBA52 PSME3 UBE2E1 PSMB5 PSMD4 UBE2C RPS27A PSMA5 PSMD9 PSMD14 PSMA6 PSMA4	22
R-HSA-9013694	Signaling by NOTCH4	0.00279193660048004	JAG1 TACC3 PSME2 PSMD10 PSMC2 PSMC1 PSMC4 PSME1 UBA52 PSME3 MAML1 CREBBP PSMB5 PSMD4 SNW1 RPS27A PSMA5 EP300 PSMD9 KAT2B PSMD14 PSMA6 PSMA4 RBX1	24
R-HSA-5693532	DNA Double-Strand Break Repair	0.00279522530765765	KPNA2 TP53 EXO1 CHEK1 TIPIN CCNA2 KAT5 RTEL1 BRCC3 XRCC3 ATM POLK RPA3 BAZ1B XRCC4 BLM LIG3 CHEK2 UBA52 POLE4 EYA4 RIF1 RMI1 TOPBP1 UBXN1 NSD2 TIMELESS PARP2 TDP1 MAPK8 ABL1 RFC2 RPS27A RFC5 H4C9 RAD51D RFC3 RMI2 SLX4 PRKDC H2BU1 HUS1	42
R-HSA-187577	SCF(Skp2)-mediated degradation of p27/p21	0.00282022375761059	CCNA2 PSME2 PSMD10 PSMC2 PSMC1 CKS1B PSMC4 PSME1 UBA52 PSME3 CDKN1B PSMB5 PSMD4 RPS27A PSMA5 PSMD9 PSMD14 PSMA6 PSMA4	19
R-HSA-5610783	Degradation of GLI2 by the proteasome	0.00282022375761059	PSME2 PSMD10 SUFU PSMC2 PSMC1 PSMC4 PSME1 UBA52 PSME3 PSMB5 PSMD4 RPS27A PSMA5 PSMD9 PSMD14 PSMA6 PSMA4 PRKACA RBX1	19
R-HSA-5610785	GLI3 is processed to GLI3R by the proteasome	0.00282022375761059	PSME2 PSMD10 SUFU PSMC2 PSMC1 PSMC4 PSME1 UBA52 PSME3 PSMB5 PSMD4 RPS27A PSMA5 PSMD9 PSMD14 PSMA6 PSMA4 PRKACA RBX1	19
R-HSA-9707564	Cytoprotection by HMOX1	0.0029352468149751	FABP1 COX2 PSME2 PSMD10 PSMC2 PSMC1 PSMC4 STAP2 HMOX1 PSME1 SMARCD3 UBA52 PRKCD PSME3 COX1 HELZ2 CREBBP PSMB5 PSMD4 COX7B MAFK RPS27A PSMA5 PSMD9 BACH1 LRPPRC PSMD14 NCOR2 PSMA6 PSMA4 NDUFA4 CUL3 RBX1	33
R-HSA-1168372	Downstream signaling events of B Cell Receptor (BCR)	0.00332414953177555	CALM1 PSME2 PSMD10 IKBKB PSMC2 PSMC1 PSMC4 IKBKG PSME1 BCL10 UBA52 PSME3 NFKBIE PPP3CA PPP3CB PSMB5 PSMD4 RPS27A PSMA5 PSMD9 PSMD14 PSMA6 PSMA4 NFKBIB	24
R-HSA-69202	Cyclin E associated events during G1/S transition	0.00332414953177555	CCNA2 PSME2 PSMD10 PSMC2 PSMC1 CKS1B CCNH PSMC4 PSME1 MNAT1 CDC25A UBA52 PSME3 TFDP1 CDKN1B PSMB5 PSMD4 RPS27A PSMA5 PSMD9 PSMD14 PSMA6 PSMA4 WEE1	24
R-HSA-453279	Mitotic G1 phase and G1/S transition	0.00334752815641566	CDC6 GMNN MCM10 TYMS CCNB1 CCNA2 PSME2 PSMD10 PSMC2 PSMC1 CKS1B CCNH RPA3 PSMC4 PSME1 PPP2R1B MNAT1 CDC25A CDK1 UBA52 POLE4 PSME3 SRC POLA2 TFDP1 TK1 CDKN1B PSMB5 PSMD4 ABL1 RPS27A PSMA5 POLA1 PSMD9 PSMD14 PSMA6 PSMA4 WEE1	38
R-HSA-1614635	Sulfur amino acid metabolism	0.00342026904340876	MAT1A TST CTH CBSL CDO1 GOT2 BHMT SLC25A10 TXN2 BHMT2 ADI1	11
R-HSA-162909	Host Interactions of HIV factors	0.00347230284963745	HLA-A PSME2 PSMD10 PSMC2 PSMC1 NUP210 PSMC4 PSME1 AP1M1 AP1S1 UBA52 POM121 PSME3 NUP50 KPNA1 CUL5 SLC25A4 ELOB AP2A2 ARF1 PSMB5 PSMD4 RPS27A PSMA5 AP2S1 ELMO1 PSMD9 PSMD14 PSMA6 PSMA4 NPM1 RANGAP1 BANF1 RBX1	34
R-HSA-112382	Formation of RNA Pol II elongation complex	0.00347277727836544	POLR2F SUPT6H CCNH ELL MNAT1 PAF1 POLR2J LEO1 AFF4 SUPT5H CTR9 GTF2H4 ELOB WDR61 ERCC3 POLR2C GTF2F1 GTF2H3 POLR2E	19
R-HSA-75955	RNA Polymerase II Transcription Elongation	0.00347277727836544	POLR2F SUPT6H CCNH ELL MNAT1 PAF1 POLR2J LEO1 AFF4 SUPT5H CTR9 GTF2H4 ELOB WDR61 ERCC3 POLR2C GTF2F1 GTF2H3 POLR2E	19
R-HSA-5656169	Termination of translesion DNA synthesis	0.00356633583526856	PCLAF ISG15 UBE2L6 POLK RPA3 UBA52 POLE4 RFC2 RPS27A RFC5 RFC3 USP10	12
R-HSA-5663220	RHO GTPases Activate Formins	0.00364791108541691	SGO2 KIF2C BUB1B CDC20 KIF18A TUBB3 DYNLL2 BUB1 CENPF CENPE PPP2R5A PPP2R1B INCENP RHOB AURKB PLK1 SRC KNL1 NDEL1 DYNC1LI2 AHCTF1 NUDC DVL2 CENPU TUBA8 DYNC1H1 PAFAH1B1 DAAM1 TAOK1 ITGB1 NDE1 MAD1L1 KIF2A RANGAP1 CKAP5 CDCA8	36
R-HSA-5689603	UCH proteinases	0.00366003475740256	UCHL3 PSME2 PSMD10 OGT PSMC2 PSMC1 PSMC4 PSME1 ACTR8 ASXL2 UBA52 PSME3 INO80 H2AC18 ADRM1 SENP8 INO80E PSMB5 PSMD4 UCHL1 RPS27A PSMA5 FOXK2 PSMD9 PSMD14 PSMA6 FOXK1 PSMA4	28
R-HSA-5633007	Regulation of TP53 Activity	0.00388660785820244	TPX2 TP53 EXO1 CHEK1 CCNA2 KAT5 TAF7 DAXX ATM RPA3 BLM ING5 PPP2R1B AURKB CHEK2 MTA2 CDK1 TAF15 UBA52 GATAD2A EHMT1 MEAF6 RMI1 BRD1 TOPBP1 PRKAB2 GATAD2B TAF2 RFC2 RPS27A CDK5 RFC5 EP300 RFC3 MBD3 TAF3 RMI2 EHMT2 PRKAG1 HUS1	40
R-HSA-1234176	Oxygen-dependent proline hydroxylation of Hypoxia-inducible Factor Alpha	0.00392327412984733	PSME2 PSMD10 PSMC2 PSMC1 PSMC4 PSME1 UBA52 AJUBA PSME3 ELOB PSMB5 PSMD4 RPS27A PSMA5 LIMD1 PSMD9 PSMD14 PSMA6 PSMA4 RBX1	20
R-HSA-8964539	Glutamate and glutamine metabolism	0.00392335588176384	PYCR1 KYAT1 GLUL GOT2 GLUD1 PYCR2 ALDH18A1	7
R-HSA-674695	RNA Polymerase II Pre-transcription Events	0.0039392104242502	POLR2F TAF7 SUPT6H CCNH ELL MNAT1 PAF1 POLR2J LEO1 TAF15 AFF4 SUPT5H CTR9 GTF2H4 ELOB WDR61 GTF2A1 ERCC3 TAF2 POLR2C GTF2F1 GTF2H3 TAF3 POLR2E	24
R-HSA-169911	Regulation of Apoptosis	0.00397058819872104	PSME2 PSMD10 PSMC2 PSMC1 PSMC4 PSME1 UBA52 PSME3 OPA1 PSMB5 PSMD4 RPS27A PSMA5 PSMD9 PSMD14 PSMA6 PSMA4	17
R-HSA-379726	Mitochondrial tRNA aminoacylation	0.00401002822176244	DARS2 NARS2 IARS2 PARS2 PPA2 VARS2 LARS2 AARS2 FARS2	9
R-HSA-157118	Signaling by NOTCH	0.00426282766011203	JAG1 TACC3 TP53 FURIN HDAC6 PSME2 PSMD10 DLGAP5 YBX1 PSMC2 PSMC1 MOV10 WWP2 TNRC6A ATP2A2 POGLUT1 PSMC4 PSME1 ARRB2 FABP7 ITCH UBA52 PSME3 MAML1 RAB6A H2AC18 HDAC8 MIB1 TFDP1 TNRC6B JUN MDK CREBBP PSMB5 PSMD4 SNW1 RPS27A PSMA5 POFUT1 EP300 H4C9 PSMD9 KAT2B PSMD14 NCOR2 EGFR PSMA6 AGO1 PSMA4 PRKCI B4GALT1 H2BU1 AGO2 H2AZ2 RBX1	55
R-HSA-9664873	Pexophagy	0.00442678600813111	SQSTM1 MAP1LC3B ATM UBA52 NBR1 RPS27A	6
R-HSA-5696400	Dual Incision in GG-NER	0.00460624968202398	POLK RPA3 UBA52 POLE4 GTF2H4 PARP2 ERCC3 RFC2 RPS27A DDB1 RFC5 RFC3 GTF2H3 RBX1	14
R-HSA-69656	Cdk2-associated events at S phase entry	0.0355503194177439	CCNA2 PSME2 PSMD10 PSMC2 PSMC1 CKS1B CCNH PSMC4 PSME1 MNAT1 CDC25A UBA52 PSME3 TFDP1 CDKN1B PSMB5 PSMD4 RPS27A PSMA5 PSMD9 PSMD14 PSMA6 PSMA4 WEE1	24
R-HSA-5685938	HDR through Single Strand Annealing (SSA)	0.00473141402438237	EXO1 KAT5 ATM RPA3 BLM RMI1 TOPBP1 ABL1 RFC2 RFC5 RFC3 RMI2 HUS1	13
R-HSA-9679506	SARS-CoV Infections	0.00474887194587334	DAD1 FURIN DDX5 STAT2 MAP1LC3B GANAB STT3A PARP14 PARP9 COMT MTA2 UBA52 GATAD2A MOGS DDOST CANX SIGMAR1 MGAT1 ARID4A MGAT4A AP2A2 MAGT1 JAK1 MGAT4B GATAD2B RPN2 ITGB1 RPS27A AP2S1 REST MTA3 MBD3 SAP18 MAN2A1 EDEM2 ST3GAL2 CHMP2B	37
R-HSA-6781823	Formation of TC-NER Pre-Incision Complex	0.00491919108740558	POLR2F CCNH MNAT1 POLR2J UBA52 GTF2H4 ISY1 ERCC3 UVSSA HMGN1 RPS27A POLR2C DDB1 EP300 GTF2H3 POLR2E RBX1	17
R-HSA-8854050	FBXL7 down-regulates AURKA during mitotic entry and in early mitosis	0.00491919108740558	PSME2 PSMD10 PSMC2 PSMC1 PSMC4 PSME1 UBA52 PSME3 PSMB5 PSMD4 RPS27A PSMA5 PSMD9 PSMD14 PSMA6 PSMA4 RBX1	17
R-HSA-1834949	Cytosolic sensors of pathogen-associated DNA	0.00515611845174429	POLR3GL POLR2F IKBKB IKBKG LRRFIP1 UBA52 STAT6 CGAS TRIM32 CREBBP POLR3E CTNNB1 RPS27A EP300 IRF3 POLR2E PRKDC NFKBIB POLR1D	19
R-HSA-211733	Regulation of activated PAK-2p34 by proteasome mediated degradation	0.00525672418418579	PSME2 PSMD10 PSMC2 PSMC1 PSMC4 PSME1 UBA52 PSME3 PSMB5 PSMD4 RPS27A PSMA5 PSMD9 PSMD14 PSMA6 PSMA4	16
R-HSA-195258	RHO GTPase Effectors	0.00548046190709439	CDH1 SGO2 KIF2C BUB1B CDC20 KIF18A FLNA TUBB3 CALM1 DYNLL2 BUB1 CENPF CENPE MYL6 IQGAP2 PPP2R5A RHPN2 TAX1BP3 PPP2R1B PPP1R12A MAPK3 INCENP RHOB AURKB PLK1 KLC2 PRKCD PRKCA CFL1 SRC BAIAP2 CTNNA1 KNL1 NDEL1 H2AC18 SFN PKN3 DYNC1LI2 YWHAG AHCTF1 NUDC RHOG DVL2 KLC4 CENPU TUBA8 DYNC1H1 CDKN1B PAFAH1B1 KLC1 DAAM1 RAC2 ABL1 MYH9 TAOK1 ITGB1 CTNNB1 MYH11 NDE1 ARPC1B H4C9 MAD1L1 KIF2A ARPC4 MAPK1 CYBA …	72
R-HSA-68827	CDT1 association with the CDC6	0.00559227404825065	CDC6 GMNN PSME2 PSMD10 PSMC2 PSMC1 PSMC4 PSME1 UBA52 PSME3 PSMB5 PSMD4 RPS27A PSMA5 PSMD9 PSMD14 PSMA6 PSMA4	18
R-HSA-174113	SCF-beta-TrCP mediated degradation of Emi1	0.00604507407236068	CDC20 PSME2 PSMD10 PSMC2 PSMC1 PSMC4 PSME1 UBA52 PSME3 PSMB5 PSMD4 RPS27A PSMA5 PSMD9 PSMD14 PSMA6 PSMA4	17
R-HSA-8878159	Transcriptional regulation by RUNX3	0.00604687395782629	JAG1 TP53 PSME2 PSMD10 PSMC2 PSMC1 PSMC4 PSME1 UBA52 PSME3 MAML1 SRC CREBBP ZFHX3 PSMB5 PSMD4 SNW1 CTNNB1 RPS27A PSMA5 EP300 PSMD9 KAT2B PSMD14 PSMA6 PSMA4	26
R-HSA-5688426	Deubiquitination	0.0061290034322383	OTUD5 TP53 CDC20 UCHL3 CCNA2 USP37 PSME2 PSMD10 OGT SNX3 PSMC2 PSMC1 BRCC3 USP16 PSMC4 IKBKG PSME1 ACTR8 ASXL2 VDAC1 ARRB2 CDC25A YOD1 CDK1 RHOT1 UBA52 TADA2B RNF123 PSME3 USP28 INO80 OTUD7B H2AC18 UFD1 ADRM1 SENP8 VDAC3 WDR20 TADA3 DDX58 USP11 INO80E PSMB5 PSMD4 USP22 HGS ABRAXAS2 UCHL1 RPS27A APC PSMA5 OTUB1 EP300 FOXK2 PSMD9 KAT2B PSMD14 PSMA6 FOXK1 FKBP8 PSMA4 USP9X USP10 USP8 TRAF2 H2BU1	66
R-HSA-110314	Recognition of DNA damage by PCNA-containing replication complex	0.00632815012727756	RAD18 RPA3 UBA52 POLE4 DTL RFC2 RPS27A DDB1 RFC5 RFC3 RBX1	11
R-HSA-8866652	Synthesis of active ubiquitin	0.0450398641979684	UCHL3 CDC34 UBE2L3 UBE2S UBA52 UBE2E1 UBE2E3 UBE2C RPS27A USP9X UBE2H	11
R-HSA-381426	Regulation of Insulin-like Growth Factor (IGF) transport and uptake by Insulin-like Growth Factor Binding Proteins (IGFBPs)	0.00633026903695973	SERPINC1 TF PROC SERPIND1 C3 FGA FGG PCSK9 F5 GPC3 TGOLN2 LTBP1 CCN1 F2 MXRA8 PLG LAMB2 PRSS23 IGFBP4 APOA1 MBTPS1 RCN1 CDH2 AFP FN1 MGAT4A KNG1 TMEM132A APOE HSP90B1 APP QSOX1	32
R-HSA-5696398	Nucleotide Excision Repair	0.00672075455857262	POLR2F POLK CCNH RPA3 ELL ACTR8 MNAT1 LIG3 POLR2J UBA52 POLE4 INO80 GTF2H4 ISY1 PARP2 ERCC3 UVSSA INO80E HMGN1 RFC2 RPS27A POLR2C DDB1 RFC5 EP300 RFC3 GTF2H3 POLR2E RBX1	29
R-HSA-167161	HIV Transcription Initiation	0.00696914066113516	POLR2F TAF7 CCNH MNAT1 POLR2J TAF15 GTF2H4 GTF2A1 ERCC3 TAF2 POLR2C GTF2F1 GTF2H3 TAF3 POLR2E	15
R-HSA-167162	RNA Polymerase II HIV Promoter Escape	0.00696914066113516	POLR2F TAF7 CCNH MNAT1 POLR2J TAF15 GTF2H4 GTF2A1 ERCC3 TAF2 POLR2C GTF2F1 GTF2H3 TAF3 POLR2E	15
R-HSA-73776	RNA Polymerase II Promoter Escape	0.00696914066113516	POLR2F TAF7 CCNH MNAT1 POLR2J TAF15 GTF2H4 GTF2A1 ERCC3 TAF2 POLR2C GTF2F1 GTF2H3 TAF3 POLR2E	15
R-HSA-73779	RNA Polymerase II Transcription Pre-Initiation And Promoter Opening	0.00696914066113516	POLR2F TAF7 CCNH MNAT1 POLR2J TAF15 GTF2H4 GTF2A1 ERCC3 TAF2 POLR2C GTF2F1 GTF2H3 TAF3 POLR2E	15
R-HSA-75953	RNA Polymerase II Transcription Initiation	0.00696914066113516	POLR2F TAF7 CCNH MNAT1 POLR2J TAF15 GTF2H4 GTF2A1 ERCC3 TAF2 POLR2C GTF2F1 GTF2H3 TAF3 POLR2E	15
R-HSA-76042	RNA Polymerase II Transcription Initiation And Promoter Clearance	0.00696914066113516	POLR2F TAF7 CCNH MNAT1 POLR2J TAF15 GTF2H4 GTF2A1 ERCC3 TAF2 POLR2C GTF2F1 GTF2H3 TAF3 POLR2E	15
R-HSA-2565942	Regulation of PLK1 Activity at G2/M Transition	0.00743063805989437	CCNB1 CCNB2 ODF2 RAB8A PPP1R12A PLK1 CDK1 UBA52 AJUBA TUBG1 NEDD1 YWHAG CSNK1E DYNC1H1 HAUS2 CEP131 PAFAH1B1 NDE1 RPS27A CEP72 CEP76 CKAP5 AKAP9 PRKACA	24
R-HSA-450531	Regulation of mRNA stability by proteins that bind AU-rich elements	0.00743063805989437	HSPA1A HSPA8 PSME2 PSMD10 PSMC2 PSMC1 PABPC1 PSMC4 EIF4G1 PSME1 UBA52 PRKCD PSME3 PRKCA ZFP36L1 PSMB5 PSMD4 RPS27A PSMA5 PSMD9 PSMD14 PSMA6 PSMA4 KHSRP	24
R-HSA-110320	Translesion Synthesis by POLH	0.00751168384706635	RPA3 RCHY1 UBA52 UFD1 RFC2 RPS27A RFC5 RFC3	8
R-HSA-6804760	Regulation of TP53 Activity through Methylation	0.00751168384706635	TP53 ATM CHEK2 UBA52 EHMT1 RPS27A EP300 EHMT2	8
R-HSA-983705	Signaling by the B Cell Receptor (BCR)	0.00767086224279508	CALM1 PSME2 PSMD10 PIK3AP1 IKBKB PSMC2 PSMC1 AHCYL1 PSMC4 IKBKG PLCG2 PSME1 BCL10 UBA52 PSME3 NFKBIE ITPR2 PPP3CA PPP3CB PSMB5 PSMD4 RPS27A PSMA5 ORAI1 PSMD9 PSMD14 PSMA6 PSMA4 NFKBIB	29
R-HSA-8852135	Protein ubiquitination	0.00780654748108348	SELENOS HLA-A UCHL3 CDC34 RAD18 UBE2L3 UBE2S PAF1 LEO1 BCL10 UBA52 RNF20 CTR9 RNF40 UBE2E1 WDR61 UBE2E3 UBE2C RPS27A USP9X PRKDC UBE2H	22
R-HSA-3247509	Chromatin modifying enzymes	0.00786227614457611	MORF4L1 JADE2 KAT5 OGT MORF4L2 ELP3 PHF8 SMARCC1 ING5 DOT1L SMYD3 SMARCD3 KDM2B ATXN7L3 MTA2 TADA2B GATAD2A KMT2A EHMT1 MEAF6 BRD1 SETD3 H2AC18 HDAC8 AEBP2 RIOX2 ARID4A PRMT7 NSD2 WDR5 TADA3 ELP2 VPS72 MECOM CREBBP GATAD2B TAF6L KMT2E SETD2 KDM7A KMT2D USP22 KDM5C BRD8 ELP5 REST KDM2A EP300 MTA3 SUPT7L H4C9 KAT14 KAT2B MBD3 NCOR2 EHMT2 SAP18 MSL1 SMARCA4 H2BU1 H2AZ2	61
R-HSA-4839726	Chromatin organization	0.00786227614457611	MORF4L1 JADE2 KAT5 OGT MORF4L2 ELP3 PHF8 SMARCC1 ING5 DOT1L SMYD3 SMARCD3 KDM2B ATXN7L3 MTA2 TADA2B GATAD2A KMT2A EHMT1 MEAF6 BRD1 SETD3 H2AC18 HDAC8 AEBP2 RIOX2 ARID4A PRMT7 NSD2 WDR5 TADA3 ELP2 VPS72 MECOM CREBBP GATAD2B TAF6L KMT2E SETD2 KDM7A KMT2D USP22 KDM5C BRD8 ELP5 REST KDM2A EP300 MTA3 SUPT7L H4C9 KAT14 KAT2B MBD3 NCOR2 EHMT2 SAP18 MSL1 SMARCA4 H2BU1 H2AZ2	61
R-HSA-180534	Vpu mediated degradation of CD4	0.00798748573602761	PSME2 PSMD10 PSMC2 PSMC1 PSMC4 PSME1 UBA52 PSME3 PSMB5 PSMD4 RPS27A PSMA5 PSMD9 PSMD14 PSMA6 PSMA4	16
R-HSA-75815	Ubiquitin-dependent degradation of Cyclin D	0.00798748573602761	PSME2 PSMD10 PSMC2 PSMC1 PSMC4 PSME1 UBA52 PSME3 PSMB5 PSMD4 RPS27A PSMA5 PSMD9 PSMD14 PSMA6 PSMA4	16
R-HSA-8949215	Mitochondrial calcium ion transport	0.00815554664623692	MICU1 VDAC1 PMPCA MICU2 AKAP1 SPG7 VDAC3 PMPCB LETM1	9
R-HSA-9013418	RHOBTB2 GTPase cycle	0.00815554664623692	DBN1 CCT2 RBMX TRA2B TXNL1 PHIP CCT6A DDX39B CUL3	9
R-HSA-8949613	Cristae formation	0.00836907902385417	ATP5PO ATP5F1D TMEM11 SAMM50 ATP5F1E ATP5ME ATP5MF ATP5F1B ATP6 ATP5MG ATP5PD	11
R-HSA-69306	DNA Replication	0.00913765266484989	CDC6 GMNN MCM10 CCNA2 PSME2 PSMD10 PSMC2 PSMC1 ANAPC1 RPA3 PSMC4 UBE2S PSME1 UBA52 POLE4 PSME3 POLA2 UBE2E1 PSMB5 PSMD4 RFC2 UBE2C RPS27A PSMA5 RFC5 POLA1 PSMD9 RFC3 PSMD14 PSMA6 PSMA4 RBX1	32
R-HSA-69002	DNA Replication Pre-Initiation	0.00956700034836705	CDC6 GMNN MCM10 PSME2 PSMD10 PSMC2 PSMC1 RPA3 PSMC4 PSME1 UBA52 POLE4 PSME3 POLA2 PSMB5 PSMD4 RPS27A PSMA5 POLA1 PSMD9 PSMD14 PSMA6 PSMA4	23
R-HSA-204174	Regulation of pyruvate dehydrogenase (PDH) complex	0.00964381561506895	PDK1 PDHB PDK3 DLAT PDP1 DLD PDP2	7
R-HSA-3229121	Glycogen storage diseases	0.00964381561506895	GYG1 GYS1 GBE1 UBA52 GYG2 RPS27A GAA	7
R-HSA-5674135	MAP2K and MAPK activation	0.0098676500986252	FGA FGB FGG MAPK3 ARRB2 SRC FN1 VCL PEBP1 WDR83 RAF1 LAMTOR3 MAPK1	13
R-HSA-1236974	ER-Phagosome pathway	0.00995424947512273	FGA FGB FGG HLA-A PSME2 PSMD10 IKBKB PSMC2 PSMC1 PSMC4 IKBKG PSME1 UBA52 PSME3 SEC61A1 TAPBP PSMB5 PSMD4 RPS27A PSMA5 PSMD9 PSMD14 PSMA6 PSMA4	24
R-HSA-2454202	Fc epsilon receptor (FCERI) signaling	0.0103463597158009	CALM1 CDC34 PSME2 PSMD10 IKBKB PSMC2 PSMC1 TAB2 AHCYL1 PSMC4 IKBKG PLCG2 PSME1 MAPK3 PIK3R2 BCL10 UBA52 PSME3 ITPR2 JUN PPP3CA PPP3CB MAPK8 PSMB5 PSMD4 RPS27A PSMA5 PIK3CB PSMD9 PSMD14 PSMA6 MAPK1 PSMA4	33
R-HSA-9012852	Signaling by NOTCH3	0.0105662327264795	JAG1 TACC3 DLGAP5 YBX1 WWP2 FABP7 UBA52 MAML1 MIB1 CREBBP SNW1 RPS27A EP300 KAT2B EGFR	15
R-HSA-174048	Cdc20 mediated degradation of Cyclin B	0.0690858700624151	CDC20 CCNB1 ANAPC1 UBE2S CDK1 UBA52 UBE2E1 UBE2C RPS27A	9
R-HSA-75876	Synthesis of very long-chain fatty acyl-CoAs	0.011167398552615	ACSL4 HSD17B12 ACSL5 ACSL1 ACSF3 ELOVL1 HACD3 ACSL3 TECR	9
R-HSA-109581	Apoptosis	0.0112149233903147	VIM CDH1 TP53 DYNLL2 PSME2 PSMD10 TJP2 PSMC2 PSMC1 BCL2L1 PSMC4 PSME1 MAPK3 UBA52 PRKCD PSME3 KPNA1 TRADD SFN GSDME TFDP1 YWHAG DIABLO GAS2 OPA1 MAPK8 PSMB5 PSMD4 CTNNB1 RPS27A APC PSMA5 NMT1 ACIN1 PSMD9 PSMD14 HMGB2 PSMA6 MAPK1 PSMA4 TRAF2 TNFRSF10B	42
R-HSA-69239	Synthesis of DNA	0.0113428639495586	CDC6 CCNA2 PSME2 PSMD10 PSMC2 PSMC1 ANAPC1 RPA3 PSMC4 UBE2S PSME1 UBA52 POLE4 PSME3 POLA2 UBE2E1 PSMB5 PSMD4 RFC2 UBE2C RPS27A PSMA5 RFC5 POLA1 PSMD9 RFC3 PSMD14 PSMA6 PSMA4 RBX1	30
R-HSA-1358803	Downregulation of ERBB2	0.0741774168306311	ERBB2 UBA52 RNF41 RPS27A ERBB3 USP8	6
R-HSA-74217	Purine salvage	0.0121978324233083	GMPR2 DGUOK ADAL HPRT1 ADK APRT	6
R-HSA-3858494	Beta-catenin independent WNT signaling	0.0129110271940111	CALM1 PSME2 PSMD10 PLCB1 PSMC2 PSMC1 MOV10 TNRC6A PSMC4 PSME1 RAC3 ARRB2 UBA52 PSME3 PRKCA TNRC6B ITPR2 AP2A2 DVL2 PPP3CA PPP3CB DAAM1 PSMB5 RAC2 PSMD4 CTNNB1 RPS27A PSMA5 AP2S1 PSMD9 PSMD14 PSMA6 AGO1 PSMA4 AGO2	35
R-HSA-4086400	PCP/CE pathway	0.0131310072398322	PSME2 PSMD10 PSMC2 PSMC1 PSMC4 PSME1 RAC3 ARRB2 UBA52 PSME3 PRKCA AP2A2 DVL2 DAAM1 PSMB5 RAC2 PSMD4 RPS27A PSMA5 AP2S1 PSMD9 PSMD14 PSMA6 PSMA4	24
R-HSA-113418	Formation of the Early Elongation Complex	0.0139402475999494	POLR2F CCNH MNAT1 POLR2J SUPT5H GTF2H4 ERCC3 POLR2C GTF2F1 GTF2H3 POLR2E	11
R-HSA-167158	Formation of the HIV-1 Early Elongation Complex	0.0139402475999494	POLR2F CCNH MNAT1 POLR2J SUPT5H GTF2H4 ERCC3 POLR2C GTF2F1 GTF2H3 POLR2E	11
R-HSA-2559585	Oncogene Induced Senescence	0.0139402475999494	ID1 TP53 MOV10 TNRC6A MAPK3 UBA52 TFDP1 TNRC6B RPS27A AGO1 MAPK1	11
R-HSA-69242	S Phase	0.0140698532399293	CDC6 CCNA2 CDCA5 PSME2 PSMD10 PSMC2 PSMC1 CKS1B ANAPC1 CCNH RPA3 PSMC4 UBE2S PSME1 MNAT1 CDC25A UBA52 POLE4 PSME3 POLA2 TFDP1 UBE2E1 CDKN1B PSMB5 PSMD4 RFC2 UBE2C RPS27A PSMA5 RFC5 POLA1 PSMD9 RFC3 PSMD14 PSMA6 PSMA4 WEE1 RBX1	38
R-HSA-4641257	Degradation of AXIN	0.0140874080017349	PSME2 PSMD10 PSMC2 PSMC1 PSMC4 PSME1 UBA52 PSME3 PSMB5 PSMD4 RPS27A PSMA5 PSMD9 PSMD14 PSMA6 PSMA4	16
R-HSA-3781860	Diseases associated with N-glycosylation of proteins	0.0140899236406416	ALG9 MOGS ALG6 ALG12 RFT1 B4GALT1 ALG13	7
R-HSA-5655862	Translesion synthesis by POLK	0.0140899236406416	POLK RPA3 UBA52 RFC2 RPS27A RFC5 RFC3	7
R-HSA-195253	Degradation of beta-catenin by the destruction complex	0.0141991883667126	PSME2 PSMD10 PSMC2 PSMC1 PPP2R5A PSMC4 PSME1 PPP2R1B UBA52 PSME3 PSMB5 PSMD4 CTNNB1 RPS27A APC PSMA5 TLE5 PSMD9 PSMD14 PSMA6 PSMA4 RBX1	22
R-HSA-8948751	Regulation of PTEN stability and activity	0.0145279570916502	PSME2 PSMD10 PSMC2 PSMC1 WWP2 PSMC4 PSME1 TRIM27 UBA52 PSME3 PSMB5 PSMD4 RPS27A PSMA5 PSMD9 PSMD14 PSMA6 PSMA4 STUB1	19
R-HSA-5696397	Gap-filling DNA repair synthesis and ligation in GG-NER	0.0149394427699271	POLK RPA3 LIG3 UBA52 POLE4 RFC2 RPS27A RFC5 RFC3	9
R-HSA-983170	Antigen Presentation	0.0852568236880869	HLA-A SEC23A SEC24D ERAP1 CANX SAR1B SEC31A TAPBP SEC24C	9
R-HSA-159782	Removal of aminoterminal propeptides from gamma-carboxylated proteins	0.0149783597484341	PROC PROS1 FURIN F2 F10	5
R-HSA-74182	Ketone body metabolism	0.0149783597484341	HMGCL ACSS3 BDH2 HMGCS2 OXCT1	5
R-HSA-8963888	Chylomicron assembly	0.0149783597484341	APOC3 APOA1 MTTP SAR1B APOE	5
R-HSA-5357801	Programmed Cell Death	0.0163834402317527	VIM CDH1 TP53 DYNLL2 PSME2 PSMD10 TJP2 OGT PSMC2 PSMC1 BCL2L1 PSMC4 PSME1 MAPK3 UBA52 PRKCD PSME3 KPNA1 TRADD SFN GSDME TFDP1 YWHAG DIABLO GAS2 OPA1 MAPK8 SDCBP PSMB5 PSMD4 CTNNB1 RPS27A APC PSMA5 NMT1 ACIN1 PSMD9 PSMD14 HMGB2 PSMA6 MAPK1 PSMA4 STUB1 CASP4 TRAF2 TNFRSF10B CHMP2B	47
R-HSA-5362768	Hh mutants are degraded by ERAD	0.0167738945138341	PSME2 PSMD10 PSMC2 PSMC1 PSMC4 PSME1 UBA52 PSME3 PSMB5 PSMD4 RPS27A PSMA5 PSMD9 PSMD14 PSMA6 PSMA4	16

## Sheet: Reactome_24vs48
ID	Description	pvalue	geneID	Count
R-HSA-71291	Metabolism of amino acids and derivatives	8.86235364126426e-20	ARG1 HAL ALDH6A1 MAT1A AGXT TST ACADSB CTH AGXT2 PYCR1 KYNU AMDHD1 ASL RIDA ALDH7A1 KYAT1 FTCD GATM CBSL PDHB SLC25A15 KYAT3 PSME2 PSMD10 RPL12 GCAT CPS1 AMT GRHPR CDO1 ECHS1 DARS1 DDC NAGS DHTKD1 RPLP1 PSMC2 PSMC1 ALDH4A1 AUH RPL37 RPS10 RPL17 GLUL PSMC4 RPL36AL RPL35 RPL5 PSME1 ARG2 RPL21 AASS GOT2 RPL28 RPS21 RPS26 OGDH RPS23 RPL24 HIBADH DLAT UBA52 HIBCH LARS1 GPT2 PSME3 SARS1 RPL13 RPS19 PHY…	133
R-HSA-72766	Translation	1.63532143146166e-11	SPCS1 DARS2 RPL12 EEF1B2 DARS1 RPLP1 EIF3A PABPC1 APEH RPL37 MTRF1L MRPL44 RPS10 RPL17 NARS2 EIF3G SRPRA RPL36AL SSR1 EIF4G1 RPL35 RPL5 RPL21 RPL28 RPS21 RPS26 RPS23 RPL24 UBA52 IARS2 LARS1 PARS2 SARS1 RPL13 RPS19 EIF3J MRPL55 MRPL53 RPL30 PPA2 RPS3A RPS5 RPL26 DDOST EIF4H SRP19 EIF3C GFM1 EIF4B SEC61A1 RPS15 EIF1AX RPL11 RPL22 AARS1 SSR4 VARS2 RPL31 MRPS17 RPL23 MRPL10 AIMP2 RPL37A LARS2 RPL14 R…	94
R-HSA-8978868	Fatty acid metabolism	5.58074635922698e-11	ACSM3 PHYH HSD17B8 MMUT PECR ACSL4 PCCA ACAD10 FASN PTGR1 SLC27A2 EPHX2 ACSF2 PTGR2 CRAT HSD17B12 ACOX2 CYP2J2 CPT2 ECHS1 SLC25A1 MORC2 EHHADH SLC25A20 ACADS ACOT13 CBR4 ACSL5 ACAD11 CBR1 PON3 ACSL1 PCCB HPGD HADHB ACBD6 MMAA DECR1 ACADVL PON1 ACOT9 SCD HADHA ACOT1 ACACA LTA4H PRKAB2 SCP2 ECI1 HACL1 PON2 ECI2 ACSF3 FADS2 NUDT19 MLYCD ACLY MCEE HSD17B4 HADH ELOVL1 HACD3 ACSL3 TECR ALDH3A2	65
R-HSA-156827	L13a-mediated translational silencing of Ceruloplasmin expression	1.00208932912579e-10	RPL12 RPLP1 EIF3A PABPC1 RPL37 RPS10 RPL17 EIF3G RPL36AL EIF4G1 RPL35 RPL5 RPL21 RPL28 RPS21 RPS26 RPS23 RPL24 UBA52 RPL13 RPS19 EIF3J RPL30 RPS3A RPS5 RPL26 EIF4H EIF3C EIF4B RPS15 EIF1AX RPL11 RPL22 RPL31 RPL23 RPL37A RPL14 RPL23A EIF4A2 RPS27A RPS28 RPL36A RPL29 RPS4X RPL19 RPL22L1 RPS6	47
R-HSA-72613	Eukaryotic Translation Initiation	1.32587602714329e-10	RPL12 RPLP1 EIF3A PABPC1 RPL37 RPS10 RPL17 EIF3G RPL36AL EIF4G1 RPL35 RPL5 RPL21 RPL28 RPS21 RPS26 RPS23 RPL24 UBA52 RPL13 RPS19 EIF3J RPL30 RPS3A RPS5 RPL26 EIF4H EIF3C EIF4B RPS15 EIF1AX RPL11 RPL22 RPL31 RPL23 RPL37A RPL14 RPL23A EIF4A2 RPS27A RPS28 RPL36A RPL29 RPS4X EIF2B1 EIF4EBP1 RPL19 RPL22L1 RPS6	49
R-HSA-72737	Cap-dependent Translation Initiation	1.32587602714329e-10	RPL12 RPLP1 EIF3A PABPC1 RPL37 RPS10 RPL17 EIF3G RPL36AL EIF4G1 RPL35 RPL5 RPL21 RPL28 RPS21 RPS26 RPS23 RPL24 UBA52 RPL13 RPS19 EIF3J RPL30 RPS3A RPS5 RPL26 EIF4H EIF3C EIF4B RPS15 EIF1AX RPL11 RPL22 RPL31 RPL23 RPL37A RPL14 RPL23A EIF4A2 RPS27A RPS28 RPL36A RPL29 RPS4X EIF2B1 EIF4EBP1 RPL19 RPL22L1 RPS6	49
R-HSA-1799339	SRP-dependent cotranslational protein targeting to membrane	1.45325091967888e-10	SPCS1 RPL12 RPLP1 RPL37 RPS10 RPL17 SRPRA RPL36AL SSR1 RPL35 RPL5 RPL21 RPL28 RPS21 RPS26 RPS23 RPL24 UBA52 RPL13 RPS19 RPL30 RPS3A RPS5 RPL26 DDOST SRP19 SEC61A1 RPS15 RPL11 RPL22 SSR4 RPL31 RPL23 RPL37A RPL14 RPL23A RPN2 SRP68 RPS27A RPS28 RPL36A RPL29 RPS4X SSR2 RPL19 RPL22L1 RPS6	47
R-HSA-2408522	Selenoamino acid metabolism	3.37732721662675e-10	MAT1A CTH CBSL RPL12 DARS1 RPLP1 RPL37 RPS10 RPL17 RPL36AL RPL35 RPL5 RPL21 RPL28 RPS21 RPS26 RPS23 RPL24 UBA52 LARS1 SARS1 RPL13 RPS19 RPL30 RPS3A RPS5 RPL26 SCLY RPS15 RPL11 RPL22 EEFSEC RPL31 RPL23 AIMP2 RPL37A RPL14 RPL23A RPS27A RPS28 RPL36A RARS1 RPL29 RPS4X SEPSECS RPL19 RPL22L1 RPS6	48
R-HSA-72706	GTP hydrolysis and joining of the 60S ribosomal subunit	5.38578905969136e-10	RPL12 RPLP1 EIF3A RPL37 RPS10 RPL17 EIF3G RPL36AL EIF4G1 RPL35 RPL5 RPL21 RPL28 RPS21 RPS26 RPS23 RPL24 UBA52 RPL13 RPS19 EIF3J RPL30 RPS3A RPS5 RPL26 EIF4H EIF3C EIF4B RPS15 EIF1AX RPL11 RPL22 RPL31 RPL23 RPL37A RPL14 RPL23A EIF4A2 RPS27A RPS28 RPL36A RPL29 RPS4X RPL19 RPL22L1 RPS6	46
R-HSA-2408557	Selenocysteine synthesis	1.41344931476143e-09	RPL12 RPLP1 RPL37 RPS10 RPL17 RPL36AL RPL35 RPL5 RPL21 RPL28 RPS21 RPS26 RPS23 RPL24 UBA52 SARS1 RPL13 RPS19 RPL30 RPS3A RPS5 RPL26 RPS15 RPL11 RPL22 EEFSEC RPL31 RPL23 RPL37A RPL14 RPL23A RPS27A RPS28 RPL36A RPL29 RPS4X SEPSECS RPL19 RPL22L1 RPS6	40
R-HSA-927802	Nonsense-Mediated Decay (NMD)	1.51359196579187e-09	RPL12 RPLP1 PABPC1 RPL37 RPS10 SMG8 RPL17 RPL36AL EIF4G1 RPL35 RPL5 RPL21 RPL28 RPS21 RPS26 RPS23 RPL24 SMG7 UBA52 RPL13 CASC3 RPS19 RPL30 RPS3A RPS5 RPL26 SMG9 RPS15 RPL11 RPL22 RBM8A RPL31 UPF3B RPL23 RPL37A RPL14 RPL23A RPS27A RPS28 RPL36A RPL29 RPS4X SMG1 RPL19 RPL22L1 RPS6	46
R-HSA-975957	Nonsense Mediated Decay (NMD) enhanced by the Exon Junction Complex (EJC)	1.51359196579187e-09	RPL12 RPLP1 PABPC1 RPL37 RPS10 SMG8 RPL17 RPL36AL EIF4G1 RPL35 RPL5 RPL21 RPL28 RPS21 RPS26 RPS23 RPL24 SMG7 UBA52 RPL13 CASC3 RPS19 RPL30 RPS3A RPS5 RPL26 SMG9 RPS15 RPL11 RPL22 RBM8A RPL31 UPF3B RPL23 RPL37A RPL14 RPL23A RPS27A RPS28 RPL36A RPL29 RPS4X SMG1 RPL19 RPL22L1 RPS6	46
R-HSA-72689	Formation of a pool of free 40S subunits	1.92524057647903e-09	RPL12 RPLP1 EIF3A RPL37 RPS10 RPL17 EIF3G RPL36AL RPL35 RPL5 RPL21 RPL28 RPS21 RPS26 RPS23 RPL24 UBA52 RPL13 RPS19 EIF3J RPL30 RPS3A RPS5 RPL26 EIF3C RPS15 EIF1AX RPL11 RPL22 RPL31 RPL23 RPL37A RPL14 RPL23A RPS27A RPS28 RPL36A RPL29 RPS4X RPL19 RPL22L1 RPS6	42
R-HSA-192823	Viral mRNA Translation	4.66079769278882e-09	RPL12 GRSF1 RPLP1 RPL37 RPS10 RPL17 RPL36AL RPL35 RPL5 RPL21 RPL28 RPS21 RPS26 RPS23 RPL24 UBA52 RPL13 RPS19 RPL30 RPS3A RPS5 RPL26 RPS15 RPL11 RPL22 RPL31 RPL23 RPL37A RPL14 RPL23A RPS27A RPS28 RPL36A RPL29 RPS4X RPL19 RPL22L1 RPS6	38
R-HSA-156842	Eukaryotic Translation Elongation	5.44316602097812e-09	RPL12 EEF1B2 RPLP1 RPL37 RPS10 RPL17 RPL36AL RPL35 RPL5 RPL21 RPL28 RPS21 RPS26 RPS23 RPL24 UBA52 RPL13 RPS19 RPL30 RPS3A RPS5 RPL26 RPS15 RPL11 RPL22 RPL31 RPL23 RPL37A RPL14 RPL23A RPS27A RPS28 RPL36A EEF1D RPL29 RPS4X RPL19 RPL22L1 RPS6	39
R-HSA-72312	rRNA processing	6.51012059033784e-09	DDX21 ELAC2 MRM1 RPL12 RPLP1 RRP9 DHX37 RPL37 ISG20L2 BOP1 RPS10 RPL17 RRP1 RPL36AL NOB1 RPL35 RPL5 RPL21 RPL28 RPS21 RPS26 BUD23 RPS23 RPL24 EBNA1BP2 UBA52 NOP2 RPL13 RPS19 WDR43 MPHOSPH10 MRM3 RPL30 RPS3A RPS5 RPL26 RPP25 NOP14 DDX52 WDR46 RPS15 UTP14A RPL11 RPL22 TSR1 RBM28 MRM2 CSNK1E RPL31 RPL23 RPL37A RPL14 RPL23A PES1 RPS27A RPS28 RPL36A RPL29 RPS4X DCAF13 ERI1 RIOK2 RPL19 BYSL IMP3 RPL22L…	67
R-HSA-9010553	Regulation of expression of SLITs and ROBOs	6.72166733136143e-09	PSME2 PSMD10 RPL12 RPLP1 PSMC2 PSMC1 PABPC1 RPL37 RPS10 RPL17 PSMC4 RPL36AL EIF4G1 RPL35 RPL5 PSME1 RPL21 RPL28 RPS21 RPS26 RPS23 RPL24 UBA52 PSME3 RPL13 CASC3 RPS19 RPL30 RPS3A RPS5 RPL26 RPS15 RPL11 RPL22 LDB1 ELOB RBM8A RPL31 UPF3B RPL23 RPL37A RPL14 RPL23A PSMB5 PSMD4 RPS27A RPS28 PSMA5 RPL36A RPL29 RPS4X PSMD9 PSMD14 PSMA6 RPL19 PSMA4 RPL22L1 RPS6 RBX1	59
R-HSA-6791226	Major pathway of rRNA processing in the nucleolus and cytosol	7.92171811820601e-09	DDX21 RPL12 RPLP1 RRP9 DHX37 RPL37 ISG20L2 BOP1 RPS10 RPL17 RRP1 RPL36AL NOB1 RPL35 RPL5 RPL21 RPL28 RPS21 RPS26 BUD23 RPS23 RPL24 EBNA1BP2 UBA52 RPL13 RPS19 WDR43 MPHOSPH10 RPL30 RPS3A RPS5 RPL26 RPP25 NOP14 DDX52 WDR46 RPS15 UTP14A RPL11 RPL22 TSR1 RBM28 CSNK1E RPL31 RPL23 RPL37A RPL14 RPL23A PES1 RPS27A RPS28 RPL36A RPL29 RPS4X DCAF13 ERI1 RIOK2 RPL19 BYSL IMP3 RPL22L1 RPS6	62
R-HSA-975956	Nonsense Mediated Decay (NMD) independent of the Exon Junction Complex (EJC)	1.11913223029071e-08	RPL12 RPLP1 PABPC1 RPL37 RPS10 RPL17 RPL36AL EIF4G1 RPL35 RPL5 RPL21 RPL28 RPS21 RPS26 RPS23 RPL24 UBA52 RPL13 RPS19 RPL30 RPS3A RPS5 RPL26 RPS15 RPL11 RPL22 RPL31 RPL23 RPL37A RPL14 RPL23A RPS27A RPS28 RPL36A RPL29 RPS4X RPL19 RPL22L1 RPS6	39
R-HSA-191273	Cholesterol biosynthesis	1.39005357857975e-08	LSS HSD17B7 FDPS MVD FDFT1 NSDHL GGPS1 PMVK SQLE SC5D MSMO1 IDI1 EBP HMGCS1 HMGCR PLPP6 DHCR24	17
R-HSA-156902	Peptide chain elongation	1.77069928360492e-08	RPL12 RPLP1 RPL37 RPS10 RPL17 RPL36AL RPL35 RPL5 RPL21 RPL28 RPS21 RPS26 RPS23 RPL24 UBA52 RPL13 RPS19 RPL30 RPS3A RPS5 RPL26 RPS15 RPL11 RPL22 RPL31 RPL23 RPL37A RPL14 RPL23A RPS27A RPS28 RPL36A RPL29 RPS4X RPL19 RPL22L1 RPS6	37
R-HSA-72764	Eukaryotic Translation Termination	2.00714812686886e-08	RPL12 RPLP1 APEH RPL37 RPS10 RPL17 RPL36AL RPL35 RPL5 RPL21 RPL28 RPS21 RPS26 RPS23 RPL24 UBA52 RPL13 RPS19 RPL30 RPS3A RPS5 RPL26 RPS15 RPL11 RPL22 RPL31 RPL23 RPL37A RPL14 RPL23A RPS27A RPS28 RPL36A RPL29 RPS4X RPL19 RPL22L1 RPS6	38
R-HSA-376176	Signaling by ROBO receptors	2.12888251674699e-08	PSME2 PSMD10 RPL12 RPLP1 PSMC2 PSMC1 PABPC1 RPL37 ENAH RPS10 RPL17 PSMC4 RPL36AL EIF4G1 AKAP5 RPL35 RPL5 PSME1 RPL21 RPL28 RPS21 RPS26 RPS23 RPL24 UBA52 PSME3 PRKCA RPL13 CASC3 RPS19 RPL30 RPS3A RPS5 RPL26 SRC VASP RPS15 RPL11 RPL22 LDB1 ELOB NRP1 PPP3CB RBM8A RPL31 UPF3B RPL23 RPL37A RPL14 RPL23A PSMB5 PSMD4 ABL1 RPS27A RPS28 PSMA5 RPL36A RPL29 RPS4X SRGAP1 PSMD9 PSMD14 PSMA6 RPL19 PSMA4 PRKACA …	69
R-HSA-8868773	rRNA processing in the nucleus and cytosol	2.97875119927435e-08	DDX21 RPL12 RPLP1 RRP9 DHX37 RPL37 ISG20L2 BOP1 RPS10 RPL17 RRP1 RPL36AL NOB1 RPL35 RPL5 RPL21 RPL28 RPS21 RPS26 BUD23 RPS23 RPL24 EBNA1BP2 UBA52 NOP2 RPL13 RPS19 WDR43 MPHOSPH10 RPL30 RPS3A RPS5 RPL26 RPP25 NOP14 DDX52 WDR46 RPS15 UTP14A RPL11 RPL22 TSR1 RBM28 CSNK1E RPL31 RPL23 RPL37A RPL14 RPL23A PES1 RPS27A RPS28 RPL36A RPL29 RPS4X DCAF13 ERI1 RIOK2 RPL19 BYSL IMP3 RPL22L1 RPS6	63
R-HSA-77289	Mitochondrial Fatty Acid Beta-Oxidation	3.0513394592358e-08	ACSM3 MMUT PCCA ACAD10 ACSF2 ECHS1 ACADS ACOT13 ACAD11 PCCB HADHB ACBD6 MMAA DECR1 ACADVL ACOT9 HADHA ACOT1 ECI1 MCEE HADH	21
R-HSA-8957322	Metabolism of steroids	1.52992394162297e-07	GC AKR1C1 LSS HSD17B7 FDPS TSPO FASN LGMN SLC27A2 SLCO1B3 SEC23A HSD17B12 ACOX2 MVD MBTPS2 FDFT1 AKR1C2 SEC24D MTF1 FDX1 SMARCD3 AKR1B1 NSDHL GGPS1 MBTPS1 OSBP PMVK SQLE SCD HSD11B2 SC5D ACACA MSMO1 SCP2 IDI1 SAR1B HELZ2 CREBBP OSBPL6 EBP STARD3NL SEC24C CYP27A1 HSD17B4 OSBPL2 HMGCS1 HMGCR FDX2 HSD17B2 PLPP6 DHCR24	51
R-HSA-168255	Influenza Infection	1.86976767703056e-07	KPNA2 HSPA1A RPL12 POLR2F ISG15 GRSF1 KPNA4 RPLP1 RPL37 RPS10 NUP210 RPL17 RPL36AL RPL35 RPL5 RPL21 RPL28 RPS21 RPS26 POLR2J RPS23 RPL24 UBA52 POM121 RPL13 RPS19 RPL30 NUP50 RPS3A RPS5 RPL26 KPNA1 CANX RPS15 RPL11 RPL22 RPL31 RPL23 RPL37A RPL14 RPL23A RPS27A RPS28 RPL36A POLR2C RPL29 RPS4X GTF2F1 RPL19 POLR2E RPL22L1 RPS6	52
R-HSA-9633012	Response of EIF2AK4 (GCN2) to amino acid deficiency	2.65344225692567e-07	RPL12 RPLP1 RPL37 RPS10 RPL17 RPL36AL RPL35 RPL5 RPL21 RPL28 RPS21 RPS26 RPS23 RPL24 UBA52 RPL13 RPS19 RPL30 RPS3A RPS5 RPL26 RPS15 RPL11 RPL22 RPL31 RPL23 RPL37A RPL14 RPL23A CEBPG RPS27A RPS28 RPL36A RPL29 RPS4X RPL19 RPL22L1 RPS6	38
R-HSA-8982491	Glycogen metabolism	3.41138456003426e-07	PYGL CALM1 PGM1 GYG1 AGL GYS1 PHKA2 GBE1 UBA52 PHKB GYG2 PGM2 RPS27A GAA PGM2L1 UGP2 PHKG2	17
R-HSA-168273	Influenza Viral RNA Transcription and Replication	4.61454359650576e-07	RPL12 POLR2F GRSF1 RPLP1 RPL37 RPS10 NUP210 RPL17 RPL36AL RPL35 RPL5 RPL21 RPL28 RPS21 RPS26 POLR2J RPS23 RPL24 UBA52 POM121 RPL13 RPS19 RPL30 NUP50 RPS3A RPS5 RPL26 RPS15 RPL11 RPL22 RPL31 RPL23 RPL37A RPL14 RPL23A RPS27A RPS28 RPL36A POLR2C RPL29 RPS4X GTF2F1 RPL19 POLR2E RPL22L1 RPS6	46
R-HSA-1428517	The citric acid (TCA) cycle and respiratory electron transport	5.60793590734479e-07	PDK1 SLC16A3 ETFDH IDH2 COX2 PDHB NDUFS1 LDHA NNT PDK3 SUCLG2 BSG NDUFA5 NDUFB6 OGDH ATP5PO VDAC1 DLAT ATP5F1D SDHB NDUFV1 PDP1 TRAP1 SDHC FH IDH3G COX1 DLST NDUFA8 NDUFS8 ATP5F1E HAGH DLD ATP5ME ATP5MF D2HGDH NDUFV2 NDUFA10 ATP5F1B COX7B ATP6 NDUFA1 ATP5MG ND1 MPC1 SUCLA2 UQCRH PDP2 LRPPRC TIMMDC1 NDUFS2 ACAD9 NDUFA4 ND2 ETFB ATP5PD	56
R-HSA-69620	Cell Cycle Checkpoints	1.04184215932465e-06	CDC6 SGO2 KIF2C BUB1B TP53 EXO1 CDC20 MCM10 KIF18A CHEK1 CCNB1 CCNA2 DYNLL2 BUB1 KAT5 PSME2 PSMD10 CENPF CENPE PSMC2 PSMC1 BRCC3 ANAPC1 ATM RPA3 PPP2R5A PSMC4 CCNB2 BLM UBE2S PSME1 PPP2R1B INCENP AURKB PLK1 CHEK2 CDC25A CDK1 UBA52 PSME3 RMI1 TOPBP1 KNL1 NDEL1 SFN PKMYT1 DYNC1LI2 YWHAG AHCTF1 NUDC NSD2 UBE2E1 CENPU DYNC1H1 CDKN1B PAFAH1B1 PSMB5 PSMD4 RFC2 TAOK1 UBE2C NDE1 RPS27A PSMA5 RFC5 H4C9 MA…	81
R-HSA-1655829	Regulation of cholesterol biosynthesis by SREBP (SREBF)	2.00086636087814e-06	LSS FDPS FASN SEC23A MVD MBTPS2 FDFT1 SEC24D MTF1 SMARCD3 GGPS1 MBTPS1 PMVK SQLE SCD SC5D ACACA IDI1 SAR1B HELZ2 CREBBP SEC24C HMGCS1 HMGCR	24
R-HSA-71406	Pyruvate metabolism and Citric Acid (TCA) cycle	2.00086636087814e-06	PDK1 SLC16A3 IDH2 PDHB LDHA NNT PDK3 SUCLG2 BSG OGDH VDAC1 DLAT SDHB PDP1 SDHC FH IDH3G DLST HAGH DLD D2HGDH MPC1 SUCLA2 PDP2	24
R-HSA-114608	Platelet degranulation	2.1088028792694e-06	SERPINE1 TF SERPING1 FGA FGB FGG APOH TOR4A F5 MAGED2 PROS1 FLNA A1BG THBS1 CALM1 PLG PCYOX1L TAGLN2 SERPINF2 PECAM1 SERPINA3 SCCPDH A2M CD9 APOA1 HABP4 CFL1 STXBP2 FAM3C ABCC4 FN1 VCL PHACTR2 GTPBP2 NHLRC2 KNG1 CD63 CHID1 CD109 APP VTI1B QSOX1 CYB5R1	43
R-HSA-76005	Response to elevated platelet cytosolic Ca2+	2.54226002259373e-06	SERPINE1 TF SERPING1 FGA FGB FGG APOH TOR4A F5 MAGED2 PROS1 FLNA A1BG THBS1 CALM1 PLG PCYOX1L TAGLN2 SERPINF2 PECAM1 SERPINA3 SCCPDH A2M CD9 APOA1 PRKCA HABP4 CFL1 STXBP2 FAM3C ABCC4 FN1 VCL PHACTR2 GTPBP2 NHLRC2 KNG1 CD63 CHID1 CD109 APP VTI1B QSOX1 CYB5R1	44
R-HSA-9033241	Peroxisomal protein import	2.72882511467558e-06	AGXT HMGCL PHYH ECH1 GSTK1 PECR SLC27A2 EPHX2 CRAT ACOX2 EHHADH CAT UBA52 GNPAT SCP2 PIPOX HACL1 ECI2 MPV17 NUDT19 PEX26 MLYCD HSD17B4 RPS27A USP9X ZFAND6	26
R-HSA-6811442	Intra-Golgi and retrograde Golgi-to-ER traffic	4.23625824214551e-06	KIF2C TGOLN2 KIFC1 KIF18A TUBB3 DYNLL2 KIF20B KIF11 CENPE COG6 KIF18B KIF23 GOSR1 TMED10 RACGAP1 KIF21A KLC2 STX16 SYS1 AGPAT3 KIF15 RAB6A ARFIP2 STX18 DYNC1LI2 COPB2 NAA30 COPB1 RAB1A GOLGA1 KLC4 TUBA8 DYNC1H1 PAFAH1B1 COPA ARF1 KLC1 VPS45 KIF22 COPZ1 GCC1 PAFAH1B2 COPG1 RGP1 COPE CAPZA2 BNIP1 KIF20A NBAS CUX1 KIF2A NSF GOLIM4 MAN2A1 SURF4 KIF4A USP6NL BICD2 RAB9A	59
R-HSA-9609507	Protein localization	5.01960130911576e-06	AGXT COA4 HMGCL CYB5A PHYH ECH1 GSTK1 PECR SLC27A2 EPHX2 CRAT ACOX2 PXMP4 EHHADH CAT COA6 TIMM17A HMOX1 VDAC1 UBA52 GNPAT SLC25A13 PMPCA TOMM22 IDH3G SAMM50 PEX16 SCP2 PIPOX HACL1 FIS1 SLC25A4 ECI2 MPV17 BAG6 PMPCB NUDT19 PEX26 MLYCD SLC25A12 ATP5F1B PXMP2 HSD17B4 RPS27A PEX3 APP USP9X GET3 ALDH3A2 ZFAND6	50
R-HSA-8856688	Golgi-to-ER retrograde transport	5.1751079834214e-06	KIF2C KIFC1 KIF18A TUBB3 DYNLL2 KIF20B KIF11 CENPE KIF18B KIF23 TMED10 RACGAP1 KIF21A KLC2 AGPAT3 KIF15 RAB6A STX18 DYNC1LI2 COPB2 COPB1 RAB1A KLC4 TUBA8 DYNC1H1 PAFAH1B1 COPA ARF1 KLC1 KIF22 COPZ1 PAFAH1B2 COPG1 COPE CAPZA2 BNIP1 KIF20A NBAS KIF2A NSF SURF4 KIF4A BICD2	43
R-HSA-70263	Gluconeogenesis	6.65190364463824e-06	ALDOC PCK2 PGK1 TPI1 GPI SLC25A1 PC GAPDH PGK2 GOT2 SLC25A13 SLC25A11 ENO3 ENO1 SLC25A10 SLC25A12 ALDOB	17
R-HSA-3700989	Transcriptional Regulation by TP53	6.66301634530474e-06	BNIP3L TPX2 PRDX5 NDRG1 TP53 EXO1 PRELID1 CHEK1 CCNB1 CCNA2 GPI COX2 KAT5 PRDX2 POLR2F MLH1 TAF7 MOV10 DAXX TNRC6A ATM CCNH RPA3 BLM ELL ING5 PPP2R1B MNAT1 AURKB POLR2J CHEK2 MTA2 CDK1 TAF15 UBA52 GATAD2A CDK12 EHMT1 MEAF6 RMI1 BRD1 CNOT9 SUPT5H TOPBP1 LAMTOR5 COX1 SFN PRKAB2 TP53I3 GTF2H4 TFDP1 YWHAG TNRC6B JUN ELOB ARID3A CREBBP GATAD2B CASP2 CASP10 CDKN1B ERCC3 TAF2 RABGGTA RFC2 COX7B CDK13 RP…	93
R-HSA-9711097	Cellular response to starvation	7.02465044517434e-06	NPRL3 FLCN RPL12 RPLP1 RPL37 ATP6V0D1 RPS10 RPL17 RPL36AL RPL35 RPL5 RPL21 RPL28 RPS21 RPS26 RPS23 RPL24 UBA52 ATP6V1G2 RPL13 RPS19 RPL30 NPRL2 RPS3A RPS5 RPL26 LAMTOR5 RPS15 RPL11 RPL22 RPL31 RPL23 RPL37A RPL14 RPL23A CEBPG RPS27A RPS28 RPL36A ITFG2 RPL29 RPS4X DEPDC5 LAMTOR3 RPL19 RPL22L1 RPS6 SESN1	48
R-HSA-162658	Golgi Cisternae Pericentriolar Stack Reorganization	7.92297944748873e-06	CCNB1 CCNB2 MAPK3 PLK1 CDK1 RAB2A USO1 RAB1A MAPK1 GORASP1	10
R-HSA-70221	Glycogen breakdown (glycogenolysis)	1.15898839573874e-05	PYGL CALM1 GYG1 AGL PHKA2 PHKB GYG2 PGM2 GAA PGM2L1 PHKG2	11
R-HSA-6811434	COPI-dependent Golgi-to-ER retrograde traffic	1.16486990131385e-05	KIF2C KIFC1 KIF18A TUBB3 KIF20B KIF11 CENPE KIF18B KIF23 TMED10 RACGAP1 KIF21A KLC2 KIF15 STX18 COPB2 COPB1 RAB1A KLC4 TUBA8 COPA ARF1 KLC1 KIF22 COPZ1 COPG1 COPE BNIP1 KIF20A NBAS KIF2A NSF SURF4 KIF4A	34
R-HSA-75105	Fatty acyl-CoA biosynthesis	2.75022665676282e-05	HSD17B8 ACSL4 FASN HSD17B12 SLC25A1 MORC2 CBR4 ACSL5 ACSL1 SCD ACACA ACSF3 ACLY ELOVL1 HACD3 ACSL3 TECR	17
R-HSA-70895	Branched-chain amino acid catabolism	2.75527256795615e-05	ALDH6A1 ACADSB ECHS1 AUH HIBADH HIBCH IVD BCKDHA SLC25A44 DLD BCAT2 BCKDK	12
R-HSA-2467813	Separation of Sister Chromatids	2.94285799329154e-05	SGO2 KIF2C BUB1B CDC20 KIF18A TUBB3 DYNLL2 CDCA5 BUB1 PSME2 PSMD10 CENPF CENPE PSMC2 PSMC1 ANAPC1 PPP2R5A PTTG1 PSMC4 UBE2S PSME1 PPP2R1B INCENP AURKB PLK1 UBA52 PSME3 KNL1 NDEL1 HDAC8 DYNC1LI2 AHCTF1 NUDC UBE2E1 CENPU TUBA8 DYNC1H1 PAFAH1B1 PSMB5 PSMD4 TAOK1 UBE2C NDE1 RPS27A PSMA5 MAD1L1 PSMD9 KIF2A PSMD14 PSMA6 PSMA4 RANGAP1 CKAP5 CDCA8	54
R-HSA-72662	Activation of the mRNA upon binding of the cap-binding complex and eIFs, and subsequent binding to 43S	3.07623034972758e-05	EIF3A PABPC1 RPS10 EIF3G EIF4G1 RPS21 RPS26 RPS23 RPS19 EIF3J RPS3A RPS5 EIF4H EIF3C EIF4B RPS15 EIF1AX EIF4A2 RPS27A RPS28 RPS4X EIF4EBP1 RPS6	23
R-HSA-70326	Glucose metabolism	3.34863832874722e-05	ALDOC PFKFB4 PCK2 PGK1 TPI1 PFKL GPI PKLR SLC25A1 PFKFB3 NUP210 PPP2R1B PC GAPDH PGK2 GOT2 POM121 GNPDA2 SLC25A13 NUP50 PFKFB2 SLC25A11 ENO3 ENO1 SLC25A10 SLC25A12 PFKM PGM2L1 GNPDA1 PRKACA ALDOB	31
R-HSA-3322077	Glycogen synthesis	4.5923631309259e-05	PGM1 GYG1 GYS1 GBE1 UBA52 GYG2 PGM2 RPS27A PGM2L1 UGP2	10
R-HSA-68882	Mitotic Anaphase	4.62804237251894e-05	SGO2 KIF2C BUB1B CDC20 KIF18A CCNB1 TUBB3 DYNLL2 CDCA5 BUB1 PSME2 PSMD10 CENPF CENPE PSMC2 PSMC1 ANAPC1 SPAST PPP2R5A PTTG1 PSMC4 CCNB2 UBE2S PSME1 PPP2R1B INCENP SIRT2 AURKB PLK1 CDK1 UBA52 POM121 PSME3 ANKLE2 KNL1 NDEL1 HDAC8 DYNC1LI2 AHCTF1 NUDC UBE2E1 CENPU TUBA8 DYNC1H1 PAFAH1B1 PSMB5 PSMD4 TAOK1 UBE2C NDE1 RPS27A PSMA5 MAD1L1 PSMD9 KIF2A PSMD14 PSMA6 PSMA4 RANGAP1 CKAP5 BANF1 CDCA8 CHMP2B	63
R-HSA-68886	M Phase	5.03032659720593e-05	SGO2 KIF2C BUB1B CDC20 KIF18A CCNB1 NCAPH2 TUBB3 DYNLL2 CDCA5 BUB1 PSME2 PSMD10 CENPF CENPE PSMC2 PSMC1 ANAPC1 SPAST PHF8 NUP210 PPP2R5A PTTG1 PSMC4 CCNB2 KIF23 ODF2 UBE2S PSME1 PPP2R1B MAPK3 INCENP SIRT2 AURKB PLK1 CDK1 MASTL UBA52 RAB2A POM121 TUBG1 PSME3 PRKCA NCAPD3 NUP50 ANKLE2 NEDD1 KNL1 NEK6 NDEL1 H2AC18 HDAC8 USO1 DYNC1LI2 YWHAG AHCTF1 NUDC UBE2E1 RAB1A CENPU TUBA8 CSNK1E DYNC1H1 HAUS2 CE…	100
R-HSA-446203	Asparagine N-linked glycosylation	5.06218694193301e-05	ASGR1 MPI DPM3 DAD1 F5 CD59 TUBB3 DYNLL2 SEC23A B4GALT3 ANK3 MVD PSMC1 COG6 GANAB STT3A MARCHF6 SEC24D GFPT1 GOSR1 TMED10 CTSZ PPP6R1 UBA52 ALG9 BET1 MOGS SEC22A ASGR2 DPM1 TRAPPC6B UBXN1 FUCA1 DDOST UGGT1 CANX USO1 MGAT1 DYNC1LI2 ALG10 ALG6 ALG12 MGAT4A COPB2 COPB1 SAR1B RAB1A CTSC MAGT1 NGLY1 GNE TUBA8 DYNC1H1 SEC31A MGAT4B COPA ARF1 AMFR RPN2 SEC24C RNF5 COPZ1 RPS27A ALG5 COPG1 MLEC COPE CAPZA…	77
R-HSA-2426168	Activation of gene expression by SREBF (SREBP)	5.09020519026867e-05	LSS FDPS FASN MVD FDFT1 MTF1 SMARCD3 GGPS1 PMVK SQLE SCD SC5D ACACA IDI1 HELZ2 CREBBP HMGCS1 HMGCR	18
R-HSA-2555396	Mitotic Metaphase and Anaphase	5.30662397000908e-05	SGO2 KIF2C BUB1B CDC20 KIF18A CCNB1 TUBB3 DYNLL2 CDCA5 BUB1 PSME2 PSMD10 CENPF CENPE PSMC2 PSMC1 ANAPC1 SPAST PPP2R5A PTTG1 PSMC4 CCNB2 UBE2S PSME1 PPP2R1B INCENP SIRT2 AURKB PLK1 CDK1 UBA52 POM121 PSME3 ANKLE2 KNL1 NDEL1 HDAC8 DYNC1LI2 AHCTF1 NUDC UBE2E1 CENPU TUBA8 DYNC1H1 PAFAH1B1 PSMB5 PSMD4 TAOK1 UBE2C NDE1 RPS27A PSMA5 MAD1L1 PSMD9 KIF2A PSMD14 PSMA6 PSMA4 RANGAP1 CKAP5 BANF1 CDCA8 CHMP2B	63
R-HSA-2132295	MHC class II antigen presentation	5.57087922599543e-05	KIF2C KIF18A TUBB3 LGMN DYNLL2 ACTR1B SEC23A CTSB KIF11 CENPE SEC24D KIF23 RACGAP1 AP1M1 AP1S1 KLC2 KIF15 DNM3 CANX DYNC1LI2 SAR1B AP2A2 CTSC KLC4 TUBA8 DYNC1H1 SEC31A CTSF ARF1 KLC1 SEC24C KIF22 AP2S1 CAPZA2 KIF20A KIF2A CTSH KIF4A	38
R-HSA-6782210	Gap-filling DNA repair synthesis and ligation in TC-NER	5.89707083740675e-05	POLR2F POLK CCNH RPA3 MNAT1 LIG3 POLR2J UBA52 POLE4 GTF2H4 ISY1 ERCC3 UVSSA HMGN1 RFC2 RPS27A POLR2C DDB1 RFC5 EP300 RFC3 GTF2H3 POLR2E RBX1	24
R-HSA-176814	Activation of APC/C and APC/C	0.00141860698548973	BUB1B CDC20 CCNB1 CCNA2 PSME2 PSMD10 PSMC2 PSMC1 ANAPC1 PTTG1 PSMC4 UBE2S PSME1 PLK1 CDK1 UBA52 PSME3 UBE2E1 PSMB5 PSMD4 UBE2C RPS27A PSMA5 PSMD9 PSMD14 PSMA6 PSMA4	27
R-HSA-69275	G2/M Transition	6.36760679841854e-05	TPX2 TP53 CCNB1 TUBB3 CCNA2 PSME2 PSMD10 CENPF PSMC2 PSMC1 CCNH PSMC4 CCNB2 ODF2 RAB8A PSME1 PPP2R1B PPP1R12A MNAT1 PLK1 CDC25A CDK1 UBA52 AJUBA TUBG1 PSME3 NEDD1 PKMYT1 YWHAG TUBA8 CSNK1E DYNC1H1 HAUS2 CEP131 PAFAH1B1 PSMB5 PSMD4 NDE1 RPS27A PSMA5 CEP72 EP300 PSMD9 PSMD14 TUBGCP3 PSMA6 PSMA4 CEP76 CKAP5 TUBGCP5 AKAP9 PRKACA WEE1 RBX1	54
R-HSA-9694548	Maturation of spike protein	7.18811784171986e-05	DAD1 GANAB STT3A MOGS DDOST CANX MGAT1 MGAT4A MAGT1 MGAT4B RPN2 MAN2A1 EDEM2 ST3GAL2	14
R-HSA-72649	Translation initiation complex formation	7.42059059895261e-05	EIF3A PABPC1 RPS10 EIF3G EIF4G1 RPS21 RPS26 RPS23 RPS19 EIF3J RPS3A RPS5 EIF4H EIF3C EIF4B RPS15 EIF1AX EIF4A2 RPS27A RPS28 RPS4X RPS6	22
R-HSA-73762	RNA Polymerase I Transcription Initiation	8.33087392970885e-05	POLR2F CCNH MNAT1 MTA2 GATAD2A POLR1A GTF2H4 GATAD2B ERCC3 POLR1E POLR1G MTA3 POLR1F KAT2B MBD3 GTF2H3 EHMT2 POLR2E POLR1D	19
R-HSA-453274	Mitotic G2-G2/M phases	8.55440102212646e-05	TPX2 TP53 CCNB1 TUBB3 CCNA2 PSME2 PSMD10 CENPF PSMC2 PSMC1 CCNH PSMC4 CCNB2 ODF2 RAB8A PSME1 PPP2R1B PPP1R12A MNAT1 PLK1 CDC25A CDK1 UBA52 AJUBA TUBG1 PSME3 NEDD1 PKMYT1 YWHAG TUBA8 CSNK1E DYNC1H1 HAUS2 CEP131 PAFAH1B1 PSMB5 PSMD4 NDE1 RPS27A PSMA5 CEP72 EP300 PSMD9 PSMD14 TUBGCP3 PSMA6 PSMA4 CEP76 CKAP5 TUBGCP5 AKAP9 PRKACA WEE1 RBX1	54
R-HSA-9694635	Translation of structural proteins	0.00010618716592683	DAD1 GANAB STT3A PARP14 PARP9 UBA52 MOGS DDOST CANX MGAT1 MGAT4A MAGT1 MGAT4B RPN2 RPS27A MAN2A1 EDEM2 ST3GAL2	18
R-HSA-176409	Cdc20 mediated degradation of mitotic proteins	0.00276250308813908	BUB1B CDC20 CCNB1 CCNA2 PSME2 PSMD10 PSMC2 PSMC1 ANAPC1 PTTG1 PSMC4 UBE2S PSME1 CDK1 UBA52 PSME3 UBE2E1 PSMB5 PSMD4 UBE2C RPS27A PSMA5 PSMD9 PSMD14 PSMA6 PSMA4	26
R-HSA-69615	G1/S DNA Damage Checkpoints	0.00013462578914735	TP53 CHEK1 CCNA2 PSME2 PSMD10 PSMC2 PSMC1 ATM PSMC4 PSME1 CHEK2 CDC25A UBA52 PSME3 CDKN1B PSMB5 PSMD4 RPS27A PSMA5 PSMD9 COP1 PSMD14 PSMA6 PSMA4	24
R-HSA-71064	Lysine catabolism	0.000146401395797477	ALDH7A1 AASS OGDH PHYKPL DLST PIPOX DLD GCDH	8
R-HSA-72163	mRNA Splicing - Major Pathway	0.000146696920565476	LSM3 DDX5 HSPA8 POLR2F PQBP1 YBX1 SRSF6 PHF5A LSM7 SF3A2 POLR2J HNRNPA1 CASC3 BUD31 CWC25 PRCC SRSF10 PCF11 LSM6 SLU7 RBMX WBP11 HNRNPA0 PRPF3 HNRNPR CD2BP2 ISY1 RBM22 HNRNPM RBM5 RBM8A SRRT UPF3B GPKOW SNW1 DDX46 POLR2C DNAJC8 TRA2B GTF2F1 PRPF38A SRSF9 PPWD1 SYF2 POLR2E CWC22 SNRNP27 CCAR1 CHERP PCBP1	50
R-HSA-71387	Metabolism of carbohydrates	0.000172106471528853	ALDOC PFKFB4 PCK2 GPC3 SLC2A1 PYGL PGK1 RPE TPI1 PFKL AKR1A1 CRYL1 GPI CALM1 GUSB PKLR RBKS B4GALT3 PGM1 CHST3 SLC25A1 PFKFB3 GYG1 GALK1 PGLS NUP210 CHPF AGL GLYCTK GYS1 PHKA2 PPP2R1B PC GAPDH AKR1B1 PGK2 GOT2 GBE1 DCXR UBA52 POM121 GNPDA2 SLC25A13 PHKB NUP50 PFKFB2 SLC25A11 ARSB ENO3 HEXA ENO1 SORD SLC25A10 GYG2 SLC25A12 PGM2 PFKM CHST12 SGSH RPS27A PRPS1 SLC35D2 GAA PGM2L1 UGP2 EXT2 TKFC GNPDA1…	73
R-HSA-73894	DNA Repair	0.000176847997815985	KPNA2 BPHL TP53 EXO1 PCLAF CHEK1 TIPIN CCNA2 KAT5 POLR2F NTHL1 ISG15 MLH1 RTEL1 BRCC3 RAD18 XRCC3 FANCA UBE2L6 MUTYH ATM POLK CCNH RPA3 BAZ1B XRCC4 BLM UNG ELL RCHY1 ACTR8 MNAT1 LIG3 POLR2J CHEK2 UBA52 POLE4 EYA4 RIF1 RMI1 TOPBP1 UBXN1 INO80 H2AC18 UFD1 DTL GTF2H4 NSD2 TIMELESS ISY1 PARP2 ERCC3 TDP1 MAPK8 UVSSA INO80E HMGN1 ABL1 RFC2 RPS27A POLR2C TERF1 DDB1 RFC5 EP300 H4C9 RAD51D RFC3 GTF2H3 RMI…	81
R-HSA-389661	Glyoxylate metabolism and glycine degradation	0.00017696266373396	AGXT AGXT2 PDHB AMT GRHPR DHTKD1 ALDH4A1 GOT2 OGDH DLAT DLST BCKDHA DLD PXMP2	14
R-HSA-6782135	Dual incision in TC-NER	0.000229062454253022	POLR2F POLK CCNH RPA3 MNAT1 POLR2J UBA52 POLE4 GTF2H4 ISY1 ERCC3 UVSSA HMGN1 RFC2 RPS27A POLR2C DDB1 RFC5 EP300 RFC3 GTF2H3 POLR2E RBX1	23
R-HSA-72702	Ribosomal scanning and start codon recognition	0.000231259236182628	EIF3A RPS10 EIF3G EIF4G1 RPS21 RPS26 RPS23 RPS19 EIF3J RPS3A RPS5 EIF4H EIF3C EIF4B RPS15 EIF1AX EIF4A2 RPS27A RPS28 RPS4X RPS6	21
R-HSA-72172	mRNA Splicing	0.000234677568319795	LSM3 DDX5 HSPA8 POLR2F PQBP1 YBX1 SRSF6 PHF5A LSM7 SF3A2 POLR2J HNRNPA1 CASC3 BUD31 CWC25 PRCC SRSF10 PCF11 LSM6 SLU7 RBMX WBP11 HNRNPA0 PRPF3 HNRNPR CD2BP2 ISY1 RBM22 HNRNPM RBM5 RBM8A SRRT UPF3B GPKOW SNRNP35 SNW1 DDX46 POLR2C DNAJC8 TRA2B GTF2F1 PRPF38A SRSF9 PPWD1 SYF2 POLR2E CWC22 SNRNP27 CCAR1 CHERP PCBP1	51
R-HSA-140875	Common Pathway of Fibrin Clot Formation	0.000294112708204818	SERPINC1 PROC SERPIND1 FGA FGB FGG F5 PROS1 F2 F10 SERPINE2	11
R-HSA-71403	Citric acid cycle (TCA cycle)	0.000294112708204818	IDH2 NNT SUCLG2 OGDH SDHB SDHC FH IDH3G DLST DLD SUCLA2	11
R-HSA-174143	APC/C-mediated degradation of cell cycle proteins	0.000296296921768186	BUB1B CDC20 CCNB1 CCNA2 PSME2 PSMD10 PSMC2 PSMC1 ANAPC1 PTTG1 PSMC4 UBE2S PSME1 AURKB PLK1 CDK1 UBA52 PSME3 UBE2E1 PSMB5 PSMD4 UBE2C RPS27A PSMA5 PSMD9 PSMD14 PSMA6 PSMA4	28
R-HSA-453276	Regulation of mitotic cell cycle	0.000296296921768186	BUB1B CDC20 CCNB1 CCNA2 PSME2 PSMD10 PSMC2 PSMC1 ANAPC1 PTTG1 PSMC4 UBE2S PSME1 AURKB PLK1 CDK1 UBA52 PSME3 UBE2E1 PSMB5 PSMD4 UBE2C RPS27A PSMA5 PSMD9 PSMD14 PSMA6 PSMA4	28
R-HSA-390918	Peroxisomal lipid metabolism	0.000329648738575868	PHYH PECR SLC27A2 CRAT ACOX2 EHHADH SCP2 HACL1 ECI2 NUDT19 MLYCD HSD17B4 ALDH3A2	13
R-HSA-6798695	Neutrophil degranulation	0.000339384590487245	ARG1 C3 ALDOC C6orf120 METTL7A CSTB CD59 PYGL CYB5R3 HP HLA-A LYZ A1BG PFKL CNN2 GPI HSPA1A SLC27A2 GUSB HSPA8 ACTR1B CTSB PGM1 COMMD3 PECAM1 GYG1 LTF PSMC2 ANPEP APEH CAT IQGAP2 SERPINA3 MIF AGPAT2 SERPINB6 DGAT1 AGL KCMF1 CPNE1 SERPINB1 GGH PRDX4 AP1M1 CTSZ RAB37 PRKCD PLEKHO2 CD47 DDX3X CCT2 RAB6A DNAJC13 FUCA1 DDOST MOSPD2 DYNLT1 NIT2 LTA4H YPEL5 VCL TTR ARSB RHOG COPB1 TMC6 CYSTM1 GRN AP2A2 …	108
R-HSA-983169	Class I MHC mediated antigen processing & presentation	0.000340039466863208	FGA FGB FGG CDC20 KCTD7 HLA-A CDC34 PSME2 PSMD10 MEX3C SEC23A SH3RF1 IKBKB PSMC2 PSMC1 CUL7 UBE2L6 ANAPC1 UBE2L3 PSMC4 SEC24D IKBKG FBXW5 UBE2S UBE2F FBXO2 DZIP3 PSME1 RCHY1 RNF14 UFL1 ITCH UBA52 MGRN1 RNF123 PSME3 RNF6 ERAP1 RNF126 RNF41 NEDD4L CANX HACE1 TRIM32 NPEPPS RBBP6 SEC61A1 CUL5 HECTD3 UBE2J1 SAR1B UBE2E1 HERC1 ELOB UBE2E3 FBXO11 SEC31A ITGAV RNF114 TAPBP PSMB5 UBE3B PSMD4 SEC24C ZNRF2 …	88
R-HSA-73893	DNA Damage Bypass	0.000387871492837784	PCLAF ISG15 RAD18 UBE2L6 POLK RPA3 RCHY1 UBA52 POLE4 UFD1 DTL RFC2 RPS27A DDB1 RFC5 RFC3 USP10 RBX1	18
R-HSA-349425	Autodegradation of the E3 ubiquitin ligase COP1	0.000396575567265342	TP53 PSME2 PSMD10 PSMC2 PSMC1 ATM PSMC4 PSME1 UBA52 PSME3 PSMB5 PSMD4 RPS27A PSMA5 PSMD9 COP1 PSMD14 PSMA6 PSMA4	19
R-HSA-69601	Ubiquitin Mediated Degradation of Phosphorylated Cdc25A	0.000396575567265342	CHEK1 PSME2 PSMD10 PSMC2 PSMC1 PSMC4 PSME1 CHEK2 CDC25A UBA52 PSME3 PSMB5 PSMD4 RPS27A PSMA5 PSMD9 PSMD14 PSMA6 PSMA4	19
R-HSA-69610	p53-Independent DNA Damage Response	0.000396575567265342	CHEK1 PSME2 PSMD10 PSMC2 PSMC1 PSMC4 PSME1 CHEK2 CDC25A UBA52 PSME3 PSMB5 PSMD4 RPS27A PSMA5 PSMD9 PSMD14 PSMA6 PSMA4	19
R-HSA-69613	p53-Independent G1/S DNA damage checkpoint	0.000396575567265342	CHEK1 PSME2 PSMD10 PSMC2 PSMC1 PSMC4 PSME1 CHEK2 CDC25A UBA52 PSME3 PSMB5 PSMD4 RPS27A PSMA5 PSMD9 PSMD14 PSMA6 PSMA4	19
R-HSA-450408	AUF1 (hnRNP D0) binds and destabilizes mRNA	0.0003987117091867	HSPA1A HSPA8 PSME2 PSMD10 PSMC2 PSMC1 PABPC1 PSMC4 EIF4G1 PSME1 UBA52 PSME3 PSMB5 PSMD4 RPS27A PSMA5 PSMD9 PSMD14 PSMA6 PSMA4	20
R-HSA-176408	Regulation of APC/C activators between G1/S and early anaphase	0.000412356906594819	BUB1B CDC20 CCNB1 CCNA2 PSME2 PSMD10 PSMC2 PSMC1 ANAPC1 PSMC4 UBE2S PSME1 PLK1 CDK1 UBA52 PSME3 UBE2E1 PSMB5 PSMD4 UBE2C RPS27A PSMA5 PSMD9 PSMD14 PSMA6 PSMA4	26
R-HSA-162906	HIV Infection	0.000418050780592558	FURIN HLA-A PSME2 PSMD10 POLR2F PSMC2 PSMC1 TAF7 NUP210 NMT2 CCNH PSMC4 XRCC4 ELL PSME1 RNMT AP1M1 MNAT1 POLR2J AP1S1 TAF15 UBA52 POM121 PSME3 NUP50 KPNA1 NEDD4L SUPT5H GTF2H4 CUL5 SLC25A4 ELOB AP2A2 GTF2A1 ERCC3 TAF2 ARF1 PSMB5 PSMD4 RPS27A PSMA5 AP2S1 POLR2C ELMO1 NMT1 PSMD9 PSMD14 GTF2F1 GTF2H3 PSMA6 TAF3 PSMA4 NPM1 RANGAP1 POLR2E BANF1 CHMP5 CHMP2B RBX1	59
R-HSA-174184	Phospho-APC/C mediated degradation of Cyclin A	0.00707797599929161	BUB1B CDC20 CCNA2 PSME2 PSMD10 PSMC2 PSMC1 ANAPC1 PSMC4 UBE2S PSME1 CDK1 UBA52 PSME3 UBE2E1 PSMB5 PSMD4 UBE2C RPS27A PSMA5 PSMD9 PSMD14 PSMA6 PSMA4	24
R-HSA-2500257	Resolution of Sister Chromatid Cohesion	0.000478440374211035	SGO2 KIF2C BUB1B CDC20 KIF18A CCNB1 TUBB3 DYNLL2 CDCA5 BUB1 CENPF CENPE PPP2R5A CCNB2 PPP2R1B INCENP AURKB PLK1 CDK1 KNL1 NDEL1 HDAC8 DYNC1LI2 AHCTF1 NUDC CENPU TUBA8 DYNC1H1 PAFAH1B1 TAOK1 NDE1 MAD1L1 KIF2A RANGAP1 CKAP5 CDCA8	36
R-HSA-9648025	EML4 and NUDC in mitotic spindle formation	0.00048387975337203	SGO2 KIF2C BUB1B CDC20 KIF18A TUBB3 DYNLL2 BUB1 CENPF CENPE PPP2R5A PPP2R1B INCENP AURKB PLK1 KNL1 NEK6 NDEL1 DYNC1LI2 AHCTF1 NUDC CENPU TUBA8 DYNC1H1 PAFAH1B1 NEK7 TAOK1 NEK9 NDE1 MAD1L1 KIF2A RANGAP1 CKAP5 CDCA8	34
R-HSA-69481	G2/M Checkpoints	0.000494186928931713	CDC6 TP53 EXO1 MCM10 CHEK1 CCNB1 KAT5 PSME2 PSMD10 PSMC2 PSMC1 BRCC3 ATM RPA3 PSMC4 CCNB2 BLM PSME1 CHEK2 CDC25A CDK1 UBA52 PSME3 RMI1 TOPBP1 SFN PKMYT1 YWHAG NSD2 PSMB5 PSMD4 RFC2 RPS27A PSMA5 RFC5 H4C9 PSMD9 RFC3 PSMD14 PSMA6 RMI2 PSMA4 H2BU1 WEE1 HUS1	45
R-HSA-9707587	Regulation of HMOX1 expression and activity	0.000495935533069791	PSME2 PSMD10 PSMC2 PSMC1 PSMC4 HMOX1 PSME1 UBA52 PRKCD PSME3 PSMB5 PSMD4 MAFK RPS27A PSMA5 PSMD9 BACH1 PSMD14 PSMA6 PSMA4 CUL3 RBX1	22
R-HSA-69541	Stabilization of p53	0.000519963930699202	TP53 PSME2 PSMD10 PSMC2 PSMC1 ATM PSMC4 PSME1 CHEK2 UBA52 PSME3 PSMB5 PSMD4 RPS27A PSMA5 PSMD9 COP1 PSMD14 PSMA6 PSMA4	20
R-HSA-69618	Mitotic Spindle Checkpoint	0.000528092624974792	SGO2 KIF2C BUB1B CDC20 KIF18A DYNLL2 BUB1 CENPF CENPE ANAPC1 PPP2R5A UBE2S PPP2R1B INCENP AURKB PLK1 KNL1 NDEL1 DYNC1LI2 AHCTF1 NUDC UBE2E1 CENPU DYNC1H1 PAFAH1B1 TAOK1 UBE2C NDE1 MAD1L1 KIF2A RANGAP1 CKAP5 CDCA8	33
R-HSA-174178	Cdh1 mediated degradation of Cdc20 and other APC/C	0.000572637745015603	CDC20 PSME2 PSMD10 PSMC2 PSMC1 ANAPC1 PTTG1 PSMC4 UBE2S PSME1 AURKB PLK1 UBA52 PSME3 UBE2E1 PSMB5 PSMD4 UBE2C RPS27A PSMA5 PSMD9 PSMD14 PSMA6 PSMA4	24
R-HSA-179419	Cdc20 mediated degradation of cell cycle proteins prior to satisfation of the cell cycle checkpoint	0.00814863511157203	BUB1B CDC20 CCNA2 PSME2 PSMD10 PSMC2 PSMC1 ANAPC1 PSMC4 UBE2S PSME1 CDK1 UBA52 PSME3 UBE2E1 PSMB5 PSMD4 UBE2C RPS27A PSMA5 PSMD9 PSMD14 PSMA6 PSMA4	24
R-HSA-77286	mitochondrial fatty acid beta-oxidation of saturated fatty acids	0.000598043250439254	ACSM3 ECHS1 ACADS HADHB ACADVL HADHA HADH	7
R-HSA-141424	Amplification of signal from the kinetochores	0.000614114054361282	SGO2 KIF2C BUB1B CDC20 KIF18A DYNLL2 BUB1 CENPF CENPE PPP2R5A PPP2R1B INCENP AURKB PLK1 KNL1 NDEL1 DYNC1LI2 AHCTF1 NUDC CENPU DYNC1H1 PAFAH1B1 TAOK1 NDE1 MAD1L1 KIF2A RANGAP1 CKAP5 CDCA8	29
R-HSA-141444	Amplification of signal from unattached kinetochores via a MAD2 inhibitory signal	0.000614114054361282	SGO2 KIF2C BUB1B CDC20 KIF18A DYNLL2 BUB1 CENPF CENPE PPP2R5A PPP2R1B INCENP AURKB PLK1 KNL1 NDEL1 DYNC1LI2 AHCTF1 NUDC CENPU DYNC1H1 PAFAH1B1 TAOK1 NDE1 MAD1L1 KIF2A RANGAP1 CKAP5 CDCA8	29
R-HSA-167160	RNA Pol II CTD phosphorylation and interaction with CE during HIV infection	0.000614637486401417	POLR2F CCNH RNMT MNAT1 POLR2J SUPT5H GTF2H4 ERCC3 POLR2C GTF2F1 GTF2H3 POLR2E	12
R-HSA-77075	RNA Pol II CTD phosphorylation and interaction with CE	0.000614637486401417	POLR2F CCNH RNMT MNAT1 POLR2J SUPT5H GTF2H4 ERCC3 POLR2C GTF2F1 GTF2H3 POLR2E	12
R-HSA-69563	p53-Dependent G1 DNA Damage Response	0.000629372072478169	TP53 CCNA2 PSME2 PSMD10 PSMC2 PSMC1 ATM PSMC4 PSME1 CHEK2 UBA52 PSME3 CDKN1B PSMB5 PSMD4 RPS27A PSMA5 PSMD9 COP1 PSMD14 PSMA6 PSMA4	22
R-HSA-69580	p53-Dependent G1/S DNA damage checkpoint	0.000629372072478169	TP53 CCNA2 PSME2 PSMD10 PSMC2 PSMC1 ATM PSMC4 PSME1 CHEK2 UBA52 PSME3 CDKN1B PSMB5 PSMD4 RPS27A PSMA5 PSMD9 COP1 PSMD14 PSMA6 PSMA4	22
R-HSA-6781827	Transcription-Coupled Nucleotide Excision Repair (TC-NER)	0.000670011671793524	POLR2F POLK CCNH RPA3 ELL MNAT1 LIG3 POLR2J UBA52 POLE4 GTF2H4 ISY1 ERCC3 UVSSA HMGN1 RFC2 RPS27A POLR2C DDB1 RFC5 EP300 RFC3 GTF2H3 POLR2E RBX1	25
R-HSA-68877	Mitotic Prometaphase	0.000682244619931881	SGO2 KIF2C BUB1B CDC20 KIF18A CCNB1 TUBB3 DYNLL2 CDCA5 BUB1 CENPF CENPE PPP2R5A CCNB2 ODF2 PPP2R1B INCENP AURKB PLK1 CDK1 TUBG1 NEDD1 KNL1 NEK6 NDEL1 HDAC8 DYNC1LI2 YWHAG AHCTF1 NUDC CENPU TUBA8 CSNK1E DYNC1H1 HAUS2 CEP131 PAFAH1B1 NEK7 TAOK1 NEK9 NDE1 CEP72 MAD1L1 KIF2A TUBGCP3 RANGAP1 CEP76 CKAP5 TUBGCP5 AKAP9 PRKACA CDCA8	52
R-HSA-180585	Vif-mediated degradation of APOBEC3G	0.000684104756168966	PSME2 PSMD10 PSMC2 PSMC1 PSMC4 PSME1 UBA52 PSME3 CUL5 ELOB PSMB5 PSMD4 RPS27A PSMA5 PSMD9 PSMD14 PSMA6 PSMA4 RBX1	19
R-HSA-70268	Pyruvate metabolism	0.00072346328113098	PDK1 SLC16A3 PDHB LDHA PDK3 BSG VDAC1 DLAT PDP1 HAGH DLD MPC1 PDP2	13
R-HSA-70171	Glycolysis	0.000753406670920035	ALDOC PFKFB4 PGK1 TPI1 PFKL GPI PKLR PFKFB3 NUP210 PPP2R1B GAPDH PGK2 POM121 GNPDA2 NUP50 PFKFB2 ENO3 ENO1 PFKM PGM2L1 GNPDA1 PRKACA ALDOB	23
R-HSA-532668	N-glycan trimming in the ER and Calnexin/Calreticulin cycle	0.000804481821773246	PSMC1 GANAB MARCHF6 UBA52 MOGS UBXN1 UGGT1 CANX NGLY1 AMFR RNF5 RPS27A MLEC EDEM2	14
R-HSA-983189	Kinesins	0.000860702033121553	KIF2C KIFC1 KIF18A TUBB3 KIF20B KIF11 CENPE KIF18B KIF23 RACGAP1 KIF21A KLC2 KIF15 KLC4 TUBA8 KLC1 KIF22 KIF20A KIF2A KIF4A	20
R-HSA-5687128	MAPK6/MAPK4 signaling	0.000867411315007524	MAPK6 DNAJB1 PSME2 PSMD10 PSMC2 PSMC1 MOV10 TNRC6A PSMC4 PSME1 CDK1 UBA52 PSME3 TNRC6B JUN NCOA3 PSMB5 PSMD4 RPS27A PSMA5 PSMD9 PSMD14 PSMA6 AGO1 PSMA4 PRKACA AGO2	27
R-HSA-174154	Cdc20 mediated degradation of Securin	0.0120473036320051	CDC20 PSME2 PSMD10 PSMC2 PSMC1 ANAPC1 PTTG1 PSMC4 UBE2S PSME1 UBA52 PSME3 UBE2E1 PSMB5 PSMD4 UBE2C RPS27A PSMA5 PSMD9 PSMD14 PSMA6 PSMA4	22
R-HSA-9694516	SARS-CoV-2 Infection	0.000991861818408605	DAD1 FURIN DDX5 MAP1LC3B GANAB STT3A PARP14 PARP9 UBA52 MOGS DDOST CANX MGAT1 MGAT4A MAGT1 MGAT4B RPN2 RPS27A MAN2A1 EDEM2 ST3GAL2 CHMP2B	22
R-HSA-6807070	PTEN Regulation	0.000999003393237248	TP53 PSME2 PSMD10 PSMC2 PSMC1 MOV10 WWP2 TNRC6A PSMC4 PSME1 MAPK3 CBX2 MTA2 TRIM27 UBA52 GATAD2A PSME3 LAMTOR5 TNRC6B JUN MECOM GATAD2B PSMB5 PSMD4 RPS27A PSMA5 REST MTA3 PSMD9 PSMD14 MBD3 PSMA6 LAMTOR3 AGO1 MAPK1 PSMA4 STUB1 AGO2	38
R-HSA-73863	RNA Polymerase I Transcription Termination	0.00103576111540605	POLR2F CAVIN1 CCNH MNAT1 POLR1A GTF2H4 ERCC3 POLR1E POLR1G POLR1F GTF2H3 POLR2E POLR1D	13
R-HSA-69206	G1/S Transition	0.00105123101341289	CDC6 GMNN MCM10 TYMS CCNB1 CCNA2 PSME2 PSMD10 PSMC2 PSMC1 CKS1B CCNH RPA3 PSMC4 PSME1 PPP2R1B MNAT1 CDC25A CDK1 UBA52 POLE4 PSME3 POLA2 TFDP1 TK1 CDKN1B PSMB5 PSMD4 RPS27A PSMA5 POLA1 PSMD9 PSMD14 PSMA6 PSMA4 WEE1	36
R-HSA-163210	Formation of ATP by chemiosmotic coupling	0.0010632601748656	ATP5PO ATP5F1D ATP5F1E ATP5ME ATP5MF ATP5F1B ATP6 ATP5MG ATP5PD	9
R-HSA-5610780	Degradation of GLI1 by the proteasome	0.00109333456510135	PSME2 PSMD10 SUFU PSMC2 PSMC1 PSMC4 PSME1 ITCH UBA52 PSME3 PSMB5 PSMD4 RPS27A PSMA5 PSMD9 PSMD14 PSMA6 PSMA4 PRKACA RBX1	20
R-HSA-69273	Cyclin A/B1/B2 associated events during G2/M transition	0.00114717042292683	CCNB1 CCNA2 CCNH CCNB2 PPP2R1B MNAT1 PLK1 CDC25A CDK1 PKMYT1 WEE1	11
R-HSA-15869	Metabolism of nucleotides	0.00126230571854619	DPYD AGXT2 TYMS NT5E DUT ADSS2 PPAT LHPP PUDP AK4 GMPR2 AK2 DGUOK ADAL NME4 HPRT1 NUDT9 DHODH ADK GUK1 TK1 APRT DNPH1 DTYMK ITPA CTPS2 AK6 PAICS ENTPD6	29
R-HSA-6796648	TP53 Regulates Transcription of DNA Repair Genes	0.0013066977497116	TP53 CHEK1 POLR2F MLH1 ATM CCNH ELL MNAT1 POLR2J CDK12 SUPT5H GTF2H4 JUN ELOB ERCC3 CDK13 POLR2C RAD51D GTF2F1 GTF2H3 POLR2E	21
R-HSA-72086	mRNA Capping	0.0013282612482049	POLR2F CCNH RNMT MNAT1 POLR2J SUPT5H GTF2H4 ERCC3 POLR2C GTF2F1 GTF2H3 POLR2E	12
R-HSA-4641258	Degradation of DVL	0.00144285837036663	PSME2 PSMD10 PSMC2 PSMC1 PSMC4 PSME1 UBA52 PSME3 DVL2 PSMB5 PSMD4 RPS27A PSMA5 PSMD9 PSMD14 PSMA6 PSMA4 CUL3 RBX1	19
R-HSA-8932339	ROS sensing by NFE2L2	0.00144285837036663	PSME2 PSMD10 PSMC2 PSMC1 PSMC4 PSME1 UBA52 PRKCD PSME3 PSMB5 PSMD4 RPS27A PSMA5 PSMD9 PSMD14 PSMA6 PSMA4 CUL3 RBX1	19
R-HSA-5607764	CLEC7A (Dectin-1) signaling	0.00149620791770616	CALM1 CDC34 PSME2 PSMD10 IKBKB PSMC2 PSMC1 TAB2 AHCYL1 PSMC4 IKBKG PLCG2 PSME1 BCL10 UBA52 PRKCD PSME3 SRC ITPR2 PPP3CA PPP3CB PSMB5 PSMD4 RPS27A PSMA5 PSMD9 PSMD14 PSMA6 PSMA4	29
R-HSA-6804756	Regulation of TP53 Activity through Phosphorylation	0.0015059105350368	TPX2 TP53 EXO1 CHEK1 CCNA2 KAT5 TAF7 ATM RPA3 BLM AURKB CHEK2 TAF15 UBA52 RMI1 TOPBP1 PRKAB2 TAF2 RFC2 RPS27A CDK5 RFC5 RFC3 TAF3 RMI2 PRKAG1 HUS1	27
R-HSA-1234174	Cellular response to hypoxia	0.00173348106075062	ARNT PSME2 PSMD10 PSMC2 PSMC1 PSMC4 PSME1 UBA52 AJUBA PSME3 ELOB CREBBP PSMB5 PSMD4 RPS27A PSMA5 LIMD1 EP300 PSMD9 PSMD14 PSMA6 PSMA4 RBX1	23
R-HSA-76002	Platelet activation, signaling and aggregation	0.00188593121799712	SERPINE1 TF SERPING1 FGA FGB FGG APOH PIK3R3 TOR4A F5 MAGED2 PROS1 BCAR1 FLNA A1BG THBS1 CALM1 F2 PLG PCYOX1L TAGLN2 SERPINF2 PECAM1 SERPINA3 SCCPDH PLCG2 A2M MAPK3 CD9 RHOB APOA1 PIK3R2 ARRB2 PRKCD PRKCA HABP4 CFL1 SRC GNAI1 STXBP2 FAM3C ABCC4 FN1 VCL RHOG PHACTR2 ITPR2 GTPBP2 NHLRC2 KNG1 CD63 RAC2 RAF1 PIK3CB CHID1 CD109 APP MAPK1 VTI1B QSOX1 ABHD12 CYB5R1	62
R-HSA-983168	Antigen processing	0.0202403900013748	CDC20 KCTD7 CDC34 PSME2 PSMD10 MEX3C SH3RF1 PSMC2 PSMC1 CUL7 UBE2L6 ANAPC1 UBE2L3 PSMC4 FBXW5 UBE2S UBE2F FBXO2 DZIP3 PSME1 RCHY1 RNF14 UFL1 ITCH UBA52 MGRN1 RNF123 PSME3 RNF6 RNF126 RNF41 NEDD4L HACE1 TRIM32 NPEPPS RBBP6 CUL5 HECTD3 UBE2J1 UBE2E1 HERC1 ELOB UBE2E3 FBXO11 RNF114 PSMB5 UBE3B PSMD4 ZNRF2 TRIM41 UBE2C RPS27A SPSB2 PSMA5 ASB1 HERC4 UBAC1 PSMD9 PSMD14 LRRC41 FBXO4 PSMA6 BLMH UBR1 PSMA…	71
R-HSA-9604323	Negative regulation of NOTCH4 signaling	0.00190598191158413	TACC3 PSME2 PSMD10 PSMC2 PSMC1 PSMC4 PSME1 UBA52 PSME3 PSMB5 PSMD4 RPS27A PSMA5 PSMD9 PSMD14 PSMA6 PSMA4 RBX1	18
R-HSA-5663084	Diseases of carbohydrate metabolism	0.00200077423160989	GUSB GYG1 GYS1 GBE1 DCXR UBA52 SI ARSB GYG2 SGSH RPS27A GAA ALDOB	13
R-HSA-1169091	Activation of NF-kappaB in B cells	0.00200164985174961	PSME2 PSMD10 IKBKB PSMC2 PSMC1 PSMC4 IKBKG PSME1 BCL10 UBA52 PSME3 NFKBIE PSMB5 PSMD4 RPS27A PSMA5 PSMD9 PSMD14 PSMA6 PSMA4 NFKBIB	21
R-HSA-5685942	HDR through Homologous Recombination (HRR)	0.00200164985174961	EXO1 CHEK1 KAT5 RTEL1 XRCC3 ATM POLK RPA3 BLM UBA52 POLE4 RMI1 TOPBP1 RFC2 RPS27A RFC5 RAD51D RFC3 RMI2 SLX4 HUS1	21
R-HSA-156711	Polo-like kinase mediated events	0.00203595278993742	CCNB1 CENPF CCNB2 PLK1 CDC25A PKMYT1 EP300 WEE1	8
R-HSA-379724	tRNA Aminoacylation	0.00206454258162191	DARS2 DARS1 NARS2 IARS2 LARS1 PARS2 SARS1 PPA2 AARS1 VARS2 AIMP2 LARS2 RARS1 AARS2 FARS2	15
R-HSA-5693579	Homologous DNA Pairing and Strand Exchange	0.00206454258162191	EXO1 CHEK1 KAT5 XRCC3 ATM RPA3 BLM RMI1 TOPBP1 RFC2 RFC5 RAD51D RFC3 RMI2 HUS1	15
R-HSA-72203	Processing of Capped Intron-Containing Pre-mRNA	0.00212391551344543	LSM3 DDX5 HSPA8 POLR2F PQBP1 YBX1 SLBP NUP210 SRSF6 PHF5A LSM7 SF3A2 POLR2J HNRNPA1 POM121 CASC3 BUD31 CWC25 NUP50 PRCC SRSF10 PCF11 THOC6 LSM6 SLU7 RBMX WBP11 HNRNPA0 PRPF3 HNRNPR CD2BP2 ISY1 RBM22 HNRNPM RBM5 RBM8A SRRT UPF3B GPKOW SNRNP35 SNW1 DDX46 POLR2C DNAJC8 TRA2B GTF2F1 PRPF38A SRSF9 PPWD1 SYF2 POLR2E CWC22 SNRNP27 CCAR1 DDX39B CHERP PCBP1 WTAP	58
R-HSA-140837	Intrinsic Pathway of Fibrin Clot Formation	0.00214349731846951	SERPINC1 PROC SERPING1 SERPIND1 PROS1 F2 F10 SERPINE2 A2M KNG1	10
R-HSA-9013422	RHOBTB1 GTPase cycle	0.00214349731846951	VIM DBN1 CCT2 RBMX RNF20 RBBP6 SPEN TRA2B TXNL1 CUL3	10
R-HSA-9637690	Response of Mtb to phagocytosis	0.00214349731846951	PGK1 MAPK3 TRIM27 UBA52 KPNA1 SFPQ ENO1 HGS RPS27A MAPK1	10
R-HSA-9711123	Cellular response to chemical stress	0.00215497444765091	FABP1 PRDX5 COX2 PSME2 PSMD10 PRDX2 ERO1A PSMC2 PSMC1 CAT PSMC4 STAP2 HMOX1 PSME1 SMARCD3 UBA52 PRKCD PSME3 PRDX3 COX1 HELZ2 CREBBP PRDX6 TXN2 PSMB5 PSMD4 COX7B MAFK RPS27A PSMA5 PSMD9 BACH1 LRPPRC PSMD14 NCOR2 PSMA6 PSMA4 CYBA NDUFA4 CUL3 RBX1	41
R-HSA-8957275	Post-translational protein phosphorylation	0.00220861101134243	SERPINC1 TF PROC SERPIND1 C3 FGA FGG PCSK9 F5 GPC3 TGOLN2 LTBP1 CCN1 MXRA8 LAMB2 PRSS23 IGFBP4 APOA1 MBTPS1 RCN1 CDH2 AFP FN1 MGAT4A KNG1 TMEM132A APOE HSP90B1 APP QSOX1	30
R-HSA-75035	Chk1/Chk2(Cds1) mediated inactivation of Cyclin B	0.0221309820110654	CHEK1 CCNB1 CHEK2 CDK1 SFN YWHAG WEE1	7
R-HSA-163200	Respiratory electron transport, ATP synthesis by chemiosmotic coupling, and heat production by uncoupling proteins.	0.00230199469996449	ETFDH COX2 NDUFS1 NDUFA5 NDUFB6 ATP5PO ATP5F1D SDHB NDUFV1 TRAP1 SDHC COX1 NDUFA8 NDUFS8 ATP5F1E ATP5ME ATP5MF NDUFV2 NDUFA10 ATP5F1B COX7B ATP6 NDUFA1 ATP5MG ND1 UQCRH LRPPRC TIMMDC1 NDUFS2 ACAD9 NDUFA4 ND2 ETFB ATP5PD	34
R-HSA-196854	Metabolism of vitamins and cofactors	0.0023335113672233	ALDH1L1 AKR1C1 CYB5A GPC3 MMUT SLC2A1 RBP2 GCHFR PCCA CYB5R3 NT5E FASN CALM1 COQ5 APOC3 COQ9 SLC19A3 SLC19A1 NUDT12 ENPP3 PARP14 NADK2 MMACHC PARP9 PC PCCB RBP1 APOA1 MMAA RDH11 AASDHPPT ACACA SPR TTR NAMPT NMNAT1 CD38 PDSS2 COQ3 ALDH1L2 SHMT1 RETSAT APOE UBIAD1 TCN2 RBP4 VKORC1L1	47
R-HSA-70635	Urea cycle	0.00233838086757191	ARG1 ASL SLC25A15 CPS1 NAGS ARG2	6
R-HSA-8941858	Regulation of RUNX3 expression and activity	0.00240251147397649	PSME2 PSMD10 PSMC2 PSMC1 PSMC4 PSME1 UBA52 PSME3 SRC PSMB5 PSMD4 RPS27A PSMA5 EP300 PSMD9 PSMD14 PSMA6 PSMA4	18
R-HSA-9635486	Infection with Mycobacterium tuberculosis	0.00243607281441731	PGK1 LTF MAPK3 TRIM27 UBA52 KPNA1 SFPQ ENO1 HGS RPS27A MAPK1	11
R-HSA-72695	Formation of the ternary complex, and subsequently, the 43S complex	0.00252052895052877	EIF3A RPS10 EIF3G RPS21 RPS26 RPS23 RPS19 EIF3J RPS3A RPS5 EIF3C RPS15 EIF1AX RPS27A RPS28 RPS4X RPS6	17
R-HSA-8852276	The role of GTSE1 in G2/M progression after G2 checkpoint	0.00253919301151428	TP53 CCNB1 TUBB3 PSME2 PSMD10 PSMC2 PSMC1 PSMC4 CCNB2 PSME1 PLK1 CDK1 UBA52 PSME3 TUBA8 PSMB5 PSMD4 RPS27A PSMA5 PSMD9 PSMD14 PSMA6 PSMA4	23
R-HSA-174084	Autodegradation of Cdh1 by Cdh1	0.0241960787534084	PSME2 PSMD10 PSMC2 PSMC1 ANAPC1 PSMC4 UBE2S PSME1 UBA52 PSME3 UBE2E1 PSMB5 PSMD4 UBE2C RPS27A PSMA5 PSMD9 PSMD14 PSMA6 PSMA4	20
R-HSA-9706574	RHOBTB GTPase Cycle	0.00270767429196791	VIM DBN1 CCT2 RBMX RNF20 RBBP6 SPEN TRA2B TXNL1 PHIP CCT6A DDX39B CUL3	13
R-HSA-110313	Translesion synthesis by Y family DNA polymerases bypasses lesions on DNA template	0.00272707349987798	PCLAF ISG15 UBE2L6 POLK RPA3 RCHY1 UBA52 POLE4 UFD1 RFC2 RPS27A RFC5 RFC3 USP10	14
R-HSA-140877	Formation of Fibrin Clot (Clotting Cascade)	0.00272707349987798	SERPINC1 PROC SERPING1 SERPIND1 FGA FGB FGG F5 PROS1 F2 F10 SERPINE2 A2M KNG1	14
R-HSA-5693616	Presynaptic phase of homologous DNA pairing and strand exchange	0.00272707349987798	EXO1 CHEK1 KAT5 ATM RPA3 BLM RMI1 TOPBP1 RFC2 RFC5 RAD51D RFC3 RMI2 HUS1	14
R-HSA-69017	CDK-mediated phosphorylation and removal of Cdc6	0.00275724430954442	CDC6 CCNA2 PSME2 PSMD10 PSMC2 PSMC1 ANAPC1 PSMC4 UBE2S PSME1 UBA52 PSME3 UBE2E1 PSMB5 PSMD4 UBE2C RPS27A PSMA5 PSMD9 PSMD14 PSMA6 PSMA4	22
R-HSA-9013694	Signaling by NOTCH4	0.00279193660048004	JAG1 TACC3 PSME2 PSMD10 PSMC2 PSMC1 PSMC4 PSME1 UBA52 PSME3 MAML1 CREBBP PSMB5 PSMD4 SNW1 RPS27A PSMA5 EP300 PSMD9 KAT2B PSMD14 PSMA6 PSMA4 RBX1	24
R-HSA-5693532	DNA Double-Strand Break Repair	0.00279522530765765	KPNA2 TP53 EXO1 CHEK1 TIPIN CCNA2 KAT5 RTEL1 BRCC3 XRCC3 ATM POLK RPA3 BAZ1B XRCC4 BLM LIG3 CHEK2 UBA52 POLE4 EYA4 RIF1 RMI1 TOPBP1 UBXN1 NSD2 TIMELESS PARP2 TDP1 MAPK8 ABL1 RFC2 RPS27A RFC5 H4C9 RAD51D RFC3 RMI2 SLX4 PRKDC H2BU1 HUS1	42
R-HSA-187577	SCF(Skp2)-mediated degradation of p27/p21	0.00282022375761059	CCNA2 PSME2 PSMD10 PSMC2 PSMC1 CKS1B PSMC4 PSME1 UBA52 PSME3 CDKN1B PSMB5 PSMD4 RPS27A PSMA5 PSMD9 PSMD14 PSMA6 PSMA4	19
R-HSA-5610783	Degradation of GLI2 by the proteasome	0.00282022375761059	PSME2 PSMD10 SUFU PSMC2 PSMC1 PSMC4 PSME1 UBA52 PSME3 PSMB5 PSMD4 RPS27A PSMA5 PSMD9 PSMD14 PSMA6 PSMA4 PRKACA RBX1	19
R-HSA-5610785	GLI3 is processed to GLI3R by the proteasome	0.00282022375761059	PSME2 PSMD10 SUFU PSMC2 PSMC1 PSMC4 PSME1 UBA52 PSME3 PSMB5 PSMD4 RPS27A PSMA5 PSMD9 PSMD14 PSMA6 PSMA4 PRKACA RBX1	19
R-HSA-9707564	Cytoprotection by HMOX1	0.0029352468149751	FABP1 COX2 PSME2 PSMD10 PSMC2 PSMC1 PSMC4 STAP2 HMOX1 PSME1 SMARCD3 UBA52 PRKCD PSME3 COX1 HELZ2 CREBBP PSMB5 PSMD4 COX7B MAFK RPS27A PSMA5 PSMD9 BACH1 LRPPRC PSMD14 NCOR2 PSMA6 PSMA4 NDUFA4 CUL3 RBX1	33
R-HSA-1168372	Downstream signaling events of B Cell Receptor (BCR)	0.00332414953177555	CALM1 PSME2 PSMD10 IKBKB PSMC2 PSMC1 PSMC4 IKBKG PSME1 BCL10 UBA52 PSME3 NFKBIE PPP3CA PPP3CB PSMB5 PSMD4 RPS27A PSMA5 PSMD9 PSMD14 PSMA6 PSMA4 NFKBIB	24
R-HSA-69202	Cyclin E associated events during G1/S transition	0.00332414953177555	CCNA2 PSME2 PSMD10 PSMC2 PSMC1 CKS1B CCNH PSMC4 PSME1 MNAT1 CDC25A UBA52 PSME3 TFDP1 CDKN1B PSMB5 PSMD4 RPS27A PSMA5 PSMD9 PSMD14 PSMA6 PSMA4 WEE1	24
R-HSA-453279	Mitotic G1 phase and G1/S transition	0.00334752815641566	CDC6 GMNN MCM10 TYMS CCNB1 CCNA2 PSME2 PSMD10 PSMC2 PSMC1 CKS1B CCNH RPA3 PSMC4 PSME1 PPP2R1B MNAT1 CDC25A CDK1 UBA52 POLE4 PSME3 SRC POLA2 TFDP1 TK1 CDKN1B PSMB5 PSMD4 ABL1 RPS27A PSMA5 POLA1 PSMD9 PSMD14 PSMA6 PSMA4 WEE1	38
R-HSA-1614635	Sulfur amino acid metabolism	0.00342026904340876	MAT1A TST CTH CBSL CDO1 GOT2 BHMT SLC25A10 TXN2 BHMT2 ADI1	11
R-HSA-162909	Host Interactions of HIV factors	0.00347230284963745	HLA-A PSME2 PSMD10 PSMC2 PSMC1 NUP210 PSMC4 PSME1 AP1M1 AP1S1 UBA52 POM121 PSME3 NUP50 KPNA1 CUL5 SLC25A4 ELOB AP2A2 ARF1 PSMB5 PSMD4 RPS27A PSMA5 AP2S1 ELMO1 PSMD9 PSMD14 PSMA6 PSMA4 NPM1 RANGAP1 BANF1 RBX1	34
R-HSA-112382	Formation of RNA Pol II elongation complex	0.00347277727836544	POLR2F SUPT6H CCNH ELL MNAT1 PAF1 POLR2J LEO1 AFF4 SUPT5H CTR9 GTF2H4 ELOB WDR61 ERCC3 POLR2C GTF2F1 GTF2H3 POLR2E	19
R-HSA-75955	RNA Polymerase II Transcription Elongation	0.00347277727836544	POLR2F SUPT6H CCNH ELL MNAT1 PAF1 POLR2J LEO1 AFF4 SUPT5H CTR9 GTF2H4 ELOB WDR61 ERCC3 POLR2C GTF2F1 GTF2H3 POLR2E	19
R-HSA-5656169	Termination of translesion DNA synthesis	0.00356633583526856	PCLAF ISG15 UBE2L6 POLK RPA3 UBA52 POLE4 RFC2 RPS27A RFC5 RFC3 USP10	12
R-HSA-5663220	RHO GTPases Activate Formins	0.00364791108541691	SGO2 KIF2C BUB1B CDC20 KIF18A TUBB3 DYNLL2 BUB1 CENPF CENPE PPP2R5A PPP2R1B INCENP RHOB AURKB PLK1 SRC KNL1 NDEL1 DYNC1LI2 AHCTF1 NUDC DVL2 CENPU TUBA8 DYNC1H1 PAFAH1B1 DAAM1 TAOK1 ITGB1 NDE1 MAD1L1 KIF2A RANGAP1 CKAP5 CDCA8	36
R-HSA-5689603	UCH proteinases	0.00366003475740256	UCHL3 PSME2 PSMD10 OGT PSMC2 PSMC1 PSMC4 PSME1 ACTR8 ASXL2 UBA52 PSME3 INO80 H2AC18 ADRM1 SENP8 INO80E PSMB5 PSMD4 UCHL1 RPS27A PSMA5 FOXK2 PSMD9 PSMD14 PSMA6 FOXK1 PSMA4	28
R-HSA-5633007	Regulation of TP53 Activity	0.00388660785820244	TPX2 TP53 EXO1 CHEK1 CCNA2 KAT5 TAF7 DAXX ATM RPA3 BLM ING5 PPP2R1B AURKB CHEK2 MTA2 CDK1 TAF15 UBA52 GATAD2A EHMT1 MEAF6 RMI1 BRD1 TOPBP1 PRKAB2 GATAD2B TAF2 RFC2 RPS27A CDK5 RFC5 EP300 RFC3 MBD3 TAF3 RMI2 EHMT2 PRKAG1 HUS1	40
R-HSA-1234176	Oxygen-dependent proline hydroxylation of Hypoxia-inducible Factor Alpha	0.00392327412984733	PSME2 PSMD10 PSMC2 PSMC1 PSMC4 PSME1 UBA52 AJUBA PSME3 ELOB PSMB5 PSMD4 RPS27A PSMA5 LIMD1 PSMD9 PSMD14 PSMA6 PSMA4 RBX1	20
R-HSA-8964539	Glutamate and glutamine metabolism	0.00392335588176384	PYCR1 KYAT1 GLUL GOT2 GLUD1 PYCR2 ALDH18A1	7
R-HSA-674695	RNA Polymerase II Pre-transcription Events	0.0039392104242502	POLR2F TAF7 SUPT6H CCNH ELL MNAT1 PAF1 POLR2J LEO1 TAF15 AFF4 SUPT5H CTR9 GTF2H4 ELOB WDR61 GTF2A1 ERCC3 TAF2 POLR2C GTF2F1 GTF2H3 TAF3 POLR2E	24
R-HSA-169911	Regulation of Apoptosis	0.00397058819872104	PSME2 PSMD10 PSMC2 PSMC1 PSMC4 PSME1 UBA52 PSME3 OPA1 PSMB5 PSMD4 RPS27A PSMA5 PSMD9 PSMD14 PSMA6 PSMA4	17
R-HSA-379726	Mitochondrial tRNA aminoacylation	0.00401002822176244	DARS2 NARS2 IARS2 PARS2 PPA2 VARS2 LARS2 AARS2 FARS2	9
R-HSA-157118	Signaling by NOTCH	0.00426282766011203	JAG1 TACC3 TP53 FURIN HDAC6 PSME2 PSMD10 DLGAP5 YBX1 PSMC2 PSMC1 MOV10 WWP2 TNRC6A ATP2A2 POGLUT1 PSMC4 PSME1 ARRB2 FABP7 ITCH UBA52 PSME3 MAML1 RAB6A H2AC18 HDAC8 MIB1 TFDP1 TNRC6B JUN MDK CREBBP PSMB5 PSMD4 SNW1 RPS27A PSMA5 POFUT1 EP300 H4C9 PSMD9 KAT2B PSMD14 NCOR2 EGFR PSMA6 AGO1 PSMA4 PRKCI B4GALT1 H2BU1 AGO2 H2AZ2 RBX1	55
R-HSA-9664873	Pexophagy	0.00442678600813111	SQSTM1 MAP1LC3B ATM UBA52 NBR1 RPS27A	6
R-HSA-5696400	Dual Incision in GG-NER	0.00460624968202398	POLK RPA3 UBA52 POLE4 GTF2H4 PARP2 ERCC3 RFC2 RPS27A DDB1 RFC5 RFC3 GTF2H3 RBX1	14
R-HSA-69656	Cdk2-associated events at S phase entry	0.0355503194177439	CCNA2 PSME2 PSMD10 PSMC2 PSMC1 CKS1B CCNH PSMC4 PSME1 MNAT1 CDC25A UBA52 PSME3 TFDP1 CDKN1B PSMB5 PSMD4 RPS27A PSMA5 PSMD9 PSMD14 PSMA6 PSMA4 WEE1	24
R-HSA-5685938	HDR through Single Strand Annealing (SSA)	0.00473141402438237	EXO1 KAT5 ATM RPA3 BLM RMI1 TOPBP1 ABL1 RFC2 RFC5 RFC3 RMI2 HUS1	13
R-HSA-9679506	SARS-CoV Infections	0.00474887194587334	DAD1 FURIN DDX5 STAT2 MAP1LC3B GANAB STT3A PARP14 PARP9 COMT MTA2 UBA52 GATAD2A MOGS DDOST CANX SIGMAR1 MGAT1 ARID4A MGAT4A AP2A2 MAGT1 JAK1 MGAT4B GATAD2B RPN2 ITGB1 RPS27A AP2S1 REST MTA3 MBD3 SAP18 MAN2A1 EDEM2 ST3GAL2 CHMP2B	37
R-HSA-6781823	Formation of TC-NER Pre-Incision Complex	0.00491919108740558	POLR2F CCNH MNAT1 POLR2J UBA52 GTF2H4 ISY1 ERCC3 UVSSA HMGN1 RPS27A POLR2C DDB1 EP300 GTF2H3 POLR2E RBX1	17
R-HSA-8854050	FBXL7 down-regulates AURKA during mitotic entry and in early mitosis	0.00491919108740558	PSME2 PSMD10 PSMC2 PSMC1 PSMC4 PSME1 UBA52 PSME3 PSMB5 PSMD4 RPS27A PSMA5 PSMD9 PSMD14 PSMA6 PSMA4 RBX1	17
R-HSA-1834949	Cytosolic sensors of pathogen-associated DNA	0.00515611845174429	POLR3GL POLR2F IKBKB IKBKG LRRFIP1 UBA52 STAT6 CGAS TRIM32 CREBBP POLR3E CTNNB1 RPS27A EP300 IRF3 POLR2E PRKDC NFKBIB POLR1D	19
R-HSA-211733	Regulation of activated PAK-2p34 by proteasome mediated degradation	0.00525672418418579	PSME2 PSMD10 PSMC2 PSMC1 PSMC4 PSME1 UBA52 PSME3 PSMB5 PSMD4 RPS27A PSMA5 PSMD9 PSMD14 PSMA6 PSMA4	16
R-HSA-195258	RHO GTPase Effectors	0.00548046190709439	CDH1 SGO2 KIF2C BUB1B CDC20 KIF18A FLNA TUBB3 CALM1 DYNLL2 BUB1 CENPF CENPE MYL6 IQGAP2 PPP2R5A RHPN2 TAX1BP3 PPP2R1B PPP1R12A MAPK3 INCENP RHOB AURKB PLK1 KLC2 PRKCD PRKCA CFL1 SRC BAIAP2 CTNNA1 KNL1 NDEL1 H2AC18 SFN PKN3 DYNC1LI2 YWHAG AHCTF1 NUDC RHOG DVL2 KLC4 CENPU TUBA8 DYNC1H1 CDKN1B PAFAH1B1 KLC1 DAAM1 RAC2 ABL1 MYH9 TAOK1 ITGB1 CTNNB1 MYH11 NDE1 ARPC1B H4C9 MAD1L1 KIF2A ARPC4 MAPK1 CYBA …	72
R-HSA-68827	CDT1 association with the CDC6	0.00559227404825065	CDC6 GMNN PSME2 PSMD10 PSMC2 PSMC1 PSMC4 PSME1 UBA52 PSME3 PSMB5 PSMD4 RPS27A PSMA5 PSMD9 PSMD14 PSMA6 PSMA4	18
R-HSA-174113	SCF-beta-TrCP mediated degradation of Emi1	0.00604507407236068	CDC20 PSME2 PSMD10 PSMC2 PSMC1 PSMC4 PSME1 UBA52 PSME3 PSMB5 PSMD4 RPS27A PSMA5 PSMD9 PSMD14 PSMA6 PSMA4	17
R-HSA-8878159	Transcriptional regulation by RUNX3	0.00604687395782629	JAG1 TP53 PSME2 PSMD10 PSMC2 PSMC1 PSMC4 PSME1 UBA52 PSME3 MAML1 SRC CREBBP ZFHX3 PSMB5 PSMD4 SNW1 CTNNB1 RPS27A PSMA5 EP300 PSMD9 KAT2B PSMD14 PSMA6 PSMA4	26
R-HSA-5688426	Deubiquitination	0.0061290034322383	OTUD5 TP53 CDC20 UCHL3 CCNA2 USP37 PSME2 PSMD10 OGT SNX3 PSMC2 PSMC1 BRCC3 USP16 PSMC4 IKBKG PSME1 ACTR8 ASXL2 VDAC1 ARRB2 CDC25A YOD1 CDK1 RHOT1 UBA52 TADA2B RNF123 PSME3 USP28 INO80 OTUD7B H2AC18 UFD1 ADRM1 SENP8 VDAC3 WDR20 TADA3 DDX58 USP11 INO80E PSMB5 PSMD4 USP22 HGS ABRAXAS2 UCHL1 RPS27A APC PSMA5 OTUB1 EP300 FOXK2 PSMD9 KAT2B PSMD14 PSMA6 FOXK1 FKBP8 PSMA4 USP9X USP10 USP8 TRAF2 H2BU1	66
R-HSA-110314	Recognition of DNA damage by PCNA-containing replication complex	0.00632815012727756	RAD18 RPA3 UBA52 POLE4 DTL RFC2 RPS27A DDB1 RFC5 RFC3 RBX1	11
R-HSA-8866652	Synthesis of active ubiquitin	0.0450398641979684	UCHL3 CDC34 UBE2L3 UBE2S UBA52 UBE2E1 UBE2E3 UBE2C RPS27A USP9X UBE2H	11
R-HSA-381426	Regulation of Insulin-like Growth Factor (IGF) transport and uptake by Insulin-like Growth Factor Binding Proteins (IGFBPs)	0.00633026903695973	SERPINC1 TF PROC SERPIND1 C3 FGA FGG PCSK9 F5 GPC3 TGOLN2 LTBP1 CCN1 F2 MXRA8 PLG LAMB2 PRSS23 IGFBP4 APOA1 MBTPS1 RCN1 CDH2 AFP FN1 MGAT4A KNG1 TMEM132A APOE HSP90B1 APP QSOX1	32
R-HSA-5696398	Nucleotide Excision Repair	0.00672075455857262	POLR2F POLK CCNH RPA3 ELL ACTR8 MNAT1 LIG3 POLR2J UBA52 POLE4 INO80 GTF2H4 ISY1 PARP2 ERCC3 UVSSA INO80E HMGN1 RFC2 RPS27A POLR2C DDB1 RFC5 EP300 RFC3 GTF2H3 POLR2E RBX1	29
R-HSA-167161	HIV Transcription Initiation	0.00696914066113516	POLR2F TAF7 CCNH MNAT1 POLR2J TAF15 GTF2H4 GTF2A1 ERCC3 TAF2 POLR2C GTF2F1 GTF2H3 TAF3 POLR2E	15
R-HSA-167162	RNA Polymerase II HIV Promoter Escape	0.00696914066113516	POLR2F TAF7 CCNH MNAT1 POLR2J TAF15 GTF2H4 GTF2A1 ERCC3 TAF2 POLR2C GTF2F1 GTF2H3 TAF3 POLR2E	15
R-HSA-73776	RNA Polymerase II Promoter Escape	0.00696914066113516	POLR2F TAF7 CCNH MNAT1 POLR2J TAF15 GTF2H4 GTF2A1 ERCC3 TAF2 POLR2C GTF2F1 GTF2H3 TAF3 POLR2E	15
R-HSA-73779	RNA Polymerase II Transcription Pre-Initiation And Promoter Opening	0.00696914066113516	POLR2F TAF7 CCNH MNAT1 POLR2J TAF15 GTF2H4 GTF2A1 ERCC3 TAF2 POLR2C GTF2F1 GTF2H3 TAF3 POLR2E	15
R-HSA-75953	RNA Polymerase II Transcription Initiation	0.00696914066113516	POLR2F TAF7 CCNH MNAT1 POLR2J TAF15 GTF2H4 GTF2A1 ERCC3 TAF2 POLR2C GTF2F1 GTF2H3 TAF3 POLR2E	15
R-HSA-76042	RNA Polymerase II Transcription Initiation And Promoter Clearance	0.00696914066113516	POLR2F TAF7 CCNH MNAT1 POLR2J TAF15 GTF2H4 GTF2A1 ERCC3 TAF2 POLR2C GTF2F1 GTF2H3 TAF3 POLR2E	15
R-HSA-2565942	Regulation of PLK1 Activity at G2/M Transition	0.00743063805989437	CCNB1 CCNB2 ODF2 RAB8A PPP1R12A PLK1 CDK1 UBA52 AJUBA TUBG1 NEDD1 YWHAG CSNK1E DYNC1H1 HAUS2 CEP131 PAFAH1B1 NDE1 RPS27A CEP72 CEP76 CKAP5 AKAP9 PRKACA	24
R-HSA-450531	Regulation of mRNA stability by proteins that bind AU-rich elements	0.00743063805989437	HSPA1A HSPA8 PSME2 PSMD10 PSMC2 PSMC1 PABPC1 PSMC4 EIF4G1 PSME1 UBA52 PRKCD PSME3 PRKCA ZFP36L1 PSMB5 PSMD4 RPS27A PSMA5 PSMD9 PSMD14 PSMA6 PSMA4 KHSRP	24
R-HSA-110320	Translesion Synthesis by POLH	0.00751168384706635	RPA3 RCHY1 UBA52 UFD1 RFC2 RPS27A RFC5 RFC3	8
R-HSA-6804760	Regulation of TP53 Activity through Methylation	0.00751168384706635	TP53 ATM CHEK2 UBA52 EHMT1 RPS27A EP300 EHMT2	8
R-HSA-983705	Signaling by the B Cell Receptor (BCR)	0.00767086224279508	CALM1 PSME2 PSMD10 PIK3AP1 IKBKB PSMC2 PSMC1 AHCYL1 PSMC4 IKBKG PLCG2 PSME1 BCL10 UBA52 PSME3 NFKBIE ITPR2 PPP3CA PPP3CB PSMB5 PSMD4 RPS27A PSMA5 ORAI1 PSMD9 PSMD14 PSMA6 PSMA4 NFKBIB	29
R-HSA-8852135	Protein ubiquitination	0.00780654748108348	SELENOS HLA-A UCHL3 CDC34 RAD18 UBE2L3 UBE2S PAF1 LEO1 BCL10 UBA52 RNF20 CTR9 RNF40 UBE2E1 WDR61 UBE2E3 UBE2C RPS27A USP9X PRKDC UBE2H	22
R-HSA-3247509	Chromatin modifying enzymes	0.00786227614457611	MORF4L1 JADE2 KAT5 OGT MORF4L2 ELP3 PHF8 SMARCC1 ING5 DOT1L SMYD3 SMARCD3 KDM2B ATXN7L3 MTA2 TADA2B GATAD2A KMT2A EHMT1 MEAF6 BRD1 SETD3 H2AC18 HDAC8 AEBP2 RIOX2 ARID4A PRMT7 NSD2 WDR5 TADA3 ELP2 VPS72 MECOM CREBBP GATAD2B TAF6L KMT2E SETD2 KDM7A KMT2D USP22 KDM5C BRD8 ELP5 REST KDM2A EP300 MTA3 SUPT7L H4C9 KAT14 KAT2B MBD3 NCOR2 EHMT2 SAP18 MSL1 SMARCA4 H2BU1 H2AZ2	61
R-HSA-4839726	Chromatin organization	0.00786227614457611	MORF4L1 JADE2 KAT5 OGT MORF4L2 ELP3 PHF8 SMARCC1 ING5 DOT1L SMYD3 SMARCD3 KDM2B ATXN7L3 MTA2 TADA2B GATAD2A KMT2A EHMT1 MEAF6 BRD1 SETD3 H2AC18 HDAC8 AEBP2 RIOX2 ARID4A PRMT7 NSD2 WDR5 TADA3 ELP2 VPS72 MECOM CREBBP GATAD2B TAF6L KMT2E SETD2 KDM7A KMT2D USP22 KDM5C BRD8 ELP5 REST KDM2A EP300 MTA3 SUPT7L H4C9 KAT14 KAT2B MBD3 NCOR2 EHMT2 SAP18 MSL1 SMARCA4 H2BU1 H2AZ2	61
R-HSA-180534	Vpu mediated degradation of CD4	0.00798748573602761	PSME2 PSMD10 PSMC2 PSMC1 PSMC4 PSME1 UBA52 PSME3 PSMB5 PSMD4 RPS27A PSMA5 PSMD9 PSMD14 PSMA6 PSMA4	16
R-HSA-75815	Ubiquitin-dependent degradation of Cyclin D	0.00798748573602761	PSME2 PSMD10 PSMC2 PSMC1 PSMC4 PSME1 UBA52 PSME3 PSMB5 PSMD4 RPS27A PSMA5 PSMD9 PSMD14 PSMA6 PSMA4	16
R-HSA-8949215	Mitochondrial calcium ion transport	0.00815554664623692	MICU1 VDAC1 PMPCA MICU2 AKAP1 SPG7 VDAC3 PMPCB LETM1	9
R-HSA-9013418	RHOBTB2 GTPase cycle	0.00815554664623692	DBN1 CCT2 RBMX TRA2B TXNL1 PHIP CCT6A DDX39B CUL3	9
R-HSA-8949613	Cristae formation	0.00836907902385417	ATP5PO ATP5F1D TMEM11 SAMM50 ATP5F1E ATP5ME ATP5MF ATP5F1B ATP6 ATP5MG ATP5PD	11
R-HSA-69306	DNA Replication	0.00913765266484989	CDC6 GMNN MCM10 CCNA2 PSME2 PSMD10 PSMC2 PSMC1 ANAPC1 RPA3 PSMC4 UBE2S PSME1 UBA52 POLE4 PSME3 POLA2 UBE2E1 PSMB5 PSMD4 RFC2 UBE2C RPS27A PSMA5 RFC5 POLA1 PSMD9 RFC3 PSMD14 PSMA6 PSMA4 RBX1	32
R-HSA-69002	DNA Replication Pre-Initiation	0.00956700034836705	CDC6 GMNN MCM10 PSME2 PSMD10 PSMC2 PSMC1 RPA3 PSMC4 PSME1 UBA52 POLE4 PSME3 POLA2 PSMB5 PSMD4 RPS27A PSMA5 POLA1 PSMD9 PSMD14 PSMA6 PSMA4	23
R-HSA-204174	Regulation of pyruvate dehydrogenase (PDH) complex	0.00964381561506895	PDK1 PDHB PDK3 DLAT PDP1 DLD PDP2	7
R-HSA-3229121	Glycogen storage diseases	0.00964381561506895	GYG1 GYS1 GBE1 UBA52 GYG2 RPS27A GAA	7
R-HSA-5674135	MAP2K and MAPK activation	0.0098676500986252	FGA FGB FGG MAPK3 ARRB2 SRC FN1 VCL PEBP1 WDR83 RAF1 LAMTOR3 MAPK1	13
R-HSA-1236974	ER-Phagosome pathway	0.00995424947512273	FGA FGB FGG HLA-A PSME2 PSMD10 IKBKB PSMC2 PSMC1 PSMC4 IKBKG PSME1 UBA52 PSME3 SEC61A1 TAPBP PSMB5 PSMD4 RPS27A PSMA5 PSMD9 PSMD14 PSMA6 PSMA4	24
R-HSA-2454202	Fc epsilon receptor (FCERI) signaling	0.0103463597158009	CALM1 CDC34 PSME2 PSMD10 IKBKB PSMC2 PSMC1 TAB2 AHCYL1 PSMC4 IKBKG PLCG2 PSME1 MAPK3 PIK3R2 BCL10 UBA52 PSME3 ITPR2 JUN PPP3CA PPP3CB MAPK8 PSMB5 PSMD4 RPS27A PSMA5 PIK3CB PSMD9 PSMD14 PSMA6 MAPK1 PSMA4	33
R-HSA-9012852	Signaling by NOTCH3	0.0105662327264795	JAG1 TACC3 DLGAP5 YBX1 WWP2 FABP7 UBA52 MAML1 MIB1 CREBBP SNW1 RPS27A EP300 KAT2B EGFR	15
R-HSA-174048	Cdc20 mediated degradation of Cyclin B	0.0690858700624151	CDC20 CCNB1 ANAPC1 UBE2S CDK1 UBA52 UBE2E1 UBE2C RPS27A	9
R-HSA-75876	Synthesis of very long-chain fatty acyl-CoAs	0.011167398552615	ACSL4 HSD17B12 ACSL5 ACSL1 ACSF3 ELOVL1 HACD3 ACSL3 TECR	9
R-HSA-109581	Apoptosis	0.0112149233903147	VIM CDH1 TP53 DYNLL2 PSME2 PSMD10 TJP2 PSMC2 PSMC1 BCL2L1 PSMC4 PSME1 MAPK3 UBA52 PRKCD PSME3 KPNA1 TRADD SFN GSDME TFDP1 YWHAG DIABLO GAS2 OPA1 MAPK8 PSMB5 PSMD4 CTNNB1 RPS27A APC PSMA5 NMT1 ACIN1 PSMD9 PSMD14 HMGB2 PSMA6 MAPK1 PSMA4 TRAF2 TNFRSF10B	42
R-HSA-69239	Synthesis of DNA	0.0113428639495586	CDC6 CCNA2 PSME2 PSMD10 PSMC2 PSMC1 ANAPC1 RPA3 PSMC4 UBE2S PSME1 UBA52 POLE4 PSME3 POLA2 UBE2E1 PSMB5 PSMD4 RFC2 UBE2C RPS27A PSMA5 RFC5 POLA1 PSMD9 RFC3 PSMD14 PSMA6 PSMA4 RBX1	30
R-HSA-1358803	Downregulation of ERBB2	0.0741774168306311	ERBB2 UBA52 RNF41 RPS27A ERBB3 USP8	6
R-HSA-74217	Purine salvage	0.0121978324233083	GMPR2 DGUOK ADAL HPRT1 ADK APRT	6
R-HSA-3858494	Beta-catenin independent WNT signaling	0.0129110271940111	CALM1 PSME2 PSMD10 PLCB1 PSMC2 PSMC1 MOV10 TNRC6A PSMC4 PSME1 RAC3 ARRB2 UBA52 PSME3 PRKCA TNRC6B ITPR2 AP2A2 DVL2 PPP3CA PPP3CB DAAM1 PSMB5 RAC2 PSMD4 CTNNB1 RPS27A PSMA5 AP2S1 PSMD9 PSMD14 PSMA6 AGO1 PSMA4 AGO2	35
R-HSA-4086400	PCP/CE pathway	0.0131310072398322	PSME2 PSMD10 PSMC2 PSMC1 PSMC4 PSME1 RAC3 ARRB2 UBA52 PSME3 PRKCA AP2A2 DVL2 DAAM1 PSMB5 RAC2 PSMD4 RPS27A PSMA5 AP2S1 PSMD9 PSMD14 PSMA6 PSMA4	24
R-HSA-113418	Formation of the Early Elongation Complex	0.0139402475999494	POLR2F CCNH MNAT1 POLR2J SUPT5H GTF2H4 ERCC3 POLR2C GTF2F1 GTF2H3 POLR2E	11
R-HSA-167158	Formation of the HIV-1 Early Elongation Complex	0.0139402475999494	POLR2F CCNH MNAT1 POLR2J SUPT5H GTF2H4 ERCC3 POLR2C GTF2F1 GTF2H3 POLR2E	11
R-HSA-2559585	Oncogene Induced Senescence	0.0139402475999494	ID1 TP53 MOV10 TNRC6A MAPK3 UBA52 TFDP1 TNRC6B RPS27A AGO1 MAPK1	11
R-HSA-69242	S Phase	0.0140698532399293	CDC6 CCNA2 CDCA5 PSME2 PSMD10 PSMC2 PSMC1 CKS1B ANAPC1 CCNH RPA3 PSMC4 UBE2S PSME1 MNAT1 CDC25A UBA52 POLE4 PSME3 POLA2 TFDP1 UBE2E1 CDKN1B PSMB5 PSMD4 RFC2 UBE2C RPS27A PSMA5 RFC5 POLA1 PSMD9 RFC3 PSMD14 PSMA6 PSMA4 WEE1 RBX1	38
R-HSA-4641257	Degradation of AXIN	0.0140874080017349	PSME2 PSMD10 PSMC2 PSMC1 PSMC4 PSME1 UBA52 PSME3 PSMB5 PSMD4 RPS27A PSMA5 PSMD9 PSMD14 PSMA6 PSMA4	16
R-HSA-3781860	Diseases associated with N-glycosylation of proteins	0.0140899236406416	ALG9 MOGS ALG6 ALG12 RFT1 B4GALT1 ALG13	7
R-HSA-5655862	Translesion synthesis by POLK	0.0140899236406416	POLK RPA3 UBA52 RFC2 RPS27A RFC5 RFC3	7
R-HSA-195253	Degradation of beta-catenin by the destruction complex	0.0141991883667126	PSME2 PSMD10 PSMC2 PSMC1 PPP2R5A PSMC4 PSME1 PPP2R1B UBA52 PSME3 PSMB5 PSMD4 CTNNB1 RPS27A APC PSMA5 TLE5 PSMD9 PSMD14 PSMA6 PSMA4 RBX1	22
R-HSA-8948751	Regulation of PTEN stability and activity	0.0145279570916502	PSME2 PSMD10 PSMC2 PSMC1 WWP2 PSMC4 PSME1 TRIM27 UBA52 PSME3 PSMB5 PSMD4 RPS27A PSMA5 PSMD9 PSMD14 PSMA6 PSMA4 STUB1	19
R-HSA-5696397	Gap-filling DNA repair synthesis and ligation in GG-NER	0.0149394427699271	POLK RPA3 LIG3 UBA52 POLE4 RFC2 RPS27A RFC5 RFC3	9
R-HSA-983170	Antigen Presentation	0.0852568236880869	HLA-A SEC23A SEC24D ERAP1 CANX SAR1B SEC31A TAPBP SEC24C	9
R-HSA-159782	Removal of aminoterminal propeptides from gamma-carboxylated proteins	0.0149783597484341	PROC PROS1 FURIN F2 F10	5
R-HSA-74182	Ketone body metabolism	0.0149783597484341	HMGCL ACSS3 BDH2 HMGCS2 OXCT1	5
R-HSA-8963888	Chylomicron assembly	0.0149783597484341	APOC3 APOA1 MTTP SAR1B APOE	5
R-HSA-5357801	Programmed Cell Death	0.0163834402317527	VIM CDH1 TP53 DYNLL2 PSME2 PSMD10 TJP2 OGT PSMC2 PSMC1 BCL2L1 PSMC4 PSME1 MAPK3 UBA52 PRKCD PSME3 KPNA1 TRADD SFN GSDME TFDP1 YWHAG DIABLO GAS2 OPA1 MAPK8 SDCBP PSMB5 PSMD4 CTNNB1 RPS27A APC PSMA5 NMT1 ACIN1 PSMD9 PSMD14 HMGB2 PSMA6 MAPK1 PSMA4 STUB1 CASP4 TRAF2 TNFRSF10B CHMP2B	47
R-HSA-5362768	Hh mutants are degraded by ERAD	0.0167738945138341	PSME2 PSMD10 PSMC2 PSMC1 PSMC4 PSME1 UBA52 PSME3 PSMB5 PSMD4 RPS27A PSMA5 PSMD9 PSMD14 PSMA6 PSMA4	16

## Sheet: Reactome_48vs72
ID	Description	pvalue	geneID	Count
R-HSA-71291	Metabolism of amino acids and derivatives	3.92846097787144e-14	ARG1 HAL ALDH6A1 MAT1A AGXT TST ACADSB CTH AGXT2 PYCR1 KYNU AMDHD1 ASL RIDA ALDH7A1 KYAT1 FTCD GATM CBSL PDHB SLC25A15 KYAT3 PSME2 PSMD10 RPL12 GCAT CPS1 AMT GRHPR CDO1 ECHS1 DARS1 DDC NAGS DHTKD1 RPLP1 PSMC2 PSMC1 ALDH4A1 AUH RPL37 RPS10 RPL17 GLUL PSMC4 RPL36AL RPL35 RPL5 PSME1 ARG2 RPL21 AASS GOT2 RPL28 RPS21 RPS26 OGDH RPS23 RPL24 HIBADH DLAT UBA52 HIBCH LARS1 GPT2 PSME3 SARS1 RPL13 RPS19 PHY…	91
R-HSA-8978868	Fatty acid metabolism	1.55510948870487e-13	ACSM3 PHYH HSD17B8 MMUT PECR ACSL4 PCCA ACAD10 FASN PTGR1 SLC27A2 EPHX2 ACSF2 PTGR2 CRAT HSD17B12 ACOX2 CYP2J2 CPT2 ECHS1 SLC25A1 MORC2 EHHADH SLC25A20 ACADS ACOT13 CBR4 ACSL5 ACAD11 CBR1 PON3 ACSL1 PCCB HPGD HADHB ACBD6 MMAA DECR1 ACADVL PON1 ACOT9 SCD HADHA ACOT1 ACACA LTA4H PRKAB2 SCP2 ECI1 HACL1 PON2 ECI2 ACSF3 FADS2 NUDT19	55
R-HSA-77289	Mitochondrial Fatty Acid Beta-Oxidation	1.08428231394084e-09	ACSM3 MMUT PCCA ACAD10 ACSF2 ECHS1 ACADS ACOT13 ACAD11 PCCB HADHB ACBD6 MMAA DECR1 ACADVL ACOT9 HADHA ACOT1 ECI1	19
R-HSA-156827	L13a-mediated translational silencing of Ceruloplasmin expression	3.90925594842889e-08	RPL12 RPLP1 EIF3A PABPC1 RPL37 RPS10 RPL17 EIF3G RPL36AL EIF4G1 RPL35 RPL5 RPL21 RPL28 RPS21 RPS26 RPS23 RPL24 UBA52 RPL13 RPS19 EIF3J RPL30 RPS3A RPS5 RPL26 EIF4H EIF3C EIF4B RPS15 EIF1AX RPL11 RPL22	33
R-HSA-72706	GTP hydrolysis and joining of the 60S ribosomal subunit	1.74541874431948e-07	RPL12 RPLP1 EIF3A RPL37 RPS10 RPL17 EIF3G RPL36AL EIF4G1 RPL35 RPL5 RPL21 RPL28 RPS21 RPS26 RPS23 RPL24 UBA52 RPL13 RPS19 EIF3J RPL30 RPS3A RPS5 RPL26 EIF4H EIF3C EIF4B RPS15 EIF1AX RPL11 RPL22	32
R-HSA-72613	Eukaryotic Translation Initiation	2.43459791054211e-07	RPL12 RPLP1 EIF3A PABPC1 RPL37 RPS10 RPL17 EIF3G RPL36AL EIF4G1 RPL35 RPL5 RPL21 RPL28 RPS21 RPS26 RPS23 RPL24 UBA52 RPL13 RPS19 EIF3J RPL30 RPS3A RPS5 RPL26 EIF4H EIF3C EIF4B RPS15 EIF1AX RPL11 RPL22	33
R-HSA-72737	Cap-dependent Translation Initiation	2.43459791054211e-07	RPL12 RPLP1 EIF3A PABPC1 RPL37 RPS10 RPL17 EIF3G RPL36AL EIF4G1 RPL35 RPL5 RPL21 RPL28 RPS21 RPS26 RPS23 RPL24 UBA52 RPL13 RPS19 EIF3J RPL30 RPS3A RPS5 RPL26 EIF4H EIF3C EIF4B RPS15 EIF1AX RPL11 RPL22	33
R-HSA-72689	Formation of a pool of free 40S subunits	5.83851469924235e-07	RPL12 RPLP1 EIF3A RPL37 RPS10 RPL17 EIF3G RPL36AL RPL35 RPL5 RPL21 RPL28 RPS21 RPS26 RPS23 RPL24 UBA52 RPL13 RPS19 EIF3J RPL30 RPS3A RPS5 RPL26 EIF3C RPS15 EIF1AX RPL11 RPL22	29
R-HSA-70263	Gluconeogenesis	7.93138356457387e-07	ALDOC PCK2 PGK1 TPI1 GPI SLC25A1 PC GAPDH PGK2 GOT2 SLC25A13 SLC25A11 ENO3 ENO1 SLC25A10	15
R-HSA-72312	rRNA processing	9.52055316068606e-07	DDX21 ELAC2 MRM1 RPL12 RPLP1 RRP9 DHX37 RPL37 ISG20L2 BOP1 RPS10 RPL17 RRP1 RPL36AL NOB1 RPL35 RPL5 RPL21 RPL28 RPS21 RPS26 BUD23 RPS23 RPL24 EBNA1BP2 UBA52 NOP2 RPL13 RPS19 WDR43 MPHOSPH10 MRM3 RPL30 RPS3A RPS5 RPL26 RPP25 NOP14 DDX52 WDR46 RPS15 UTP14A RPL11 RPL22 TSR1 RBM28	46
R-HSA-76005	Response to elevated platelet cytosolic Ca2+	1.54477541525318e-06	SERPINE1 TF SERPING1 FGA FGB FGG APOH TOR4A F5 MAGED2 PROS1 FLNA A1BG THBS1 CALM1 PLG PCYOX1L TAGLN2 SERPINF2 PECAM1 SERPINA3 SCCPDH A2M CD9 APOA1 PRKCA HABP4 CFL1 STXBP2 FAM3C ABCC4 FN1 VCL PHACTR2	34
R-HSA-114608	Platelet degranulation	1.80359924365442e-06	SERPINE1 TF SERPING1 FGA FGB FGG APOH TOR4A F5 MAGED2 PROS1 FLNA A1BG THBS1 CALM1 PLG PCYOX1L TAGLN2 SERPINF2 PECAM1 SERPINA3 SCCPDH A2M CD9 APOA1 HABP4 CFL1 STXBP2 FAM3C ABCC4 FN1 VCL PHACTR2	33
R-HSA-1799339	SRP-dependent cotranslational protein targeting to membrane	1.8880043066311e-06	SPCS1 RPL12 RPLP1 RPL37 RPS10 RPL17 SRPRA RPL36AL SSR1 RPL35 RPL5 RPL21 RPL28 RPS21 RPS26 RPS23 RPL24 UBA52 RPL13 RPS19 RPL30 RPS3A RPS5 RPL26 DDOST SRP19 SEC61A1 RPS15 RPL11 RPL22	30
R-HSA-2408522	Selenoamino acid metabolism	2.00521663994956e-06	MAT1A CTH CBSL RPL12 DARS1 RPLP1 RPL37 RPS10 RPL17 RPL36AL RPL35 RPL5 RPL21 RPL28 RPS21 RPS26 RPS23 RPL24 UBA52 LARS1 SARS1 RPL13 RPS19 RPL30 RPS3A RPS5 RPL26 SCLY RPS15 RPL11 RPL22	31
R-HSA-6791226	Major pathway of rRNA processing in the nucleolus and cytosol	2.00609112044043e-06	DDX21 RPL12 RPLP1 RRP9 DHX37 RPL37 ISG20L2 BOP1 RPS10 RPL17 RRP1 RPL36AL NOB1 RPL35 RPL5 RPL21 RPL28 RPS21 RPS26 BUD23 RPS23 RPL24 EBNA1BP2 UBA52 RPL13 RPS19 WDR43 MPHOSPH10 RPL30 RPS3A RPS5 RPL26 RPP25 NOP14 DDX52 WDR46 RPS15 UTP14A RPL11 RPL22 TSR1 RBM28	42
R-HSA-1655829	Regulation of cholesterol biosynthesis by SREBP (SREBF)	2.53041901194511e-06	LSS FDPS FASN SEC23A MVD MBTPS2 FDFT1 SEC24D MTF1 SMARCD3 GGPS1 MBTPS1 PMVK SQLE SCD SC5D ACACA IDI1 SAR1B	19
R-HSA-927802	Nonsense-Mediated Decay (NMD)	3.41709540697992e-06	RPL12 RPLP1 PABPC1 RPL37 RPS10 SMG8 RPL17 RPL36AL EIF4G1 RPL35 RPL5 RPL21 RPL28 RPS21 RPS26 RPS23 RPL24 SMG7 UBA52 RPL13 CASC3 RPS19 RPL30 RPS3A RPS5 RPL26 SMG9 RPS15 RPL11 RPL22	30
R-HSA-975957	Nonsense Mediated Decay (NMD) enhanced by the Exon Junction Complex (EJC)	3.41709540697992e-06	RPL12 RPLP1 PABPC1 RPL37 RPS10 SMG8 RPL17 RPL36AL EIF4G1 RPL35 RPL5 RPL21 RPL28 RPS21 RPS26 RPS23 RPL24 SMG7 UBA52 RPL13 CASC3 RPS19 RPL30 RPS3A RPS5 RPL26 SMG9 RPS15 RPL11 RPL22	30
R-HSA-191273	Cholesterol biosynthesis	3.43533945589842e-06	LSS HSD17B7 FDPS MVD FDFT1 NSDHL GGPS1 PMVK SQLE SC5D MSMO1 IDI1	12
R-HSA-8868773	rRNA processing in the nucleus and cytosol	3.44605561127849e-06	DDX21 RPL12 RPLP1 RRP9 DHX37 RPL37 ISG20L2 BOP1 RPS10 RPL17 RRP1 RPL36AL NOB1 RPL35 RPL5 RPL21 RPL28 RPS21 RPS26 BUD23 RPS23 RPL24 EBNA1BP2 UBA52 NOP2 RPL13 RPS19 WDR43 MPHOSPH10 RPL30 RPS3A RPS5 RPL26 RPP25 NOP14 DDX52 WDR46 RPS15 UTP14A RPL11 RPL22 TSR1 RBM28	43
R-HSA-8957322	Metabolism of steroids	3.71415208320339e-06	GC AKR1C1 LSS HSD17B7 FDPS TSPO FASN LGMN SLC27A2 SLCO1B3 SEC23A HSD17B12 ACOX2 MVD MBTPS2 FDFT1 AKR1C2 SEC24D MTF1 FDX1 SMARCD3 AKR1B1 NSDHL GGPS1 MBTPS1 OSBP PMVK SQLE SCD HSD11B2 SC5D ACACA MSMO1 SCP2 IDI1 SAR1B	36
R-HSA-192823	Viral mRNA Translation	5.3429871588564e-06	RPL12 GRSF1 RPLP1 RPL37 RPS10 RPL17 RPL36AL RPL35 RPL5 RPL21 RPL28 RPS21 RPS26 RPS23 RPL24 UBA52 RPL13 RPS19 RPL30 RPS3A RPS5 RPL26 RPS15 RPL11 RPL22	25
R-HSA-140875	Common Pathway of Fibrin Clot Formation	5.3694145228458e-06	SERPINC1 PROC SERPIND1 FGA FGB FGG F5 PROS1 F2 F10 SERPINE2	11
R-HSA-975956	Nonsense Mediated Decay (NMD) independent of the Exon Junction Complex (EJC)	5.89028015964923e-06	RPL12 RPLP1 PABPC1 RPL37 RPS10 RPL17 RPL36AL EIF4G1 RPL35 RPL5 RPL21 RPL28 RPS21 RPS26 RPS23 RPL24 UBA52 RPL13 RPS19 RPL30 RPS3A RPS5 RPL26 RPS15 RPL11 RPL22	26
R-HSA-9033241	Peroxisomal protein import	6.12472309757086e-06	AGXT HMGCL PHYH ECH1 GSTK1 PECR SLC27A2 EPHX2 CRAT ACOX2 EHHADH CAT UBA52 GNPAT SCP2 PIPOX HACL1 ECI2 MPV17 NUDT19	20
R-HSA-168255	Influenza Infection	8.19764253248548e-06	KPNA2 HSPA1A RPL12 POLR2F ISG15 GRSF1 KPNA4 RPLP1 RPL37 RPS10 NUP210 RPL17 RPL36AL RPL35 RPL5 RPL21 RPL28 RPS21 RPS26 POLR2J RPS23 RPL24 UBA52 POM121 RPL13 RPS19 RPL30 NUP50 RPS3A RPS5 RPL26 KPNA1 CANX RPS15 RPL11 RPL22	36
R-HSA-70326	Glucose metabolism	8.23398542170995e-06	ALDOC PFKFB4 PCK2 PGK1 TPI1 PFKL GPI PKLR SLC25A1 PFKFB3 NUP210 PPP2R1B PC GAPDH PGK2 GOT2 POM121 GNPDA2 SLC25A13 NUP50 PFKFB2 SLC25A11 ENO3 ENO1 SLC25A10	25
R-HSA-9609507	Protein localization	9.21928194842126e-06	AGXT COA4 HMGCL CYB5A PHYH ECH1 GSTK1 PECR SLC27A2 EPHX2 CRAT ACOX2 PXMP4 EHHADH CAT COA6 TIMM17A HMOX1 VDAC1 UBA52 GNPAT SLC25A13 PMPCA TOMM22 IDH3G SAMM50 PEX16 SCP2 PIPOX HACL1 FIS1 SLC25A4 ECI2 MPV17 BAG6 PMPCB NUDT19	37
R-HSA-71406	Pyruvate metabolism and Citric Acid (TCA) cycle	1.10292283942238e-05	PDK1 SLC16A3 IDH2 PDHB LDHA NNT PDK3 SUCLG2 BSG OGDH VDAC1 DLAT SDHB PDP1 SDHC FH IDH3G DLST	18
R-HSA-156842	Eukaryotic Translation Elongation	1.24835794590038e-05	RPL12 EEF1B2 RPLP1 RPL37 RPS10 RPL17 RPL36AL RPL35 RPL5 RPL21 RPL28 RPS21 RPS26 RPS23 RPL24 UBA52 RPL13 RPS19 RPL30 RPS3A RPS5 RPL26 RPS15 RPL11 RPL22	25
R-HSA-2408557	Selenocysteine synthesis	1.24835794590038e-05	RPL12 RPLP1 RPL37 RPS10 RPL17 RPL36AL RPL35 RPL5 RPL21 RPL28 RPS21 RPS26 RPS23 RPL24 UBA52 SARS1 RPL13 RPS19 RPL30 RPS3A RPS5 RPL26 RPS15 RPL11 RPL22	25
R-HSA-72764	Eukaryotic Translation Termination	1.24835794590038e-05	RPL12 RPLP1 APEH RPL37 RPS10 RPL17 RPL36AL RPL35 RPL5 RPL21 RPL28 RPS21 RPS26 RPS23 RPL24 UBA52 RPL13 RPS19 RPL30 RPS3A RPS5 RPL26 RPS15 RPL11 RPL22	25
R-HSA-156902	Peptide chain elongation	1.74965322211601e-05	RPL12 RPLP1 RPL37 RPS10 RPL17 RPL36AL RPL35 RPL5 RPL21 RPL28 RPS21 RPS26 RPS23 RPL24 UBA52 RPL13 RPS19 RPL30 RPS3A RPS5 RPL26 RPS15 RPL11 RPL22	24
R-HSA-72766	Translation	2.60555431466347e-05	SPCS1 DARS2 RPL12 EEF1B2 DARS1 RPLP1 EIF3A PABPC1 APEH RPL37 MTRF1L MRPL44 RPS10 RPL17 NARS2 EIF3G SRPRA RPL36AL SSR1 EIF4G1 RPL35 RPL5 RPL21 RPL28 RPS21 RPS26 RPS23 RPL24 UBA52 IARS2 LARS1 PARS2 SARS1 RPL13 RPS19 EIF3J MRPL55 MRPL53 RPL30 PPA2 RPS3A RPS5 RPL26 DDOST EIF4H SRP19 EIF3C GFM1 EIF4B SEC61A1 RPS15 EIF1AX RPL11 RPL22 AARS1	55
R-HSA-162658	Golgi Cisternae Pericentriolar Stack Reorganization	3.1125883059495e-05	CCNB1 CCNB2 MAPK3 PLK1 CDK1 RAB2A USO1 RAB1A	8
R-HSA-389661	Glyoxylate metabolism and glycine degradation	5.009177310406e-05	AGXT AGXT2 PDHB AMT GRHPR DHTKD1 ALDH4A1 GOT2 OGDH DLAT DLST BCKDHA	12
R-HSA-9010553	Regulation of expression of SLITs and ROBOs	6.71709385375996e-05	PSME2 PSMD10 RPL12 RPLP1 PSMC2 PSMC1 PABPC1 RPL37 RPS10 RPL17 PSMC4 RPL36AL EIF4G1 RPL35 RPL5 PSME1 RPL21 RPL28 RPS21 RPS26 RPS23 RPL24 UBA52 PSME3 RPL13 CASC3 RPS19 RPL30 RPS3A RPS5 RPL26 RPS15 RPL11 RPL22 LDB1 ELOB	36
R-HSA-2426168	Activation of gene expression by SREBF (SREBP)	8.28802371144911e-05	LSS FDPS FASN MVD FDFT1 MTF1 SMARCD3 GGPS1 PMVK SQLE SCD SC5D ACACA IDI1	14
R-HSA-72649	Translation initiation complex formation	9.37882036000631e-05	EIF3A PABPC1 RPS10 EIF3G EIF4G1 RPS21 RPS26 RPS23 RPS19 EIF3J RPS3A RPS5 EIF4H EIF3C EIF4B RPS15 EIF1AX	17
R-HSA-168273	Influenza Viral RNA Transcription and Replication	9.54847191989291e-05	RPL12 POLR2F GRSF1 RPLP1 RPL37 RPS10 NUP210 RPL17 RPL36AL RPL35 RPL5 RPL21 RPL28 RPS21 RPS26 POLR2J RPS23 RPL24 UBA52 POM121 RPL13 RPS19 RPL30 NUP50 RPS3A RPS5 RPL26 RPS15 RPL11 RPL22	30
R-HSA-72662	Activation of the mRNA upon binding of the cap-binding complex and eIFs, and subsequent binding to 43S	0.00011860484023566	EIF3A PABPC1 RPS10 EIF3G EIF4G1 RPS21 RPS26 RPS23 RPS19 EIF3J RPS3A RPS5 EIF4H EIF3C EIF4B RPS15 EIF1AX	17
R-HSA-196854	Metabolism of vitamins and cofactors	0.000134660594616123	ALDH1L1 AKR1C1 CYB5A GPC3 MMUT SLC2A1 RBP2 GCHFR PCCA CYB5R3 NT5E FASN CALM1 COQ5 APOC3 COQ9 SLC19A3 SLC19A1 NUDT12 ENPP3 PARP14 NADK2 MMACHC PARP9 PC PCCB RBP1 APOA1 MMAA RDH11 AASDHPPT ACACA SPR TTR NAMPT NMNAT1 CD38 PDSS2	38
R-HSA-71387	Metabolism of carbohydrates	0.000145201001436362	ALDOC PFKFB4 PCK2 GPC3 SLC2A1 PYGL PGK1 RPE TPI1 PFKL AKR1A1 CRYL1 GPI CALM1 GUSB PKLR RBKS B4GALT3 PGM1 CHST3 SLC25A1 PFKFB3 GYG1 GALK1 PGLS NUP210 CHPF AGL GLYCTK GYS1 PHKA2 PPP2R1B PC GAPDH AKR1B1 PGK2 GOT2 GBE1 DCXR UBA52 POM121 GNPDA2 SLC25A13 PHKB NUP50 PFKFB2 SLC25A11 ARSB ENO3 HEXA ENO1 SORD SLC25A10	53
R-HSA-376176	Signaling by ROBO receptors	0.000147220542971616	PSME2 PSMD10 RPL12 RPLP1 PSMC2 PSMC1 PABPC1 RPL37 ENAH RPS10 RPL17 PSMC4 RPL36AL EIF4G1 AKAP5 RPL35 RPL5 PSME1 RPL21 RPL28 RPS21 RPS26 RPS23 RPL24 UBA52 PSME3 PRKCA RPL13 CASC3 RPS19 RPL30 RPS3A RPS5 RPL26 SRC VASP RPS15 RPL11 RPL22 LDB1 ELOB NRP1	42
R-HSA-140877	Formation of Fibrin Clot (Clotting Cascade)	0.000148143880658801	SERPINC1 PROC SERPING1 SERPIND1 FGA FGB FGG F5 PROS1 F2 F10 SERPINE2 A2M	13
R-HSA-69273	Cyclin A/B1/B2 associated events during G2/M transition	0.000155096924934688	CCNB1 CCNA2 CCNH CCNB2 PPP2R1B MNAT1 PLK1 CDC25A CDK1 PKMYT1	10
R-HSA-9633012	Response of EIF2AK4 (GCN2) to amino acid deficiency	0.000157832735174702	RPL12 RPLP1 RPL37 RPS10 RPL17 RPL36AL RPL35 RPL5 RPL21 RPL28 RPS21 RPS26 RPS23 RPL24 UBA52 RPL13 RPS19 RPL30 RPS3A RPS5 RPL26 RPS15 RPL11 RPL22	24
R-HSA-70895	Branched-chain amino acid catabolism	0.000177856989892892	ALDH6A1 ACADSB ECHS1 AUH HIBADH HIBCH IVD BCKDHA SLC25A44	9
R-HSA-70635	Urea cycle	0.000231190398994605	ARG1 ASL SLC25A15 CPS1 NAGS ARG2	6
R-HSA-69620	Cell Cycle Checkpoints	0.000249542420490756	CDC6 SGO2 KIF2C BUB1B TP53 EXO1 CDC20 MCM10 KIF18A CHEK1 CCNB1 CCNA2 DYNLL2 BUB1 KAT5 PSME2 PSMD10 CENPF CENPE PSMC2 PSMC1 BRCC3 ANAPC1 ATM RPA3 PPP2R5A PSMC4 CCNB2 BLM UBE2S PSME1 PPP2R1B INCENP AURKB PLK1 CHEK2 CDC25A CDK1 UBA52 PSME3 RMI1 TOPBP1 KNL1 NDEL1 SFN PKMYT1 DYNC1LI2 YWHAG AHCTF1 NUDC NSD2 UBE2E1	52
R-HSA-71403	Citric acid cycle (TCA cycle)	0.000272157251625962	IDH2 NNT SUCLG2 OGDH SDHB SDHC FH IDH3G DLST	9
R-HSA-72702	Ribosomal scanning and start codon recognition	0.000324200965759286	EIF3A RPS10 EIF3G EIF4G1 RPS21 RPS26 RPS23 RPS19 EIF3J RPS3A RPS5 EIF4H EIF3C EIF4B RPS15 EIF1AX	16
R-HSA-75105	Fatty acyl-CoA biosynthesis	0.000354385767707911	HSD17B8 ACSL4 FASN HSD17B12 SLC25A1 MORC2 CBR4 ACSL5 ACSL1 SCD ACACA ACSF3	12
R-HSA-76002	Platelet activation, signaling and aggregation	0.000383072553469847	SERPINE1 TF SERPING1 FGA FGB FGG APOH PIK3R3 TOR4A F5 MAGED2 PROS1 BCAR1 FLNA A1BG THBS1 CALM1 F2 PLG PCYOX1L TAGLN2 SERPINF2 PECAM1 SERPINA3 SCCPDH PLCG2 A2M MAPK3 CD9 RHOB APOA1 PIK3R2 ARRB2 PRKCD PRKCA HABP4 CFL1 SRC GNAI1 STXBP2 FAM3C ABCC4 FN1 VCL RHOG PHACTR2 ITPR2	47
R-HSA-140837	Intrinsic Pathway of Fibrin Clot Formation	0.000404340260450988	SERPINC1 PROC SERPING1 SERPIND1 PROS1 F2 F10 SERPINE2 A2M	9
R-HSA-70171	Glycolysis	0.000440358315753745	ALDOC PFKFB4 PGK1 TPI1 PFKL GPI PKLR PFKFB3 NUP210 PPP2R1B GAPDH PGK2 POM121 GNPDA2 NUP50 PFKFB2 ENO3 ENO1	18
R-HSA-8957275	Post-translational protein phosphorylation	0.00046153825348771	SERPINC1 TF PROC SERPIND1 C3 FGA FGG PCSK9 F5 GPC3 TGOLN2 LTBP1 CCN1 MXRA8 LAMB2 PRSS23 IGFBP4 APOA1 MBTPS1 RCN1 CDH2 AFP FN1 MGAT4A	24
R-HSA-77286	mitochondrial fatty acid beta-oxidation of saturated fatty acids	0.00046188478938385	ACSM3 ECHS1 ACADS HADHB ACADVL HADHA	6
R-HSA-390918	Peroxisomal lipid metabolism	0.000633406730754226	PHYH PECR SLC27A2 CRAT ACOX2 EHHADH SCP2 HACL1 ECI2 NUDT19	10
R-HSA-8982491	Glycogen metabolism	0.000633406730754226	PYGL CALM1 PGM1 GYG1 AGL GYS1 PHKA2 GBE1 UBA52 PHKB	10
R-HSA-381426	Regulation of Insulin-like Growth Factor (IGF) transport and uptake by Insulin-like Growth Factor Binding Proteins (IGFBPs)	0.000798859444737456	SERPINC1 TF PROC SERPIND1 C3 FGA FGG PCSK9 F5 GPC3 TGOLN2 LTBP1 CCN1 F2 MXRA8 PLG LAMB2 PRSS23 IGFBP4 APOA1 MBTPS1 RCN1 CDH2 AFP FN1 MGAT4A	26
R-HSA-71064	Lysine catabolism	0.000839079158252643	ALDH7A1 AASS OGDH PHYKPL DLST PIPOX	6
R-HSA-176814	Cdc20 mediated degradation of mitotic proteins	0.0267627080314716	BUB1B CDC20 CCNB1 CCNA2 PSME2 PSMD10 PSMC2 PSMC1 ANAPC1 PTTG1 PSMC4 UBE2S PSME1 PLK1 CDK1 UBA52 PSME3 UBE2E1	18
R-HSA-9711097	Cellular response to starvation	0.00127796936088277	NPRL3 FLCN RPL12 RPLP1 RPL37 ATP6V0D1 RPS10 RPL17 RPL36AL RPL35 RPL5 RPL21 RPL28 RPS21 RPS26 RPS23 RPL24 UBA52 ATP6V1G2 RPL13 RPS19 RPL30 NPRL2 RPS3A RPS5 RPL26 LAMTOR5 RPS15 RPL11 RPL22	30
R-HSA-75035	Chk1/Chk2(Cds1) mediated inactivation of Cyclin B	0.0297308138068802	CHEK1 CCNB1 CHEK2 CDK1 SFN YWHAG	6
R-HSA-68882	Mitotic Anaphase	0.00154612368973968	SGO2 KIF2C BUB1B CDC20 KIF18A CCNB1 TUBB3 DYNLL2 CDCA5 BUB1 PSME2 PSMD10 CENPF CENPE PSMC2 PSMC1 ANAPC1 SPAST PPP2R5A PTTG1 PSMC4 CCNB2 UBE2S PSME1 PPP2R1B INCENP SIRT2 AURKB PLK1 CDK1 UBA52 POM121 PSME3 ANKLE2 KNL1 NDEL1 HDAC8 DYNC1LI2 AHCTF1 NUDC UBE2E1	41
R-HSA-2555396	Mitotic Metaphase and Anaphase	0.0016789743253506	SGO2 KIF2C BUB1B CDC20 KIF18A CCNB1 TUBB3 DYNLL2 CDCA5 BUB1 PSME2 PSMD10 CENPF CENPE PSMC2 PSMC1 ANAPC1 SPAST PPP2R5A PTTG1 PSMC4 CCNB2 UBE2S PSME1 PPP2R1B INCENP SIRT2 AURKB PLK1 CDK1 UBA52 POM121 PSME3 ANKLE2 KNL1 NDEL1 HDAC8 DYNC1LI2 AHCTF1 NUDC UBE2E1	41
R-HSA-2500257	Resolution of Sister Chromatid Cohesion	0.00200398438229356	SGO2 KIF2C BUB1B CDC20 KIF18A CCNB1 TUBB3 DYNLL2 CDCA5 BUB1 CENPF CENPE PPP2R5A CCNB2 PPP2R1B INCENP AURKB PLK1 CDK1 KNL1 NDEL1 HDAC8 DYNC1LI2 AHCTF1 NUDC	25
R-HSA-8949215	Mitochondrial calcium ion transport	0.00207684475964558	MICU1 VDAC1 PMPCA MICU2 AKAP1 SPG7 VDAC3 PMPCB	8
R-HSA-159782	Removal of aminoterminal propeptides from gamma-carboxylated proteins	0.00236246072110852	PROC PROS1 FURIN F2 F10	5
R-HSA-174143	APC/C-mediated degradation of cell cycle proteins	0.00247166347449052	BUB1B CDC20 CCNB1 CCNA2 PSME2 PSMD10 PSMC2 PSMC1 ANAPC1 PTTG1 PSMC4 UBE2S PSME1 AURKB PLK1 CDK1 UBA52 PSME3 UBE2E1	19
R-HSA-453276	Regulation of mitotic cell cycle	0.00247166347449052	BUB1B CDC20 CCNB1 CCNA2 PSME2 PSMD10 PSMC2 PSMC1 ANAPC1 PTTG1 PSMC4 UBE2S PSME1 AURKB PLK1 CDK1 UBA52 PSME3 UBE2E1	19
R-HSA-2467813	Separation of Sister Chromatids	0.00248902064873836	SGO2 KIF2C BUB1B CDC20 KIF18A TUBB3 DYNLL2 CDCA5 BUB1 PSME2 PSMD10 CENPF CENPE PSMC2 PSMC1 ANAPC1 PPP2R5A PTTG1 PSMC4 UBE2S PSME1 PPP2R1B INCENP AURKB PLK1 UBA52 PSME3 KNL1 NDEL1 HDAC8 DYNC1LI2 AHCTF1 NUDC UBE2E1	34
R-HSA-72695	Formation of the ternary complex, and subsequently, the 43S complex	0.0025228423793545	EIF3A RPS10 EIF3G RPS21 RPS26 RPS23 RPS19 EIF3J RPS3A RPS5 EIF3C RPS15 EIF1AX	13
R-HSA-6798695	Neutrophil degranulation	0.00261221693770096	ARG1 C3 ALDOC C6orf120 METTL7A CSTB CD59 PYGL CYB5R3 HP HLA-A LYZ A1BG PFKL CNN2 GPI HSPA1A SLC27A2 GUSB HSPA8 ACTR1B CTSB PGM1 COMMD3 PECAM1 GYG1 LTF PSMC2 ANPEP APEH CAT IQGAP2 SERPINA3 MIF AGPAT2 SERPINB6 DGAT1 AGL KCMF1 CPNE1 SERPINB1 GGH PRDX4 AP1M1 CTSZ RAB37 PRKCD PLEKHO2 CD47 DDX3X CCT2 RAB6A DNAJC13 FUCA1 DDOST MOSPD2 DYNLT1 NIT2 LTA4H YPEL5 VCL TTR ARSB RHOG COPB1 TMC6 CYSTM1 GRN AP2A2 …	72
R-HSA-176409	Cdc20 mediated degradation of mitotic proteins	0.0495787507853877	BUB1B CDC20 CCNB1 CCNA2 PSME2 PSMD10 PSMC2 PSMC1 ANAPC1 PTTG1 PSMC4 UBE2S PSME1 CDK1 UBA52 PSME3 UBE2E1	17
R-HSA-196849	Metabolism of water-soluble vitamins and cofactors	0.00306782046336521	ALDH1L1 CYB5A MMUT SLC2A1 PCCA CYB5R3 NT5E FASN SLC19A3 SLC19A1 NUDT12 ENPP3 PARP14 NADK2 MMACHC PARP9 PC PCCB MMAA AASDHPPT ACACA NAMPT NMNAT1 CD38	24
R-HSA-372708	p130Cas linkage to MAPK signaling for integrins	0.00341083287254005	FGA FGB FGG BCAR1 SRC FN1	6
R-HSA-159854	Gamma-carboxylation, transport, and amino-terminal cleavage of proteins	0.00394627399754575	PROC PROS1 FURIN F2 F10	5
R-HSA-9664873	Pexophagy	0.00394627399754575	SQSTM1 MAP1LC3B ATM UBA52 NBR1	5
R-HSA-8852135	Protein ubiquitination	0.00422554554515464	SELENOS HLA-A UCHL3 CDC34 RAD18 UBE2L3 UBE2S PAF1 LEO1 BCL10 UBA52 RNF20 CTR9 RNF40 UBE2E1 WDR61 UBE2E3	17
R-HSA-70268	Pyruvate metabolism	0.00448469741298494	PDK1 SLC16A3 PDHB LDHA PDK3 BSG VDAC1 DLAT PDP1	9
R-HSA-69618	Mitotic Spindle Checkpoint	0.00459428048552535	SGO2 KIF2C BUB1B CDC20 KIF18A DYNLL2 BUB1 CENPF CENPE ANAPC1 PPP2R5A UBE2S PPP2R1B INCENP AURKB PLK1 KNL1 NDEL1 DYNC1LI2 AHCTF1 NUDC UBE2E1	22
R-HSA-446203	Asparagine N-linked glycosylation	0.00484506399274193	ASGR1 MPI DPM3 DAD1 F5 CD59 TUBB3 DYNLL2 SEC23A B4GALT3 ANK3 MVD PSMC1 COG6 GANAB STT3A MARCHF6 SEC24D GFPT1 GOSR1 TMED10 CTSZ PPP6R1 UBA52 ALG9 BET1 MOGS SEC22A ASGR2 DPM1 TRAPPC6B UBXN1 FUCA1 DDOST UGGT1 CANX USO1 MGAT1 DYNC1LI2 ALG10 ALG6 ALG12 MGAT4A COPB2 COPB1 SAR1B RAB1A CTSC	48
R-HSA-112382	Formation of RNA Pol II elongation complex	0.00494874599986515	POLR2F SUPT6H CCNH ELL MNAT1 PAF1 POLR2J LEO1 AFF4 SUPT5H CTR9 GTF2H4 ELOB WDR61	14
R-HSA-75955	RNA Polymerase II Transcription Elongation	0.00494874599986515	POLR2F SUPT6H CCNH ELL MNAT1 PAF1 POLR2J LEO1 AFF4 SUPT5H CTR9 GTF2H4 ELOB WDR61	14
R-HSA-156711	Polo-like kinase mediated events	0.00496170825547836	CCNB1 CENPF CCNB2 PLK1 CDC25A PKMYT1	6
R-HSA-176408	Regulation of APC/C activators between G1/S and early anaphase	0.005518266167431	BUB1B CDC20 CCNB1 CCNA2 PSME2 PSMD10 PSMC2 PSMC1 ANAPC1 PSMC4 UBE2S PSME1 PLK1 CDK1 UBA52 PSME3 UBE2E1	17
R-HSA-9694635	Translation of structural proteins	0.00618915897950155	DAD1 GANAB STT3A PARP14 PARP9 UBA52 MOGS DDOST CANX MGAT1 MGAT4A	11
R-HSA-189445	Metabolism of porphyrins	0.00634499806904952	FABP1 GSTA1 PPOX SLCO1B3 UROS CPOX HMOX1 FECH	8
R-HSA-9635486	Infection with Mycobacterium tuberculosis	0.00634499806904952	PGK1 LTF MAPK3 TRIM27 UBA52 KPNA1 SFPQ ENO1	8
R-HSA-2132295	MHC class II antigen presentation	0.00636415512671285	KIF2C KIF18A TUBB3 LGMN DYNLL2 ACTR1B SEC23A CTSB KIF11 CENPE SEC24D KIF23 RACGAP1 AP1M1 AP1S1 KLC2 KIF15 DNM3 CANX DYNC1LI2 SAR1B AP2A2 CTSC	23
R-HSA-141424	Amplification of signal from the kinetochores	0.00675498161937516	SGO2 KIF2C BUB1B CDC20 KIF18A DYNLL2 BUB1 CENPF CENPE PPP2R5A PPP2R1B INCENP AURKB PLK1 KNL1 NDEL1 DYNC1LI2 AHCTF1 NUDC	19
R-HSA-141444	Amplification of signal from unattached kinetochores via a MAD2 inhibitory signal	0.00675498161937516	SGO2 KIF2C BUB1B CDC20 KIF18A DYNLL2 BUB1 CENPF CENPE PPP2R5A PPP2R1B INCENP AURKB PLK1 KNL1 NDEL1 DYNC1LI2 AHCTF1 NUDC	19
R-HSA-3296482	Defects in vitamin and cofactor metabolism	0.0068727309359976	MMUT PCCA MMACHC PC PCCB MMAA ACACA	7
R-HSA-70221	Glycogen breakdown (glycogenolysis)	0.00697342409940519	PYGL CALM1 GYG1 AGL PHKA2 PHKB	6
R-HSA-69206	G1/S Transition	0.00700371356607164	CDC6 GMNN MCM10 TYMS CCNB1 CCNA2 PSME2 PSMD10 PSMC2 PSMC1 CKS1B CCNH RPA3 PSMC4 PSME1 PPP2R1B MNAT1 CDC25A CDK1 UBA52 POLE4 PSME3 POLA2 TFDP1	24

## Sheet: KEGG_0vs24
keggID	Description	pvalue	gene	counts
hsa00051	Fructose and mannose metabolism	0.000547776635628945	MPI;ALDOC;PFKFB4	3
hsa04066	HIF-1 signaling pathway	0.00194624940694491	SERPINE1;TF;PDK1;ALDOC	4
hsa01200	Carbon metabolism	0.00236775149549371	ALDH6A1;AGXT;ALDOC;ACSS2	4
hsa01230	Biosynthesis of amino acids	0.00587584362443927	ARG1;MAT1A;ALDOC	3
hsa00650	Butanoate metabolism	0.00827240594424796	ACSM2B;ACSM3	2
hsa00630	Glyoxylate and dicarboxylate metabolism	0.00946090018028738	AGXT;ACSS2	2
hsa00410	beta-Alanine metabolism	0.0100820389826838	DPYD;ALDH6A1	2
hsa00640	Propanoate metabolism	0.0120508441214053	ALDH6A1;ACSS2	2
hsa04613	Neutrophil extracellular trap formation	0.0138264845914734	C3;FGA;FGB;FGG	4
hsa04216	Ferroptosis	0.0172367263051422	TF;NCOA4	2
hsa04611	Platelet activation	0.0228646475791498	FGA;FGB;FGG	3
hsa00270	Cysteine and methionine metabolism	0.0250440519929014	MAT1A;TST	2
hsa04979	Cholesterol metabolism	0.0250440519929014	APOH;PCSK9	2
hsa05171	Coronavirus disease - COVID-19	0.026674250287191	C3;FGA;FGB;FGG	4
hsa00010	Glycolysis / Gluconeogenesis	0.0428992641798697	ALDOC;ACSS2	2
hsa00920	Sulfur metabolism	0.0482792556831407	TST	1
hsa05133	Pertussis	0.0537942651848399	SERPING1;C3	2
hsa05150	Staphylococcus aureus infection	0.0809815782589318	C3;FGG	2
hsa05142	Chagas disease	0.0898271321427817	SERPINE1;C3	2
hsa00670	One carbon pool by folate	0.0942831394462416	ALDH1L1	1
hsa00220	Arginine biosynthesis	0.103220161463991	ARG1	1
hsa00340	Histidine metabolism	0.103220161463991	HAL	1
hsa00770	Pantothenate and CoA biosynthesis	0.103220161463991	DPYD	1
hsa04964	Proximal tubule bicarbonate reclamation	0.107656371399861	SLC38A3	1
hsa00030	Pentose phosphate pathway	0.138116265456146	ALDOC	1
hsa04371	Apelin signaling pathway	0.147912710921447	SERPINE1;JAG1	2
hsa00250	Alanine, aspartate and glutamate metabolism	0.167561544936973	AGXT	1
hsa05216	Thyroid cancer	0.167561544936973	NCOA4	1
hsa01240	Biosynthesis of cofactors	0.179288959002938	MAT1A;MPI	2
hsa00260	Glycine, serine and threonine metabolism	0.17987855893979	AGXT	1
hsa04975	Fat digestion and absorption	0.192017816966438	FABP1	1
hsa00620	Pyruvate metabolism	0.207931301907914	ACSS2	1
hsa00280	Valine, leucine and isoleucine degradation	0.211861676293683	ALDH6A1	1
hsa00520	Amino sugar and nucleotide sugar metabolism	0.211861676293683	MPI	1
hsa00330	Arginine and proline metabolism	0.223539050091267	ARG1	1
hsa04360	Axon guidance	0.226182691301013	EFNA1;EPHA2	2
hsa00240	Pyrimidine metabolism	0.242627506474247	DPYD	1
hsa05134	Legionellosis	0.246389913297525	C3	1
hsa04330	Notch signaling pathway	0.253860136341476	JAG1	1
hsa04978	Mineral absorption	0.257568124233927	TF	1
hsa00140	Steroid hormone biosynthesis	0.261258143497178	AKR1C1	1
hsa04015	Rap1 signaling pathway	0.277650182360697	EFNA1;EPHA2	2
hsa05207	Chemical carcinogenesis - receptor activation	0.281335667392738	JAG1;CDC6	2
hsa04622	RIG-I-like receptor signaling pathway	0.293673601249167	OTUD5	1
hsa05230	Central carbon metabolism in cancer	0.293673601249167	PDK1	1
hsa00562	Inositol phosphate metabolism	0.304167320765068	ALDH6A1	1
hsa04115	p53 signaling pathway	0.304167320765068	SERPINE1	1
hsa04918	Thyroid hormone synthesis	0.311078521909709	ASGR1	1
hsa03320	PPAR signaling pathway	0.314508978666041	FABP1	1
hsa05140	Leishmaniasis	0.317922778573082	C3	1
hsa05412	Arrhythmogenic right ventricular cardiomyopathy	0.317922778573082	ACTN3	1
hsa04014	Ras signaling pathway	0.318098345546079	EFNA1;EPHA2	2
hsa00980	Metabolism of xenobiotics by cytochrome P450	0.321320000445461	AKR1C1	1
hsa00983	Drug metabolism - other enzymes	0.328065023530591	DPYD	1
hsa04146	Peroxisome	0.334744671204593	AGXT	1
hsa04727	GABAergic synapse	0.35761747145702	SLC38A3	1
hsa04658	Th1 and Th2 cell differentiation	0.367183694888366	JAG1	1
hsa01522	Endocrine resistance	0.38590126347673	JAG1	1
hsa04933	AGE-RAGE signaling pathway in diabetic complications	0.392019651021645	SERPINE1	1
hsa05146	Amoebiasis	0.39807858900818	ARG1	1
hsa04668	TNF signaling pathway	0.427501058867934	JAG1	1
hsa04010	MAPK signaling pathway	0.428623308034512	EFNA1;EPHA2	2
hsa04724	Glutamatergic synapse	0.433214941831929	SLC38A3	1
hsa04152	AMPK signaling pathway	0.450024999215301	PFKFB4	1
hsa05206	MicroRNAs in cancer	0.455777562011338	EFNA1;VIM	2
hsa04110	Cell cycle	0.460960593133203	CDC6	1
hsa05322	Systemic lupus erythematosus	0.492510679185778	C3	1
hsa05224	Breast cancer	0.519845111021694	JAG1	1
hsa04151	PI3K-Akt signaling pathway	0.52665190521645	EFNA1;EPHA2	2
hsa04145	Phagosome	0.531790149722992	C3	1
hsa04218	Cellular senescence	0.541137111042906	SERPINE1	1
hsa04390	Hippo signaling pathway	0.543445274468243	SERPINE1	1
hsa05152	Tuberculosis	0.593515162174688	C3	1
hsa05167	Kaposi sarcoma-associated herpesvirus infection	0.621326695464019	C3	1
hsa05169	Epstein-Barr virus infection	0.636376623562113	VIM	1
hsa05203	Viral carcinogenesis	0.640047014584393	C3	1
hsa04714	Thermogenesis	0.687792062513561	COA4	1
hsa05131	Shigellosis	0.710768795293966	C3	1
hsa05165	Human papillomavirus infection	0.812003295996889	JAG1	1
hsa04080	Neuroactive ligand-receptor interaction	0.821457253282513	C3	1
hsa05168	Herpes simplex virus 1 infection	0.921278494074543	C3	1
hsa04610	Complement and coagulation cascades	2.08312337637763e-10	SERPINE1;SERPINC1;PROC;SERPING1;SERPIND1;C3;FGA;FGB;FGG	9

## Sheet: KEGG_0vs48
keggID	Description	pvalue	gene	counts
hsa00630	Glyoxylate and dicarboxylate metabolism	0.000159177181488897	AGXT;ACSS2;MMUT;PCCA;AMT;GRHPR;ACO1;CAT;GLUL;GLYCTK;PCCB	11
hsa00380	Tryptophan metabolism	0.000292765503157583	KYNU;ALDH7A1;KYAT1;MAOA;KYAT3;ECHS1;DDC;DHTKD1;EHHADH;CAT;ALDH2;HADHA;DLST	13
hsa04066	HIF-1 signaling pathway	0.000420725362173776	SERPINE1;TF;PDK1;ALDOC;PIK3R3;SLC2A1;PGK1;PFKL;ARNT;PDHB;ERBB2;LDHA;RPS6KB1;PFKFB3;PLCG2;HMOX1;MAPK3;GAPDH;PGK2;PIK3R2;PRKCA;ENO3;ENO1;ELOB	24
hsa00270	Cysteine and methionine metabolism	0.00054750467440181	MAT1A;TST;CTH;AGXT2;MAT2A;KYAT1;CBSL;KYAT3;LDHA;DNMT1;CDO1;AHCYL1;GOT2;BHMT	14
hsa00510	N-Glycan biosynthesis	0.00054750467440181	DPM3;DAD1;B4GALT3;GANAB;STT3A;ALG9;MOGS;DPM1;DDOST;MGAT1;ALG10;ALG6;ALG12;MGAT4A	14
hsa00100	Steroid biosynthesis	0.000648233371416667	LSS;HSD17B7;FDFT1;NSDHL;SQLE;SC5D;LIPA;MSMO1	8
hsa00030	Pentose phosphate pathway	0.000761254107537786	ALDOC;H6PD;RPE;PFKL;GPI;RBKS;PGM1;PGLS;GLYCTK;RGN	10
hsa03320	PPAR signaling pathway	0.000874741208702451	FABP1;PCK2;ACSL4;GK;SLC27A2;ACOX2;CPT2;FABP3;EHHADH;APOC3;ACSL5;ACSL1;APOA1;FABP7;HMGCS2;SCD;SCP2;FADS2	18
hsa00410	beta-Alanine metabolism	0.00101750538414285	DPYD;ALDH6A1;ABAT;ALDH7A1;ECHS1;EHHADH;ALDH2;ACADS;HIBCH;HADHA	10
hsa04141	Protein processing in endoplasmic reticulum	0.00109806223602716	DAD1;HSPH1;DNAJA1;SELENOS;HSPA1A;HSPA8;DNAJB1;SEC23A;ERO1A;DNAJB2;MBTPS2;ATF6;GANAB;STT3A;MARCHF6;SEC24D;SSR1;FBXO2;DNAJB12;YOD1;MBTPS1;MOGS;UBXN1;DDOST;UGGT1;CANX;UFD1;SEC61A1;UBE2J1;SAR1B;BAG2;SSR4	32
hsa00900	Terpenoid backbone biosynthesis	0.00135425252688542	FDPS;MVD;HMGCS2;GGPS1;PMVK;IDI1;PDSS2;PCYOX1	8
hsa00051	Fructose and mannose metabolism	0.00174153507565434	MPI;ALDOC;PFKFB4;TPI1;PFKL;PFKFB3;AKR1B1;ENOSF1;PFKFB2;SORD	10
hsa01210	2-Oxocarboxylic acid metabolism	0.00249011629025052	ACY1;IDH2;ACO1;NAGS;GOT2;GPT2;IDH3G	7
hsa00760	Nicotinate and nicotinamide metabolism	0.00283412906260407	NT5E;NNT;NUDT12;ENPP3;NADK2;SIRT2;SIRT1;NAMPT;NMNAT1;CD38	10
hsa00330	Arginine and proline metabolism	0.00645391369358925	ARG1;PYCR1;ALDH7A1;MAOA;GATM;P4HA1;P4HA2;ALDH4A1;ALDH2;ARG2;GOT2;GAMT	12
hsa05012	Parkinson disease	0.00918721383306615	TP53;TUBB3;COX7A2;CALM1;MAOA;COX2;MFN1;NDUFS1;PSMC2;PSMC1;BCL2L1;DAXX;UBE2L6;ATF6;UBE2L3;PSMC4;NDUFA5;NDUFB6;ATP5PO;VDAC1;ATP5F1D;KLC2;UBA52;SDHB;NDUFV1;SEPTIN5;TRAP1;SDHC;GNAI1;COX1;ADRM1;NDUFA8;VDAC3;NDUFS8;UBE2J1;SLC25A4;ITPR2;ATP5F1E;KLC4	39
hsa04216	Ferroptosis	0.00959060641456729	TF;NCOA4;TP53;ACSL4;LPCAT3;MAP1LC3B;ACSL5;HMOX1;ACSL1;VDAC3	10
hsa00561	Glycerolipid metabolism	0.0111197518228051	PNPLA3;ALDH7A1;AKR1A1;GK;ALDH2;AGPAT2;DGAT1;LIPC;GLYCTK;AKR1B1;AGPAT3;MBOAT1;AGK	13
hsa00500	Starch and sucrose metabolism	0.011630545328663	PYGL;GPI;PGM1;GYG1;AGL;ENPP3;GYS1;GBE1;SI	9
hsa01240	Biosynthesis of cofactors	0.014344492819703	MAT1A;MPI;MAT2A;KYNU;PPOX;AKR1A1;GUSB;PKLR;COQ5;ADSS2;ALDH2;UROS;CPOX;NADK2;OXSM;GGH;AK4;DHRS3;RDH11;AK2;NME4;FECH;SPR;DHODH;NMNAT1;RGN	26
hsa04218	Cellular senescence	0.014344492819703	SERPINE1;PIK3R3;TP53;CHEK1;CCNB1;HLA-A;CCNA2;SQSTM1;CALM1;ATM;CCNB2;MAPK3;PPID;VDAC1;PIK3R2;CHEK2;CDC25A;CDK1;SIRT1;MAPK12;VDAC3;SLC25A4;ITPR2;ZFP36L1;PPP3CA;PPP3CB	26
hsa04152	AMPK signaling pathway	0.0156480435366396	PFKFB4;PCK2;SLC2A4;PIK3R3;FASN;PFKL;CCNA2;RPS6KB1;PFKFB3;EEF2K;PPP2R5A;RAB8A;GYS1;PPP2R1B;PIK3R2;SIRT1;RAB2A;SCD;ACACA;PFKFB2;PRKAB2	21
hsa05415	Diabetic cardiomyopathy	0.0157576933142283	SLC2A4;PIK3R3;SLC2A1;COX7A2;COX2;PDHB;NDUFS1;PLCB1;CPT2;PDK3;ATP2A2;NDUFA5;GYS1;GFPT1;NDUFB6;GAPDH;ATP5PO;VDAC1;PIK3R2;ATP5F1D;PRKCD;PRKCA;SDHB;NDUFV1;MAPK12;SDHC;COX1;NDUFA8;VDAC3;NDUFS8;SLC25A4;ATP5F1E	32
hsa00513	Various types of N-glycan biosynthesis	0.019587120180149	DAD1;B4GALT3;STT3A;ALG9;DDOST;MGAT1;ALG12;MGAT4A;HEXA	9
hsa04110	Cell cycle	0.0220648123428986	CDC6;BUB1B;TP53;CDC20;CHEK1;CCNB1;CCNA2;BUB1;ANAPC1;ATM;CCNH;PTTG1;CCNB2;PLK1;CHEK2;CDC25A;CDK1;SFN;PKMYT1;TFDP1;YWHAG	21
hsa00340	Histidine metabolism	0.0245834812618259	HAL;AMDHD1;ALDH7A1;MAOA;FTCD;ALDH2	6
hsa03010	Ribosome	0.0291022511815272	RPL12;RPLP1;RSL24D1;RPL37;RPS10;RPL17;RPL36AL;RPL35;RPL5;RPL21;RPL28;RPS21;RPS26;RPS23;RPL24;UBA52;RPL13;RPS19;RPL30;RPS3A;RPS5;RPL26;RPS15;RPL11;RPL22	25
hsa05230	Central carbon metabolism in cancer	0.0328807842200613	PDK1;SLC16A3;PIK3R3;TP53;SLC2A1;IDH2;PFKL;PDHB;ERBB2;LDHA;MAPK3;FGFR3;PIK3R2	13
hsa00350	Tyrosine metabolism	0.0334005252644786	ADH6;MAOA;DDC;MIF;ADH5;COMT;GOT2;HGD	8
hsa04960	Aldosterone-regulated sodium reabsorption	0.0387662029684909	PIK3R3;MAPK3;SLC9A3R2;PIK3R2;PRKCA;NEDD4L;HSD11B2;SFN	8
hsa03018	RNA degradation	0.0393603369951435	LSM3;PFKL;PABPC1;LSM7;PAN2;TTC37;LSM6;CNOT9;SKIV2L;TOB2;ENO3;DCPS;ENO1;WDR61	14
hsa04120	Ubiquitin mediated proteolysis	0.0415686491315622	CDC20;CDC34;WWP2;CUL7;UBE2L6;ANAPC1;UBE2L3;UBE2S;UBE2F;FBXO2;RCHY1;ITCH;UBA52;MGRN1;NEDD4L;TRIM32;CUL5;UBE2J1;UBE2E1;HERC1;ELOB;UBE2E3	22
hsa05170	Human immunodeficiency virus 1 infection	0.0438545368792706	PIK3R3;CHEK1;CCNB1;HLA-A;CALM1;RPS6KB1;IKBKB;BCL2L1;ATM;TAB2;IKBKG;CCNB2;PLCG2;RAC3;MAPK3;AP1M1;PIK3R2;AP1S1;CDK1;PRKCA;CFL1;MAPK12;GNAI1;TRADD;CGAS;CUL5;ITPR2;JUN;ELOB;PPP3CA;PPP3CB	31
hsa04115	p53 signaling pathway	0.0444545758536198	SERPINE1;TP53;CHEK1;CCNB1;THBS1;BCL2L1;ATM;CCNB2;RCHY1;CHEK2;CDK1;SFN;TP53I3	13
hsa05204	Chemical carcinogenesis - DNA adducts	0.0607726172686767	GSTA1;GSTK1;SULT1A2;SULT2A1;SULT1A3;CYP3A7;GSTM2;GSTM1;AKR1C2;CBR1;GSTA4;NAT1	12
hsa04922	Glucagon signaling pathway	0.0618280173025892	PCK2;SLC2A1;PYGL;PFKL;CALM1;PDHB;PLCB1;LDHA;GYS1;PHKA2;SIRT1;PHKB;ACACA;PRKAB2;ITPR2;PPP3CA;PPP3CB	17
hsa05166	Human T-cell leukemia virus 1 infection	0.063059376822627	BUB1B;FDPS;PIK3R3;TP53;CDC20;TSPO;SLC2A1;CHEK1;HLA-A;CCNA2;KAT5;IKBKB;BCL2L1;ANAPC1;ATM;PTTG1;IKBKG;CCNB2;MAPK3;VDAC1;PIK3R2;CHEK2;STAT5A;CANX;VAC14;VDAC3;SLC25A4;JUN;NRP1;PPP3CA;PPP3CB	31
hsa00040	Pentose and glucuronate interconversions	0.064851108744343	RPE;AKR1A1;CRYL1;GUSB;AKR1B1;DCXR;SORD	7
hsa05219	Bladder cancer	0.0658398192281239	CDH1;TP53;THBS1;ERBB2;MAPK3;FGFR3;SRC;RASSF1	8
hsa04931	Insulin resistance	0.0664110730807786	PCK2;SLC2A4;PIK3R3;SLC2A1;PYGL;MLX;SLC27A2;PTPRF;RPS6KB1;OGT;IKBKB;GYS1;GFPT1;RPS6KA3;PIK3R2;PRKCD;PRKAB2	17
hsa04137	Mitophagy - animal	0.079128864493495	BNIP3L;TP53;SQSTM1;MFN1;BCL2L1;MAP1LC3B;RHOT1;UBA52;SRC;NBR1;FIS1;JUN	12
hsa04979	Cholesterol metabolism	0.0810106499429609	APOH;PCSK9;TSPO;APOC3;LIPC;APOA1;VDAC1;LIPA;VDAC3	9
hsa00072	Synthesis and degradation of ketone bodies	0.0827361286377905	HMGCL;BDH2;HMGCS2	3
hsa00920	Sulfur metabolism	0.0827361286377905	TST;SELENBP1;BPNT1	3
hsa01524	Platinum drug resistance	0.0859500360292079	GSTA1;PIK3R3;TP53;ERBB2;GSTM2;MLH1;BCL2L1;GSTM1;ATM;GSTA4;MAPK3;PIK3R2	12
hsa04625	C-type lectin receptor signaling pathway	0.0863162442021097	PIK3R3;CALM1;STAT2;IKBKB;IKBKG;PLCG2;MAPK3;PIK3R2;BCL10;PRKCD;SRC;MAPK12;ITPR2;JUN;PPP3CA;PPP3CB	16
hsa04114	Oocyte meiosis	0.0929499461388635	CDC20;CCNB1;CALM1;BUB1;ANAPC1;PPP2R5A;PTTG1;CCNB2;PPP2R1B;RPS6KA3;MAPK3;PLK1;CDK1;MAPK12;PKMYT1;YWHAG;ITPR2;PPP3CA;PPP3CB	19
hsa04370	VEGF signaling pathway	0.0944227580814045	PIK3R3;PLCG2;RAC3;MAPK3;PIK3R2;PRKCA;SRC;MAPK12;PPP3CA;PPP3CB	10
hsa04662	B cell receptor signaling pathway	0.0952732388533361	PIK3R3;PIK3AP1;IKBKB;IKBKG;PLCG2;RAC3;MAPK3;PIK3R2;BCL10;NFKBIE;JUN;PPP3CA;PPP3CB	13
hsa00564	Glycerophospholipid metabolism	0.0978161805116349	CHKA;LPCAT3;PLD3;AGPAT2;PLA2G12B;LYPLA1;GNPAT;AGPAT3;LYPLA2;MBOAT1;CHPT1;CDIPT;PISD;PTDSS2;PLA2G15	15
hsa00360	Phenylalanine metabolism	0.100424086921849	MAOA;DDC;MIF;GOT2	4
hsa00450	Selenocompound metabolism	0.100424086921849	CTH;KYAT1;KYAT3;SCLY	4
hsa00910	Nitrogen metabolism	0.100424086921849	CPS1;GLUL;GLUD1;CA5A	4
hsa04977	Vitamin digestion and absorption	0.106354910699801	RBP2;SLC19A3;SLC19A1;MMACHC;APOA1	5
hsa00052	Galactose metabolism	0.107131697038588	PFKL;PGM1;GALM;GALK1;AKR1B1;SI	6
hsa01523	Antifolate resistance	0.107131697038588	TYMS;IKBKB;SLC19A1;IKBKG;GGH;ABCC4	6
hsa04914	Progesterone-mediated oocyte maturation	0.111457910773228	PIK3R3;CCNB1;CCNA2;BUB1;ANAPC1;CCNB2;RPS6KA3;MAPK3;PLK1;PIK3R2;CDC25A;CDK1;MAPK12;GNAI1;PKMYT1	15
hsa04920	Adipocytokine signaling pathway	0.114904298565378	PCK2;SLC2A4;SLC2A1;ACSL4;IKBKB;ACSL5;IKBKG;ACSL1;NFKBIE;TRADD;PRKAB2	11
hsa04520	Adherens junction	0.133318398431658	CDH1;ERBB2;PTPRF;RAC3;MAPK3;PTPRM;PARD3;SRC;BAIAP2;CTNNA1;VCL	11
hsa05014	Amyotrophic lateral sclerosis	0.133685232745396	TP53;TUBB3;COX7A2;SQSTM1;COX2;HDAC6;NDUFS1;ACTR1B;ATG101;PSMC2;PSMC1;BCL2L1;DNAH10;DAXX;CAT;MAP1LC3B;ATF6;NUP210;PSMC4;NDUFA5;RAB8A;NDUFB6;SETX;ATXN2L;ATP5PO;VDAC1;ATP5F1D;HNRNPA1;KLC2;POM121;SDHB;NDUFV1;NUP50;MAPK12;SDHC;SIGMAR1;COX1;ADRM1;MATR3;NDUFA8;NDUFS8;RAB1A;ATP5F1E;KLC4;PPP3CA;PPP3CB	46
hsa03410	Base excision repair	0.134830136639872	NTHL1;MUTYH;APEX2;UNG;LIG3;POLE4	6
hsa00520	Amino sugar and nucleotide sugar metabolism	0.135705166019758	MPI;CYB5R3;GPI;PGM1;GALK1;GFPT1;GNPDA2;HEXA	8
hsa04142	Lysosome	0.137905316548266	LAPTM4A;LGMN;GUSB;CTSB;CLN3;ATP6V0D1;NAGPA;AP1M1;CTSZ;AP1S1;GNPTAB;FUCA1;LIPA;NAGA;ARSB;HEXA;CTSC;PLA2G15	18
hsa00563	Glycosylphosphatidylinositol (GPI)-anchor biosynthesis	0.138354148453489	PIGT;GPAA1;PIGU;PIGA;PIGO	5
hsa00790	Folate biosynthesis	0.138354148453489	CBR1;GGH;AKR1B1;QDPR;SPR	5
hsa04910	Insulin signaling pathway	0.143259580245547	PCK2;SLC2A4;PIK3R3;PYGL;FASN;CALM1;PKLR;PTPRF;RPS6KB1;IKBKB;PPP1R3F;GYS1;PHKA2;MAPK3;PIK3R2;PHKB;INPP5A;ACACA;PRKAB2	19
hsa05131	Shigellosis	0.14565137136752	C3;PIK3R3;TP53;BCAR1;SQSTM1;PLCB1;RPS6KB1;IKBKB;BCL2L1;MAP1LC3B;ATM;TAB2;IKBKG;PLCG2;MAPK3;PLCD1;PPID;VDAC1;PIK3R2;BCL10;UBA52;PRKCD;ARHGEF2;SRC;MAPK12;TRADD;CGAS;VCL;ARF6;ITGA5;ITPR2;JUN	32
hsa05020	Prion disease	0.147130299098393	PIK3R3;TUBB3;COX7A2;HSPA1A;COX2;HSPA8;NDUFS1;PSMC2;PSMC1;PSMC4;NDUFA5;NDUFB6;MAPK3;C5;ATP5PO;VDAC1;PIK3R2;ATP5F1D;KLC2;PRKCD;SDHB;NDUFV1;MAPK12;SDHC;COX1;ADRM1;NDUFA8;VDAC3;NDUFS8;SLC25A4;ITPR2;ATP5F1E;KLC4;PPP3CA;PPP3CB	35
hsa00480	Glutathione metabolism	0.150952806655033	GSTA1;GSTK1;IDH2;TXNDC12;GSTM2;ANPEP;GSTM1;GSTA4;CHAC2	9
hsa04070	Phosphatidylinositol signaling system	0.151559804111692	PIK3R3;CALM1;PLCB1;PI4K2B;PLCG2;PLCD1;PIK3R2;PRKCA;OCRL;INPP5A;CDIPT;PIK3C2A;MTM1;ITPR2	14
hsa04932	Non-alcoholic fatty liver disease	0.152719687511882	PIK3R3;COX7A2;MLX;COX2;PKLR;NDUFS1;IKBKB;NDUFA5;NDUFB6;PIK3R2;ITCH;SDHB;NDUFV1;MAPK12;SDHC;CEBPA;COX1;PRKAB2;NDUFA8;NDUFS8;JUN	21
hsa00562	Inositol phosphate metabolism	0.153228067105479	ALDH6A1;TPI1;PLCB1;PI4K2B;PLCG2;PLCD1;OCRL;INPP5A;CDIPT;PIK3C2A;MTM1	11
hsa03040	Spliceosome	0.155304532225983	LSM3;DDX5;HSPA1A;HSPA8;PQBP1;SRSF6;PHF5A;LSM7;SF3A2;HNRNPA1;BUD31;SRSF10;LSM6;SLU7;RBMX;WBP11;PRPF3;ISY1;RBM22;HNRNPM	20
hsa00062	Fatty acid elongation	0.155762443474398	HSD17B12;ECHS1;HADHB;HADHA;ACOT1	5
hsa01040	Biosynthesis of unsaturated fatty acids	0.155762443474398	HSD17B12;SCD;ACOT1;SCP2;FADS2	5
hsa00670	One carbon pool by folate	0.159111219702224	ALDH1L1;TYMS;FTCD;AMT	4
hsa05110	Vibrio cholerae infection	0.160685222974007	SLC12A2;TJP2;ERO1A;ATP6V0D1;PLCG2;ATP6V1G2;PRKCA;SEC61A1	8
hsa05213	Endometrial cancer	0.162836931041791	CDH1;PIK3R3;TP53;ERBB2;MLH1;POLK;MAPK3;PIK3R2;CTNNA1	9
hsa04975	Fat digestion and absorption	0.171025838288301	FABP1;AGPAT2;DGAT1;PLA2G12B;GOT2;APOA1;MTTP	7
hsa05221	Acute myeloid leukemia	0.175248219502005	PIK3R3;CCNA2;RPS6KB1;IKBKB;IKBKG;MAPK3;PIK3R2;STAT5A;CEBPA;PER2	10
hsa00190	Oxidative phosphorylation	0.184760853532079	COX7A2;COX2;NDUFS1;ATP6V0D1;LHPP;NDUFA5;NDUFB6;ATP5PO;ATP5F1D;ATP6V1G2;SDHB;NDUFV1;PPA2;SDHC;COX1;NDUFA8;NDUFS8;ATP5F1E	18
hsa05133	Pertussis	0.185734235766098	SERPING1;C3;CALM1;C2;MAPK3;C5;CFL1;MAPK12;GNAI1;ITGA5;JUN	11
hsa05212	Pancreatic cancer	0.185734235766098	PIK3R3;TP53;ERBB2;RPS6KB1;IKBKB;BCL2L1;POLK;IKBKG;RAC3;MAPK3;PIK3R2	11
hsa04392	Hippo signaling pathway - multiple species	0.193036969848911	RASSF6;AJUBA;STK3;RASSF1;RASSF4	5
hsa05022	Pathways of neurodegeneration - multiple diseases	0.197113081698331	TUBB3;COX7A2;SQSTM1;CALM1;COX2;DKK1;MFN1;NDUFS1;ACTR1B;PLCB1;ATG101;PSMC2;PSMC1;BCL2L1;DNAH10;DAXX;CAT;MAP1LC3B;UBE2L6;ATF6;ATP2A2;UBE2L3;PSMC4;NDUFA5;RAB8A;NDUFB6;MAPK3;ATXN2L;ATP5PO;PPID;VDAC1;LRP6;ATP5F1D;KLC2;UBA52;PRKCA;SDHB;NDUFV1;SEPTIN5;TRAP1;MAPK12;SDHC;SIGMAR1;COX1;ADRM1;NDUFA8;VDAC3;NDUFS8;UBE2J1;SLC25A4;ITPR2;RAB1A;DVL2;ATP5F1E;KLC4;PPP3CA;PPP3CB	57
hsa05100	Bacterial invasion of epithelial cells	0.197227047129454	CDH1;PIK3R3;BCAR1;PIK3R2;SRC;CTNNA1;DNM3;FN1;VCL;ITGA5;RHOG	11
hsa05211	Renal cell carcinoma	0.199383597798952	PIK3R3;SLC2A1;FLCN;ARNT;MAPK3;PIK3R2;PRCC;FH;JUN;ELOB	10
hsa00770	Pantothenate and CoA biosynthesis	0.203728064954236	DPYD;ALDH2;ENPP3;AASDHPPT	4
hsa05135	Yersinia infection	0.210848259658925	PIK3R3;BCAR1;IKBKB;TAB2;IKBKG;RAC3;RPS6KA3;MAPK3;ARHGEF28;PIK3R2;SRC;MAPK12;BAIAP2;FN1;ARF6;ITGA5;RHOG;JUN	18
hsa00053	Ascorbate and aldarate metabolism	0.212744535274385	ALDH7A1;AKR1A1;GUSB;ALDH2;RGN	5
hsa03050	Proteasome	0.217204413798622	PSME2;PSMC2;PSMC1;PSMC4;PSME1;PSME3;ADRM1	7
hsa04930	Type II diabetes mellitus	0.217204413798622	SLC2A4;PIK3R3;PKLR;IKBKB;MAPK3;PIK3R2;PRKCD	7
hsa03060	Protein export	0.227273579923905	SPCS1;SRPRA;SRP19;SEC61A1	4
hsa04964	Proximal tubule bicarbonate reclamation	0.227273579923905	SLC38A3;PCK2;GLUD1;SLC25A10	4
hsa05418	Fluid shear stress and atherosclerosis	0.229133473436917	GSTA1;PIK3R3;TP53;SQSTM1;CALM1;GSTM2;PECAM1;IKBKB;GSTM1;IKBKG;HMOX1;GSTA4;RAC3;PIK3R2;ARHGEF2;SRC;MAPK12;JUN	18
hsa04670	Leukocyte transendothelial migration	0.235633543376328	PIK3R3;BCAR1;PECAM1;CLDN6;F11R;PLCG2;EZR;PIK3R2;PRKCA;CD99L2;MAPK12;GNAI1;CTNNA1;VASP;VCL	15
hsa05223	Non-small cell lung cancer	0.238040449800504	PIK3R3;TP53;ERBB2;POLK;PLCG2;MAPK3;PIK3R2;PRKCA;STAT5A;RASSF1	10
hsa04933	AGE-RAGE signaling pathway in diabetic complications	0.270485620678299	SERPINE1;PIK3R3;PLCB1;PLCG2;MAPK3;PLCD1;PIK3R2;PRKCD;PRKCA;STAT5A;MAPK12;FN1;JUN	13
hsa03440	Homologous recombination	0.27176165821209	BRCC3;XRCC3;ATM;RPA3;BLM;TOPBP1	6
hsa04130	SNARE interactions in vesicular transport	0.275141504854506	STX3;GOSR1;STX16;BET1;STX18	5
hsa04658	Th1 and Th2 cell differentiation	0.277736131064792	JAG1;IKBKB;IKBKG;MAPK3;MAML1;STAT5A;STAT6;MAPK12;NFKBIE;JUN;PPP3CA;PPP3CB	12
hsa05222	Small cell lung cancer	0.277736131064792	PIK3R3;TP53;LAMB2;TRAF4;IKBKB;BCL2L1;CKS1B;POLK;CKS2;IKBKG;PIK3R2;FN1	12
hsa05130	Pathogenic Escherichia coli infection	0.280271059670161	MYO5C;MYO1G;TUBB3;F2;MYO1D;BAIAP2L1;IKBKB;CLDN6;TAB2;SEC24D;IKBKG;MAPK3;GAPDH;TMED10;EZR;ARHGEF2;SRC;MAPK12;BAIAP2;TRADD;MYO1A;ARF6;JUN;RAB1A	24
hsa04210	Apoptosis	0.285156559468064	PIK3R3;TP53;CTSB;IKBKB;BCL2L1;DAXX;ATM;IKBKG;AIFM1;MAPK3;CTSZ;PIK3R2;TRADD;ITPR2;JUN;DIABLO;CTSC	17
hsa05220	Chronic myeloid leukemia	0.293321952398356	PIK3R3;TP53;IKBKB;BCL2L1;POLK;IKBKG;MAPK3;PIK3R2;STAT5A;MECOM	10
hsa04360	Axon guidance	0.304410547063413	EFNA1;EPHA2;PIK3R3;PLXNB2;NGEF;SEMA4G;ENAH;PLCG2;ABLIM1;RAC3;MAPK3;SEMA4C;PIK3R2;PRKCA;PARD3;CFL1;SRC;PLXNB1;GNAI1;NRP1;PPP3CA;PPP3CB	22
hsa00860	Porphyrin and chlorophyll metabolism	0.310388343737489	PPOX;GUSB;UROS;CPOX;HMOX1;FECH	6
hsa00230	Purine metabolism	0.315166067677893	NT5E;PDE8A;PKLR;PGM1;ADSS2;PPAT;ENPP3;AK4;GMPR2;AK2;DGUOK;NME4;PRUNE1;HPRT1;NUDT9;ADK	16
hsa00980	Metabolism of xenobiotics by cytochrome P450	0.322170171776212	AKR1C1;GSTA1;GSTK1;ADH6;SULT2A1;GSTM2;GSTM1;ADH5;CBR1;GSTA4	10
hsa00140	Steroid hormone biosynthesis	0.327170549683428	AKR1C1;HSD17B7;HSD17B8;HSD17B12;CYP3A7;AKR1C2;COMT;HSD11B2	8
hsa05120	Epithelial cell signaling in Helicobacter pylori infection	0.332597991380306	IKBKB;ATP6V0D1;IKBKG;F11R;PLCG2;ATP6V1G2;SRC;MAPK12;JUN	9
hsa00531	Glycosaminoglycan degradation	0.332764249859857	GUSB;ARSB;HEXA	3
hsa01521	EGFR tyrosine kinase inhibitor resistance	0.336815827645177	PIK3R3;ERBB2;RPS6KB1;BCL2L1;PLCG2;MAPK3;FGFR3;PIK3R2;PRKCA;SRC	10
hsa05203	Viral carcinogenesis	0.342693368199472	C3;PIK3R3;TP53;CDC20;CHEK1;HLA-A;CCNA2;HDAC6;PSMC1;ATP6V0D1;IKBKG;MAPK3;PIK3R2;CDK1;STAT5A;DDX3X;SRC;TRADD;VAC14;HDAC8;GTF2H4;YWHAG;VDAC3;JUN	24
hsa04213	Longevity regulating pathway - multiple species	0.343865658760608	PIK3R3;HSPA1A;HSPA8;RPS6KB1;CAT;PIK3R2;SIRT1;PRKAB2	8
hsa04611	Platelet activation	0.347978899999594	FGA;FGB;FGG;PIK3R3;F2;PLCB1;PLCG2;PPP1R12A;MAPK3;PIK3R2;SRC;MAPK12;GNAI1;VASP;ITPR2	15
hsa03022	Basal transcription factors	0.349843256576922	TAF7;CCNH;MNAT1;TAF15;GTF2H4;GTF2I	6
hsa04714	Thermogenesis	0.351460060220384	COA4;ACSL4;COX7A2;COX2;NDUFS1;RPS6KB1;CPT2;SLC25A20;ACSL5;COA6;SMARCC1;NDUFA5;NDUFB6;SMARCD3;RPS6KA3;ACSL1;ATP5PO;ATP5F1D;SDHB;NDUFV1;MAPK12;SDHC;COX1;PRKAB2;NDUFA8;NDUFS8;ATP5F1E	27
hsa04530	Tight junction	0.351467230142545	ERBB2;TJP2;SYNPO;CLDN6;MYL6;F11R;RAB8A;PPP2R1B;EZR;YBX3;RAB13;ARHGEF2;PARD3;SRC;NEDD4L;ARHGEF18;VASP;PRKAB2;CGNL1;JUN	20
hsa00983	Drug metabolism - other enzymes	0.351578199512642	DPYD;GSTA1;GUSB;DUT;GSTM2;GSTM1;GSTA4;NME4;HPRT1;NAT1	10
hsa05235	PD-L1 expression and PD-1 checkpoint pathway in cancer	0.354158313071577	PIK3R3;RPS6KB1;IKBKB;IKBKG;MAPK3;PIK3R2;MAPK12;NFKBIE;JUN;PPP3CA;PPP3CB	11
hsa04750	Inflammatory mediator regulation of TRP channels	0.356162927504169	PIK3R3;CALM1;PLCB1;CYP2J2;IL1RAP;PLCG2;PIK3R2;PRKCD;PRKCA;SRC;MAPK12;ITPR2	12
hsa05017	Spinocerebellar ataxia	0.361031544772395	PIK3R3;KAT5;PLCB1;TWNK;ATG101;PSMC2;PSMC1;ATP2A2;PSMC4;ATXN2L;VDAC1;PIK3R2;PRKCA;ADRM1;VDAC3;SLC25A4;ITPR2	17
hsa05216	Thyroid cancer	0.362825640592921	NCOA4;CDH1;TP53;POLK;MAPK3	5
hsa00982	Drug metabolism - cytochrome P450	0.363980968923371	GSTA1;GSTK1;ADH6;MAOA;GSTM2;GSTM1;ADH5;GSTA4;FMO5	9
hsa00514	Other types of O-glycan biosynthesis	0.389674515432589	B4GALT3;OGT;GALNT10;POGLUT1;POFUT2;XXYLT1	6
hsa00240	Pyrimidine metabolism	0.392620241054392	DPYD;TYMS;NT5E;DUT;ENPP3;NME4;DHODH	7
hsa04071	Sphingolipid signaling pathway	0.39624201369442	PIK3R3;TP53;SPTLC3;PLCB1;PPP2R5A;PPP2R1B;RAC3;MAPK3;PIK3R2;PRKCA;MAPK12;GNAI1;TRADD;CERS5	14
hsa04722	Neurotrophin signaling pathway	0.39624201369442	PIK3R3;TP53;CALM1;IKBKB;IRAK2;PLCG2;RPS6KA3;MAPK3;SH2B3;PIK3R2;PRKCD;MAPK12;NFKBIE;JUN	14
hsa04015	Rap1 signaling pathway	0.398657964683728	EFNA1;EPHA2;CDH1;ID1;PIK3R3;BCAR1;THBS1;CALM1;PLCB1;ENAH;SIPA1L1;RAC3;MAPK3;KITLG;FGFR3;PIK3R2;PRKCA;PARD3;SRC;MAPK12;GNAI1;PRKD2;VASP;MAGI3	24
hsa05142	Chagas disease	0.410295310550232	SERPINE1;C3;PIK3R3;PLCB1;IKBKB;IKBKG;PPP2R1B;MAPK3;PIK3R2;MAPK12;GNAI1;JUN	12
hsa00970	Aminoacyl-tRNA biosynthesis	0.41144604231746	DARS2;DARS1;NARS2;IARS2;LARS1;PARS2;SARS1;AARS1	8
hsa05214	Glioma	0.411549125843583	PIK3R3;TP53;CALM1;POLK;PLCG2;MAPK3;PIK3R2;PRKCA;CAMK1	9
hsa04919	Thyroid hormone signaling pathway	0.421305978037071	PIK3R3;TP53;SLC2A1;PFKL;PLCB1;ATP2A2;SLC16A10;PLCG2;MAPK3;PLCD1;PIK3R2;PRKCA;SRC;PFKFB2	14
hsa04621	NOD-like receptor signaling pathway	0.422166196187166	MFN1;PLCB1;CTSB;STAT2;IKBKB;BCL2L1;BRCC3;MAP1LC3B;TAB2;DHX33;IKBKG;MAPK3;VDAC1;PRKCD;MAPK12;GBP2;NAMPT;VDAC3;ITPR2;TRIP6;JUN	21
hsa05010	Alzheimer disease	0.424005598024547	PIK3R3;TUBB3;COX7A2;CALM1;COX2;DKK1;NDUFS1;PLCB1;ATG101;IKBKB;PSMC2;PSMC1;ATF6;ATP2A2;PSMC4;NDUFA5;NDUFB6;MAPK3;GAPDH;ATP5PO;PPID;VDAC1;PIK3R2;LRP6;ATP5F1D;KLC2;SDHB;NDUFV1;SDHC;COX1;ADRM1;NDUFA8;VDAC3;NDUFS8;SLC25A4;ITPR2;DVL2;ATP5F1E;KLC4;PPP3CA;PPP3CB	41
hsa04012	ErbB signaling pathway	0.426338149655542	PIK3R3;ERBB2;RPS6KB1;PLCG2;MAPK3;PIK3R2;PRKCA;STAT5A;SRC;JUN	10
hsa03020	RNA polymerase	0.427758168250841	POLR3GL;POLR2F;POLR2J;POLR1A	4
hsa04720	Long-term potentiation	0.42837867505345	CALM1;PLCB1;RPS6KA3;MAPK3;PRKCA;ITPR2;PPP3CA;PPP3CB	8
hsa03013	RNA transport	0.432340183088232	TACC3;ELAC2;POP1;EIF3A;PABPC1;NUP210;EIF3G;EIF4G1;GEMIN8;POM121;CASC3;EIF3J;NUP50;THOC6;SNUPN;SMN1;RPP25;EIF3C;EIF4B;RPP25L;EIF1AX	21
hsa05205	Proteoglycans in cancer	0.438522616049975	PDCD4;PIK3R3;TP53;GPC3;FLNA;DDX5;THBS1;ERBB2;RPS6KB1;ANK3;PLCG2;TFAP4;PPP1R12A;MAPK3;EZR;PIK3R2;PRKCA;SRC;MAPK12;FN1;EIF4B;ITGA5;ITPR2	23
hsa00515	Mannose type O-glycan biosynthesis	0.453314606670004	B4GALT3;FKRP;POMK	3
hsa03430	Mismatch repair	0.453314606670004	EXO1;MLH1;RPA3	3
hsa04612	Antigen processing and presentation	0.459078922216011	HLA-A;LGMN;HSPA1A;HSPA8;PSME2;CTSB;PSME1;PSME3;CANX	9
hsa05031	Amphetamine addiction	0.462074627392801	CALM1;MAOA;DDC;SIRT1;PRKCA;JUN;PPP3CA;PPP3CB	8
hsa04666	Fc gamma R-mediated phagocytosis	0.46779554819283	PIK3R3;RPS6KB1;PLCG2;MAPK3;BIN1;PIK3R2;PRKCD;PRKCA;CFL1;VASP;ARF6	11
hsa00603	Glycosphingolipid biosynthesis - globo and isoglobo series	0.488154919565047	NAGA;HEXA	2
hsa00604	Glycosphingolipid biosynthesis - ganglio series	0.488154919565047	B4GALNT1;HEXA	2
hsa05169	Epstein-Barr virus infection	0.499980356538052	VIM;PIK3R3;TP53;HLA-A;CCNA2;STAT2;ISG15;IKBKB;PSMC2;PSMC1;TAB2;POLK;PSMC4;IKBKG;PLCG2;PIK3R2;MAPK12;NFKBIE;TRADD;ADRM1;JUN;CIR1	22
hsa05207	Chemical carcinogenesis - receptor activation	0.506353151404294	JAG1;CDC6;KPNA2;GSTA1;PIK3R3;ARNT;EPHX2;RPS6KB1;KPNA4;GSTM2;GSTM1;GSTA4;RPS6KA3;MAPK3;PIK3R2;ARRB2;CDC25A;PRKCA;STAT5A;KPNA1;SRC;GNAI1;JUN	23
hsa04380	Osteoclast differentiation	0.508616387282102	PIK3R3;SQSTM1;STAT2;IKBKB;TAB2;IKBKG;PLCG2;MAPK3;PIK3R2;JUND;MAPK12;JUN;PPP3CA;PPP3CB	14
hsa05016	Huntington disease	0.510318189152488	TP53;TUBB3;TGM2;COX7A2;COX2;NDUFS1;ACTR1B;PLCB1;POLR2F;ATG101;PSMC2;PSMC1;DNAH10;PSMC4;NDUFA5;NDUFB6;ATP5PO;POLR2J;VDAC1;ATP5F1D;KLC2;SDHB;NDUFV1;SDHC;COX1;ADRM1;NDUFA8;VDAC3;NDUFS8;SLC25A4;AP2A2;ATP5F1E;KLC4	33
hsa05167	Kaposi sarcoma-associated herpesvirus infection	0.513429311385856	C3;PIK3R3;TP53;HLA-A;CALM1;STAT2;IKBKB;MAP1LC3B;IKBKG;MICB;PLCG2;MAPK3;PIK3R2;UBA52;SRC;MAPK12;TRADD;ITPR2;JUN;PPP3CA;PPP3CB	21
hsa00730	Thiamine metabolism	0.523417967073875	AK4;AK2	2
hsa03460	Fanconi anemia pathway	0.526291433747466	MLH1;FANCA;POLK;RPA3;BLM;RMI1	6
hsa05162	Measles	0.527980883872512	PIK3R3;TP53;HSPA1A;HSPA8;STAT2;MX2;IKBKB;BCL2L1;TAB2;IKBKG;RCHY1;PIK3R2;STAT5A;TRADD;JUN	15
hsa05417	Lipid and atherosclerosis	0.535010728785259	PIK3R3;TP53;HSPA1A;CALM1;HSPA8;PLCB1;ERO1A;CYP2J2;IKBKB;BCL2L1;TAB2;ATF6;IKBKG;MAPK3;APOA1;PIK3R2;PRKCA;SRC;MAPK12;MIB1;JUN;PPP3CA;PPP3CB	23
hsa04929	GnRH secretion	0.535776795933278	PIK3R3;PLCB1;MAPK3;PIK3R2;ARRB2;PRKCA;ITPR2	7
hsa05225	Hepatocellular carcinoma	0.536149545575014	GSTA1;PIK3R3;TP53;RPS6KB1;GSTM2;BCL2L1;GSTM1;POLK;SMARCC1;PLCG2;HMOX1;GSTA4;SMARCD3;MAPK3;PIK3R2;LRP6;PRKCA;DVL2	18
hsa05146	Amoebiasis	0.537435235570249	ARG1;PIK3R3;LAMB2;PLCB1;SERPINB6;ARG2;PIK3R2;PRKCA;FN1;VCL;RAB5C	11
hsa04668	TNF signaling pathway	0.544487327277088	JAG1;PIK3R3;IKBKB;TAB2;IKBKG;RPS6KA4;MAPK3;PIK3R2;ITCH;MAPK12;TRADD;JUN	12
hsa04068	FoxO signaling pathway	0.545139132333754	PCK2;SLC2A4;PIK3R3;CCNB1;IKBKB;CAT;ATM;CCNB2;MAPK3;PLK1;PIK3R2;SIRT1;MAPK12;PRKAB2	14
hsa04140	Autophagy - animal	0.551320831005869	PIK3R3;DEPTOR;SQSTM1;RPS6KB1;CTSB;ATG101;BCL2L1;MAP1LC3B;IGBP1;RAB8A;MAPK3;PIK3R2;PRKCD;VMP1;RAB1A	15
hsa00120	Primary bile acid biosynthesis	0.557006470128584	ACOX2;SCP2	2
hsa04728	Dopaminergic synapse	0.557116492470441	CALM1;MAOA;PLCB1;DDC;PPP2R5A;PPP2R1B;COMT;ARRB2;PRKCA;MAPK12;GNAI1;ITPR2;PPP3CA;PPP3CB	14
hsa04657	IL-17 signaling pathway	0.558225408944863	MAPK6;TRAF4;IKBKB;TAB2;IKBKG;MAPK3;JUND;MAPK12;TRADD;JUN	10
hsa04660	T cell receptor signaling pathway	0.564433879508364	PIK3R3;IKBKB;IKBKG;MAPK3;PIK3R2;BCL10;MAPK12;NFKBIE;JUN;PPP3CA;PPP3CB	11
hsa05161	Hepatitis B	0.573388846139346	PIK3R3;TP53;CCNA2;STAT2;IKBKB;TAB2;IKBKG;MAPK3;PIK3R2;PRKCA;STAT5A;DDX3X;STAT6;SRC;MAPK12;VDAC3;JUN	17
hsa04971	Gastric acid secretion	0.575474818074518	SLC4A2;CALM1;PLCB1;SSTR2;EZR;PRKCA;GNAI1;ITPR2	8
hsa03420	Nucleotide excision repair	0.57576990173746	CCNH;RPA3;MNAT1;POLE4;GTF2H4	5
hsa05210	Colorectal cancer	0.580910698643416	PIK3R3;TP53;RPS6KB1;MLH1;POLK;RAC3;MAPK3;PIK3R2;JUN	9
hsa04510	Focal adhesion	0.582207024421667	PIK3R3;BCAR1;FLNA;ZYX;THBS1;COL2A1;LAMB2;ERBB2;RAC3;PPP1R12A;MAPK3;PIK3R2;PRKCA;SRC;VASP;FN1;VCL;COL6A1;ITGA1;ITGA5;JUN	21
hsa00511	Other glycan degradation	0.588874501642725	FUCA1;HEXA	2
hsa04921	Oxytocin signaling pathway	0.590166613253772	CALM1;PLCB1;MYL6;EEF2K;PPP1R12A;MAPK3;PRKCA;SRC;GNAI1;PRKAB2;CAMK1;CD38;ITPR2;JUN;PPP3CA;PPP3CB	16
hsa04150	mTOR signaling pathway	0.600949820951126	PIK3R3;DEPTOR;NPRL3;FLCN;RPS6KB1;IKBKB;RPS6KA3;MAPK3;PIK3R2;LRP6;ATP6V1G2;PRKCA;NPRL2;LAMTOR5;EIF4B;DVL2	16
hsa00830	Retinol metabolism	0.602236916191393	ADH6;CYP3A7;ADH5;DGAT1;ALDH1A2;DHRS3;RDH11	7
hsa04664	Fc epsilon RI signaling pathway	0.602236916191393	PIK3R3;PLCG2;RAC3;MAPK3;PIK3R2;PRKCA;MAPK12	7
hsa04659	Th17 cell differentiation	0.603688844389312	IKBKB;IKBKG;IL1RAP;MAPK3;STAT5A;STAT6;MAPK12;NFKBIE;JUN;PPP3CA;PPP3CB	11
hsa04540	Gap junction	0.609433966856492	TUBB3;PLCB1;GJA1;MAPK3;CDK1;PRKCA;SRC;GNAI1;ITPR2	9
hsa01522	Endocrine resistance	0.612951528921042	JAG1;PIK3R3;TP53;ERBB2;RPS6KB1;MAPK3;PIK3R2;SRC;MAPK12;JUN	10
hsa05231	Choline metabolism in cancer	0.612951528921042	PIK3R3;CHKA;RPS6KB1;RAC3;MAPK3;PIK3R2;PRKCA;LYPLA1;CHPT1;JUN	10
hsa04924	Renin secretion	0.61806169073317	CALM1;PLCB1;CTSB;GNAI1;ITPR2;PPP3CA;PPP3CB	7
hsa04211	Longevity regulating pathway	0.623323732401422	PIK3R3;TP53;RPS6KB1;ATG101;CAT;PIK3R2;SIRT1;EHMT1;PRKAB2	9
hsa04935	Growth hormone synthesis, secretion and action	0.631718519667559	PIK3R3;BCAR1;PLCB1;SSTR2;PLCG2;MAPK3;PIK3R2;PRKCA;STAT5A;MAPK12;GNAI1;ITPR2	12
hsa04730	Long-term depression	0.632473394177731	PLCB1;PPP2R1B;MAPK3;PRKCA;GNAI1;ITPR2	6
hsa04978	Mineral absorption	0.632473394177731	TF;MT1X;SLC30A1;HMOX1;SLC26A6;ATP2B2	6
hsa04622	RIG-I-like receptor signaling pathway	0.633537290803068	OTUD5;ISG15;IKBKB;IKBKG;DDX3X;MAPK12;TRADD	7
hsa04010	MAPK signaling pathway	0.64019440020324	EFNA1;EPHA2;TP53;FLNA;HSPA1A;HSPA8;MAP4K4;ERBB2;IKBKB;DAXX;TAB2;IKBKG;IL1RAP;RAC3;RPS6KA4;RPS6KA3;MAPK3;KITLG;FGFR3;ARRB2;JUND;PRKCA;MAPK12;STK3;TRADD;DUSP7;JUN;PPP3CA;PPP3CB;MECOM	30
hsa00532	Glycosaminoglycan biosynthesis - chondroitin sulfate / dermatan sulfate	0.647404699194968	CHST3;CHPF	2
hsa04710	Circadian rhythm	0.659698076083941	PER1;PRKAB2;PER2	3
hsa04613	Neutrophil extracellular trap formation	0.659978832651834	C3;FGA;FGB;FGG;PIK3R3;HDAC6;PLCB1;PLCG2;MAPK3;C5;VDAC1;PIK3R2;PRKCA;SRC;MAPK12;H2AC18;HDAC8;VDAC3;SLC25A4	19
hsa04972	Pancreatic secretion	0.664096791307163	SLC12A2;SLC4A2;PLCB1;ATP2A2;RAB8A;PLA2G12B;PRKCA;ATP2B2;CD38;ITPR2	10
hsa05132	Salmonella infection	0.665718509995712	FLNA;TUBB3;DYNLL2;ACTR1B;KPNA4;IKBKB;PODXL;TAB2;IKBKG;MAPK3;GAPDH;RHOB;KLC2;KPNA1;MAPK12;PIK3C2A;TRADD;DYNLT1;DYNC1LI2;PLEKHM2;ARF6;RHOG;JUN;RAB5C;KLC4	25
hsa04912	GnRH signaling pathway	0.676159641127462	CALM1;PLCB1;MAPK3;PRKCD;PRKCA;SRC;MAPK12;ITPR2;JUN	9
hsa04970	Salivary secretion	0.676159641127462	SLC12A2;SLC4A2;LYZ;CALM1;PLCB1;PRKCA;ATP2B2;CD38;ITPR2	9
hsa04961	Endocrine and other factor-regulated calcium reabsorption	0.683829847101366	PLCB1;PRKCA;DNM3;ATP2B2;AP2A2	5
hsa04724	Glutamatergic synapse	0.688114170265411	SLC38A3;PLCB1;GLUL;MAPK3;SLC38A1;PRKCA;SHANK2;GNAI1;ITPR2;PPP3CA;PPP3CB	11
hsa04918	Thyroid hormone synthesis	0.705284054930829	ASGR1;PLCB1;PRKCA;ASGR2;CANX;TTR;ITPR2	7
hsa04928	Parathyroid hormone synthesis, secretion and action	0.711133435318939	NACA;PLCB1;MMP15;MAPK3;ARRB2;LRP6;JUND;PRKCA;GNAI1;ITPR2	10
hsa00130	Ubiquinone and other terpenoid-quinone biosynthesis	0.712445896509916	COQ5	1
hsa00430	Taurine and hypotaurine metabolism	0.712445896509916	CDO1	1
hsa05150	Staphylococcus aureus infection	0.712712430353659	C3;FGG;MBL2;CFB;KRT18;CFI;PLG;C2;C5	9
hsa04915	Estrogen signaling pathway	0.728937360466049	PIK3R3;KRT18;HSPA1A;CALM1;HSPA8;PLCB1;MAPK3;PIK3R2;PRKCD;SRC;GNAI1;ITPR2;JUN	13
hsa05412	Arrhythmogenic right ventricular cardiomyopathy	0.731218263780184	ACTN3;GJA1;ATP2A2;CDH2;CTNNA1;ITGA1;ITGA5	7
hsa04217	Necroptosis	0.736991388867217	PYGL;SQSTM1;STAT2;GLUL;AIFM1;PPID;VDAC1;STAT5A;STAT6;GLUD1;TRADD;H2AC18;VDAC3;SLC25A4;CHMP1A	15
hsa04512	ECM-receptor interaction	0.738964106008055	THBS1;COL2A1;LAMB2;CD47;FN1;COL6A1;ITGA1;ITGA5	8
hsa05134	Legionellosis	0.744682414684307	C3;HSPA1A;HSPA8;SAR1B;RAB1A	5
hsa03008	Ribosome biogenesis in eukaryotes	0.753755024954026	GNL2;POP1;NOB1;REXO1;WDR43;MPHOSPH10;RPP25;UTP14A;RPP25L;RBM28	10
hsa04973	Carbohydrate digestion and absorption	0.756044798192896	PIK3R3;PLCB1;PIK3R2;SI	4
hsa03030	DNA replication	0.756743567689116	RPA3;POLE4;POLA2	3
hsa05165	Human papillomavirus infection	0.759130013589871	JAG1;PIK3R3;TP53;HLA-A;THBS1;CCNA2;COL2A1;LAMB2;RPS6KB1;STAT2;MX2;ISG15;IKBKB;PSMC1;ATP6V0D1;ATM;PPP2R5A;IKBKG;PPP2R1B;MAPK3;PIK3R2;ATP6V1G2;TUBG1;MAML1;PARD3;TRADD;FN1;COL6A1;ITGA1;ITGA5;TADA3;DVL2	32
hsa05202	Transcriptional misregulation in cancer	0.760297041224775	TP53;DDX5;CCNA2;BCL2L1;ATM;POLK;DOT1L;HPGD;TAF15;TSPAN7;AFF1;KMT2A;PRCC;MYCN;CEBPA;PER2;NSD2;LDB1	18
hsa05164	Influenza A	0.761538458692362	KPNA2;FDPS;PIK3R3;DNAJB1;PLG;STAT2;MX2;IKBKB;IKBKG;MAPK3;VDAC1;PIK3R2;PRKCA;KPNA1;TRADD;SLC25A4	16
hsa00592	alpha-Linolenic acid metabolism	0.764748877218101	PLA2G12B;FADS2	2
hsa03450	Non-homologous end-joining	0.770796471383012	XRCC4	1
hsa05143	African trypanosomiasis	0.77321469646258	PLCB1;APOA1;PRKCA	3
hsa05145	Toxoplasmosis	0.773368532964749	HSPA1A;HSPA8;LAMB2;IKBKB;BCL2L1;TAB2;IKBKG;MAPK3;MAPK12;GNAI1	10
hsa04917	Prolactin signaling pathway	0.774466574429734	PIK3R3;MAPK3;PIK3R2;STAT5A;SRC;MAPK12	6
hsa05163	Human cytomegalovirus infection	0.780564146894111	PIK3R3;TP53;BCAR1;HLA-A;CALM1;PLCB1;RPS6KB1;IKBKB;IKBKG;RAC3;MAPK3;PIK3R2;PRKCA;SRC;MAPK12;GNAI1;TRADD;CGAS;ITPR2;PPP3CA;PPP3CB	21
hsa04950	Maturity onset diabetes of the young	0.783685378487458	PKLR;ONECUT1	2
hsa05030	Cocaine addiction	0.784611302346176	MAOA;DDC;GNAI1;JUN	4
hsa00533	Glycosaminoglycan biosynthesis - keratan sulfate	0.795373205520078	B4GALT3	1
hsa00590	Arachidonic acid metabolism	0.796434828180182	EPHX2;CYP2J2;CBR1;PLA2G12B;LTA4H	5
hsa05218	Melanoma	0.79723397552092	CDH1;PIK3R3;TP53;POLK;MAPK3;PIK3R2	6
hsa04022	cGMP-PKG signaling pathway	0.801261732935179	CALM1;PLCB1;ATP2A2;PPP1R12A;MAPK3;VDAC1;GNAI1;VASP;ATP2B2;VDAC3;SLC25A4;ITPR2;GTF2I;PPP3CA;PPP3CB	15
hsa04966	Collecting duct acid secretion	0.801269098468412	ATP6V0D1;ATP6V1G2	2
hsa04350	TGF-beta signaling pathway	0.802201218635411	ID1;LTBP1;THBS1;FST;RPS6KB1;PPP2R1B;MAPK3;TFDP1	8
hsa04723	Retrograde endocannabinoid signaling	0.813650996355148	NDUFS1;PLCB1;NDUFA5;NDUFB6;MAPK3;PRKCA;NDUFV1;MAPK12;GNAI1;NAPEPLD;NDUFA8;NDUFS8;ITPR2	13
hsa04623	Cytosolic DNA-sensing pathway	0.819036239691181	POLR3GL;POLR2F;IKBKB;IKBKG;CGAS	5
hsa05217	Basal cell carcinoma	0.819036239691181	TP53;SUFU;POLK;KIF7;DVL2	5
hsa00591	Linoleic acid metabolism	0.832667223472072	CYP2J2;PLA2G12B	2
hsa04145	Phagosome	0.841484218302203	C3;MBL2;HLA-A;TUBB3;THBS1;ATP6V0D1;ATP6V1G2;CANX;STX18;DYNC1LI2;ITGA5;SEC61A1;RAB5C	13
hsa04727	GABAergic synapse	0.853457167745845	SLC38A3;ABAT;GLUL;SLC38A1;PRKCA;SRC;GNAI1	7
hsa04340	Hedgehog signaling pathway	0.864072769217878	SUFU;ARRB2;MGRN1;KIF7	4
hsa04962	Vasopressin-regulated water reabsorption	0.864390239033311	DYNLL2;DYNC1LI2;RAB5C	3
hsa04136	Autophagy - other	0.871409956508302	ATG101;IGBP1	2
hsa04215	Apoptosis - multiple species	0.871409956508302	BCL2L1;DIABLO	2
hsa04390	Hippo signaling pathway	0.87167489873913	SERPINE1;CDH1;ID1;PPP2R1B;RASSF6;AJUBA;PARD3;STK3;CTNNA1;AFP;RASSF1;YWHAG;DVL2	13
hsa05160	Hepatitis C	0.87167489873913	PIK3R3;TP53;STAT2;MX2;IKBKB;CLDN6;IKBKG;PPP2R1B;MAPK3;PIK3R2;PSME3;TRADD;YWHAG	13
hsa04064	NF-kappa B signaling pathway	0.880874564450776	IKBKB;BCL2L1;ATM;TAB2;IKBKG;PLCG2;BCL10;TRADD	8
hsa04620	Toll-like receptor signaling pathway	0.880874564450776	PIK3R3;IKBKB;TAB2;IKBKG;MAPK3;PIK3R2;MAPK12;JUN	8
hsa04072	Phospholipase D signaling pathway	0.881304150706656	PIK3R3;F2;PLCB1;AGPAT2;PLCG2;MAPK3;KITLG;PIK3R2;PRKCA;AGPAT3;DNM3;ARF6	12
hsa04371	Apelin signaling pathway	0.886002809033784	SERPINE1;JAG1;CDH1;CALM1;PLCB1;RPS6KB1;MAP1LC3B;MAPK3;GNAI1;PRKAB2;ITPR2	11
hsa04514	Cell adhesion molecules	0.886592725058486	CDH1;VSIR;HLA-A;PTPRF;PECAM1;CLDN6;F11R;PTPRM;CD99L2;CDH2;CNTNAP1;ALCAM	12
hsa05226	Gastric cancer	0.886592725058486	CDH1;PIK3R3;TP53;ERBB2;RPS6KB1;MLH1;POLK;MAPK3;PIK3R2;LRP6;CTNNA1;DVL2	12
hsa04062	Chemokine signaling pathway	0.886813722181065	PIK3R3;BCAR1;CCR6;PLCB1;STAT2;IKBKB;IKBKG;PLCG2;RAC3;MAPK3;PIK3R2;ARRB2;PRKCD;PARD3;SRC;GNAI1	16
hsa04330	Notch signaling pathway	0.889566458060994	JAG1;MAML1;CIR1;DVL2	4
hsa04926	Relaxin signaling pathway	0.89658865490134	PIK3R3;PLCB1;MAPK3;PIK3R2;ARRB2;PRKCA;SRC;MAPK12;GNAI1;JUN	10
hsa04810	Regulation of actin cytoskeleton	0.90642585313566	PIK3R3;BCAR1;F2;IQGAP2;ENAH;RAC3;PPP1R12A;MAPK3;EZR;FGFR3;PIK3R2;CFL1;SRC;BAIAP2;FN1;VCL;ITGA1;ITGA5	18
hsa04650	Natural killer cell mediated cytotoxicity	0.906517574945055	PIK3R3;HLA-A;MICB;PLCG2;RAC3;MAPK3;PIK3R2;PRKCA;PPP3CA;PPP3CB	10
hsa04713	Circadian entrainment	0.906577240923578	CALM1;PLCB1;MAPK3;PER1;PRKCA;GNAI1;PER2	7
hsa05215	Prostate cancer	0.906577240923578	PIK3R3;TP53;ERBB2;IKBKB;IKBKG;MAPK3;PIK3R2	7
hsa00565	Ether lipid metabolism	0.908076036833021	PLD3;PLA2G12B;CHPT1	3
hsa00600	Sphingolipid metabolism	0.908076036833021	SPTLC3;UGCG;CERS5	3
hsa04020	Calcium signaling pathway	0.909086395563234	CALM1;PLCB1;ERBB2;ATP2A2;PLCG2;PHKA2;PLCD1;ASPH;FGFR3;VDAC1;PRKCA;PHKB;CAMK1;ATP2B2;CD38;VDAC3;SLC25A4;ITPR2;PPP3CA;PPP3CB	20
hsa03015	mRNA surveillance pathway	0.911892751726117	PABPC1;PPP2R5A;PPP2R1B;RNMT;SMG7;CASC3;PCF11	7
hsa04925	Aldosterone synthesis and secretion	0.911892751726117	CALM1;PLCB1;PRKCA;PRKD2;CAMK1;ATP2B2;ITPR2	7
hsa04144	Endocytosis	0.913865235336796	HLA-A;HSPA1A;HSPA8;SNX3;ARAP2;RAB8A;BIN1;FGFR3;ARRB2;ITCH;VPS36;PARD3;RNF41;SRC;NEDD4L;DNM3;WASHC3;ARF6;CHMP1A;AP2A2;RAB5C	21
hsa04260	Cardiac muscle contraction	0.915632725250276	COX7A2;COX2;ATP2A2;TPM4;ASPH;COX1	6
hsa04270	Vascular smooth muscle contraction	0.915635395285002	CALM1;PLCB1;MYL6;PLA2G12B;CALD1;PPP1R12A;MAPK3;PRKCD;PRKCA;ITPR2	10
hsa04640	Hematopoietic cell lineage	0.916946295529081	CD59;ANPEP;CD9;KITLG;ITGA1;ITGA5;CD38	7
hsa04014	Ras signaling pathway	0.918156077123529	EFNA1;EPHA2;PIK3R3;RASA4B;CALM1;IKBKB;BCL2L1;IKBKG;PLCG2;PLA2G12B;RAC3;MAPK3;KITLG;FGFR3;PIK3R2;PRKCA;ARF6;RASSF1;RAB5C	19
hsa04913	Ovarian steroidogenesis	0.921652245800977	HSD17B7;CYP2J2;ACOT1	3
hsa05340	Primary immunodeficiency	0.925288701415143	IKBKG;UNG	2
hsa04976	Bile secretion	0.925641708087611	SLC4A2;SLC2A1;SULT2A1;SLCO1B3;SLC51A;ABCC4	6
hsa05140	Leishmaniasis	0.926084399118282	C3;TAB2;MAPK3;MAPK12;JUN	5
hsa04916	Melanogenesis	0.926306094412786	CALM1;PLCB1;MAPK3;KITLG;PRKCA;GNAI1;DVL2	7
hsa04614	Renin-angiotensin system	0.92632110352898	ANPEP	1
hsa05224	Breast cancer	0.926774648847226	JAG1;PIK3R3;TP53;ERBB2;RPS6KB1;POLK;MAPK3;PIK3R2;LRP6;JUN;DVL2	11
hsa04721	Synaptic vesicle cycle	0.93095757898023	STX3;ATP6V0D1;ATP6V1G2;DNM3;AP2A2	5
hsa04151	PI3K-Akt signaling pathway	0.933799830277854	EFNA1;EPHA2;PCK2;PIK3R3;TP53;THBS1;COL2A1;LAMB2;ERBB2;RPS6KB1;PIK3AP1;IKBKB;BCL2L1;PPP2R5A;IKBKG;GYS1;PPP2R1B;MAPK3;KITLG;FGFR3;PIK3R2;PRKCA;PKN3;FN1;EIF4B;COL6A1;ITGA1;ITGA5;YWHAG;OSMR	30
hsa04974	Protein digestion and absorption	0.934732813087648	COL14A1;COL2A1;SLC16A10;COL26A1;COL27A1;MEP1A;COL6A1	7
hsa04726	Serotonergic synapse	0.935594344541251	MAOA;PLCB1;CYP2J2;DDC;MAPK3;PRKCA;GNAI1;ITPR2	8
hsa04261	Adrenergic signaling in cardiomyocytes	0.937261489776443	CALM1;PLCB1;ATP2A2;PPP2R5A;TPM4;PPP2R1B;MAPK3;PRKCA;MAPK12;GNAI1;ATP2B2	11
hsa04923	Regulation of lipolysis in adipocytes	0.95210863355646	PIK3R3;PIK3R2;GNAI1	3
hsa00601	Glycosphingolipid biosynthesis - lacto and neolacto series	0.95322529449759	B4GALT3	1
hsa04744	Phototransduction	0.962734560760888	CALM1	1
hsa05416	Viral myocarditis	0.962798316437402	HLA-A;EIF4G1;RAC3	3
hsa04725	Cholinergic synapse	0.965352960636166	PIK3R3;PLCB1;MAPK3;PIK3R2;PRKCA;GNAI1;ITPR2	7
hsa05410	Hypertrophic cardiomyopathy	0.970646171440304	ATP2A2;TPM4;PRKAB2;ITGA1;ITGA5	5
hsa04310	Wnt signaling pathway	0.973939945791935	TP53;DKK1;PLCB1;RAC3;LRP6;PRKCA;CHD8;JUN;DVL2;PPP3CA;PPP3CB	11
hsa04934	Cushing syndrome	0.975351817353092	PDE8A;ARNT;PLCB1;MAPK3;KMT2A;GNAI1;FH;WDR5;ITPR2;DVL2	10
hsa04550	Signaling pathways regulating pluripotency of stem cells	0.975517680977422	ID1;PIK3R3;ONECUT1;MAPK3;FGFR3;PIK3R2;RIF1;MAPK12;DVL2	9
hsa04927	Cortisol synthesis and secretion	0.97578514099955	PDE8A;PLCB1;ITPR2	3
hsa05144	Malaria	0.975977147882904	THBS1;PECAM1	2
hsa05152	Tuberculosis	0.976958626936667	C3;CALM1;IRAK2;ATP6V0D1;MAPK3;BCL10;SRC;MAPK12;TRADD;RAB5C;PPP3CA;PPP3CB	12
hsa05206	MicroRNAs in cancer	0.981401409186959	EFNA1;VIM;PDCD4;PIK3R3;TP53;THBS1;CDCA5;ERBB2;DNMT1;IKBKB;ATM;KIF23;PLCG2;HMOX1;MAPK3;EZR;FGFR3;PIK3R2;CDC25A;SIRT1;PRKCA;ITGA5;RASSF1	23
hsa00512	Mucin type O-glycan biosynthesis	0.983187376226129	GALNT10	1
hsa05330	Allograft rejection	0.986608965991322	HLA-A	1
hsa05032	Morphine addiction	0.990896762668643	PDE8A;ARRB2;PRKCA;GNAI1	4
hsa05332	Graft-versus-host disease	0.991506366558361	HLA-A	1
hsa04940	Type I diabetes mellitus	0.992420385133533	HLA-A	1
hsa02010	ABC transporters	0.993964199100258	ABCC4	1
hsa05414	Dilated cardiomyopathy	0.994046639701302	ATP2A2;TPM4;ITGA1;ITGA5	4
hsa05321	Inflammatory bowel disease	0.994533261251722	STAT6;JUN	2
hsa04911	Insulin secretion	0.99635892175385	SLC2A1;PLCB1;PRKCA	3
hsa05320	Autoimmune thyroid disease	0.997574362205619	HLA-A	1
hsa04024	cAMP signaling pathway	0.997935711222282	PIK3R3;CALM1;SSTR2;ATP2A2;RAC3;PPP1R12A;MAPK3;PIK3R2;GNAI1;ABCC4;ATP2B2;JUN	12
hsa05323	Rheumatoid arthritis	0.998112978604659	ATP6V0D1;ATP6V1G2;JUN	3
hsa04630	JAK-STAT signaling pathway	0.999042213440611	PIK3R3;STAT2;BCL2L1;PIK3R2;STAT5A;STAT6;OSMR	7
hsa05034	Alcoholism	0.999588437213202	CALM1;MAOA;HDAC6;DDC;MAPK3;GNAI1;H2AC18;HDAC8	8
hsa05322	Systemic lupus erythematosus	0.999839168108434	C3;C2;C5;H2AC18	4
hsa05168	Herpes simplex virus 1 infection	0.999865805008362	C3;ZNF101;PIK3R3;TP53;HLA-A;STAT2;IKBKB;ZFP1;BCL2L1;ZNF114;DAXX;TAB2;IKBKG;ZNF20;ZNF746;ZNF91;SRSF6;ZNF808;C5;PIK3R2;ZNF670;ZNF561;SRC;TRADD;CGAS;ZNF700;ZNF888;ZNF792;ITGA5;ZNF431;ZNF780B	31
hsa04742	Taste transduction	0.999944116027991	PLCB1	1
hsa04061	Viral protein interaction with cytokine and cytokine receptor	0.9999887690445	CCR6	1
hsa04080	Neuroactive ligand-receptor interaction	0.999999997815045	C3;TSPO;F2;PLG;NTS;NPW;SSTR2;C5;PARD3	9
hsa04060	Cytokine-cytokine receptor interaction	0.999999999985573	CCR6;GDF15;IL1RAP;OSMR	4
hsa01212	Fatty acid metabolism	1.63432614564612e-07	ACADSB;HSD17B8;ACSL4;FASN;HSD17B12;CPT2;ECHS1;EHHADH;ACADS;CBR4;ACSL5;OXSM;ACSL1;HADHB;ACADVL;SCD;HADHA;ACACA;SCP2;ACSF3;FADS2	21
hsa05171	Coronavirus disease - COVID-19	1.90417399524904e-06	C3;FGA;FGB;FGG;PIK3R3;MBL2;CFB;F2;RPL12;STAT2;MX2;ISG15;RPLP1;IKBKB;C2;RSL24D1;RPL37;TAB2;RPS10;RPL17;IKBKG;RPL36AL;PLCG2;RPL35;RPL5;RPL21;MAPK3;RPL28;C5;RPS21;RPS26;RPS23;RPL24;PIK3R2;UBA52;PRKCA;RPL13;RPS19;RPL30;RPS3A;RPS5;RPL26;MAPK12;CGAS;RPS15;RPL11;RPL22;JUN;NRP1	49
hsa04146	Peroxisome	2.19243193323123e-09	AGXT;HMGCL;PRDX5;PHYH;ECH1;GSTK1;PECR;ACSL4;IDH2;SLC27A2;EPHX2;CRAT;ACOX2;PXMP4;EHHADH;CAT;NUDT12;ACSL5;ACSL1;GNPAT;PMVK;PEX16;SCP2;PIPOX;HACL1;ECI2;MPV17;NUDT19;PEX26	29
hsa00250	Alanine, aspartate and glutamate metabolism	2.38867282293737e-06	AGXT;AGXT2;ABAT;ASL;CPS1;ALDH4A1;ADSS2;ALDH5A1;GLUL;PPAT;GFPT1;GOT2;GPT2;GLUD1;NIT2	15
hsa01200	Carbon metabolism	2.8826350182601e-14	ALDH6A1;AGXT;ALDOC;ACSS2;H6PD;MMUT;PCCA;PGK1;RPE;IDH2;TPI1;PFKL;GPI;PKLR;PDHB;CPS1;AMT;ECHS1;ACO1;CAT;ACADS;PGLS;SUCLG2;ADH5;GLYCTK;PC;GAPDH;PGK2;PCCB;GOT2;OGDH;DLAT;HIBCH;GPT2;SDHB;GLUD1;SDHC;FH;IDH3G;DLST;ENO3;ENO1;RGN	43
hsa00620	Pyruvate metabolism	3.32991459044097e-06	ACSS2;PCK2;ALDH7A1;ADH6;AKR1A1;PKLR;PDHB;ACYP1;LDHA;GRHPR;ACYP2;ALDH2;ADH5;PC;DLAT;FH;ACACA	17
hsa00061	Fatty acid biosynthesis	3.52075338956766e-05	HSD17B8;ACSL4;FASN;CBR4;ACSL5;OXSM;ACSL1;ACACA;ACSF3	9
hsa00220	Arginine biosynthesis	3.64107178531971e-05	ARG1;ACY1;ASL;CPS1;NAGS;GLUL;ARG2;GOT2;GPT2;GLUD1	10
hsa00020	Citrate cycle (TCA cycle)	4.66803191637747e-06	PCK2;IDH2;PDHB;ACO1;SUCLG2;PC;OGDH;DLAT;SDHB;SDHC;FH;IDH3G;DLST	13
hsa04610	Complement and coagulation cascades	5.98562346627473e-05	SERPINE1;SERPINC1;PROC;SERPING1;SERPIND1;C3;FGA;FGB;FGG;MBL2;CFB;F5;PROS1;CD59;CFI;F2;F10;PLG;SERPINF2;C2;A2M;C5	22
hsa00280	Valine, leucine and isoleucine degradation	6.24817434079878e-10	ALDH6A1;ACADSB;HMGCL;AGXT2;ABAT;MMUT;PCCA;ALDH7A1;ECHS1;EHHADH;AUH;ALDH2;ACADS;PCCB;HADHB;HIBADH;HIBCH;HMGCS2;HADHA;IVD;BCKDHA;ACSF3	22
hsa00310	Lysine degradation	6.91289475024938e-05	PLOD2;ALDH7A1;PLOD1;ECHS1;DHTKD1;EHHADH;ALDH2;DOT1L;SMYD3;AASS;PHYKPL;KMT2A;EHMT1;HADHA;DLST;PIPOX;NSD2;MECOM	18
hsa00260	Glycine, serine and threonine metabolism	7.53132332056994e-06	AGXT;CTH;AGXT2;ALDH7A1;MAOA;GATM;CBSL;GCAT;AMT;GRHPR;GLYCTK;GAMT;BHMT;SRR;PIPOX	15
hsa00650	Butanoate metabolism	7.65298522667684e-05	ACSM2B;ACSM3;HMGCL;ABAT;ECHS1;EHHADH;BDH2;ALDH5A1;ACADS;HMGCS2;HADHA	11
hsa00071	Fatty acid degradation	7.74853033044181e-07	ACADSB;ACSL4;ALDH7A1;ADH6;CPT2;ECHS1;EHHADH;ALDH2;ACADS;ADH5;ACSL5;ACSL1;HADHB;ACADVL;HADHA;ECI1;ECI2	17
hsa00010	Glycolysis / Gluconeogenesis	8.42789793470448e-07	ALDOC;ACSS2;PCK2;PGK1;ALDH7A1;TPI1;PFKL;ADH6;AKR1A1;GPI;PKLR;PDHB;LDHA;PGM1;GALM;ALDH2;ADH5;GAPDH;PGK2;DLAT;ENO3;ENO1	22
hsa00640	Propanoate metabolism	8.8975307035259e-08	ALDH6A1;ACSS2;ABAT;MMUT;PCCA;ACSS3;LDHA;ECHS1;EHHADH;ACADS;SUCLG2;PCCB;HIBCH;HADHA;ACACA;BCKDHA	16
hsa01230	Biosynthesis of amino acids	9.96212955665377e-10	ARG1;MAT1A;ALDOC;CTH;PYCR1;ACY1;MAT2A;ASL;PGK1;RPE;IDH2;TPI1;PFKL;PKLR;CBSL;CPS1;ACO1;NAGS;GLUL;PC;ARG2;GAPDH;PGK2;GOT2;GPT2;IDH3G;ENO3;ENO1	28

## Sheet: KEGG_0vs72
keggID	Description	pvalue	gene	counts
hsa00380	Tryptophan metabolism	0.000113847925668813	KYNU;ALDH7A1;KYAT1;MAOA;KYAT3;ECHS1;DDC;DHTKD1;EHHADH;CAT;ALDH2;HADHA;DLST;DLD;GCDH;HADH;ALDH3A2	17
hsa00270	Cysteine and methionine metabolism	0.000125665327337126	MAT1A;TST;CTH;AGXT2;MAT2A;KYAT1;CBSL;KYAT3;LDHA;DNMT1;CDO1;AHCYL1;GOT2;BHMT;BHMT2;BCAT2;PSAT1;SDSL;ADI1	19
hsa00061	Fatty acid biosynthesis	0.000127616118242504	HSD17B8;ACSL4;FASN;CBR4;ACSL5;OXSM;ACSL1;ACACA;ACSF3;ACSL3	10
hsa05020	Prion disease	0.000358413702916019	PIK3R3;TUBB3;COX7A2;HSPA1A;COX2;HSPA8;NDUFS1;PSMC2;PSMC1;PSMC4;NDUFA5;NDUFB6;MAPK3;C5;ATP5PO;VDAC1;PIK3R2;ATP5F1D;KLC2;PRKCD;SDHB;NDUFV1;MAPK12;SDHC;COX1;ADRM1;NDUFA8;VDAC3;NDUFS8;SLC25A4;ITPR2;ATP5F1E;KLC4;PPP3CA;PPP3CB;TUBA8;CREB3L2;MAPK8;KLC1;NDUFV2;NDUFA10;PSMB5;RAC2;PSMD4;ATP5F1B;COX7B;ATP6;NDUFA1;ND1;PSMA5;PIK3CB;PPIF;PSMD9;UQCRH;PSMD14;CAV3;PSMA6;MAPK1;PSMA4;NDUFS2;CYBA;NDUFA4;ND2;PRKACA;A…	65
hsa00100	Steroid biosynthesis	0.00039679816021381	LSS;HSD17B7;FDFT1;NSDHL;SQLE;SC5D;LIPA;MSMO1;EBP;DHCR24	10
hsa00410	beta-Alanine metabolism	0.00048126653186164	DPYD;ALDH6A1;ABAT;ALDH7A1;ECHS1;EHHADH;ALDH2;ACADS;HIBCH;HADHA;MLYCD;AOC3;ALDH3A2	13
hsa00513	Various types of N-glycan biosynthesis	0.00054967526714605	DAD1;B4GALT3;STT3A;ALG9;DDOST;MGAT1;ALG12;MGAT4A;HEXA;MGAT4B;RPN2;STT3B;MAN2A1;B4GALT1;ALG13	15
hsa00500	Starch and sucrose metabolism	0.000734649404036524	PYGL;GPI;PGM1;GYG1;AGL;ENPP3;GYS1;GBE1;SI;GYG2;PGM2;GAA;PGM2L1;UGP2	14
hsa05415	Diabetic cardiomyopathy	0.000744408408357513	SLC2A4;PIK3R3;SLC2A1;COX7A2;COX2;PDHB;NDUFS1;PLCB1;CPT2;PDK3;ATP2A2;NDUFA5;GYS1;GFPT1;NDUFB6;GAPDH;ATP5PO;VDAC1;PIK3R2;ATP5F1D;PRKCD;PRKCA;SDHB;NDUFV1;MAPK12;SDHC;COX1;NDUFA8;VDAC3;NDUFS8;SLC25A4;ATP5F1E;MAPK8;NDUFV2;NDUFA10;RAC2;ATP5F1B;COX7B;ATP6;NDUFA1;ND1;MPC1;PIK3CB;PPIF;UQCRH;NDUFS2;CYBA;NDUFA4;ND2;ATP5PD	50
hsa05230	Central carbon metabolism in cancer	0.000868689704321931	PDK1;SLC16A3;PIK3R3;TP53;SLC2A1;IDH2;PFKL;PDHB;ERBB2;LDHA;MAPK3;FGFR3;PIK3R2;SLC2A2;PFKM;SLC1A5;RAF1;SLC7A5;PIK3CB;PGAM4;EGFR;MAPK1	22
hsa00051	Fructose and mannose metabolism	0.000980401436854343	MPI;ALDOC;PFKFB4;TPI1;PFKL;PFKFB3;AKR1B1;ENOSF1;PFKFB2;SORD;PFKM;TKFC;ALDOB	13
hsa00220	Arginine biosynthesis	0.00102383433485888	ARG1;ACY1;ASL;CPS1;NAGS;GLUL;ARG2;GOT2;GPT2;GLUD1	10
hsa00900	Terpenoid backbone biosynthesis	0.00102383433485888	FDPS;MVD;HMGCS2;GGPS1;PMVK;IDI1;PDSS2;PCYOX1;HMGCS1;HMGCR	10
hsa05010	Alzheimer disease	0.00259276248756231	PIK3R3;TUBB3;COX7A2;CALM1;COX2;DKK1;NDUFS1;PLCB1;ATG101;IKBKB;PSMC2;PSMC1;ATF6;ATP2A2;PSMC4;NDUFA5;NDUFB6;MAPK3;GAPDH;ATP5PO;PPID;VDAC1;PIK3R2;LRP6;ATP5F1D;KLC2;SDHB;NDUFV1;SDHC;COX1;ADRM1;NDUFA8;VDAC3;NDUFS8;SLC25A4;ITPR2;DVL2;ATP5F1E;KLC4;PPP3CA;PPP3CB;TUBA8;CSNK1E;MAPK8;KLC1;NDUFV2;NDUFA10;PSMB5;PSMD4;ATP5F1B;COX7B;CTNNB1;ATP6;NDUFA1;ND1;RTN3;APC;PSMA5;CDK5;RAF1;PIK3CB;PPIF;PSMD9;UQCRH;APOE;PS…	79
hsa04610	Complement and coagulation cascades	0.00268792756173595	SERPINE1;SERPINC1;PROC;SERPING1;SERPIND1;C3;FGA;FGB;FGG;MBL2;CFB;F5;PROS1;CD59;CFI;F2;F10;PLG;SERPINF2;C2;A2M;C5;KNG1;CD46	24
hsa00190	Oxidative phosphorylation	0.00296186472025434	COX7A2;COX2;NDUFS1;ATP6V0D1;LHPP;NDUFA5;NDUFB6;ATP5PO;ATP5F1D;ATP6V1G2;SDHB;NDUFV1;PPA2;SDHC;COX1;NDUFA8;NDUFS8;ATP5F1E;ATP5ME;ATP5MF;NDUFV2;NDUFA10;ATP5F1B;COX7B;ATP6;NDUFA1;ATP5MG;COX15;ND1;UQCRH;NDUFS2;NDUFA4;ND2;ATP5PD	34
hsa05022	Pathways of neurodegeneration - multiple diseases	0.00440488160946948	TUBB3;COX7A2;SQSTM1;CALM1;COX2;DKK1;MFN1;NDUFS1;ACTR1B;PLCB1;ATG101;PSMC2;PSMC1;BCL2L1;DNAH10;DAXX;CAT;MAP1LC3B;UBE2L6;ATF6;ATP2A2;UBE2L3;PSMC4;NDUFA5;RAB8A;NDUFB6;MAPK3;ATXN2L;ATP5PO;PPID;VDAC1;LRP6;ATP5F1D;KLC2;UBA52;PRKCA;SDHB;NDUFV1;SEPTIN5;TRAP1;MAPK12;SDHC;SIGMAR1;COX1;ADRM1;NDUFA8;VDAC3;NDUFS8;UBE2J1;SLC25A4;ITPR2;RAB1A;DVL2;ATP5F1E;KLC4;PPP3CA;PPP3CB;TUBA8;CSNK1E;MAPK8;KLC1;NDUFV2;NDUFA10…	97
hsa05016	Huntington disease	0.00470703686156516	TP53;TUBB3;TGM2;COX7A2;COX2;NDUFS1;ACTR1B;PLCB1;POLR2F;ATG101;PSMC2;PSMC1;DNAH10;PSMC4;NDUFA5;NDUFB6;ATP5PO;POLR2J;VDAC1;ATP5F1D;KLC2;SDHB;NDUFV1;SDHC;COX1;ADRM1;NDUFA8;VDAC3;NDUFS8;SLC25A4;AP2A2;ATP5F1E;KLC4;CREBBP;TUBA8;CREB3L2;MAPK8;KLC1;NDUFV2;NDUFA10;PSMB5;PSMD4;ATP5F1B;COX7B;ATP6;NDUFA1;ND1;PSMA5;AP2S1;POLR2C;REST;EP300;PPIF;PSMD9;UQCRH;PSMD14;PSMA6;ERN1;PSMA4;NDUFS2;NDUFA4;POLR2E;ND2;TRAF2…	66
hsa04714	Thermogenesis	0.00519002567864172	COA4;ACSL4;COX7A2;COX2;NDUFS1;RPS6KB1;CPT2;SLC25A20;ACSL5;COA6;SMARCC1;NDUFA5;NDUFB6;SMARCD3;RPS6KA3;ACSL1;ATP5PO;ATP5F1D;SDHB;NDUFV1;MAPK12;SDHC;COX1;PRKAB2;NDUFA8;NDUFS8;ATP5F1E;CREB3L2;ATP5ME;ATP5MF;GNAS;NDUFV2;NDUFA10;ZNF516;ATP5F1B;COX7B;ATP6;NDUFA1;ATP5MG;COX15;ND1;KLB;UQCRH;NDUFS2;ACSL3;SMARCA4;NDUFA4;PRKAG1;ND2;PRKACA;ATP5PD;RPS6	52
hsa01210	2-Oxocarboxylic acid metabolism	0.00583005419391708	ACY1;IDH2;ACO1;NAGS;GOT2;GPT2;IDH3G;BCAT2	8
hsa00052	Galactose metabolism	0.00612022106487269	PFKL;PGM1;GALM;GALK1;AKR1B1;SI;PGM2;PFKM;GAA;UGP2;B4GALT1	11
hsa03320	PPAR signaling pathway	0.00632427922486221	FABP1;PCK2;ACSL4;GK;SLC27A2;ACOX2;CPT2;FABP3;EHHADH;APOC3;ACSL5;ACSL1;APOA1;FABP7;HMGCS2;SCD;SCP2;FADS2;CYP27A1;HMGCS1;ACSL3	21
hsa01240	Biosynthesis of cofactors	0.00667000239941793	MAT1A;MPI;MAT2A;KYNU;PPOX;AKR1A1;GUSB;PKLR;COQ5;ADSS2;ALDH2;UROS;CPOX;NADK2;OXSM;GGH;AK4;DHRS3;RDH11;AK2;NME4;FECH;SPR;DHODH;NMNAT1;RGN;COQ3;DLD;COX15;SHMT1;UGP2;BCAT2;PSAT1;CTPS2;AK6;VKORC1L1;ALDH3A2	37
hsa05100	Bacterial invasion of epithelial cells	0.00742705303717886	CDH1;PIK3R3;BCAR1;PIK3R2;SRC;CTNNA1;DNM3;FN1;VCL;ITGA5;RHOG;ITGB1;CTNNB1;ELMO1;PIK3CB;ARPC1B;SEPTIN9;CAV3;ARPC4;CTNNA2;ARPC2	21
hsa04922	Glucagon signaling pathway	0.0081833490465974	PCK2;SLC2A1;PYGL;PFKL;CALM1;PDHB;PLCB1;LDHA;GYS1;PHKA2;SIRT1;PHKB;ACACA;PRKAB2;ITPR2;PPP3CA;PPP3CB;CREBBP;CREB3L2;SLC2A2;GNAS;PFKM;EP300;PGAM4;PRKAG1;PHKG2;PRKACA	27
hsa04216	Ferroptosis	0.00877779049601218	TF;NCOA4;TP53;ACSL4;LPCAT3;MAP1LC3B;ACSL5;HMOX1;ACSL1;VDAC3;FTL;ACSL3;PCBP1	13
hsa03050	Proteasome	0.00985656280292108	PSME2;PSMC2;PSMC1;PSMC4;PSME1;PSME3;ADRM1;PSMB5;PSMD4;PSMA5;PSMD9;PSMD14;PSMA6;PSMA4	14
hsa00330	Arginine and proline metabolism	0.0107697315016691	ARG1;PYCR1;ALDH7A1;MAOA;GATM;P4HA1;P4HA2;ALDH4A1;ALDH2;ARG2;GOT2;GAMT;PYCR2;ALDH18A1;ALDH3A2	15
hsa04120	Ubiquitin mediated proteolysis	0.011011780302793	CDC20;CDC34;WWP2;CUL7;UBE2L6;ANAPC1;UBE2L3;UBE2S;UBE2F;FBXO2;RCHY1;ITCH;UBA52;MGRN1;NEDD4L;TRIM32;CUL5;UBE2J1;UBE2E1;HERC1;ELOB;UBE2E3;UBE3B;UBE2C;RPS27A;DDB1;HERC4;COP1;FBXO4;STUB1;UBE2H;CUL3;RBX1	33
hsa00561	Glycerolipid metabolism	0.0121465954745451	PNPLA3;ALDH7A1;AKR1A1;GK;ALDH2;AGPAT2;DGAT1;LIPC;GLYCTK;AKR1B1;AGPAT3;MBOAT1;AGK;GPAT3;TKFC;LPIN2;ALDH3A2	17
hsa04210	Apoptosis	0.0124880285560309	PIK3R3;TP53;CTSB;IKBKB;BCL2L1;DAXX;ATM;IKBKG;AIFM1;MAPK3;CTSZ;PIK3R2;TRADD;ITPR2;JUN;DIABLO;CTSC;TUBA8;PARP2;CASP2;CTSF;CASP10;MAPK8;RAF1;PIK3CB;CTSH;ENDOG;ERN1;MAPK1;TRAF2;CAPN1;TNFRSF10B	32
hsa00072	Synthesis and degradation of ketone bodies	0.0126072538193482	HMGCL;BDH2;HMGCS2;HMGCS1;OXCT1	5
hsa04520	Adherens junction	0.0130204830989242	CDH1;ERBB2;PTPRF;RAC3;MAPK3;PTPRM;PARD3;SRC;BAIAP2;CTNNA1;VCL;FARP2;CREBBP;RAC2;CTNNB1;EP300;EGFR;MAPK1;CTNNA2	19
hsa03040	Spliceosome	0.013301189112865	LSM3;DDX5;HSPA1A;HSPA8;PQBP1;SRSF6;PHF5A;LSM7;SF3A2;HNRNPA1;BUD31;SRSF10;LSM6;SLU7;RBMX;WBP11;PRPF3;ISY1;RBM22;HNRNPM;RBM8A;SNW1;DDX46;ACIN1;TRA2B;RP9;ZMAT2;PRPF38A;SRSF9;SYF2;SNRNP27;DDX39B;CHERP;PCBP1	34
hsa05212	Pancreatic cancer	0.0133041683190524	PIK3R3;TP53;ERBB2;RPS6KB1;IKBKB;BCL2L1;POLK;IKBKG;RAC3;MAPK3;PIK3R2;JAK1;MAPK8;RAC2;RAF1;PIK3CB;PLD1;ARHGEF6;EGFR;MAPK1	20
hsa05014	Amyotrophic lateral sclerosis	0.0135120947939514	TP53;TUBB3;COX7A2;SQSTM1;COX2;HDAC6;NDUFS1;ACTR1B;ATG101;PSMC2;PSMC1;BCL2L1;DNAH10;DAXX;CAT;MAP1LC3B;ATF6;NUP210;PSMC4;NDUFA5;RAB8A;NDUFB6;SETX;ATXN2L;ATP5PO;VDAC1;ATP5F1D;HNRNPA1;KLC2;POM121;SDHB;NDUFV1;NUP50;MAPK12;SDHC;SIGMAR1;COX1;ADRM1;MATR3;NDUFA8;NDUFS8;RAB1A;ATP5F1E;KLC4;PPP3CA;PPP3CB;TUBA8;KLC1;NDUFV2;NDUFA10;PSMB5;PSMD4;ALS2;ATP5F1B;COX7B;ATP6;NDUFA1;ND1;PSMA5;WDR41;ATXN2;PSMD9;UQCRH;PS…	74
hsa00520	Amino sugar and nucleotide sugar metabolism	0.014574417410211	MPI;CYB5R3;GPI;PGM1;GALK1;GFPT1;GNPDA2;HEXA;GNE;PGM2;NAGK;UGP2;GNPDA1;CYB5R1	14
hsa05213	Endometrial cancer	0.0162397832465609	CDH1;PIK3R3;TP53;ERBB2;MLH1;POLK;MAPK3;PIK3R2;CTNNA1;CTNNB1;APC;RAF1;PIK3CB;EGFR;MAPK1;CTNNA2	16
hsa03020	RNA polymerase	0.0180767173655602	POLR3GL;POLR2F;POLR2J;POLR1A;POLR3E;POLR1E;POLR2C;POLR1F;POLR2E;POLR1D	10
hsa04110	Cell cycle	0.0182396101651799	CDC6;BUB1B;TP53;CDC20;CHEK1;CCNB1;CCNA2;BUB1;ANAPC1;ATM;CCNH;PTTG1;CCNB2;PLK1;CHEK2;CDC25A;CDK1;SFN;PKMYT1;TFDP1;YWHAG;CREBBP;CDKN1B;ABL1;EP300;MAD1L1;PRKDC;WEE1;RBX1	29
hsa00062	Fatty acid elongation	0.0196421160161195	HSD17B12;ECHS1;HADHB;HADHA;ACOT1;HADH;ELOVL1;HACD3;TECR	9
hsa01040	Biosynthesis of unsaturated fatty acids	0.0196421160161195	HSD17B12;SCD;ACOT1;SCP2;FADS2;HSD17B4;ELOVL1;HACD3;TECR	9
hsa03022	Basal transcription factors	0.019739685966641	TAF7;CCNH;MNAT1;TAF15;GTF2H4;GTF2I;GTF2A1;ERCC3;TAF6L;TAF2;GTF2F1;GTF2H3;TAF3	13
hsa04152	AMPK signaling pathway	0.0207057613123509	PFKFB4;PCK2;SLC2A4;PIK3R3;FASN;PFKL;CCNA2;RPS6KB1;PFKFB3;EEF2K;PPP2R5A;RAB8A;GYS1;PPP2R1B;PIK3R2;SIRT1;RAB2A;SCD;ACACA;PFKFB2;PRKAB2;MLYCD;CREB3L2;PFKM;HMGCR;PIK3CB;EIF4EBP1;PRKAG1	28
hsa04919	Thyroid hormone signaling pathway	0.0229889709550081	PIK3R3;TP53;SLC2A1;PFKL;PLCB1;ATP2A2;SLC16A10;PLCG2;MAPK3;PLCD1;PIK3R2;PRKCA;SRC;PFKFB2;NCOA3;CREBBP;ITGAV;MED12;MED27;PFKM;CTNNB1;RAF1;EP300;PIK3CB;KAT2B;MED16;MAPK1;PRKACA	28
hsa05135	Yersinia infection	0.0235352820030141	PIK3R3;BCAR1;IKBKB;TAB2;IKBKG;RAC3;RPS6KA3;MAPK3;ARHGEF28;PIK3R2;SRC;MAPK12;BAIAP2;FN1;ARF6;ITGA5;RHOG;JUN;MAPK8;RAC2;ITGB1;GIT2;PIP5K1C;ELMO1;PIK3CB;ARPC1B;IRF3;ARPC4;MAPK1;TRAF2;ARPC2	31
hsa05017	Spinocerebellar ataxia	0.0251471603637069	PIK3R3;KAT5;PLCB1;TWNK;ATG101;PSMC2;PSMC1;ATP2A2;PSMC4;ATXN2L;VDAC1;PIK3R2;PRKCA;ADRM1;VDAC3;SLC25A4;ITPR2;OPA1;MAPK8;PSMB5;PSMD4;PSMA5;ATXN2;PIK3CB;PPIF;PSMD9;PSMD14;PSMA6;ERN1;PSMA4;TRAF2;RB1CC1	32
hsa05130	Pathogenic Escherichia coli infection	0.0254129349636779	MYO5C;MYO1G;TUBB3;F2;MYO1D;BAIAP2L1;IKBKB;CLDN6;TAB2;SEC24D;IKBKG;MAPK3;GAPDH;TMED10;EZR;ARHGEF2;SRC;MAPK12;BAIAP2;TRADD;MYO1A;ARF6;JUN;RAB1A;TUBA8;MAPK8;TMBIM6;ARF1;ABL1;SEC24C;MYH9;CLDN1;ITGB1;MYH11;ARPC1B;ARPC4;MAPK1;CASP4;TRAF2;NFKBIB;ARPC2;TNFRSF10B	42
hsa05131	Shigellosis	0.0263883273822627	C3;PIK3R3;TP53;BCAR1;SQSTM1;PLCB1;RPS6KB1;IKBKB;BCL2L1;MAP1LC3B;ATM;TAB2;IKBKG;PLCG2;MAPK3;PLCD1;PPID;VDAC1;PIK3R2;BCL10;UBA52;PRKCD;ARHGEF2;SRC;MAPK12;TRADD;CGAS;VCL;ARF6;ITGA5;ITPR2;JUN;MAPK8;ARF1;ITGB1;RPS27A;CBX3;ELMO1;PIK3CB;ARPC1B;SEPTIN9;EGFR;IRF3;ARPC4;MAPK1;CASP4;TRAF2;NFKBIB;ARPC2;CAPN1;RBX1	51
hsa04932	Non-alcoholic fatty liver disease	0.0283021202849859	PIK3R3;COX7A2;MLX;COX2;PKLR;NDUFS1;IKBKB;NDUFA5;NDUFB6;PIK3R2;ITCH;SDHB;NDUFV1;MAPK12;SDHC;CEBPA;COX1;PRKAB2;NDUFA8;NDUFS8;JUN;MAPK8;NDUFV2;NDUFA10;COX7B;NDUFA1;PIK3CB;MLXIP;UQCRH;ERN1;NDUFS2;NDUFA4;PRKAG1;TRAF2	34
hsa05203	Viral carcinogenesis	0.0285905989349681	C3;PIK3R3;TP53;CDC20;CHEK1;HLA-A;CCNA2;HDAC6;PSMC1;ATP6V0D1;IKBKG;MAPK3;PIK3R2;CDK1;STAT5A;DDX3X;SRC;TRADD;VAC14;HDAC8;GTF2H4;YWHAG;VDAC3;JUN;CREBBP;JAK1;CREB3L2;GTF2A1;CDKN1B;SNW1;IL6ST;DDB1;EP300;PIK3CB;H4C9;MAD1L1;KAT2B;GTF2H3;IRF3;MAPK1;TRAF2;H2BU1;PRKACA	43
hsa04392	Hippo signaling pathway - multiple species	0.0312583929494784	RASSF6;AJUBA;STK3;RASSF1;RASSF4;CSNK1E;DCHS1;LIMD1;SAV1	9
hsa04530	Tight junction	0.036844522851766	ERBB2;TJP2;SYNPO;CLDN6;MYL6;F11R;RAB8A;PPP2R1B;EZR;YBX3;RAB13;ARHGEF2;PARD3;SRC;NEDD4L;ARHGEF18;VASP;PRKAB2;CGNL1;JUN;TUBA8;MAPK8;MYH9;CLDN1;ITGB1;HSPA4;MYH11;RAPGEF2;ARPC1B;RAB8B;ARPC4;LLGL2;PRKAG1;PRKCI;PRKACA;ARPC2	36
hsa04910	Insulin signaling pathway	0.0384401531181617	PCK2;SLC2A4;PIK3R3;PYGL;FASN;CALM1;PKLR;PTPRF;RPS6KB1;IKBKB;PPP1R3F;GYS1;PHKA2;MAPK3;PIK3R2;PHKB;INPP5A;ACACA;PRKAB2;MAPK8;RAF1;PIK3CB;EIF4EBP1;MAPK1;PRKAG1;PRKCI;PHKG2;PRKACA;RPS6;EXOC7	30
hsa04914	Progesterone-mediated oocyte maturation	0.0392420613555733	PIK3R3;CCNB1;CCNA2;BUB1;ANAPC1;CCNB2;RPS6KA3;MAPK3;PLK1;PIK3R2;CDC25A;CDK1;MAPK12;GNAI1;PKMYT1;MAPK8;KIF22;RAF1;PIK3CB;MAD1L1;CPEB4;MAPK1;PRKACA	23
hsa00760	Nicotinate and nicotinamide metabolism	0.0412996036720299	NT5E;NNT;NUDT12;ENPP3;NADK2;SIRT2;SIRT1;NAMPT;NMNAT1;CD38	10
hsa05132	Salmonella infection	0.0434908288597683	FLNA;TUBB3;DYNLL2;ACTR1B;KPNA4;IKBKB;PODXL;TAB2;IKBKG;MAPK3;GAPDH;RHOB;KLC2;KPNA1;MAPK12;PIK3C2A;TRADD;DYNLT1;DYNC1LI2;PLEKHM2;ARF6;RHOG;JUN;RAB5C;KLC4;TUBA8;DYNC1H1;TXN2;EXOC5;MAPK8;ARF1;KLC1;CTNNB1;ELMO1;RAF1;PIK3CB;ARPC1B;FLNC;HSP90B1;ARPC4;MAPK1;ARL8A;FBXO22;CASP4;TRAF2;EXOC4;RAB9A;ARPC2;TNFRSF10B;EXOC7	50
hsa04979	Cholesterol metabolism	0.0449712483137299	APOH;PCSK9;TSPO;APOC3;LIPC;APOA1;VDAC1;LIPA;VDAC3;LRPAP1;CYP27A1;APOE;SORT1	13
hsa00340	Histidine metabolism	0.0483690118793398	HAL;AMDHD1;ALDH7A1;MAOA;FTCD;ALDH2;ALDH3A2	7
hsa05170	Human immunodeficiency virus 1 infection	0.0502858280399753	PIK3R3;CHEK1;CCNB1;HLA-A;CALM1;RPS6KB1;IKBKB;BCL2L1;ATM;TAB2;IKBKG;CCNB2;PLCG2;RAC3;MAPK3;AP1M1;PIK3R2;AP1S1;CDK1;PRKCA;CFL1;MAPK12;GNAI1;TRADD;CGAS;CUL5;ITPR2;JUN;ELOB;PPP3CA;PPP3CB;MAPK8;TAPBP;RAC2;RAF1;DDB1;PIK3CB;IRF3;AP1G2;MAPK1;TRAF2;WEE1;RBX1	43
hsa05219	Bladder cancer	0.0508214412084014	CDH1;TP53;THBS1;ERBB2;MAPK3;FGFR3;SRC;RASSF1;RAF1;EGFR;MAPK1	11
hsa04931	Insulin resistance	0.051211018969693	PCK2;SLC2A4;PIK3R3;SLC2A1;PYGL;MLX;SLC27A2;PTPRF;RPS6KB1;OGT;IKBKB;GYS1;GFPT1;RPS6KA3;PIK3R2;PRKCD;PRKAB2;CREB3L2;SLC2A2;OGA;MAPK8;PIK3CB;MLXIP;PRKAG1	24
hsa04960	Aldosterone-regulated sodium reabsorption	0.0583546611731084	PIK3R3;MAPK3;SLC9A3R2;PIK3R2;PRKCA;NEDD4L;HSD11B2;SFN;PIK3CB;MAPK1	10
hsa03420	Nucleotide excision repair	0.0597014132032507	CCNH;RPA3;MNAT1;POLE4;GTF2H4;ERCC3;RFC2;DDB1;RFC5;RFC3;GTF2H3;RBX1	12
hsa00920	Sulfur metabolism	0.060015081041114	TST;SELENBP1;BPNT1;BPNT2	4
hsa03430	Mismatch repair	0.060334442650625	EXO1;MLH1;RPA3;RFC2;RFC5;RFC3;MLH3	7
hsa04115	p53 signaling pathway	0.0628075950280303	SERPINE1;TP53;CHEK1;CCNB1;THBS1;BCL2L1;ATM;CCNB2;RCHY1;CHEK2;CDK1;SFN;TP53I3;COP1;PERP;TNFRSF10B;SESN1	17
hsa01521	EGFR tyrosine kinase inhibitor resistance	0.0680049980371318	PIK3R3;ERBB2;RPS6KB1;BCL2L1;PLCG2;MAPK3;FGFR3;PIK3R2;PRKCA;SRC;JAK1;RAF1;PIK3CB;EIF4EBP1;EGFR;ERBB3;MAPK1;RPS6	18
hsa05418	Fluid shear stress and atherosclerosis	0.0706534483610568	GSTA1;PIK3R3;TP53;SQSTM1;CALM1;GSTM2;PECAM1;IKBKB;GSTM1;IKBKG;HMOX1;GSTA4;RAC3;PIK3R2;ARHGEF2;SRC;MAPK12;JUN;ITGAV;TXN2;MAPK8;RAC2;CTNNB1;MGST2;PIK3CB;GSTM3;HSP90B1;CAV3;CYBA	29
hsa04142	Lysosome	0.0706947457705846	LAPTM4A;LGMN;GUSB;CTSB;CLN3;ATP6V0D1;NAGPA;AP1M1;CTSZ;AP1S1;GNPTAB;FUCA1;LIPA;NAGA;ARSB;HEXA;CTSC;PLA2G15;CTSF;CD63;AP3S2;SGSH;GAA;TPP1;CTSH;SORT1;AP1G2	27
hsa04920	Adipocytokine signaling pathway	0.0719132872735693	PCK2;SLC2A4;SLC2A1;ACSL4;IKBKB;ACSL5;IKBKG;ACSL1;NFKBIE;TRADD;PRKAB2;MAPK8;ACSL3;PRKAG1;TRAF2;NFKBIB	16
hsa05211	Renal cell carcinoma	0.0719132872735693	PIK3R3;SLC2A1;FLCN;ARNT;MAPK3;PIK3R2;PRCC;FH;JUN;ELOB;CREBBP;RAF1;EP300;PIK3CB;MAPK1;RBX1	16
hsa04218	Cellular senescence	0.0726107504356569	SERPINE1;PIK3R3;TP53;CHEK1;CCNB1;HLA-A;CCNA2;SQSTM1;CALM1;ATM;CCNB2;MAPK3;PPID;VDAC1;PIK3R2;CHEK2;CDC25A;CDK1;SIRT1;MAPK12;VDAC3;SLC25A4;ITPR2;ZFP36L1;PPP3CA;PPP3CB;RAF1;PIK3CB;EIF4EBP1;MAPK1;CAPN1;HUS1	32
hsa04012	ErbB signaling pathway	0.0728864544848198	PIK3R3;ERBB2;RPS6KB1;PLCG2;MAPK3;PIK3R2;PRKCA;STAT5A;SRC;JUN;CDKN1B;MAPK8;ABL1;RAF1;PIK3CB;EIF4EBP1;EGFR;ERBB3;MAPK1	19
hsa04370	VEGF signaling pathway	0.0754789172378702	PIK3R3;PLCG2;RAC3;MAPK3;PIK3R2;PRKCA;SRC;MAPK12;PPP3CA;PPP3CB;RAC2;RAF1;PIK3CB;MAPK1	14
hsa04666	Fc gamma R-mediated phagocytosis	0.0817693003438463	PIK3R3;RPS6KB1;PLCG2;MAPK3;BIN1;PIK3R2;PRKCD;PRKCA;CFL1;VASP;ARF6;RAC2;PIP5K1C;RAF1;PIK3CB;ARPC1B;PLD1;MARCKS;ARPC4;MAPK1;ARPC2	21
hsa04071	Sphingolipid signaling pathway	0.0827468766244615	PIK3R3;TP53;SPTLC3;PLCB1;PPP2R5A;PPP2R1B;RAC3;MAPK3;PIK3R2;PRKCA;MAPK12;GNAI1;TRADD;CERS5;SGPL1;MAPK8;KNG1;RAC2;CERS1;RAF1;PIK3CB;PLD1;MAPK1;TRAF2;SPTLC1	25
hsa00670	One carbon pool by folate	0.0845888294330622	ALDH1L1;TYMS;FTCD;AMT;ALDH1L2;SHMT1	6
hsa04662	B cell receptor signaling pathway	0.0913494463415717	PIK3R3;PIK3AP1;IKBKB;IKBKG;PLCG2;RAC3;MAPK3;PIK3R2;BCL10;NFKBIE;JUN;PPP3CA;PPP3CB;RAC2;RAF1;PIK3CB;MAPK1;NFKBIB	18
hsa05221	Acute myeloid leukemia	0.101685279868312	PIK3R3;CCNA2;RPS6KB1;IKBKB;IKBKG;MAPK3;PIK3R2;STAT5A;CEBPA;PER2;RAF1;PIK3CB;DUSP6;EIF4EBP1;MAPK1	15
hsa04930	Type II diabetes mellitus	0.102576078034141	SLC2A4;PIK3R3;PKLR;IKBKB;MAPK3;PIK3R2;PRKCD;SLC2A2;MAPK8;PIK3CB;MAPK1	11
hsa00563	Glycosylphosphatidylinositol (GPI)-anchor biosynthesis	0.106156467175624	PIGT;GPAA1;PIGU;PIGA;PIGO;PGAP1;PIGK	7
hsa00350	Tyrosine metabolism	0.106206737415858	ADH6;MAOA;DDC;MIF;ADH5;COMT;GOT2;HGD;AOC3	9
hsa03030	DNA replication	0.106206737415858	RPA3;POLE4;POLA2;RNASEH1;RFC2;RFC5;POLA1;RFC3;RNASEH2B	9
hsa01524	Platinum drug resistance	0.108101753001525	GSTA1;PIK3R3;TP53;ERBB2;GSTM2;MLH1;BCL2L1;GSTM1;ATM;GSTA4;MAPK3;PIK3R2;MGST2;PIK3CB;GSTM3;MAPK1	16
hsa03013	RNA transport	0.116083352855213	TACC3;ELAC2;POP1;EIF3A;PABPC1;NUP210;EIF3G;EIF4G1;GEMIN8;POM121;CASC3;EIF3J;NUP50;THOC6;SNUPN;SMN1;RPP25;EIF3C;EIF4B;RPP25L;EIF1AX;RBM8A;UPF3B;FMR1;EIF4A2;TRNT1;EIF2B1;ACIN1;DDX19A;EIF4EBP1;FXR2;POP7;SAP18;RANGAP1;DDX39B;PNN	36
hsa00360	Phenylalanine metabolism	0.119607337479418	MAOA;DDC;MIF;GOT2;AOC3	5
hsa00450	Selenocompound metabolism	0.119607337479418	CTH;KYAT1;KYAT3;SCLY;SEPSECS	5
hsa00910	Nitrogen metabolism	0.119607337479418	CPS1;GLUL;GLUD1;CA5A;CA5B	5
hsa05204	Chemical carcinogenesis - DNA adducts	0.123469346228588	GSTA1;GSTK1;SULT1A2;SULT2A1;SULT1A3;CYP3A7;GSTM2;GSTM1;AKR1C2;CBR1;GSTA4;NAT1;EPHX1;MGST2;GSTM3	15
hsa00770	Pantothenate and CoA biosynthesis	0.123780136755889	DPYD;ALDH2;ENPP3;AASDHPPT;BCAT2;ALDH3A2	6
hsa04144	Endocytosis	0.130816029503212	HLA-A;HSPA1A;HSPA8;SNX3;ARAP2;RAB8A;BIN1;FGFR3;ARRB2;ITCH;VPS36;PARD3;RNF41;SRC;NEDD4L;DNM3;WASHC3;ARF6;CHMP1A;AP2A2;RAB5C;ACAP3;ZFYVE27;ARF1;SH3GLB1;VPS45;HGS;GIT2;PIP5K1C;AP2S1;CAPZA2;ARPC1B;PLD1;CHMP1B;EGFR;CAV3;WASHC4;ARPC4;USP8;SMAP1;PRKCI;ARPC2;SNX12;CHMP5;WASHC5;RBSN;CHMP2B	47
hsa05220	Chronic myeloid leukemia	0.141391172915547	PIK3R3;TP53;IKBKB;BCL2L1;POLK;IKBKG;MAPK3;PIK3R2;STAT5A;MECOM;BCR;CDKN1B;ABL1;RAF1;PIK3CB;MAPK1	16
hsa04130	SNARE interactions in vesicular transport	0.141778993994727	STX3;GOSR1;STX16;BET1;STX18;BNIP1;VTI1B;STX2	8
hsa05166	Human T-cell leukemia virus 1 infection	0.143901617382824	BUB1B;FDPS;PIK3R3;TP53;CDC20;TSPO;SLC2A1;CHEK1;HLA-A;CCNA2;KAT5;IKBKB;BCL2L1;ANAPC1;ATM;PTTG1;IKBKG;CCNB2;MAPK3;VDAC1;PIK3R2;CHEK2;STAT5A;CANX;VAC14;VDAC3;SLC25A4;JUN;NRP1;PPP3CA;PPP3CB;CREBBP;JAK1;CREB3L2;MAPK8;EP300;PIK3CB;MAD1L1;KAT2B;MAPK1;PRKACA	41
hsa03060	Protein export	0.146172734675393	SPCS1;SRPRA;SRP19;SEC61A1;SRP68;SEC63	6
hsa00970	Aminoacyl-tRNA biosynthesis	0.154448552727978	DARS2;DARS1;NARS2;IARS2;LARS1;PARS2;SARS1;AARS1;VARS2;LARS2;RARS1;AARS2;SEPSECS;FARS2	14
hsa05110	Vibrio cholerae infection	0.160297161427013	SLC12A2;TJP2;ERO1A;ATP6V0D1;PLCG2;ATP6V1G2;PRKCA;SEC61A1;GNAS;ARF1;PRKACA	11
hsa04137	Mitophagy - animal	0.16079379768302	BNIP3L;TP53;SQSTM1;MFN1;BCL2L1;MAP1LC3B;RHOT1;UBA52;SRC;NBR1;FIS1;JUN;MAPK8;RPS27A;USP8	15
hsa00040	Pentose and glucuronate interconversions	0.16110953521546	RPE;AKR1A1;CRYL1;GUSB;AKR1B1;DCXR;SORD;UGP2	8
hsa04977	Vitamin digestion and absorption	0.170244969775475	RBP2;SLC19A3;SLC19A1;MMACHC;APOA1;TCN2	6
hsa00562	Inositol phosphate metabolism	0.174421050617888	ALDH6A1;TPI1;PLCB1;PI4K2B;PLCG2;PLCD1;OCRL;INPP5A;CDIPT;PIK3C2A;MTM1;PIP5K1C;PIK3CB;IMPA1;SACM1L	15
hsa00230	Purine metabolism	0.175863294566461	NT5E;PDE8A;PKLR;PGM1;ADSS2;PPAT;ENPP3;AK4;GMPR2;AK2;DGUOK;NME4;PRUNE1;HPRT1;NUDT9;ADK;GUK1;PGM2;PRPS1;APRT;ITPA;AK6;PAICS;ENTPD6;PDE6D	25
hsa03018	RNA degradation	0.17975152931167	LSM3;PFKL;PABPC1;LSM7;PAN2;TTC37;LSM6;CNOT9;SKIV2L;TOB2;ENO3;DCPS;ENO1;WDR61;PFKM;EDC3	16
hsa00480	Glutathione metabolism	0.185023570723301	GSTA1;GSTK1;IDH2;TXNDC12;GSTM2;ANPEP;GSTM1;GSTA4;CHAC2;PRDX6;MGST2;GSTM3	12
hsa04670	Leukocyte transendothelial migration	0.189857456633982	PIK3R3;BCAR1;PECAM1;CLDN6;F11R;PLCG2;EZR;PIK3R2;PRKCA;CD99L2;MAPK12;GNAI1;CTNNA1;VASP;VCL;RAC2;CLDN1;ITGB1;CTNNB1;PIK3CB;CYBA;CTNNA2	22
hsa04070	Phosphatidylinositol signaling system	0.192468645082339	PIK3R3;CALM1;PLCB1;PI4K2B;PLCG2;PLCD1;PIK3R2;PRKCA;OCRL;INPP5A;CDIPT;PIK3C2A;MTM1;ITPR2;BPNT2;PIP5K1C;PIK3CB;IMPA1;SACM1L	19
hsa05210	Colorectal cancer	0.197998403565159	PIK3R3;TP53;RPS6KB1;MLH1;POLK;RAC3;MAPK3;PIK3R2;JUN;MAPK8;RAC2;CTNNB1;APC;RAF1;PIK3CB;EGFR;MAPK1	17
hsa01522	Endocrine resistance	0.205383742229436	JAG1;PIK3R3;TP53;ERBB2;RPS6KB1;MAPK3;PIK3R2;SRC;MAPK12;JUN;NCOA3;CDKN1B;MAPK8;GNAS;RAF1;PIK3CB;EGFR;MAPK1;PRKACA	19
hsa05231	Choline metabolism in cancer	0.205383742229436	PIK3R3;CHKA;RPS6KB1;RAC3;MAPK3;PIK3R2;PRKCA;LYPLA1;CHPT1;JUN;MAPK8;RAC2;PIP5K1C;RAF1;PIK3CB;PLD1;EIF4EBP1;EGFR;MAPK1	19
hsa04625	C-type lectin receptor signaling pathway	0.208489917941598	PIK3R3;CALM1;STAT2;IKBKB;IKBKG;PLCG2;MAPK3;PIK3R2;BCL10;PRKCD;SRC;MAPK12;ITPR2;JUN;PPP3CA;PPP3CB;MAPK8;RAF1;PIK3CB;MAPK1	20
hsa01523	Antifolate resistance	0.212765151148127	TYMS;IKBKB;SLC19A1;IKBKG;GGH;ABCC4;SHMT1	7
hsa04622	RIG-I-like receptor signaling pathway	0.213767050503744	OTUD5;ISG15;IKBKB;IKBKG;DDX3X;MAPK12;TRADD;DDX58;CASP10;MAPK8;IRF3;TKFC;TRAF2;NFKBIB	14
hsa05133	Pertussis	0.218562860808876	SERPING1;C3;CALM1;C2;MAPK3;C5;CFL1;MAPK12;GNAI1;ITGA5;JUN;MAPK8;ITGB1;IRF3;MAPK1	15
hsa00790	Folate biosynthesis	0.222727050989611	CBR1;GGH;AKR1B1;QDPR;SPR;PCBD1	6
hsa05216	Thyroid cancer	0.225621353262719	NCOA4;CDH1;TP53;POLK;MAPK3;CTNNB1;CCDC6;MAPK1	8
hsa04114	Oocyte meiosis	0.229994309857059	CDC20;CCNB1;CALM1;BUB1;ANAPC1;PPP2R5A;PTTG1;CCNB2;PPP2R1B;RPS6KA3;MAPK3;PLK1;CDK1;MAPK12;PKMYT1;YWHAG;ITPR2;PPP3CA;PPP3CB;MAD1L1;CPEB4;MAPK1;PRKACA;RBX1	24
hsa04611	Platelet activation	0.240726229387079	FGA;FGB;FGG;PIK3R3;F2;PLCB1;PLCG2;PPP1R12A;MAPK3;PIK3R2;SRC;MAPK12;GNAI1;VASP;ITPR2;GNAS;MYLK3;ITGB1;ORAI1;PIK3CB;MAPK1;PRKCI;PRKACA	23
hsa04211	Longevity regulating pathway	0.241191932598719	PIK3R3;TP53;RPS6KB1;ATG101;CAT;PIK3R2;SIRT1;EHMT1;PRKAB2;CREB3L2;PIK3CB;EIF4EBP1;EHMT2;PRKAG1;RB1CC1;PRKACA;SESN1	17
hsa05235	PD-L1 expression and PD-1 checkpoint pathway in cancer	0.241191932598719	PIK3R3;RPS6KB1;IKBKB;IKBKG;MAPK3;PIK3R2;MAPK12;NFKBIE;JUN;PPP3CA;PPP3CB;JAK1;RAF1;PIK3CB;EGFR;MAPK1;NFKBIB	17
hsa05223	Non-small cell lung cancer	0.246682899318008	PIK3R3;TP53;ERBB2;POLK;PLCG2;MAPK3;PIK3R2;PRKCA;STAT5A;RASSF1;RAF1;PIK3CB;EGFR;MAPK1	14
hsa00130	Ubiquinone and other terpenoid-quinone biosynthesis	0.248806909848306	COQ5;COQ3;VKORC1L1	3
hsa04068	FoxO signaling pathway	0.254779888752904	PCK2;SLC2A4;PIK3R3;CCNB1;IKBKB;CAT;ATM;CCNB2;MAPK3;PLK1;PIK3R2;SIRT1;MAPK12;PRKAB2;CREBBP;CSNK1E;CDKN1B;MAPK8;RAF1;EP300;PIK3CB;EGFR;MAPK1;PRKAG1	24
hsa04720	Long-term potentiation	0.260081147668319	CALM1;PLCB1;RPS6KA3;MAPK3;PRKCA;ITPR2;PPP3CA;PPP3CB;CREBBP;RAF1;EP300;MAPK1;PRKACA	13
hsa03410	Base excision repair	0.263537278204882	NTHL1;MUTYH;APEX2;UNG;LIG3;POLE4;PARP2	7
hsa00240	Pyrimidine metabolism	0.270096687919345	DPYD;TYMS;NT5E;DUT;ENPP3;NME4;DHODH;TK1;DTYMK;CTPS2;ENTPD6	11
hsa05161	Hepatitis B	0.270588497787152	PIK3R3;TP53;CCNA2;STAT2;IKBKB;TAB2;IKBKG;MAPK3;PIK3R2;PRKCA;STAT5A;DDX3X;STAT6;SRC;MAPK12;VDAC3;JUN;CREBBP;DDX58;JAK1;CREB3L2;CASP10;MAPK8;RAF1;DDB1;EP300;PIK3CB;IRF3;MAPK1	29
hsa05215	Prostate cancer	0.273871354166051	PIK3R3;TP53;ERBB2;IKBKB;IKBKG;MAPK3;PIK3R2;ETV5;CREBBP;CREB3L2;CDKN1B;CTNNB1;RAF1;EP300;PIK3CB;HSP90B1;EGFR;MAPK1	18
hsa00120	Primary bile acid biosynthesis	0.279828355597315	ACOX2;SCP2;CYP27A1;HSD17B4	4
hsa05205	Proteoglycans in cancer	0.281969023527121	PDCD4;PIK3R3;TP53;GPC3;FLNA;DDX5;THBS1;ERBB2;RPS6KB1;ANK3;PLCG2;TFAP4;PPP1R12A;MAPK3;EZR;PIK3R2;PRKCA;SRC;MAPK12;FN1;EIF4B;ITGA5;ITPR2;ITGAV;CD63;ITGB1;CTNNB1;RAF1;PIK3CB;FLNC;EGFR;CAV3;ERBB3;MAPK1;PRKACA;RPS6	36
hsa05222	Small cell lung cancer	0.287813816756472	PIK3R3;TP53;LAMB2;TRAF4;IKBKB;BCL2L1;CKS1B;POLK;CKS2;IKBKG;PIK3R2;FN1;ITGAV;CDKN1B;ITGB1;PIK3CB;TRAF2	17
hsa00564	Glycerophospholipid metabolism	0.28928106685179	CHKA;LPCAT3;PLD3;AGPAT2;PLA2G12B;LYPLA1;GNPAT;AGPAT3;LYPLA2;MBOAT1;CHPT1;CDIPT;PISD;PTDSS2;PLA2G15;GPAT3;PLD1;LPIN2	18
hsa04964	Proximal tubule bicarbonate reclamation	0.297749074849971	SLC38A3;PCK2;GLUD1;SLC25A10;SLC4A4	5
hsa04912	GnRH signaling pathway	0.303980872329838	CALM1;PLCB1;MAPK3;PRKCD;PRKCA;SRC;MAPK12;ITPR2;JUN;MAPK8;GNAS;MAP3K4;RAF1;PLD1;EGFR;MAPK1;PRKACA	17
hsa04510	Focal adhesion	0.304007957386717	PIK3R3;BCAR1;FLNA;ZYX;THBS1;COL2A1;LAMB2;ERBB2;RAC3;PPP1R12A;MAPK3;PIK3R2;PRKCA;SRC;VASP;FN1;VCL;COL6A1;ITGA1;ITGA5;JUN;ITGAV;MAPK8;MYLK3;RAC2;ITGB1;CTNNB1;THBS4;PIP5K1C;RAF1;PIK3CB;FLNC;EGFR;CAV3;MAPK1	35
hsa05169	Epstein-Barr virus infection	0.315140265118799	VIM;PIK3R3;TP53;HLA-A;CCNA2;STAT2;ISG15;IKBKB;PSMC2;PSMC1;TAB2;POLK;PSMC4;IKBKG;PLCG2;PIK3R2;MAPK12;NFKBIE;TRADD;ADRM1;JUN;CIR1;DDX58;JAK1;CDKN1B;MAPK8;TAPBP;PSMD4;SNW1;PIK3CB;PSMD14;NCOR2;IRF3;TRAF2;NFKBIB	35
hsa04668	TNF signaling pathway	0.321384995894604	JAG1;PIK3R3;IKBKB;TAB2;IKBKG;RPS6KA4;MAPK3;PIK3R2;ITCH;MAPK12;TRADD;JUN;CREB3L2;BAG4;CASP10;MAPK8;CX3CL1;PIK3CB;MAPK1;TRAF2	20
hsa00514	Other types of O-glycan biosynthesis	0.326987399096655	B4GALT3;OGT;GALNT10;POGLUT1;POFUT2;XXYLT1;POFUT1;B4GALT1;COLGALT2	9
hsa04621	NOD-like receptor signaling pathway	0.328956483865088	MFN1;PLCB1;CTSB;STAT2;IKBKB;BCL2L1;BRCC3;MAP1LC3B;TAB2;DHX33;IKBKG;MAPK3;VDAC1;PRKCD;MAPK12;GBP2;NAMPT;VDAC3;ITPR2;TRIP6;JUN;JAK1;TXN2;MAPK8;NEK7;SUGT1;IRF3;MAPK1;CYBA;CASP4;TRAF2;NFKBIB	32
hsa04722	Neurotrophin signaling pathway	0.336288166874706	PIK3R3;TP53;CALM1;IKBKB;IRAK2;PLCG2;RPS6KA3;MAPK3;SH2B3;PIK3R2;PRKCD;MAPK12;NFKBIE;JUN;MAPK8;ABL1;RAF1;PIK3CB;SORT1;MAPK1;NFKBIB	21
hsa04935	Growth hormone synthesis, secretion and action	0.336288166874706	PIK3R3;BCAR1;PLCB1;SSTR2;PLCG2;MAPK3;PIK3R2;PRKCA;STAT5A;MAPK12;GNAI1;ITPR2;CREBBP;CREB3L2;MAPK8;GNAS;RAF1;EP300;PIK3CB;MAPK1;PRKACA	21
hsa00053	Ascorbate and aldarate metabolism	0.339407366303916	ALDH7A1;AKR1A1;GUSB;ALDH2;RGN;ALDH3A2	6
hsa00531	Glycosaminoglycan degradation	0.357204369939514	GUSB;ARSB;HEXA;SGSH	4
hsa05162	Measles	0.362883501038335	PIK3R3;TP53;HSPA1A;HSPA8;STAT2;MX2;IKBKB;BCL2L1;TAB2;IKBKG;RCHY1;PIK3R2;STAT5A;TRADD;JUN;DDX58;JAK1;CDKN1B;MAPK8;CD46;PIK3CB;IRF3;RAB9A;NFKBIB	24
hsa05167	Kaposi sarcoma-associated herpesvirus infection	0.36370962504865	C3;PIK3R3;TP53;HLA-A;CALM1;STAT2;IKBKB;MAP1LC3B;IKBKG;MICB;PLCG2;MAPK3;PIK3R2;UBA52;SRC;MAPK12;TRADD;ITPR2;JUN;PPP3CA;PPP3CB;CREBBP;JAK1;MAPK8;CTNNB1;RPS27A;IL6ST;RAF1;EP300;PIK3CB;IRF3;MAPK1;TRAF2	33
hsa04710	Circadian rhythm	0.369801497941305	PER1;PRKAB2;PER2;CSNK1E;PRKAG1;RBX1	6
hsa00600	Sphingolipid metabolism	0.37498925180115	SPTLC3;UGCG;CERS5;SGPL1;KDSR;CERS1;GBA2;UGT8;SPTLC1	9
hsa04750	Inflammatory mediator regulation of TRP channels	0.38805536290875	PIK3R3;CALM1;PLCB1;CYP2J2;IL1RAP;PLCG2;PIK3R2;PRKCD;PRKCA;SRC;MAPK12;ITPR2;MAPK8;GNAS;KNG1;PIK3CB;PRKACA	17
hsa00533	Glycosaminoglycan biosynthesis - keratan sulfate	0.389037659861678	B4GALT3;B4GALT1;ST3GAL2	3
hsa04658	Th1 and Th2 cell differentiation	0.389616737004784	JAG1;IKBKB;IKBKG;MAPK3;MAML1;STAT5A;STAT6;MAPK12;NFKBIE;JUN;PPP3CA;PPP3CB;JAK1;MAPK8;MAPK1;NFKBIB	16
hsa04140	Autophagy - animal	0.39142681423061	PIK3R3;DEPTOR;SQSTM1;RPS6KB1;CTSB;ATG101;BCL2L1;MAP1LC3B;IGBP1;RAB8A;MAPK3;PIK3R2;PRKCD;VMP1;RAB1A;MAPK8;SH3GLB1;WDR41;RAF1;PIK3CB;ERN1;MAPK1;RB1CC1;PRKACA	24
hsa00983	Drug metabolism - other enzymes	0.392683392234502	DPYD;GSTA1;GUSB;DUT;GSTM2;GSTM1;GSTA4;NME4;HPRT1;NAT1;TK1;MGST2;GSTM3;ITPA	14
hsa04664	Fc epsilon RI signaling pathway	0.395593718323656	PIK3R3;PLCG2;RAC3;MAPK3;PIK3R2;PRKCA;MAPK12;MAPK8;RAC2;RAF1;PIK3CB;MAPK1	12
hsa04213	Longevity regulating pathway - multiple species	0.396940439153259	PIK3R3;HSPA1A;HSPA8;RPS6KB1;CAT;PIK3R2;SIRT1;PRKAB2;PIK3CB;PRKAG1;PRKACA	11
hsa04962	Vasopressin-regulated water reabsorption	0.400039076065209	DYNLL2;DYNC1LI2;RAB5C;DYNC1H1;CREB3L2;GNAS;NSF;PRKACA	8
hsa04015	Rap1 signaling pathway	0.408000636545236	EFNA1;EPHA2;CDH1;ID1;PIK3R3;BCAR1;THBS1;CALM1;PLCB1;ENAH;SIPA1L1;RAC3;MAPK3;KITLG;FGFR3;PIK3R2;PRKCA;PARD3;SRC;MAPK12;GNAI1;PRKD2;VASP;MAGI3;FARP2;GNAS;RAC2;ITGB1;CTNNB1;RAPGEF2;RAF1;PIK3CB;EGFR;MAPK1;PRKCI	35
hsa05214	Glioma	0.414058859100261	PIK3R3;TP53;CALM1;POLK;PLCG2;MAPK3;PIK3R2;PRKCA;CAMK1;RAF1;PIK3CB;EGFR;MAPK1	13
hsa04150	mTOR signaling pathway	0.415405078119486	PIK3R3;DEPTOR;NPRL3;FLCN;RPS6KB1;IKBKB;RPS6KA3;MAPK3;PIK3R2;LRP6;ATP6V1G2;PRKCA;NPRL2;LAMTOR5;EIF4B;DVL2;GRB10;RAF1;SLC7A5;PIK3CB;DEPDC5;EIF4EBP1;LAMTOR3;MAPK1;LPIN2;RPS6	26
hsa04623	Cytosolic DNA-sensing pathway	0.41870805558229	POLR3GL;POLR2F;IKBKB;IKBKG;CGAS;DDX58;POLR3E;IRF3;POLR2E;NFKBIB;POLR1D	11
hsa04933	AGE-RAGE signaling pathway in diabetic complications	0.422564236026078	SERPINE1;PIK3R3;PLCB1;PLCG2;MAPK3;PLCD1;PIK3R2;PRKCD;PRKCA;STAT5A;MAPK12;FN1;JUN;CDKN1B;MAPK8;PIK3CB;MAPK1	17
hsa04540	Gap junction	0.428050291509241	TUBB3;PLCB1;GJA1;MAPK3;CDK1;PRKCA;SRC;GNAI1;ITPR2;TUBA8;GNAS;RAF1;EGFR;MAPK1;PRKACA	15
hsa05207	Chemical carcinogenesis - receptor activation	0.431878168779818	JAG1;CDC6;KPNA2;GSTA1;PIK3R3;ARNT;EPHX2;RPS6KB1;KPNA4;GSTM2;GSTM1;GSTA4;RPS6KA3;MAPK3;PIK3R2;ARRB2;CDC25A;PRKCA;STAT5A;KPNA1;SRC;GNAI1;JUN;CREB3L2;EPHX1;GNAS;MGST2;RAF1;PIK3CB;GSTM3;HSP90B1;EIF4EBP1;EGFR;MAPK1;PRKACA	35
hsa00603	Glycosphingolipid biosynthesis - globo and isoglobo series	0.43486795116424	NAGA;HEXA;ST3GAL2	3
hsa00604	Glycosphingolipid biosynthesis - ganglio series	0.43486795116424	B4GALNT1;HEXA;ST3GAL2	3
hsa05163	Human cytomegalovirus infection	0.438646069890357	PIK3R3;TP53;BCAR1;HLA-A;CALM1;PLCB1;RPS6KB1;IKBKB;IKBKG;RAC3;MAPK3;PIK3R2;PRKCA;SRC;MAPK12;GNAI1;TRADD;CGAS;ITPR2;PPP3CA;PPP3CB;JAK1;CREB3L2;ITGAV;GNAS;CX3CL1;TAPBP;RAC2;CTNNB1;RAF1;PIK3CB;EIF4EBP1;EGFR;IRF3;MAPK1;TRAF2;PRKACA	37
hsa04360	Axon guidance	0.44513011961	EFNA1;EPHA2;PIK3R3;PLXNB2;NGEF;SEMA4G;ENAH;PLCG2;ABLIM1;RAC3;MAPK3;SEMA4C;PIK3R2;PRKCA;PARD3;CFL1;SRC;PLXNB1;GNAI1;NRP1;PPP3CA;PPP3CB;RAC2;ABL1;ITGB1;CDK5;RAF1;PIK3CB;SRGAP1;MAPK1	30
hsa05142	Chagas disease	0.457169065012103	SERPINE1;C3;PIK3R3;PLCB1;IKBKB;IKBKG;PPP2R1B;MAPK3;PIK3R2;MAPK12;GNAI1;JUN;MAPK8;GNAS;KNG1;PIK3CB;MAPK1	17
hsa04613	Neutrophil extracellular trap formation	0.467818906403647	C3;FGA;FGB;FGG;PIK3R3;HDAC6;PLCB1;PLCG2;MAPK3;C5;VDAC1;PIK3R2;PRKCA;SRC;MAPK12;H2AC18;HDAC8;VDAC3;SLC25A4;RAC2;RAF1;PIK3CB;PPIF;H4C9;CLCN3;MAPK1;MACROH2A2;CYBA;CASP4;H2BU1;H2AZ2	31
hsa04217	Necroptosis	0.471042090001314	PYGL;SQSTM1;STAT2;GLUL;AIFM1;PPID;VDAC1;STAT5A;STAT6;GLUD1;TRADD;H2AC18;VDAC3;SLC25A4;CHMP1A;JAK1;MAPK8;FTL;CHMP1B;MACROH2A2;TRAF2;CAPN1;TNFRSF10B;CHMP5;CHMP2B;H2AZ2	26
hsa00980	Metabolism of xenobiotics by cytochrome P450	0.473700870449382	AKR1C1;GSTA1;GSTK1;ADH6;SULT2A1;GSTM2;GSTM1;ADH5;CBR1;GSTA4;EPHX1;MGST2;GSTM3	13
hsa03440	Homologous recombination	0.483472809850578	BRCC3;XRCC3;ATM;RPA3;BLM;TOPBP1;RAD51D	7
hsa03015	mRNA surveillance pathway	0.496443465874097	PABPC1;PPP2R5A;PPP2R1B;RNMT;SMG7;CASC3;PCF11;RBM8A;UPF3B;SSU72;ACIN1;DDX19A;SMG1;SAP18;DDX39B;PNN	16
hsa04810	Regulation of actin cytoskeleton	0.503696418656612	PIK3R3;BCAR1;F2;IQGAP2;ENAH;RAC3;PPP1R12A;MAPK3;EZR;FGFR3;PIK3R2;CFL1;SRC;BAIAP2;FN1;VCL;ITGA1;ITGA5;ITGAV;KNG1;MYLK3;RAC2;MYH9;ITGB1;MYH11;APC;PIP5K1C;RAF1;PIK3CB;ARPC1B;ARHGEF6;EGFR;ARPC4;MAPK1;ARPC2	35
hsa05225	Hepatocellular carcinoma	0.508411796856547	GSTA1;PIK3R3;TP53;RPS6KB1;GSTM2;BCL2L1;GSTM1;POLK;SMARCC1;PLCG2;HMOX1;GSTA4;SMARCD3;MAPK3;PIK3R2;LRP6;PRKCA;DVL2;CTNNB1;MGST2;APC;RAF1;PIK3CB;GSTM3;EGFR;MAPK1;SMARCA4	27
hsa00515	Mannose type O-glycan biosynthesis	0.508863285279484	B4GALT3;FKRP;POMK;B4GALT1	4
hsa04928	Parathyroid hormone synthesis, secretion and action	0.525638271424111	NACA;PLCB1;MMP15;MAPK3;ARRB2;LRP6;JUND;PRKCA;GNAI1;ITPR2;CREB3L2;GNAS;RAF1;PLD1;EGFR;MAPK1;PRKACA	17
hsa05030	Cocaine addiction	0.52749629435928	MAOA;DDC;GNAI1;JUN;CREB3L2;GNAS;CDK5;PRKACA	8
hsa04915	Estrogen signaling pathway	0.53080434461663	PIK3R3;KRT18;HSPA1A;CALM1;HSPA8;PLCB1;MAPK3;PIK3R2;PRKCD;SRC;GNAI1;ITPR2;JUN;NCOA3;CREB3L2;GNAS;RAF1;PIK3CB;HSP90B1;EGFR;MAPK1;PRKACA	22
hsa00860	Porphyrin and chlorophyll metabolism	0.536999318981924	PPOX;GUSB;UROS;CPOX;HMOX1;FECH;COX15	7
hsa04975	Fat digestion and absorption	0.536999318981924	FABP1;AGPAT2;DGAT1;PLA2G12B;GOT2;APOA1;MTTP	7
hsa05031	Amphetamine addiction	0.547091788700281	CALM1;MAOA;DDC;SIRT1;PRKCA;JUN;PPP3CA;PPP3CB;CREB3L2;GNAS;PRKACA	11
hsa05165	Human papillomavirus infection	0.562191548066748	JAG1;PIK3R3;TP53;HLA-A;THBS1;CCNA2;COL2A1;LAMB2;RPS6KB1;STAT2;MX2;ISG15;IKBKB;PSMC1;ATP6V0D1;ATM;PPP2R5A;IKBKG;PPP2R1B;MAPK3;PIK3R2;ATP6V1G2;TUBG1;MAML1;PARD3;TRADD;FN1;COL6A1;ITGA1;ITGA5;TADA3;DVL2;CREBBP;JAK1;CREB3L2;ITGAV;CDKN1B;GNAS;ITGB1;CTNNB1;APC;THBS4;RAF1;EP300;PIK3CB;EIF4EBP1;EGFR;IRF3;MAPK1;LLGL2;PRKCI;PRKACA	52
hsa00511	Other glycan degradation	0.562852789708894	FUCA1;HEXA;GBA2	3
hsa04917	Prolactin signaling pathway	0.567590330283441	PIK3R3;MAPK3;PIK3R2;STAT5A;SRC;MAPK12;SLC2A2;MAPK8;RAF1;PIK3CB;MAPK1	11
hsa05120	Epithelial cell signaling in Helicobacter pylori infection	0.567590330283441	IKBKB;ATP6V0D1;IKBKG;F11R;PLCG2;ATP6V1G2;SRC;MAPK12;JUN;MAPK8;EGFR	11
hsa04380	Osteoclast differentiation	0.571736783329023	PIK3R3;SQSTM1;STAT2;IKBKB;TAB2;IKBKG;PLCG2;MAPK3;PIK3R2;JUND;MAPK12;JUN;PPP3CA;PPP3CB;JAK1;MAPK8;PIK3CB;MAPK1;CYBA;TRAF2	20
hsa04929	GnRH secretion	0.576928627998526	PIK3R3;PLCB1;MAPK3;PIK3R2;ARRB2;PRKCA;ITPR2;RAF1;PIK3CB;MAPK1	10
hsa04723	Retrograde endocannabinoid signaling	0.582979478721083	NDUFS1;PLCB1;NDUFA5;NDUFB6;MAPK3;PRKCA;NDUFV1;MAPK12;GNAI1;NAPEPLD;NDUFA8;NDUFS8;ITPR2;MAPK8;NDUFV2;NDUFA10;NDUFA1;ND1;MAPK1;NDUFS2;NDUFA4;ND2;PRKACA	23
hsa04660	T cell receptor signaling pathway	0.599003840694422	PIK3R3;IKBKB;IKBKG;MAPK3;PIK3R2;BCL10;MAPK12;NFKBIE;JUN;PPP3CA;PPP3CB;MAPK8;RAF1;PIK3CB;MAPK1;NFKBIB	16
hsa00982	Drug metabolism - cytochrome P450	0.607390208301587	GSTA1;GSTK1;ADH6;MAOA;GSTM2;GSTM1;ADH5;GSTA4;FMO5;MGST2;GSTM3	11
hsa04330	Notch signaling pathway	0.609043736316311	JAG1;MAML1;CIR1;DVL2;CREBBP;SNW1;EP300;KAT2B;NCOR2	9
hsa05417	Lipid and atherosclerosis	0.617553272979308	PIK3R3;TP53;HSPA1A;CALM1;HSPA8;PLCB1;ERO1A;CYP2J2;IKBKB;BCL2L1;TAB2;ATF6;IKBKG;MAPK3;APOA1;PIK3R2;PRKCA;SRC;MAPK12;MIB1;JUN;PPP3CA;PPP3CB;MAPK8;HSPA4;PIK3CB;HSP90B1;IRF3;ERN1;MAPK1;CYBA;TRAF2;TNFRSF10B	33
hsa04961	Endocrine and other factor-regulated calcium reabsorption	0.621744971508237	PLCB1;PRKCA;DNM3;ATP2B2;AP2A2;GNAS;AP2S1;PRKACA	8
hsa04730	Long-term depression	0.630156500034526	PLCB1;PPP2R1B;MAPK3;PRKCA;GNAI1;ITPR2;GNAS;RAF1;MAPK1	9
hsa03450	Non-homologous end-joining	0.63609085853163	XRCC4;PRKDC	2
hsa04010	MAPK signaling pathway	0.636383910312838	EFNA1;EPHA2;TP53;FLNA;HSPA1A;HSPA8;MAP4K4;ERBB2;IKBKB;DAXX;TAB2;IKBKG;IL1RAP;RAC3;RPS6KA4;RPS6KA3;MAPK3;KITLG;FGFR3;ARRB2;JUND;PRKCA;MAPK12;STK3;TRADD;DUSP7;JUN;PPP3CA;PPP3CB;MECOM;MAPK8;MAP3K4;RAC2;TAOK1;RAPGEF2;RAF1;FLNC;DUSP6;EGFR;ERBB3;LAMTOR3;MAP4K2;MAPK1;TRAF2;PRKACA	45
hsa00532	Glycosaminoglycan biosynthesis - chondroitin sulfate / dermatan sulfate	0.63765593869555	CHST3;CHPF;CHST12	3
hsa03460	Fanconi anemia pathway	0.643675983205671	MLH1;FANCA;POLK;RPA3;BLM;RMI1;RMI2;SLX4	8
hsa05164	Influenza A	0.643876394518919	KPNA2;FDPS;PIK3R3;DNAJB1;PLG;STAT2;MX2;IKBKB;IKBKG;MAPK3;VDAC1;PIK3R2;PRKCA;KPNA1;TRADD;SLC25A4;CREBBP;DDX58;JAK1;RAF1;EP300;PIK3CB;IRF3;MAPK1;NFKBIB;TNFRSF10B	26
hsa04659	Th17 cell differentiation	0.646772369334051	IKBKB;IKBKG;IL1RAP;MAPK3;STAT5A;STAT6;MAPK12;NFKBIE;JUN;PPP3CA;PPP3CB;JAK1;MAPK8;IL6ST;MAPK1;NFKBIB	16
hsa04657	IL-17 signaling pathway	0.64898777332849	MAPK6;TRAF4;IKBKB;TAB2;IKBKG;MAPK3;JUND;MAPK12;TRADD;JUN;MAPK8;HSP90B1;MAPK1;TRAF2	14
hsa00140	Steroid hormone biosynthesis	0.650642887217899	AKR1C1;HSD17B7;HSD17B8;HSD17B12;CYP3A7;AKR1C2;COMT;HSD11B2;HSD17B2	9
hsa04916	Melanogenesis	0.655666073183122	CALM1;PLCB1;MAPK3;KITLG;PRKCA;GNAI1;DVL2;CREBBP;CREB3L2;GNAS;CTNNB1;RAF1;EP300;MAPK1;PRKACA	15
hsa04921	Oxytocin signaling pathway	0.663147119944157	CALM1;PLCB1;MYL6;EEF2K;PPP1R12A;MAPK3;PRKCA;SRC;GNAI1;PRKAB2;CAMK1;CD38;ITPR2;JUN;PPP3CA;PPP3CB;GNAS;MYLK3;RAF1;EGFR;MAPK1;PRKAG1;PRKACA	23
hsa04918	Thyroid hormone synthesis	0.663568425304028	ASGR1;PLCB1;PRKCA;ASGR2;CANX;TTR;ITPR2;CREB3L2;GNAS;HSP90B1;PRKACA	11
hsa05146	Amoebiasis	0.671178124721443	ARG1;PIK3R3;LAMB2;PLCB1;SERPINB6;ARG2;PIK3R2;PRKCA;FN1;VCL;RAB5C;GNAS;PIK3CB;SERPINB9;PRKACA	15
hsa04976	Bile secretion	0.675384360701689	SLC4A2;SLC2A1;SULT2A1;SLCO1B3;SLC51A;ABCC4;EPHX1;GNAS;HMGCR;SLC4A4;ABCB1;PRKACA;ABCB4	13
hsa04924	Renin secretion	0.675932895648694	CALM1;PLCB1;CTSB;GNAI1;ITPR2;PPP3CA;PPP3CB;GNAS;ORAI1;PRKACA	10
hsa00565	Ether lipid metabolism	0.681079643955744	PLD3;PLA2G12B;CHPT1;PAFAH1B1;PAFAH1B2;PLD1;UGT8	7
hsa04971	Gastric acid secretion	0.681243444981949	SLC4A2;CALM1;PLCB1;SSTR2;EZR;PRKCA;GNAI1;ITPR2;GNAS;MYLK3;PRKACA	11
hsa05412	Arrhythmogenic right ventricular cardiomyopathy	0.69835805151935	ACTN3;GJA1;ATP2A2;CDH2;CTNNA1;ITGA1;ITGA5;ITGAV;ITGB1;CTNNB1;CTNNA2	11
hsa05160	Hepatitis C	0.700092450804381	PIK3R3;TP53;STAT2;MX2;IKBKB;CLDN6;IKBKG;PPP2R1B;MAPK3;PIK3R2;PSME3;TRADD;YWHAG;DDX58;JAK1;CLDN1;CTNNB1;RAF1;PIK3CB;EGFR;IRF3;MAPK1;TRAF2	23
hsa04612	Antigen processing and presentation	0.714897078874032	HLA-A;LGMN;HSPA1A;HSPA8;PSME2;CTSB;PSME1;PSME3;CANX;TAPBP;HSPA4	11
hsa05145	Toxoplasmosis	0.719360265716485	HSPA1A;HSPA8;LAMB2;IKBKB;BCL2L1;TAB2;IKBKG;MAPK3;MAPK12;GNAI1;JAK1;MAPK8;ITGB1;PPIF;MAPK1;NFKBIB	16
hsa05218	Melanoma	0.728192142700175	CDH1;PIK3R3;TP53;POLK;MAPK3;PIK3R2;RAF1;PIK3CB;EGFR;MAPK1	10
hsa04614	Renin-angiotensin system	0.73212559179903	ANPEP;PREP;ATP6AP2	3
hsa00730	Thiamine metabolism	0.748160224587596	AK4;AK2	2
hsa05226	Gastric cancer	0.760759997783271	CDH1;PIK3R3;TP53;ERBB2;RPS6KB1;MLH1;POLK;MAPK3;PIK3R2;LRP6;CTNNA1;DVL2;CDKN1B;CTNNB1;APC;RAF1;PIK3CB;ABCB1;EGFR;MAPK1;CTNNA2	21
hsa04926	Relaxin signaling pathway	0.763453723346919	PIK3R3;PLCB1;MAPK3;PIK3R2;ARRB2;PRKCA;SRC;MAPK12;GNAI1;JUN;CREB3L2;MAPK8;GNAS;RAF1;PIK3CB;EGFR;MAPK1;PRKACA	18
hsa00830	Retinol metabolism	0.774547692180767	ADH6;CYP3A7;ADH5;DGAT1;ALDH1A2;DHRS3;RDH11;RDH10;RETSAT	9
hsa04973	Carbohydrate digestion and absorption	0.779743393593513	PIK3R3;PLCB1;PIK3R2;SI;SLC2A2;PIK3CB	6
hsa03008	Ribosome biogenesis in eukaryotes	0.780266439050512	GNL2;POP1;NOB1;REXO1;WDR43;MPHOSPH10;RPP25;UTP14A;RPP25L;RBM28;RIOK2;POP7;AK6;GNL3L;IMP3	15
hsa04728	Dopaminergic synapse	0.796340127684109	CALM1;MAOA;PLCB1;DDC;PPP2R5A;PPP2R1B;COMT;ARRB2;PRKCA;MAPK12;GNAI1;ITPR2;PPP3CA;PPP3CB;CREB3L2;MAPK8;GNAS;PRKACA	18
hsa05140	Leishmaniasis	0.802208660342997	C3;TAB2;MAPK3;MAPK12;JUN;JAK1;ITGB1;MAPK1;CYBA;NFKBIB	10
hsa04950	Maturity onset diabetes of the young	0.806041835953626	PKLR;ONECUT1;SLC2A2	3
hsa04340	Hedgehog signaling pathway	0.808526017765771	SUFU;ARRB2;MGRN1;KIF7;CSNK1E;PRKACA;CUL3	7
hsa04721	Synaptic vesicle cycle	0.815048598794316	STX3;ATP6V0D1;ATP6V1G2;DNM3;AP2A2;SLC6A11;SYT1;AP2S1;NSF;STX2	10
hsa04072	Phospholipase D signaling pathway	0.818696619346945	PIK3R3;F2;PLCB1;AGPAT2;PLCG2;MAPK3;KITLG;PIK3R2;PRKCA;AGPAT3;DNM3;ARF6;GNAS;ARF1;PIP5K1C;RAF1;PIK3CB;PLD1;EGFR;MAPK1	20
hsa04934	Cushing syndrome	0.819971411208478	PDE8A;ARNT;PLCB1;MAPK3;KMT2A;GNAI1;FH;WDR5;ITPR2;DVL2;CREB3L2;CDKN1B;GNAS;KMT2D;CTNNB1;APC;ORAI1;EGFR;MAPK1;USP8;PRKACA	21
hsa05134	Legionellosis	0.823032910337278	C3;HSPA1A;HSPA8;SAR1B;RAB1A;ARF1;SAR1A	7
hsa04724	Glutamatergic synapse	0.824282078431017	SLC38A3;PLCB1;GLUL;MAPK3;SLC38A1;PRKCA;SHANK2;GNAI1;ITPR2;PPP3CA;PPP3CB;GNAS;PLD1;MAPK1;PRKACA	15
hsa04350	TGF-beta signaling pathway	0.835688306288611	ID1;LTBP1;THBS1;FST;RPS6KB1;PPP2R1B;MAPK3;TFDP1;CREBBP;EP300;MAPK1;RBX1	12
hsa04390	Hippo signaling pathway	0.83716168453591	SERPINE1;CDH1;ID1;PPP2R1B;RASSF6;AJUBA;PARD3;STK3;CTNNA1;AFP;RASSF1;YWHAG;DVL2;CSNK1E;CTNNB1;APC;LIMD1;LLGL2;CTNNA2;PRKCI;SAV1	21
hsa04913	Ovarian steroidogenesis	0.842430789094024	HSD17B7;CYP2J2;ACOT1;GNAS;HSD17B2;PRKACA	6
hsa04512	ECM-receptor interaction	0.847624813526221	THBS1;COL2A1;LAMB2;CD47;FN1;COL6A1;ITGA1;ITGA5;ITGAV;ITGB1;THBS4	11
hsa00430	Taurine and hypotaurine metabolism	0.851297235346803	CDO1	1
hsa04145	Phagosome	0.852669690763428	C3;MBL2;HLA-A;TUBB3;THBS1;ATP6V0D1;ATP6V1G2;CANX;STX18;DYNC1LI2;ITGA5;SEC61A1;RAB5C;TUBA8;DYNC1H1;ITGAV;HGS;ITGB1;THBS4;CYBA	20
hsa04310	Wnt signaling pathway	0.853658111293495	TP53;DKK1;PLCB1;RAC3;LRP6;PRKCA;CHD8;JUN;DVL2;PPP3CA;PPP3CB;CREBBP;CSNK1E;MAPK8;DAAM1;RAC2;CTNNB1;APC;EP300;PRKACA;CACYBP;RBX1	22
hsa04978	Mineral absorption	0.861411938598581	TF;MT1X;SLC30A1;HMOX1;SLC26A6;ATP2B2;FTL	7
hsa05143	African trypanosomiasis	0.861416089786812	PLCB1;APOA1;PRKCA;KNG1	4
hsa04270	Vascular smooth muscle contraction	0.868305759091804	CALM1;PLCB1;MYL6;PLA2G12B;CALD1;PPP1R12A;MAPK3;PRKCD;PRKCA;ITPR2;GNAS;MYLK3;MYH9;MYH11;RAF1;MAPK1;PRKACA	17
hsa04550	Signaling pathways regulating pluripotency of stem cells	0.889120464735736	ID1;PIK3R3;ONECUT1;MAPK3;FGFR3;PIK3R2;RIF1;MAPK12;DVL2;JAK1;ZFHX3;CTNNB1;IL6ST;APC;RAF1;REST;PIK3CB;MAPK1	18
hsa05217	Basal cell carcinoma	0.892706296502624	TP53;SUFU;POLK;KIF7;DVL2;CTNNB1;APC	7
hsa04970	Salivary secretion	0.89291671253256	SLC12A2;SLC4A2;LYZ;CALM1;PLCB1;PRKCA;ATP2B2;CD38;ITPR2;GNAS;PRKACA	11
hsa04371	Apelin signaling pathway	0.902662501222442	SERPINE1;JAG1;CDH1;CALM1;PLCB1;RPS6KB1;MAP1LC3B;MAPK3;GNAI1;PRKAB2;ITPR2;MYLK3;RAF1;MAPK1;PRKAG1;PRKACA;RPS6	17
hsa04215	Apoptosis - multiple species	0.903220820923109	BCL2L1;DIABLO;MAPK8	3
hsa04972	Pancreatic secretion	0.904853774553673	SLC12A2;SLC4A2;PLCB1;ATP2A2;RAB8A;PLA2G12B;PRKCA;ATP2B2;CD38;ITPR2;GNAS;SLC4A4	12
hsa04022	cGMP-PKG signaling pathway	0.905286130521201	CALM1;PLCB1;ATP2A2;PPP1R12A;MAPK3;VDAC1;GNAI1;VASP;ATP2B2;VDAC3;SLC25A4;ITPR2;GTF2I;PPP3CA;PPP3CB;CREB3L2;KNG1;MYLK3;RAF1;PPIF;MAPK1	21
hsa04923	Regulation of lipolysis in adipocytes	0.908574424275848	PIK3R3;PIK3R2;GNAI1;GNAS;PIK3CB;PRKACA	6
hsa04927	Cortisol synthesis and secretion	0.910076151636694	PDE8A;PLCB1;ITPR2;CREB3L2;GNAS;ORAI1;PRKACA	7
hsa05224	Breast cancer	0.913038937226373	JAG1;PIK3R3;TP53;ERBB2;RPS6KB1;POLK;MAPK3;PIK3R2;LRP6;JUN;DVL2;NCOA3;CTNNB1;APC;RAF1;PIK3CB;EGFR;MAPK1	18
hsa04727	GABAergic synapse	0.917668974710059	SLC38A3;ABAT;GLUL;SLC38A1;PRKCA;SRC;GNAI1;SLC6A11;NSF;PRKACA	10
hsa04620	Toll-like receptor signaling pathway	0.917754240447733	PIK3R3;IKBKB;TAB2;IKBKG;MAPK3;PIK3R2;MAPK12;JUN;MAPK8;PIK3CB;IRF3;MAPK1	12
hsa04062	Chemokine signaling pathway	0.923286323770744	PIK3R3;BCAR1;CCR6;PLCB1;STAT2;IKBKB;IKBKG;PLCG2;RAC3;MAPK3;PIK3R2;ARRB2;PRKCD;PARD3;SRC;GNAI1;CX3CL1;RAC2;ELMO1;RAF1;PIK3CB;MAPK1;PRKACA;NFKBIB	24
hsa00592	alpha-Linolenic acid metabolism	0.924798362708969	PLA2G12B;FADS2	2
hsa04925	Aldosterone synthesis and secretion	0.926516055392344	CALM1;PLCB1;PRKCA;PRKD2;CAMK1;ATP2B2;ITPR2;CREB3L2;GNAS;ORAI1;PRKACA	11
hsa04726	Serotonergic synapse	0.93667579589648	MAOA;PLCB1;CYP2J2;DDC;MAPK3;PRKCA;GNAI1;ITPR2;GNAS;RAF1;APP;MAPK1;PRKACA	13
hsa04650	Natural killer cell mediated cytotoxicity	0.941400772487347	PIK3R3;HLA-A;MICB;PLCG2;RAC3;MAPK3;PIK3R2;PRKCA;PPP3CA;PPP3CB;RAC2;RAF1;PIK3CB;MAPK1;TNFRSF10B	15
hsa02010	ABC transporters	0.942317966933054	ABCC4;ABCB7;ABCB1;ABCB4	4
hsa00601	Glycosphingolipid biosynthesis - lacto and neolacto series	0.943348008758949	B4GALT3;B4GALT1	2
hsa04966	Collecting duct acid secretion	0.943348008758949	ATP6V0D1;ATP6V1G2	2
hsa05202	Transcriptional misregulation in cancer	0.949779357638257	TP53;DDX5;CCNA2;BCL2L1;ATM;POLK;DOT1L;HPGD;TAF15;TSPAN7;AFF1;KMT2A;PRCC;MYCN;CEBPA;PER2;NSD2;LDB1;ETV5;CDKN1B;DUSP6;PROM1;SIX4	23
hsa05340	Primary immunodeficiency	0.954103392865268	IKBKG;UNG;ORAI1	3
hsa00591	Linoleic acid metabolism	0.957489765803581	CYP2J2;PLA2G12B	2
hsa04713	Circadian entrainment	0.957527897876775	CALM1;PLCB1;MAPK3;PER1;PRKCA;GNAI1;PER2;GNAS;MAPK1;PRKACA	10
hsa04014	Ras signaling pathway	0.96020442728996	EFNA1;EPHA2;PIK3R3;RASA4B;CALM1;IKBKB;BCL2L1;IKBKG;PLCG2;PLA2G12B;RAC3;MAPK3;KITLG;FGFR3;PIK3R2;PRKCA;ARF6;RASSF1;RAB5C;MAPK8;RAC2;ABL1;RAF1;PIK3CB;PLD1;EGFR;MAPK1;PRKACA	28
hsa05416	Viral myocarditis	0.971807656460209	HLA-A;EIF4G1;RAC3;RAC2;ABL1	5
hsa04136	Autophagy - other	0.972545657721432	ATG101;IGBP1	2
hsa04151	PI3K-Akt signaling pathway	0.974118064852209	EFNA1;EPHA2;PCK2;PIK3R3;TP53;THBS1;COL2A1;LAMB2;ERBB2;RPS6KB1;PIK3AP1;IKBKB;BCL2L1;PPP2R5A;IKBKG;GYS1;PPP2R1B;MAPK3;KITLG;FGFR3;PIK3R2;PRKCA;PKN3;FN1;EIF4B;COL6A1;ITGA1;ITGA5;YWHAG;OSMR;JAK1;CREB3L2;ITGAV;CDKN1B;ITGB1;THBS4;RAF1;PIK3CB;HSP90B1;EIF4EBP1;EGFR;ERBB3;MAPK1;RPS6	44
hsa05152	Tuberculosis	0.974270783104775	C3;CALM1;IRAK2;ATP6V0D1;MAPK3;BCL10;SRC;MAPK12;TRADD;RAB5C;PPP3CA;PPP3CB;CREBBP;JAK1;CASP10;MAPK8;CEBPG;RAF1;EP300;MAPK1	20
hsa00590	Arachidonic acid metabolism	0.974831261405515	EPHX2;CYP2J2;CBR1;PLA2G12B;LTA4H	5
hsa04020	Calcium signaling pathway	0.975523625146515	CALM1;PLCB1;ERBB2;ATP2A2;PLCG2;PHKA2;PLCD1;ASPH;FGFR3;VDAC1;PRKCA;PHKB;CAMK1;ATP2B2;CD38;VDAC3;SLC25A4;ITPR2;PPP3CA;PPP3CB;GNAS;MYLK3;ORAI1;PPIF;EGFR;ERBB3;PHKG2;PRKACA	28
hsa04260	Cardiac muscle contraction	0.975846905346811	COX7A2;COX2;ATP2A2;TPM4;ASPH;COX1;COX7B;UQCRH	8
hsa04064	NF-kappa B signaling pathway	0.977221795530609	IKBKB;BCL2L1;ATM;TAB2;IKBKG;PLCG2;BCL10;TRADD;DDX58;TRAF2	10
hsa05150	Staphylococcus aureus infection	0.977537230201418	C3;FGG;MBL2;CFB;KRT18;CFI;PLG;C2;C5	9
hsa04725	Cholinergic synapse	0.97906814473049	PIK3R3;PLCB1;MAPK3;PIK3R2;PRKCA;GNAI1;ITPR2;CREB3L2;PIK3CB;MAPK1;PRKACA	11
hsa05410	Hypertrophic cardiomyopathy	0.982081813983657	ATP2A2;TPM4;PRKAB2;ITGA1;ITGA5;ITGAV;ITGB1;PRKAG1	8
hsa00534	Glycosaminoglycan biosynthesis - heparan sulfate / heparin	0.984420040085579	EXT2	1
hsa00512	Mucin type O-glycan biosynthesis	0.984830239679939	GALNT10;ST3GAL2	2
hsa04514	Cell adhesion molecules	0.985402891878942	CDH1;VSIR;HLA-A;PTPRF;PECAM1;CLDN6;F11R;PTPRM;CD99L2;CDH2;CNTNAP1;ALCAM;ITGAV;CLDN1;ITGB1	15
hsa04024	cAMP signaling pathway	0.986269356914135	PIK3R3;CALM1;SSTR2;ATP2A2;RAC3;PPP1R12A;MAPK3;PIK3R2;GNAI1;ABCC4;ATP2B2;JUN;CREBBP;CREB3L2;MAPK8;GNAS;RAC2;RAF1;EP300;ORAI1;PIK3CB;PLD1;MAPK1;PRKACA	24
hsa04261	Adrenergic signaling in cardiomyocytes	0.986568297661641	CALM1;PLCB1;ATP2A2;PPP2R5A;TPM4;PPP2R1B;MAPK3;PRKCA;MAPK12;GNAI1;ATP2B2;CREB3L2;GNAS;MAPK1;PRKACA	15
hsa04911	Insulin secretion	0.988912544857735	SLC2A1;PLCB1;PRKCA;CREB3L2;SLC2A2;GNAS;PRKACA	7
hsa05414	Dilated cardiomyopathy	0.990336472051406	ATP2A2;TPM4;ITGA1;ITGA5;ITGAV;GNAS;ITGB1;PRKACA	8
hsa05144	Malaria	0.990724008242096	THBS1;PECAM1;THBS4	3
hsa05206	MicroRNAs in cancer	0.992440191846664	EFNA1;VIM;PDCD4;PIK3R3;TP53;THBS1;CDCA5;ERBB2;DNMT1;IKBKB;ATM;KIF23;PLCG2;HMOX1;MAPK3;EZR;FGFR3;PIK3R2;CDC25A;SIRT1;PRKCA;ITGA5;RASSF1;CREBBP;CDKN1B;ABL1;APC;RAF1;EP300;PIK3CB;ABCB1;EGFR;MARCKS;ERBB3;MAPK1	35
hsa04744	Phototransduction	0.993464479751248	CALM1	1
hsa04974	Protein digestion and absorption	0.995441826511235	COL14A1;COL2A1;SLC16A10;COL26A1;COL27A1;MEP1A;COL6A1;SLC1A5	8
hsa05034	Alcoholism	0.995561454062714	CALM1;MAOA;HDAC6;DDC;MAPK3;GNAI1;H2AC18;HDAC8;CREB3L2;GNAS;RAF1;SLC29A2;H4C9;MAPK1;MACROH2A2;H2BU1;PRKACA;H2AZ2	18
hsa04640	Hematopoietic cell lineage	0.997441150509422	CD59;ANPEP;CD9;KITLG;ITGA1;ITGA5;CD38	7
hsa04630	JAK-STAT signaling pathway	0.997813940407619	PIK3R3;STAT2;BCL2L1;PIK3R2;STAT5A;STAT6;OSMR;CREBBP;JAK1;IL6ST;RAF1;EP300;PIK3CB;EGFR	14
hsa05032	Morphine addiction	0.997848786547885	PDE8A;ARRB2;PRKCA;GNAI1;GNAS;PRKACA	6
hsa05330	Allograft rejection	0.998633775716824	HLA-A	1
hsa05332	Graft-versus-host disease	0.999319008893578	HLA-A	1
hsa04940	Type I diabetes mellitus	0.99942783576392	HLA-A	1
hsa05322	Systemic lupus erythematosus	0.999697631296303	C3;C2;C5;H2AC18;RO60;H4C9;MACROH2A2;H2BU1;H2AZ2	9
hsa05321	Inflammatory bowel disease	0.999834619811129	STAT6;JUN	2
hsa05320	Autoimmune thyroid disease	0.999899827249631	HLA-A	1
hsa04061	Viral protein interaction with cytokine and cytokine receptor	0.99996391859983	CCR6;CX3CL1;IL6ST;TNFRSF10B	4
hsa05323	Rheumatoid arthritis	0.999983846766656	ATP6V0D1;ATP6V1G2;JUN	3
hsa04742	Taste transduction	0.999994527410901	PLCB1;PRKACA	2
hsa05168	Herpes simplex virus 1 infection	0.999998562357091	C3;ZNF101;PIK3R3;TP53;HLA-A;STAT2;IKBKB;ZFP1;BCL2L1;ZNF114;DAXX;TAB2;IKBKG;ZNF20;ZNF746;ZNF91;SRSF6;ZNF808;C5;PIK3R2;ZNF670;ZNF561;SRC;TRADD;CGAS;ZNF700;ZNF888;ZNF792;ITGA5;ZNF431;ZNF780B;DDX58;JAK1;ZNF3;ZNF93;ZNF14;TAPBP;PIK3CB;EIF2B1;ZNF420;EIF4EBP1;ZNF624;IRF3;SRSF9;TRAF2	45
hsa04060	Cytokine-cytokine receptor interaction	0.999999999999999	CCR6;GDF15;IL1RAP;OSMR;CX3CL1;IL6ST;TNFRSF10B	7
hsa00620	Pyruvate metabolism	1.1843073512807e-05	ACSS2;PCK2;ALDH7A1;ADH6;AKR1A1;PKLR;PDHB;ACYP1;LDHA;GRHPR;ACYP2;ALDH2;ADH5;PC;DLAT;FH;ACACA;HAGH;DLD;ALDH3A2	20
hsa00640	Propanoate metabolism	1.36255038629092e-08	ALDH6A1;ACSS2;ABAT;MMUT;PCCA;ACSS3;LDHA;ECHS1;EHHADH;ACADS;SUCLG2;PCCB;HIBCH;HADHA;ACACA;BCKDHA;MLYCD;DLD;MCEE;SUCLA2	20
hsa04066	HIF-1 signaling pathway	1.79077365443858e-05	SERPINE1;TF;PDK1;ALDOC;PIK3R3;SLC2A1;PGK1;PFKL;ARNT;PDHB;ERBB2;LDHA;RPS6KB1;PFKFB3;PLCG2;HMOX1;MAPK3;GAPDH;PGK2;PIK3R2;PRKCA;ENO3;ENO1;ELOB;CREBBP;CDKN1B;PFKM;EP300;PIK3CB;EIF4EBP1;EGFR;MAPK1;RPS6;ALDOB;RBX1	35
hsa01230	Biosynthesis of amino acids	2.27019924224498e-12	ARG1;MAT1A;ALDOC;CTH;PYCR1;ACY1;MAT2A;ASL;PGK1;RPE;IDH2;TPI1;PFKL;PKLR;CBSL;CPS1;ACO1;NAGS;GLUL;PC;ARG2;GAPDH;PGK2;GOT2;GPT2;IDH3G;ENO3;ENO1;PFKM;PRPS1;SHMT1;PGAM4;BCAT2;PSAT1;SDSL;PYCR2;ALDH18A1;ALDOB	38
hsa05012	Parkinson disease	2.28858430412918e-06	TP53;TUBB3;COX7A2;CALM1;MAOA;COX2;MFN1;NDUFS1;PSMC2;PSMC1;BCL2L1;DAXX;UBE2L6;ATF6;UBE2L3;PSMC4;NDUFA5;NDUFB6;ATP5PO;VDAC1;ATP5F1D;KLC2;UBA52;SDHB;NDUFV1;SEPTIN5;TRAP1;SDHC;GNAI1;COX1;ADRM1;NDUFA8;VDAC3;NDUFS8;UBE2J1;SLC25A4;ITPR2;ATP5F1E;KLC4;TUBA8;TXN2;MAPK8;GNAS;KLC1;NDUFV2;NDUFA10;PSMB5;PSMD4;ATP5F1B;COX7B;ATP6;NDUFA1;UCHL1;RPS27A;ND1;PSMA5;PPIF;PSMD9;UQCRH;PSMD14;PSMA6;ERN1;PSMA4;NDUFS2;NDUFA…	68
hsa01212	Fatty acid metabolism	2.29644844356923e-08	ACADSB;HSD17B8;ACSL4;FASN;HSD17B12;CPT2;ECHS1;EHHADH;ACADS;CBR4;ACSL5;OXSM;ACSL1;HADHB;ACADVL;SCD;HADHA;ACACA;SCP2;ACSF3;FADS2;HSD17B4;HADH;ELOVL1;HACD3;ACSL3;TECR	27
hsa00020	Citrate cycle (TCA cycle)	2.39480555031985e-06	PCK2;IDH2;PDHB;ACO1;SUCLG2;PC;OGDH;DLAT;SDHB;SDHC;FH;IDH3G;DLST;DLD;ACLY;SUCLA2	16
hsa04146	Peroxisome	2.4549936152074e-08	AGXT;HMGCL;PRDX5;PHYH;ECH1;GSTK1;PECR;ACSL4;IDH2;SLC27A2;EPHX2;CRAT;ACOX2;PXMP4;EHHADH;CAT;NUDT12;ACSL5;ACSL1;GNPAT;PMVK;PEX16;SCP2;PIPOX;HACL1;ECI2;MPV17;NUDT19;PEX26;MLYCD;PXMP2;HSD17B4;PEX3;ACSL3	34
hsa00650	Butanoate metabolism	2.71768602668162e-05	ACSM2B;ACSM3;HMGCL;ABAT;ECHS1;EHHADH;BDH2;ALDH5A1;ACADS;HMGCS2;HADHA;HMGCS1;HADH;OXCT1	14
hsa00280	Valine, leucine and isoleucine degradation	2.74063131502572e-12	ALDH6A1;ACADSB;HMGCL;AGXT2;ABAT;MMUT;PCCA;ALDH7A1;ECHS1;EHHADH;AUH;ALDH2;ACADS;PCCB;HADHB;HIBADH;HIBCH;HMGCS2;HADHA;IVD;BCKDHA;ACSF3;DLD;MCEE;HMGCS1;BCAT2;HADH;OXCT1;ALDH3A2	29
hsa00310	Lysine degradation	3.0252192394866e-07	PLOD2;ALDH7A1;PLOD1;ECHS1;DHTKD1;EHHADH;ALDH2;DOT1L;SMYD3;AASS;PHYKPL;KMT2A;EHMT1;HADHA;DLST;PIPOX;NSD2;MECOM;DLD;KMT2E;SETD2;KMT2D;GCDH;HADH;EHMT2;COLGALT2;ALDH3A2	27
hsa00010	Glycolysis / Gluconeogenesis	3.45717023053162e-07	ALDOC;ACSS2;PCK2;PGK1;ALDH7A1;TPI1;PFKL;ADH6;AKR1A1;GPI;PKLR;PDHB;LDHA;PGM1;GALM;ALDH2;ADH5;GAPDH;PGK2;DLAT;ENO3;ENO1;DLD;PGM2;PFKM;PGAM4;ALDH3A2;ALDOB	28
hsa00071	Fatty acid degradation	4.42874178245431e-07	ACADSB;ACSL4;ALDH7A1;ADH6;CPT2;ECHS1;EHHADH;ALDH2;ACADS;ADH5;ACSL5;ACSL1;HADHB;ACADVL;HADHA;ECI1;ECI2;GCDH;HADH;ACSL3;ALDH3A2	21
hsa04141	Protein processing in endoplasmic reticulum	4.79255940029435e-07	DAD1;HSPH1;DNAJA1;SELENOS;HSPA1A;HSPA8;DNAJB1;SEC23A;ERO1A;DNAJB2;MBTPS2;ATF6;GANAB;STT3A;MARCHF6;SEC24D;SSR1;FBXO2;DNAJB12;YOD1;MBTPS1;MOGS;UBXN1;DDOST;UGGT1;CANX;UFD1;SEC61A1;UBE2J1;SAR1B;BAG2;SSR4;NGLY1;SEC31A;DNAJC1;MAPK8;UBXN4;AMFR;RPN2;SEC24C;RNF5;NSFL1C;SSR2;SAR1A;HSP90B1;ERN1;STT3B;STUB1;EDEM2;TRAF2;SEC63;CAPN1;RBX1	53
hsa01200	Carbon metabolism	6.76372865094268e-16	ALDH6A1;AGXT;ALDOC;ACSS2;H6PD;MMUT;PCCA;PGK1;RPE;IDH2;TPI1;PFKL;GPI;PKLR;PDHB;CPS1;AMT;ECHS1;ACO1;CAT;ACADS;PGLS;SUCLG2;ADH5;GLYCTK;PC;GAPDH;PGK2;PCCB;GOT2;OGDH;DLAT;HIBCH;GPT2;SDHB;GLUD1;SDHC;FH;IDH3G;DLST;ENO3;ENO1;RGN;DLD;ESD;PFKM;MCEE;PRPS1;SHMT1;SUCLA2;PGAM4;PSAT1;TKFC;SDSL;ALDOB	55
hsa00250	Alanine, aspartate and glutamate metabolism	6.9906931371123e-05	AGXT;AGXT2;ABAT;ASL;CPS1;ALDH4A1;ADSS2;ALDH5A1;GLUL;PPAT;GFPT1;GOT2;GPT2;GLUD1;NIT2;NAT8L	16
hsa00030	Pentose phosphate pathway	7.19521384702125e-05	ALDOC;H6PD;RPE;PFKL;GPI;RBKS;PGM1;PGLS;GLYCTK;RGN;PGM2;PFKM;PRPS1;ALDOB	14
hsa00630	Glyoxylate and dicarboxylate metabolism	7.19521384702125e-05	AGXT;ACSS2;MMUT;PCCA;AMT;GRHPR;ACO1;CAT;GLUL;GLYCTK;PCCB;DLD;MCEE;SHMT1	14
hsa03010	Ribosome	7.42474192154682e-06	RPL12;RPLP1;RSL24D1;RPL37;RPS10;RPL17;RPL36AL;RPL35;RPL5;RPL21;RPL28;RPS21;RPS26;RPS23;RPL24;UBA52;RPL13;RPS19;RPL30;RPS3A;RPS5;RPL26;RPS15;RPL11;RPL22;RPL31;MRPS17;RPL23;MRPL10;RPL37A;RPL14;RPL23A;RPS27A;RPS28;RPL36A;MRPS11;MRPS6;RPL29;RPS4X;MRPS9;RPL19;MRPL32;MRPL30;RPL22L1;RPS6;MRPL17;MRPL14	47
hsa00260	Glycine, serine and threonine metabolism	8.95966711064536e-08	AGXT;CTH;AGXT2;ALDH7A1;MAOA;GATM;CBSL;GCAT;AMT;GRHPR;GLYCTK;GAMT;BHMT;SRR;PIPOX;DLD;AOC3;SHMT1;PGAM4;PSAT1;SDSL	21
hsa00510	N-Glycan biosynthesis	9.20151907466641e-06	DPM3;DAD1;B4GALT3;GANAB;STT3A;ALG9;MOGS;DPM1;DDOST;MGAT1;ALG10;ALG6;ALG12;MGAT4A;MGAT4B;RPN2;ALG5;STT3B;MAN2A1;B4GALT1;ALG13	21
hsa05171	Coronavirus disease - COVID-19	9.81040538858899e-09	C3;FGA;FGB;FGG;PIK3R3;MBL2;CFB;F2;RPL12;STAT2;MX2;ISG15;RPLP1;IKBKB;C2;RSL24D1;RPL37;TAB2;RPS10;RPL17;IKBKG;RPL36AL;PLCG2;RPL35;RPL5;RPL21;MAPK3;RPL28;C5;RPS21;RPS26;RPS23;RPL24;PIK3R2;UBA52;PRKCA;RPL13;RPS19;RPL30;RPS3A;RPS5;RPL26;MAPK12;CGAS;RPS15;RPL11;RPL22;JUN;NRP1;DDX58;JAK1;MAPK8;RPL31;RPL23;RPL37A;RPL14;RPL23A;RPS27A;RPS28;IL6ST;RPL36A;RPL29;RPS4X;PIK3CB;EGFR;IRF3;RPL19;MAPK1;NFKBIB;RPL22…	71

## Sheet: KEGG_24vs48
keggID	Description	pvalue	gene	counts
hsa00380	Tryptophan metabolism	0.000113847925668813	KYNU;ALDH7A1;KYAT1;MAOA;KYAT3;ECHS1;DDC;DHTKD1;EHHADH;CAT;ALDH2;HADHA;DLST;DLD;GCDH;HADH;ALDH3A2	17
hsa00270	Cysteine and methionine metabolism	0.000125665327337126	MAT1A;TST;CTH;AGXT2;MAT2A;KYAT1;CBSL;KYAT3;LDHA;DNMT1;CDO1;AHCYL1;GOT2;BHMT;BHMT2;BCAT2;PSAT1;SDSL;ADI1	19
hsa00061	Fatty acid biosynthesis	0.000127616118242504	HSD17B8;ACSL4;FASN;CBR4;ACSL5;OXSM;ACSL1;ACACA;ACSF3;ACSL3	10
hsa05020	Prion disease	0.000358413702916019	PIK3R3;TUBB3;COX7A2;HSPA1A;COX2;HSPA8;NDUFS1;PSMC2;PSMC1;PSMC4;NDUFA5;NDUFB6;MAPK3;C5;ATP5PO;VDAC1;PIK3R2;ATP5F1D;KLC2;PRKCD;SDHB;NDUFV1;MAPK12;SDHC;COX1;ADRM1;NDUFA8;VDAC3;NDUFS8;SLC25A4;ITPR2;ATP5F1E;KLC4;PPP3CA;PPP3CB;TUBA8;CREB3L2;MAPK8;KLC1;NDUFV2;NDUFA10;PSMB5;RAC2;PSMD4;ATP5F1B;COX7B;ATP6;NDUFA1;ND1;PSMA5;PIK3CB;PPIF;PSMD9;UQCRH;PSMD14;CAV3;PSMA6;MAPK1;PSMA4;NDUFS2;CYBA;NDUFA4;ND2;PRKACA;A…	65
hsa00100	Steroid biosynthesis	0.00039679816021381	LSS;HSD17B7;FDFT1;NSDHL;SQLE;SC5D;LIPA;MSMO1;EBP;DHCR24	10
hsa00410	beta-Alanine metabolism	0.00048126653186164	DPYD;ALDH6A1;ABAT;ALDH7A1;ECHS1;EHHADH;ALDH2;ACADS;HIBCH;HADHA;MLYCD;AOC3;ALDH3A2	13
hsa00513	Various types of N-glycan biosynthesis	0.00054967526714605	DAD1;B4GALT3;STT3A;ALG9;DDOST;MGAT1;ALG12;MGAT4A;HEXA;MGAT4B;RPN2;STT3B;MAN2A1;B4GALT1;ALG13	15
hsa00500	Starch and sucrose metabolism	0.000734649404036524	PYGL;GPI;PGM1;GYG1;AGL;ENPP3;GYS1;GBE1;SI;GYG2;PGM2;GAA;PGM2L1;UGP2	14
hsa05415	Diabetic cardiomyopathy	0.000744408408357513	SLC2A4;PIK3R3;SLC2A1;COX7A2;COX2;PDHB;NDUFS1;PLCB1;CPT2;PDK3;ATP2A2;NDUFA5;GYS1;GFPT1;NDUFB6;GAPDH;ATP5PO;VDAC1;PIK3R2;ATP5F1D;PRKCD;PRKCA;SDHB;NDUFV1;MAPK12;SDHC;COX1;NDUFA8;VDAC3;NDUFS8;SLC25A4;ATP5F1E;MAPK8;NDUFV2;NDUFA10;RAC2;ATP5F1B;COX7B;ATP6;NDUFA1;ND1;MPC1;PIK3CB;PPIF;UQCRH;NDUFS2;CYBA;NDUFA4;ND2;ATP5PD	50
hsa05230	Central carbon metabolism in cancer	0.000868689704321931	PDK1;SLC16A3;PIK3R3;TP53;SLC2A1;IDH2;PFKL;PDHB;ERBB2;LDHA;MAPK3;FGFR3;PIK3R2;SLC2A2;PFKM;SLC1A5;RAF1;SLC7A5;PIK3CB;PGAM4;EGFR;MAPK1	22
hsa00051	Fructose and mannose metabolism	0.000980401436854343	MPI;ALDOC;PFKFB4;TPI1;PFKL;PFKFB3;AKR1B1;ENOSF1;PFKFB2;SORD;PFKM;TKFC;ALDOB	13
hsa00220	Arginine biosynthesis	0.00102383433485888	ARG1;ACY1;ASL;CPS1;NAGS;GLUL;ARG2;GOT2;GPT2;GLUD1	10
hsa00900	Terpenoid backbone biosynthesis	0.00102383433485888	FDPS;MVD;HMGCS2;GGPS1;PMVK;IDI1;PDSS2;PCYOX1;HMGCS1;HMGCR	10
hsa05010	Alzheimer disease	0.00259276248756231	PIK3R3;TUBB3;COX7A2;CALM1;COX2;DKK1;NDUFS1;PLCB1;ATG101;IKBKB;PSMC2;PSMC1;ATF6;ATP2A2;PSMC4;NDUFA5;NDUFB6;MAPK3;GAPDH;ATP5PO;PPID;VDAC1;PIK3R2;LRP6;ATP5F1D;KLC2;SDHB;NDUFV1;SDHC;COX1;ADRM1;NDUFA8;VDAC3;NDUFS8;SLC25A4;ITPR2;DVL2;ATP5F1E;KLC4;PPP3CA;PPP3CB;TUBA8;CSNK1E;MAPK8;KLC1;NDUFV2;NDUFA10;PSMB5;PSMD4;ATP5F1B;COX7B;CTNNB1;ATP6;NDUFA1;ND1;RTN3;APC;PSMA5;CDK5;RAF1;PIK3CB;PPIF;PSMD9;UQCRH;APOE;PS…	79
hsa04610	Complement and coagulation cascades	0.00268792756173595	SERPINE1;SERPINC1;PROC;SERPING1;SERPIND1;C3;FGA;FGB;FGG;MBL2;CFB;F5;PROS1;CD59;CFI;F2;F10;PLG;SERPINF2;C2;A2M;C5;KNG1;CD46	24
hsa00190	Oxidative phosphorylation	0.00296186472025434	COX7A2;COX2;NDUFS1;ATP6V0D1;LHPP;NDUFA5;NDUFB6;ATP5PO;ATP5F1D;ATP6V1G2;SDHB;NDUFV1;PPA2;SDHC;COX1;NDUFA8;NDUFS8;ATP5F1E;ATP5ME;ATP5MF;NDUFV2;NDUFA10;ATP5F1B;COX7B;ATP6;NDUFA1;ATP5MG;COX15;ND1;UQCRH;NDUFS2;NDUFA4;ND2;ATP5PD	34
hsa05022	Pathways of neurodegeneration - multiple diseases	0.00440488160946948	TUBB3;COX7A2;SQSTM1;CALM1;COX2;DKK1;MFN1;NDUFS1;ACTR1B;PLCB1;ATG101;PSMC2;PSMC1;BCL2L1;DNAH10;DAXX;CAT;MAP1LC3B;UBE2L6;ATF6;ATP2A2;UBE2L3;PSMC4;NDUFA5;RAB8A;NDUFB6;MAPK3;ATXN2L;ATP5PO;PPID;VDAC1;LRP6;ATP5F1D;KLC2;UBA52;PRKCA;SDHB;NDUFV1;SEPTIN5;TRAP1;MAPK12;SDHC;SIGMAR1;COX1;ADRM1;NDUFA8;VDAC3;NDUFS8;UBE2J1;SLC25A4;ITPR2;RAB1A;DVL2;ATP5F1E;KLC4;PPP3CA;PPP3CB;TUBA8;CSNK1E;MAPK8;KLC1;NDUFV2;NDUFA10…	97
hsa05016	Huntington disease	0.00470703686156516	TP53;TUBB3;TGM2;COX7A2;COX2;NDUFS1;ACTR1B;PLCB1;POLR2F;ATG101;PSMC2;PSMC1;DNAH10;PSMC4;NDUFA5;NDUFB6;ATP5PO;POLR2J;VDAC1;ATP5F1D;KLC2;SDHB;NDUFV1;SDHC;COX1;ADRM1;NDUFA8;VDAC3;NDUFS8;SLC25A4;AP2A2;ATP5F1E;KLC4;CREBBP;TUBA8;CREB3L2;MAPK8;KLC1;NDUFV2;NDUFA10;PSMB5;PSMD4;ATP5F1B;COX7B;ATP6;NDUFA1;ND1;PSMA5;AP2S1;POLR2C;REST;EP300;PPIF;PSMD9;UQCRH;PSMD14;PSMA6;ERN1;PSMA4;NDUFS2;NDUFA4;POLR2E;ND2;TRAF2…	66
hsa04714	Thermogenesis	0.00519002567864172	COA4;ACSL4;COX7A2;COX2;NDUFS1;RPS6KB1;CPT2;SLC25A20;ACSL5;COA6;SMARCC1;NDUFA5;NDUFB6;SMARCD3;RPS6KA3;ACSL1;ATP5PO;ATP5F1D;SDHB;NDUFV1;MAPK12;SDHC;COX1;PRKAB2;NDUFA8;NDUFS8;ATP5F1E;CREB3L2;ATP5ME;ATP5MF;GNAS;NDUFV2;NDUFA10;ZNF516;ATP5F1B;COX7B;ATP6;NDUFA1;ATP5MG;COX15;ND1;KLB;UQCRH;NDUFS2;ACSL3;SMARCA4;NDUFA4;PRKAG1;ND2;PRKACA;ATP5PD;RPS6	52
hsa01210	2-Oxocarboxylic acid metabolism	0.00583005419391708	ACY1;IDH2;ACO1;NAGS;GOT2;GPT2;IDH3G;BCAT2	8
hsa00052	Galactose metabolism	0.00612022106487269	PFKL;PGM1;GALM;GALK1;AKR1B1;SI;PGM2;PFKM;GAA;UGP2;B4GALT1	11
hsa03320	PPAR signaling pathway	0.00632427922486221	FABP1;PCK2;ACSL4;GK;SLC27A2;ACOX2;CPT2;FABP3;EHHADH;APOC3;ACSL5;ACSL1;APOA1;FABP7;HMGCS2;SCD;SCP2;FADS2;CYP27A1;HMGCS1;ACSL3	21
hsa01240	Biosynthesis of cofactors	0.00667000239941793	MAT1A;MPI;MAT2A;KYNU;PPOX;AKR1A1;GUSB;PKLR;COQ5;ADSS2;ALDH2;UROS;CPOX;NADK2;OXSM;GGH;AK4;DHRS3;RDH11;AK2;NME4;FECH;SPR;DHODH;NMNAT1;RGN;COQ3;DLD;COX15;SHMT1;UGP2;BCAT2;PSAT1;CTPS2;AK6;VKORC1L1;ALDH3A2	37
hsa05100	Bacterial invasion of epithelial cells	0.00742705303717886	CDH1;PIK3R3;BCAR1;PIK3R2;SRC;CTNNA1;DNM3;FN1;VCL;ITGA5;RHOG;ITGB1;CTNNB1;ELMO1;PIK3CB;ARPC1B;SEPTIN9;CAV3;ARPC4;CTNNA2;ARPC2	21
hsa04922	Glucagon signaling pathway	0.0081833490465974	PCK2;SLC2A1;PYGL;PFKL;CALM1;PDHB;PLCB1;LDHA;GYS1;PHKA2;SIRT1;PHKB;ACACA;PRKAB2;ITPR2;PPP3CA;PPP3CB;CREBBP;CREB3L2;SLC2A2;GNAS;PFKM;EP300;PGAM4;PRKAG1;PHKG2;PRKACA	27
hsa04216	Ferroptosis	0.00877779049601218	TF;NCOA4;TP53;ACSL4;LPCAT3;MAP1LC3B;ACSL5;HMOX1;ACSL1;VDAC3;FTL;ACSL3;PCBP1	13
hsa03050	Proteasome	0.00985656280292108	PSME2;PSMC2;PSMC1;PSMC4;PSME1;PSME3;ADRM1;PSMB5;PSMD4;PSMA5;PSMD9;PSMD14;PSMA6;PSMA4	14
hsa00330	Arginine and proline metabolism	0.0107697315016691	ARG1;PYCR1;ALDH7A1;MAOA;GATM;P4HA1;P4HA2;ALDH4A1;ALDH2;ARG2;GOT2;GAMT;PYCR2;ALDH18A1;ALDH3A2	15
hsa04120	Ubiquitin mediated proteolysis	0.011011780302793	CDC20;CDC34;WWP2;CUL7;UBE2L6;ANAPC1;UBE2L3;UBE2S;UBE2F;FBXO2;RCHY1;ITCH;UBA52;MGRN1;NEDD4L;TRIM32;CUL5;UBE2J1;UBE2E1;HERC1;ELOB;UBE2E3;UBE3B;UBE2C;RPS27A;DDB1;HERC4;COP1;FBXO4;STUB1;UBE2H;CUL3;RBX1	33
hsa00561	Glycerolipid metabolism	0.0121465954745451	PNPLA3;ALDH7A1;AKR1A1;GK;ALDH2;AGPAT2;DGAT1;LIPC;GLYCTK;AKR1B1;AGPAT3;MBOAT1;AGK;GPAT3;TKFC;LPIN2;ALDH3A2	17
hsa04210	Apoptosis	0.0124880285560309	PIK3R3;TP53;CTSB;IKBKB;BCL2L1;DAXX;ATM;IKBKG;AIFM1;MAPK3;CTSZ;PIK3R2;TRADD;ITPR2;JUN;DIABLO;CTSC;TUBA8;PARP2;CASP2;CTSF;CASP10;MAPK8;RAF1;PIK3CB;CTSH;ENDOG;ERN1;MAPK1;TRAF2;CAPN1;TNFRSF10B	32
hsa00072	Synthesis and degradation of ketone bodies	0.0126072538193482	HMGCL;BDH2;HMGCS2;HMGCS1;OXCT1	5
hsa04520	Adherens junction	0.0130204830989242	CDH1;ERBB2;PTPRF;RAC3;MAPK3;PTPRM;PARD3;SRC;BAIAP2;CTNNA1;VCL;FARP2;CREBBP;RAC2;CTNNB1;EP300;EGFR;MAPK1;CTNNA2	19
hsa03040	Spliceosome	0.013301189112865	LSM3;DDX5;HSPA1A;HSPA8;PQBP1;SRSF6;PHF5A;LSM7;SF3A2;HNRNPA1;BUD31;SRSF10;LSM6;SLU7;RBMX;WBP11;PRPF3;ISY1;RBM22;HNRNPM;RBM8A;SNW1;DDX46;ACIN1;TRA2B;RP9;ZMAT2;PRPF38A;SRSF9;SYF2;SNRNP27;DDX39B;CHERP;PCBP1	34
hsa05212	Pancreatic cancer	0.0133041683190524	PIK3R3;TP53;ERBB2;RPS6KB1;IKBKB;BCL2L1;POLK;IKBKG;RAC3;MAPK3;PIK3R2;JAK1;MAPK8;RAC2;RAF1;PIK3CB;PLD1;ARHGEF6;EGFR;MAPK1	20
hsa05014	Amyotrophic lateral sclerosis	0.0135120947939514	TP53;TUBB3;COX7A2;SQSTM1;COX2;HDAC6;NDUFS1;ACTR1B;ATG101;PSMC2;PSMC1;BCL2L1;DNAH10;DAXX;CAT;MAP1LC3B;ATF6;NUP210;PSMC4;NDUFA5;RAB8A;NDUFB6;SETX;ATXN2L;ATP5PO;VDAC1;ATP5F1D;HNRNPA1;KLC2;POM121;SDHB;NDUFV1;NUP50;MAPK12;SDHC;SIGMAR1;COX1;ADRM1;MATR3;NDUFA8;NDUFS8;RAB1A;ATP5F1E;KLC4;PPP3CA;PPP3CB;TUBA8;KLC1;NDUFV2;NDUFA10;PSMB5;PSMD4;ALS2;ATP5F1B;COX7B;ATP6;NDUFA1;ND1;PSMA5;WDR41;ATXN2;PSMD9;UQCRH;PS…	74
hsa00520	Amino sugar and nucleotide sugar metabolism	0.014574417410211	MPI;CYB5R3;GPI;PGM1;GALK1;GFPT1;GNPDA2;HEXA;GNE;PGM2;NAGK;UGP2;GNPDA1;CYB5R1	14
hsa05213	Endometrial cancer	0.0162397832465609	CDH1;PIK3R3;TP53;ERBB2;MLH1;POLK;MAPK3;PIK3R2;CTNNA1;CTNNB1;APC;RAF1;PIK3CB;EGFR;MAPK1;CTNNA2	16
hsa03020	RNA polymerase	0.0180767173655602	POLR3GL;POLR2F;POLR2J;POLR1A;POLR3E;POLR1E;POLR2C;POLR1F;POLR2E;POLR1D	10
hsa04110	Cell cycle	0.0182396101651799	CDC6;BUB1B;TP53;CDC20;CHEK1;CCNB1;CCNA2;BUB1;ANAPC1;ATM;CCNH;PTTG1;CCNB2;PLK1;CHEK2;CDC25A;CDK1;SFN;PKMYT1;TFDP1;YWHAG;CREBBP;CDKN1B;ABL1;EP300;MAD1L1;PRKDC;WEE1;RBX1	29
hsa00062	Fatty acid elongation	0.0196421160161195	HSD17B12;ECHS1;HADHB;HADHA;ACOT1;HADH;ELOVL1;HACD3;TECR	9
hsa01040	Biosynthesis of unsaturated fatty acids	0.0196421160161195	HSD17B12;SCD;ACOT1;SCP2;FADS2;HSD17B4;ELOVL1;HACD3;TECR	9
hsa03022	Basal transcription factors	0.019739685966641	TAF7;CCNH;MNAT1;TAF15;GTF2H4;GTF2I;GTF2A1;ERCC3;TAF6L;TAF2;GTF2F1;GTF2H3;TAF3	13
hsa04152	AMPK signaling pathway	0.0207057613123509	PFKFB4;PCK2;SLC2A4;PIK3R3;FASN;PFKL;CCNA2;RPS6KB1;PFKFB3;EEF2K;PPP2R5A;RAB8A;GYS1;PPP2R1B;PIK3R2;SIRT1;RAB2A;SCD;ACACA;PFKFB2;PRKAB2;MLYCD;CREB3L2;PFKM;HMGCR;PIK3CB;EIF4EBP1;PRKAG1	28
hsa04919	Thyroid hormone signaling pathway	0.0229889709550081	PIK3R3;TP53;SLC2A1;PFKL;PLCB1;ATP2A2;SLC16A10;PLCG2;MAPK3;PLCD1;PIK3R2;PRKCA;SRC;PFKFB2;NCOA3;CREBBP;ITGAV;MED12;MED27;PFKM;CTNNB1;RAF1;EP300;PIK3CB;KAT2B;MED16;MAPK1;PRKACA	28
hsa05135	Yersinia infection	0.0235352820030141	PIK3R3;BCAR1;IKBKB;TAB2;IKBKG;RAC3;RPS6KA3;MAPK3;ARHGEF28;PIK3R2;SRC;MAPK12;BAIAP2;FN1;ARF6;ITGA5;RHOG;JUN;MAPK8;RAC2;ITGB1;GIT2;PIP5K1C;ELMO1;PIK3CB;ARPC1B;IRF3;ARPC4;MAPK1;TRAF2;ARPC2	31
hsa05017	Spinocerebellar ataxia	0.0251471603637069	PIK3R3;KAT5;PLCB1;TWNK;ATG101;PSMC2;PSMC1;ATP2A2;PSMC4;ATXN2L;VDAC1;PIK3R2;PRKCA;ADRM1;VDAC3;SLC25A4;ITPR2;OPA1;MAPK8;PSMB5;PSMD4;PSMA5;ATXN2;PIK3CB;PPIF;PSMD9;PSMD14;PSMA6;ERN1;PSMA4;TRAF2;RB1CC1	32
hsa05130	Pathogenic Escherichia coli infection	0.0254129349636779	MYO5C;MYO1G;TUBB3;F2;MYO1D;BAIAP2L1;IKBKB;CLDN6;TAB2;SEC24D;IKBKG;MAPK3;GAPDH;TMED10;EZR;ARHGEF2;SRC;MAPK12;BAIAP2;TRADD;MYO1A;ARF6;JUN;RAB1A;TUBA8;MAPK8;TMBIM6;ARF1;ABL1;SEC24C;MYH9;CLDN1;ITGB1;MYH11;ARPC1B;ARPC4;MAPK1;CASP4;TRAF2;NFKBIB;ARPC2;TNFRSF10B	42
hsa05131	Shigellosis	0.0263883273822627	C3;PIK3R3;TP53;BCAR1;SQSTM1;PLCB1;RPS6KB1;IKBKB;BCL2L1;MAP1LC3B;ATM;TAB2;IKBKG;PLCG2;MAPK3;PLCD1;PPID;VDAC1;PIK3R2;BCL10;UBA52;PRKCD;ARHGEF2;SRC;MAPK12;TRADD;CGAS;VCL;ARF6;ITGA5;ITPR2;JUN;MAPK8;ARF1;ITGB1;RPS27A;CBX3;ELMO1;PIK3CB;ARPC1B;SEPTIN9;EGFR;IRF3;ARPC4;MAPK1;CASP4;TRAF2;NFKBIB;ARPC2;CAPN1;RBX1	51
hsa04932	Non-alcoholic fatty liver disease	0.0283021202849859	PIK3R3;COX7A2;MLX;COX2;PKLR;NDUFS1;IKBKB;NDUFA5;NDUFB6;PIK3R2;ITCH;SDHB;NDUFV1;MAPK12;SDHC;CEBPA;COX1;PRKAB2;NDUFA8;NDUFS8;JUN;MAPK8;NDUFV2;NDUFA10;COX7B;NDUFA1;PIK3CB;MLXIP;UQCRH;ERN1;NDUFS2;NDUFA4;PRKAG1;TRAF2	34
hsa05203	Viral carcinogenesis	0.0285905989349681	C3;PIK3R3;TP53;CDC20;CHEK1;HLA-A;CCNA2;HDAC6;PSMC1;ATP6V0D1;IKBKG;MAPK3;PIK3R2;CDK1;STAT5A;DDX3X;SRC;TRADD;VAC14;HDAC8;GTF2H4;YWHAG;VDAC3;JUN;CREBBP;JAK1;CREB3L2;GTF2A1;CDKN1B;SNW1;IL6ST;DDB1;EP300;PIK3CB;H4C9;MAD1L1;KAT2B;GTF2H3;IRF3;MAPK1;TRAF2;H2BU1;PRKACA	43
hsa04392	Hippo signaling pathway - multiple species	0.0312583929494784	RASSF6;AJUBA;STK3;RASSF1;RASSF4;CSNK1E;DCHS1;LIMD1;SAV1	9
hsa04530	Tight junction	0.036844522851766	ERBB2;TJP2;SYNPO;CLDN6;MYL6;F11R;RAB8A;PPP2R1B;EZR;YBX3;RAB13;ARHGEF2;PARD3;SRC;NEDD4L;ARHGEF18;VASP;PRKAB2;CGNL1;JUN;TUBA8;MAPK8;MYH9;CLDN1;ITGB1;HSPA4;MYH11;RAPGEF2;ARPC1B;RAB8B;ARPC4;LLGL2;PRKAG1;PRKCI;PRKACA;ARPC2	36
hsa04910	Insulin signaling pathway	0.0384401531181617	PCK2;SLC2A4;PIK3R3;PYGL;FASN;CALM1;PKLR;PTPRF;RPS6KB1;IKBKB;PPP1R3F;GYS1;PHKA2;MAPK3;PIK3R2;PHKB;INPP5A;ACACA;PRKAB2;MAPK8;RAF1;PIK3CB;EIF4EBP1;MAPK1;PRKAG1;PRKCI;PHKG2;PRKACA;RPS6;EXOC7	30
hsa04914	Progesterone-mediated oocyte maturation	0.0392420613555733	PIK3R3;CCNB1;CCNA2;BUB1;ANAPC1;CCNB2;RPS6KA3;MAPK3;PLK1;PIK3R2;CDC25A;CDK1;MAPK12;GNAI1;PKMYT1;MAPK8;KIF22;RAF1;PIK3CB;MAD1L1;CPEB4;MAPK1;PRKACA	23
hsa00760	Nicotinate and nicotinamide metabolism	0.0412996036720299	NT5E;NNT;NUDT12;ENPP3;NADK2;SIRT2;SIRT1;NAMPT;NMNAT1;CD38	10
hsa05132	Salmonella infection	0.0434908288597683	FLNA;TUBB3;DYNLL2;ACTR1B;KPNA4;IKBKB;PODXL;TAB2;IKBKG;MAPK3;GAPDH;RHOB;KLC2;KPNA1;MAPK12;PIK3C2A;TRADD;DYNLT1;DYNC1LI2;PLEKHM2;ARF6;RHOG;JUN;RAB5C;KLC4;TUBA8;DYNC1H1;TXN2;EXOC5;MAPK8;ARF1;KLC1;CTNNB1;ELMO1;RAF1;PIK3CB;ARPC1B;FLNC;HSP90B1;ARPC4;MAPK1;ARL8A;FBXO22;CASP4;TRAF2;EXOC4;RAB9A;ARPC2;TNFRSF10B;EXOC7	50
hsa04979	Cholesterol metabolism	0.0449712483137299	APOH;PCSK9;TSPO;APOC3;LIPC;APOA1;VDAC1;LIPA;VDAC3;LRPAP1;CYP27A1;APOE;SORT1	13
hsa00340	Histidine metabolism	0.0483690118793398	HAL;AMDHD1;ALDH7A1;MAOA;FTCD;ALDH2;ALDH3A2	7
hsa05170	Human immunodeficiency virus 1 infection	0.0502858280399753	PIK3R3;CHEK1;CCNB1;HLA-A;CALM1;RPS6KB1;IKBKB;BCL2L1;ATM;TAB2;IKBKG;CCNB2;PLCG2;RAC3;MAPK3;AP1M1;PIK3R2;AP1S1;CDK1;PRKCA;CFL1;MAPK12;GNAI1;TRADD;CGAS;CUL5;ITPR2;JUN;ELOB;PPP3CA;PPP3CB;MAPK8;TAPBP;RAC2;RAF1;DDB1;PIK3CB;IRF3;AP1G2;MAPK1;TRAF2;WEE1;RBX1	43
hsa05219	Bladder cancer	0.0508214412084014	CDH1;TP53;THBS1;ERBB2;MAPK3;FGFR3;SRC;RASSF1;RAF1;EGFR;MAPK1	11
hsa04931	Insulin resistance	0.051211018969693	PCK2;SLC2A4;PIK3R3;SLC2A1;PYGL;MLX;SLC27A2;PTPRF;RPS6KB1;OGT;IKBKB;GYS1;GFPT1;RPS6KA3;PIK3R2;PRKCD;PRKAB2;CREB3L2;SLC2A2;OGA;MAPK8;PIK3CB;MLXIP;PRKAG1	24
hsa04960	Aldosterone-regulated sodium reabsorption	0.0583546611731084	PIK3R3;MAPK3;SLC9A3R2;PIK3R2;PRKCA;NEDD4L;HSD11B2;SFN;PIK3CB;MAPK1	10
hsa03420	Nucleotide excision repair	0.0597014132032507	CCNH;RPA3;MNAT1;POLE4;GTF2H4;ERCC3;RFC2;DDB1;RFC5;RFC3;GTF2H3;RBX1	12
hsa00920	Sulfur metabolism	0.060015081041114	TST;SELENBP1;BPNT1;BPNT2	4
hsa03430	Mismatch repair	0.060334442650625	EXO1;MLH1;RPA3;RFC2;RFC5;RFC3;MLH3	7
hsa04115	p53 signaling pathway	0.0628075950280303	SERPINE1;TP53;CHEK1;CCNB1;THBS1;BCL2L1;ATM;CCNB2;RCHY1;CHEK2;CDK1;SFN;TP53I3;COP1;PERP;TNFRSF10B;SESN1	17
hsa01521	EGFR tyrosine kinase inhibitor resistance	0.0680049980371318	PIK3R3;ERBB2;RPS6KB1;BCL2L1;PLCG2;MAPK3;FGFR3;PIK3R2;PRKCA;SRC;JAK1;RAF1;PIK3CB;EIF4EBP1;EGFR;ERBB3;MAPK1;RPS6	18
hsa05418	Fluid shear stress and atherosclerosis	0.0706534483610568	GSTA1;PIK3R3;TP53;SQSTM1;CALM1;GSTM2;PECAM1;IKBKB;GSTM1;IKBKG;HMOX1;GSTA4;RAC3;PIK3R2;ARHGEF2;SRC;MAPK12;JUN;ITGAV;TXN2;MAPK8;RAC2;CTNNB1;MGST2;PIK3CB;GSTM3;HSP90B1;CAV3;CYBA	29
hsa04142	Lysosome	0.0706947457705846	LAPTM4A;LGMN;GUSB;CTSB;CLN3;ATP6V0D1;NAGPA;AP1M1;CTSZ;AP1S1;GNPTAB;FUCA1;LIPA;NAGA;ARSB;HEXA;CTSC;PLA2G15;CTSF;CD63;AP3S2;SGSH;GAA;TPP1;CTSH;SORT1;AP1G2	27
hsa04920	Adipocytokine signaling pathway	0.0719132872735693	PCK2;SLC2A4;SLC2A1;ACSL4;IKBKB;ACSL5;IKBKG;ACSL1;NFKBIE;TRADD;PRKAB2;MAPK8;ACSL3;PRKAG1;TRAF2;NFKBIB	16
hsa05211	Renal cell carcinoma	0.0719132872735693	PIK3R3;SLC2A1;FLCN;ARNT;MAPK3;PIK3R2;PRCC;FH;JUN;ELOB;CREBBP;RAF1;EP300;PIK3CB;MAPK1;RBX1	16
hsa04218	Cellular senescence	0.0726107504356569	SERPINE1;PIK3R3;TP53;CHEK1;CCNB1;HLA-A;CCNA2;SQSTM1;CALM1;ATM;CCNB2;MAPK3;PPID;VDAC1;PIK3R2;CHEK2;CDC25A;CDK1;SIRT1;MAPK12;VDAC3;SLC25A4;ITPR2;ZFP36L1;PPP3CA;PPP3CB;RAF1;PIK3CB;EIF4EBP1;MAPK1;CAPN1;HUS1	32
hsa04012	ErbB signaling pathway	0.0728864544848198	PIK3R3;ERBB2;RPS6KB1;PLCG2;MAPK3;PIK3R2;PRKCA;STAT5A;SRC;JUN;CDKN1B;MAPK8;ABL1;RAF1;PIK3CB;EIF4EBP1;EGFR;ERBB3;MAPK1	19
hsa04370	VEGF signaling pathway	0.0754789172378702	PIK3R3;PLCG2;RAC3;MAPK3;PIK3R2;PRKCA;SRC;MAPK12;PPP3CA;PPP3CB;RAC2;RAF1;PIK3CB;MAPK1	14
hsa04666	Fc gamma R-mediated phagocytosis	0.0817693003438463	PIK3R3;RPS6KB1;PLCG2;MAPK3;BIN1;PIK3R2;PRKCD;PRKCA;CFL1;VASP;ARF6;RAC2;PIP5K1C;RAF1;PIK3CB;ARPC1B;PLD1;MARCKS;ARPC4;MAPK1;ARPC2	21
hsa04071	Sphingolipid signaling pathway	0.0827468766244615	PIK3R3;TP53;SPTLC3;PLCB1;PPP2R5A;PPP2R1B;RAC3;MAPK3;PIK3R2;PRKCA;MAPK12;GNAI1;TRADD;CERS5;SGPL1;MAPK8;KNG1;RAC2;CERS1;RAF1;PIK3CB;PLD1;MAPK1;TRAF2;SPTLC1	25
hsa00670	One carbon pool by folate	0.0845888294330622	ALDH1L1;TYMS;FTCD;AMT;ALDH1L2;SHMT1	6
hsa04662	B cell receptor signaling pathway	0.0913494463415717	PIK3R3;PIK3AP1;IKBKB;IKBKG;PLCG2;RAC3;MAPK3;PIK3R2;BCL10;NFKBIE;JUN;PPP3CA;PPP3CB;RAC2;RAF1;PIK3CB;MAPK1;NFKBIB	18
hsa05221	Acute myeloid leukemia	0.101685279868312	PIK3R3;CCNA2;RPS6KB1;IKBKB;IKBKG;MAPK3;PIK3R2;STAT5A;CEBPA;PER2;RAF1;PIK3CB;DUSP6;EIF4EBP1;MAPK1	15
hsa04930	Type II diabetes mellitus	0.102576078034141	SLC2A4;PIK3R3;PKLR;IKBKB;MAPK3;PIK3R2;PRKCD;SLC2A2;MAPK8;PIK3CB;MAPK1	11
hsa00563	Glycosylphosphatidylinositol (GPI)-anchor biosynthesis	0.106156467175624	PIGT;GPAA1;PIGU;PIGA;PIGO;PGAP1;PIGK	7
hsa00350	Tyrosine metabolism	0.106206737415858	ADH6;MAOA;DDC;MIF;ADH5;COMT;GOT2;HGD;AOC3	9
hsa03030	DNA replication	0.106206737415858	RPA3;POLE4;POLA2;RNASEH1;RFC2;RFC5;POLA1;RFC3;RNASEH2B	9
hsa01524	Platinum drug resistance	0.108101753001525	GSTA1;PIK3R3;TP53;ERBB2;GSTM2;MLH1;BCL2L1;GSTM1;ATM;GSTA4;MAPK3;PIK3R2;MGST2;PIK3CB;GSTM3;MAPK1	16
hsa03013	RNA transport	0.116083352855213	TACC3;ELAC2;POP1;EIF3A;PABPC1;NUP210;EIF3G;EIF4G1;GEMIN8;POM121;CASC3;EIF3J;NUP50;THOC6;SNUPN;SMN1;RPP25;EIF3C;EIF4B;RPP25L;EIF1AX;RBM8A;UPF3B;FMR1;EIF4A2;TRNT1;EIF2B1;ACIN1;DDX19A;EIF4EBP1;FXR2;POP7;SAP18;RANGAP1;DDX39B;PNN	36
hsa00360	Phenylalanine metabolism	0.119607337479418	MAOA;DDC;MIF;GOT2;AOC3	5
hsa00450	Selenocompound metabolism	0.119607337479418	CTH;KYAT1;KYAT3;SCLY;SEPSECS	5
hsa00910	Nitrogen metabolism	0.119607337479418	CPS1;GLUL;GLUD1;CA5A;CA5B	5
hsa05204	Chemical carcinogenesis - DNA adducts	0.123469346228588	GSTA1;GSTK1;SULT1A2;SULT2A1;SULT1A3;CYP3A7;GSTM2;GSTM1;AKR1C2;CBR1;GSTA4;NAT1;EPHX1;MGST2;GSTM3	15
hsa00770	Pantothenate and CoA biosynthesis	0.123780136755889	DPYD;ALDH2;ENPP3;AASDHPPT;BCAT2;ALDH3A2	6
hsa04144	Endocytosis	0.130816029503212	HLA-A;HSPA1A;HSPA8;SNX3;ARAP2;RAB8A;BIN1;FGFR3;ARRB2;ITCH;VPS36;PARD3;RNF41;SRC;NEDD4L;DNM3;WASHC3;ARF6;CHMP1A;AP2A2;RAB5C;ACAP3;ZFYVE27;ARF1;SH3GLB1;VPS45;HGS;GIT2;PIP5K1C;AP2S1;CAPZA2;ARPC1B;PLD1;CHMP1B;EGFR;CAV3;WASHC4;ARPC4;USP8;SMAP1;PRKCI;ARPC2;SNX12;CHMP5;WASHC5;RBSN;CHMP2B	47
hsa05220	Chronic myeloid leukemia	0.141391172915547	PIK3R3;TP53;IKBKB;BCL2L1;POLK;IKBKG;MAPK3;PIK3R2;STAT5A;MECOM;BCR;CDKN1B;ABL1;RAF1;PIK3CB;MAPK1	16
hsa04130	SNARE interactions in vesicular transport	0.141778993994727	STX3;GOSR1;STX16;BET1;STX18;BNIP1;VTI1B;STX2	8
hsa05166	Human T-cell leukemia virus 1 infection	0.143901617382824	BUB1B;FDPS;PIK3R3;TP53;CDC20;TSPO;SLC2A1;CHEK1;HLA-A;CCNA2;KAT5;IKBKB;BCL2L1;ANAPC1;ATM;PTTG1;IKBKG;CCNB2;MAPK3;VDAC1;PIK3R2;CHEK2;STAT5A;CANX;VAC14;VDAC3;SLC25A4;JUN;NRP1;PPP3CA;PPP3CB;CREBBP;JAK1;CREB3L2;MAPK8;EP300;PIK3CB;MAD1L1;KAT2B;MAPK1;PRKACA	41
hsa03060	Protein export	0.146172734675393	SPCS1;SRPRA;SRP19;SEC61A1;SRP68;SEC63	6
hsa00970	Aminoacyl-tRNA biosynthesis	0.154448552727978	DARS2;DARS1;NARS2;IARS2;LARS1;PARS2;SARS1;AARS1;VARS2;LARS2;RARS1;AARS2;SEPSECS;FARS2	14
hsa05110	Vibrio cholerae infection	0.160297161427013	SLC12A2;TJP2;ERO1A;ATP6V0D1;PLCG2;ATP6V1G2;PRKCA;SEC61A1;GNAS;ARF1;PRKACA	11
hsa04137	Mitophagy - animal	0.16079379768302	BNIP3L;TP53;SQSTM1;MFN1;BCL2L1;MAP1LC3B;RHOT1;UBA52;SRC;NBR1;FIS1;JUN;MAPK8;RPS27A;USP8	15
hsa00040	Pentose and glucuronate interconversions	0.16110953521546	RPE;AKR1A1;CRYL1;GUSB;AKR1B1;DCXR;SORD;UGP2	8
hsa04977	Vitamin digestion and absorption	0.170244969775475	RBP2;SLC19A3;SLC19A1;MMACHC;APOA1;TCN2	6
hsa00562	Inositol phosphate metabolism	0.174421050617888	ALDH6A1;TPI1;PLCB1;PI4K2B;PLCG2;PLCD1;OCRL;INPP5A;CDIPT;PIK3C2A;MTM1;PIP5K1C;PIK3CB;IMPA1;SACM1L	15
hsa00230	Purine metabolism	0.175863294566461	NT5E;PDE8A;PKLR;PGM1;ADSS2;PPAT;ENPP3;AK4;GMPR2;AK2;DGUOK;NME4;PRUNE1;HPRT1;NUDT9;ADK;GUK1;PGM2;PRPS1;APRT;ITPA;AK6;PAICS;ENTPD6;PDE6D	25
hsa03018	RNA degradation	0.17975152931167	LSM3;PFKL;PABPC1;LSM7;PAN2;TTC37;LSM6;CNOT9;SKIV2L;TOB2;ENO3;DCPS;ENO1;WDR61;PFKM;EDC3	16
hsa00480	Glutathione metabolism	0.185023570723301	GSTA1;GSTK1;IDH2;TXNDC12;GSTM2;ANPEP;GSTM1;GSTA4;CHAC2;PRDX6;MGST2;GSTM3	12
hsa04670	Leukocyte transendothelial migration	0.189857456633982	PIK3R3;BCAR1;PECAM1;CLDN6;F11R;PLCG2;EZR;PIK3R2;PRKCA;CD99L2;MAPK12;GNAI1;CTNNA1;VASP;VCL;RAC2;CLDN1;ITGB1;CTNNB1;PIK3CB;CYBA;CTNNA2	22
hsa04070	Phosphatidylinositol signaling system	0.192468645082339	PIK3R3;CALM1;PLCB1;PI4K2B;PLCG2;PLCD1;PIK3R2;PRKCA;OCRL;INPP5A;CDIPT;PIK3C2A;MTM1;ITPR2;BPNT2;PIP5K1C;PIK3CB;IMPA1;SACM1L	19
hsa05210	Colorectal cancer	0.197998403565159	PIK3R3;TP53;RPS6KB1;MLH1;POLK;RAC3;MAPK3;PIK3R2;JUN;MAPK8;RAC2;CTNNB1;APC;RAF1;PIK3CB;EGFR;MAPK1	17
hsa01522	Endocrine resistance	0.205383742229436	JAG1;PIK3R3;TP53;ERBB2;RPS6KB1;MAPK3;PIK3R2;SRC;MAPK12;JUN;NCOA3;CDKN1B;MAPK8;GNAS;RAF1;PIK3CB;EGFR;MAPK1;PRKACA	19
hsa05231	Choline metabolism in cancer	0.205383742229436	PIK3R3;CHKA;RPS6KB1;RAC3;MAPK3;PIK3R2;PRKCA;LYPLA1;CHPT1;JUN;MAPK8;RAC2;PIP5K1C;RAF1;PIK3CB;PLD1;EIF4EBP1;EGFR;MAPK1	19
hsa04625	C-type lectin receptor signaling pathway	0.208489917941598	PIK3R3;CALM1;STAT2;IKBKB;IKBKG;PLCG2;MAPK3;PIK3R2;BCL10;PRKCD;SRC;MAPK12;ITPR2;JUN;PPP3CA;PPP3CB;MAPK8;RAF1;PIK3CB;MAPK1	20
hsa01523	Antifolate resistance	0.212765151148127	TYMS;IKBKB;SLC19A1;IKBKG;GGH;ABCC4;SHMT1	7
hsa04622	RIG-I-like receptor signaling pathway	0.213767050503744	OTUD5;ISG15;IKBKB;IKBKG;DDX3X;MAPK12;TRADD;DDX58;CASP10;MAPK8;IRF3;TKFC;TRAF2;NFKBIB	14
hsa05133	Pertussis	0.218562860808876	SERPING1;C3;CALM1;C2;MAPK3;C5;CFL1;MAPK12;GNAI1;ITGA5;JUN;MAPK8;ITGB1;IRF3;MAPK1	15
hsa00790	Folate biosynthesis	0.222727050989611	CBR1;GGH;AKR1B1;QDPR;SPR;PCBD1	6
hsa05216	Thyroid cancer	0.225621353262719	NCOA4;CDH1;TP53;POLK;MAPK3;CTNNB1;CCDC6;MAPK1	8
hsa04114	Oocyte meiosis	0.229994309857059	CDC20;CCNB1;CALM1;BUB1;ANAPC1;PPP2R5A;PTTG1;CCNB2;PPP2R1B;RPS6KA3;MAPK3;PLK1;CDK1;MAPK12;PKMYT1;YWHAG;ITPR2;PPP3CA;PPP3CB;MAD1L1;CPEB4;MAPK1;PRKACA;RBX1	24
hsa04611	Platelet activation	0.240726229387079	FGA;FGB;FGG;PIK3R3;F2;PLCB1;PLCG2;PPP1R12A;MAPK3;PIK3R2;SRC;MAPK12;GNAI1;VASP;ITPR2;GNAS;MYLK3;ITGB1;ORAI1;PIK3CB;MAPK1;PRKCI;PRKACA	23
hsa04211	Longevity regulating pathway	0.241191932598719	PIK3R3;TP53;RPS6KB1;ATG101;CAT;PIK3R2;SIRT1;EHMT1;PRKAB2;CREB3L2;PIK3CB;EIF4EBP1;EHMT2;PRKAG1;RB1CC1;PRKACA;SESN1	17
hsa05235	PD-L1 expression and PD-1 checkpoint pathway in cancer	0.241191932598719	PIK3R3;RPS6KB1;IKBKB;IKBKG;MAPK3;PIK3R2;MAPK12;NFKBIE;JUN;PPP3CA;PPP3CB;JAK1;RAF1;PIK3CB;EGFR;MAPK1;NFKBIB	17
hsa05223	Non-small cell lung cancer	0.246682899318008	PIK3R3;TP53;ERBB2;POLK;PLCG2;MAPK3;PIK3R2;PRKCA;STAT5A;RASSF1;RAF1;PIK3CB;EGFR;MAPK1	14
hsa00130	Ubiquinone and other terpenoid-quinone biosynthesis	0.248806909848306	COQ5;COQ3;VKORC1L1	3
hsa04068	FoxO signaling pathway	0.254779888752904	PCK2;SLC2A4;PIK3R3;CCNB1;IKBKB;CAT;ATM;CCNB2;MAPK3;PLK1;PIK3R2;SIRT1;MAPK12;PRKAB2;CREBBP;CSNK1E;CDKN1B;MAPK8;RAF1;EP300;PIK3CB;EGFR;MAPK1;PRKAG1	24
hsa04720	Long-term potentiation	0.260081147668319	CALM1;PLCB1;RPS6KA3;MAPK3;PRKCA;ITPR2;PPP3CA;PPP3CB;CREBBP;RAF1;EP300;MAPK1;PRKACA	13
hsa03410	Base excision repair	0.263537278204882	NTHL1;MUTYH;APEX2;UNG;LIG3;POLE4;PARP2	7
hsa00240	Pyrimidine metabolism	0.270096687919345	DPYD;TYMS;NT5E;DUT;ENPP3;NME4;DHODH;TK1;DTYMK;CTPS2;ENTPD6	11
hsa05161	Hepatitis B	0.270588497787152	PIK3R3;TP53;CCNA2;STAT2;IKBKB;TAB2;IKBKG;MAPK3;PIK3R2;PRKCA;STAT5A;DDX3X;STAT6;SRC;MAPK12;VDAC3;JUN;CREBBP;DDX58;JAK1;CREB3L2;CASP10;MAPK8;RAF1;DDB1;EP300;PIK3CB;IRF3;MAPK1	29
hsa05215	Prostate cancer	0.273871354166051	PIK3R3;TP53;ERBB2;IKBKB;IKBKG;MAPK3;PIK3R2;ETV5;CREBBP;CREB3L2;CDKN1B;CTNNB1;RAF1;EP300;PIK3CB;HSP90B1;EGFR;MAPK1	18
hsa00120	Primary bile acid biosynthesis	0.279828355597315	ACOX2;SCP2;CYP27A1;HSD17B4	4
hsa05205	Proteoglycans in cancer	0.281969023527121	PDCD4;PIK3R3;TP53;GPC3;FLNA;DDX5;THBS1;ERBB2;RPS6KB1;ANK3;PLCG2;TFAP4;PPP1R12A;MAPK3;EZR;PIK3R2;PRKCA;SRC;MAPK12;FN1;EIF4B;ITGA5;ITPR2;ITGAV;CD63;ITGB1;CTNNB1;RAF1;PIK3CB;FLNC;EGFR;CAV3;ERBB3;MAPK1;PRKACA;RPS6	36
hsa05222	Small cell lung cancer	0.287813816756472	PIK3R3;TP53;LAMB2;TRAF4;IKBKB;BCL2L1;CKS1B;POLK;CKS2;IKBKG;PIK3R2;FN1;ITGAV;CDKN1B;ITGB1;PIK3CB;TRAF2	17
hsa00564	Glycerophospholipid metabolism	0.28928106685179	CHKA;LPCAT3;PLD3;AGPAT2;PLA2G12B;LYPLA1;GNPAT;AGPAT3;LYPLA2;MBOAT1;CHPT1;CDIPT;PISD;PTDSS2;PLA2G15;GPAT3;PLD1;LPIN2	18
hsa04964	Proximal tubule bicarbonate reclamation	0.297749074849971	SLC38A3;PCK2;GLUD1;SLC25A10;SLC4A4	5
hsa04912	GnRH signaling pathway	0.303980872329838	CALM1;PLCB1;MAPK3;PRKCD;PRKCA;SRC;MAPK12;ITPR2;JUN;MAPK8;GNAS;MAP3K4;RAF1;PLD1;EGFR;MAPK1;PRKACA	17
hsa04510	Focal adhesion	0.304007957386717	PIK3R3;BCAR1;FLNA;ZYX;THBS1;COL2A1;LAMB2;ERBB2;RAC3;PPP1R12A;MAPK3;PIK3R2;PRKCA;SRC;VASP;FN1;VCL;COL6A1;ITGA1;ITGA5;JUN;ITGAV;MAPK8;MYLK3;RAC2;ITGB1;CTNNB1;THBS4;PIP5K1C;RAF1;PIK3CB;FLNC;EGFR;CAV3;MAPK1	35
hsa05169	Epstein-Barr virus infection	0.315140265118799	VIM;PIK3R3;TP53;HLA-A;CCNA2;STAT2;ISG15;IKBKB;PSMC2;PSMC1;TAB2;POLK;PSMC4;IKBKG;PLCG2;PIK3R2;MAPK12;NFKBIE;TRADD;ADRM1;JUN;CIR1;DDX58;JAK1;CDKN1B;MAPK8;TAPBP;PSMD4;SNW1;PIK3CB;PSMD14;NCOR2;IRF3;TRAF2;NFKBIB	35
hsa04668	TNF signaling pathway	0.321384995894604	JAG1;PIK3R3;IKBKB;TAB2;IKBKG;RPS6KA4;MAPK3;PIK3R2;ITCH;MAPK12;TRADD;JUN;CREB3L2;BAG4;CASP10;MAPK8;CX3CL1;PIK3CB;MAPK1;TRAF2	20
hsa00514	Other types of O-glycan biosynthesis	0.326987399096655	B4GALT3;OGT;GALNT10;POGLUT1;POFUT2;XXYLT1;POFUT1;B4GALT1;COLGALT2	9
hsa04621	NOD-like receptor signaling pathway	0.328956483865088	MFN1;PLCB1;CTSB;STAT2;IKBKB;BCL2L1;BRCC3;MAP1LC3B;TAB2;DHX33;IKBKG;MAPK3;VDAC1;PRKCD;MAPK12;GBP2;NAMPT;VDAC3;ITPR2;TRIP6;JUN;JAK1;TXN2;MAPK8;NEK7;SUGT1;IRF3;MAPK1;CYBA;CASP4;TRAF2;NFKBIB	32
hsa04722	Neurotrophin signaling pathway	0.336288166874706	PIK3R3;TP53;CALM1;IKBKB;IRAK2;PLCG2;RPS6KA3;MAPK3;SH2B3;PIK3R2;PRKCD;MAPK12;NFKBIE;JUN;MAPK8;ABL1;RAF1;PIK3CB;SORT1;MAPK1;NFKBIB	21
hsa04935	Growth hormone synthesis, secretion and action	0.336288166874706	PIK3R3;BCAR1;PLCB1;SSTR2;PLCG2;MAPK3;PIK3R2;PRKCA;STAT5A;MAPK12;GNAI1;ITPR2;CREBBP;CREB3L2;MAPK8;GNAS;RAF1;EP300;PIK3CB;MAPK1;PRKACA	21
hsa00053	Ascorbate and aldarate metabolism	0.339407366303916	ALDH7A1;AKR1A1;GUSB;ALDH2;RGN;ALDH3A2	6
hsa00531	Glycosaminoglycan degradation	0.357204369939514	GUSB;ARSB;HEXA;SGSH	4
hsa05162	Measles	0.362883501038335	PIK3R3;TP53;HSPA1A;HSPA8;STAT2;MX2;IKBKB;BCL2L1;TAB2;IKBKG;RCHY1;PIK3R2;STAT5A;TRADD;JUN;DDX58;JAK1;CDKN1B;MAPK8;CD46;PIK3CB;IRF3;RAB9A;NFKBIB	24
hsa05167	Kaposi sarcoma-associated herpesvirus infection	0.36370962504865	C3;PIK3R3;TP53;HLA-A;CALM1;STAT2;IKBKB;MAP1LC3B;IKBKG;MICB;PLCG2;MAPK3;PIK3R2;UBA52;SRC;MAPK12;TRADD;ITPR2;JUN;PPP3CA;PPP3CB;CREBBP;JAK1;MAPK8;CTNNB1;RPS27A;IL6ST;RAF1;EP300;PIK3CB;IRF3;MAPK1;TRAF2	33
hsa04710	Circadian rhythm	0.369801497941305	PER1;PRKAB2;PER2;CSNK1E;PRKAG1;RBX1	6
hsa00600	Sphingolipid metabolism	0.37498925180115	SPTLC3;UGCG;CERS5;SGPL1;KDSR;CERS1;GBA2;UGT8;SPTLC1	9
hsa04750	Inflammatory mediator regulation of TRP channels	0.38805536290875	PIK3R3;CALM1;PLCB1;CYP2J2;IL1RAP;PLCG2;PIK3R2;PRKCD;PRKCA;SRC;MAPK12;ITPR2;MAPK8;GNAS;KNG1;PIK3CB;PRKACA	17
hsa00533	Glycosaminoglycan biosynthesis - keratan sulfate	0.389037659861678	B4GALT3;B4GALT1;ST3GAL2	3
hsa04658	Th1 and Th2 cell differentiation	0.389616737004784	JAG1;IKBKB;IKBKG;MAPK3;MAML1;STAT5A;STAT6;MAPK12;NFKBIE;JUN;PPP3CA;PPP3CB;JAK1;MAPK8;MAPK1;NFKBIB	16
hsa04140	Autophagy - animal	0.39142681423061	PIK3R3;DEPTOR;SQSTM1;RPS6KB1;CTSB;ATG101;BCL2L1;MAP1LC3B;IGBP1;RAB8A;MAPK3;PIK3R2;PRKCD;VMP1;RAB1A;MAPK8;SH3GLB1;WDR41;RAF1;PIK3CB;ERN1;MAPK1;RB1CC1;PRKACA	24
hsa00983	Drug metabolism - other enzymes	0.392683392234502	DPYD;GSTA1;GUSB;DUT;GSTM2;GSTM1;GSTA4;NME4;HPRT1;NAT1;TK1;MGST2;GSTM3;ITPA	14
hsa04664	Fc epsilon RI signaling pathway	0.395593718323656	PIK3R3;PLCG2;RAC3;MAPK3;PIK3R2;PRKCA;MAPK12;MAPK8;RAC2;RAF1;PIK3CB;MAPK1	12
hsa04213	Longevity regulating pathway - multiple species	0.396940439153259	PIK3R3;HSPA1A;HSPA8;RPS6KB1;CAT;PIK3R2;SIRT1;PRKAB2;PIK3CB;PRKAG1;PRKACA	11
hsa04962	Vasopressin-regulated water reabsorption	0.400039076065209	DYNLL2;DYNC1LI2;RAB5C;DYNC1H1;CREB3L2;GNAS;NSF;PRKACA	8
hsa04015	Rap1 signaling pathway	0.408000636545236	EFNA1;EPHA2;CDH1;ID1;PIK3R3;BCAR1;THBS1;CALM1;PLCB1;ENAH;SIPA1L1;RAC3;MAPK3;KITLG;FGFR3;PIK3R2;PRKCA;PARD3;SRC;MAPK12;GNAI1;PRKD2;VASP;MAGI3;FARP2;GNAS;RAC2;ITGB1;CTNNB1;RAPGEF2;RAF1;PIK3CB;EGFR;MAPK1;PRKCI	35
hsa05214	Glioma	0.414058859100261	PIK3R3;TP53;CALM1;POLK;PLCG2;MAPK3;PIK3R2;PRKCA;CAMK1;RAF1;PIK3CB;EGFR;MAPK1	13
hsa04150	mTOR signaling pathway	0.415405078119486	PIK3R3;DEPTOR;NPRL3;FLCN;RPS6KB1;IKBKB;RPS6KA3;MAPK3;PIK3R2;LRP6;ATP6V1G2;PRKCA;NPRL2;LAMTOR5;EIF4B;DVL2;GRB10;RAF1;SLC7A5;PIK3CB;DEPDC5;EIF4EBP1;LAMTOR3;MAPK1;LPIN2;RPS6	26
hsa04623	Cytosolic DNA-sensing pathway	0.41870805558229	POLR3GL;POLR2F;IKBKB;IKBKG;CGAS;DDX58;POLR3E;IRF3;POLR2E;NFKBIB;POLR1D	11
hsa04933	AGE-RAGE signaling pathway in diabetic complications	0.422564236026078	SERPINE1;PIK3R3;PLCB1;PLCG2;MAPK3;PLCD1;PIK3R2;PRKCD;PRKCA;STAT5A;MAPK12;FN1;JUN;CDKN1B;MAPK8;PIK3CB;MAPK1	17
hsa04540	Gap junction	0.428050291509241	TUBB3;PLCB1;GJA1;MAPK3;CDK1;PRKCA;SRC;GNAI1;ITPR2;TUBA8;GNAS;RAF1;EGFR;MAPK1;PRKACA	15
hsa05207	Chemical carcinogenesis - receptor activation	0.431878168779818	JAG1;CDC6;KPNA2;GSTA1;PIK3R3;ARNT;EPHX2;RPS6KB1;KPNA4;GSTM2;GSTM1;GSTA4;RPS6KA3;MAPK3;PIK3R2;ARRB2;CDC25A;PRKCA;STAT5A;KPNA1;SRC;GNAI1;JUN;CREB3L2;EPHX1;GNAS;MGST2;RAF1;PIK3CB;GSTM3;HSP90B1;EIF4EBP1;EGFR;MAPK1;PRKACA	35
hsa00603	Glycosphingolipid biosynthesis - globo and isoglobo series	0.43486795116424	NAGA;HEXA;ST3GAL2	3
hsa00604	Glycosphingolipid biosynthesis - ganglio series	0.43486795116424	B4GALNT1;HEXA;ST3GAL2	3
hsa05163	Human cytomegalovirus infection	0.438646069890357	PIK3R3;TP53;BCAR1;HLA-A;CALM1;PLCB1;RPS6KB1;IKBKB;IKBKG;RAC3;MAPK3;PIK3R2;PRKCA;SRC;MAPK12;GNAI1;TRADD;CGAS;ITPR2;PPP3CA;PPP3CB;JAK1;CREB3L2;ITGAV;GNAS;CX3CL1;TAPBP;RAC2;CTNNB1;RAF1;PIK3CB;EIF4EBP1;EGFR;IRF3;MAPK1;TRAF2;PRKACA	37
hsa04360	Axon guidance	0.44513011961	EFNA1;EPHA2;PIK3R3;PLXNB2;NGEF;SEMA4G;ENAH;PLCG2;ABLIM1;RAC3;MAPK3;SEMA4C;PIK3R2;PRKCA;PARD3;CFL1;SRC;PLXNB1;GNAI1;NRP1;PPP3CA;PPP3CB;RAC2;ABL1;ITGB1;CDK5;RAF1;PIK3CB;SRGAP1;MAPK1	30
hsa05142	Chagas disease	0.457169065012103	SERPINE1;C3;PIK3R3;PLCB1;IKBKB;IKBKG;PPP2R1B;MAPK3;PIK3R2;MAPK12;GNAI1;JUN;MAPK8;GNAS;KNG1;PIK3CB;MAPK1	17
hsa04613	Neutrophil extracellular trap formation	0.467818906403647	C3;FGA;FGB;FGG;PIK3R3;HDAC6;PLCB1;PLCG2;MAPK3;C5;VDAC1;PIK3R2;PRKCA;SRC;MAPK12;H2AC18;HDAC8;VDAC3;SLC25A4;RAC2;RAF1;PIK3CB;PPIF;H4C9;CLCN3;MAPK1;MACROH2A2;CYBA;CASP4;H2BU1;H2AZ2	31
hsa04217	Necroptosis	0.471042090001314	PYGL;SQSTM1;STAT2;GLUL;AIFM1;PPID;VDAC1;STAT5A;STAT6;GLUD1;TRADD;H2AC18;VDAC3;SLC25A4;CHMP1A;JAK1;MAPK8;FTL;CHMP1B;MACROH2A2;TRAF2;CAPN1;TNFRSF10B;CHMP5;CHMP2B;H2AZ2	26
hsa00980	Metabolism of xenobiotics by cytochrome P450	0.473700870449382	AKR1C1;GSTA1;GSTK1;ADH6;SULT2A1;GSTM2;GSTM1;ADH5;CBR1;GSTA4;EPHX1;MGST2;GSTM3	13
hsa03440	Homologous recombination	0.483472809850578	BRCC3;XRCC3;ATM;RPA3;BLM;TOPBP1;RAD51D	7
hsa03015	mRNA surveillance pathway	0.496443465874097	PABPC1;PPP2R5A;PPP2R1B;RNMT;SMG7;CASC3;PCF11;RBM8A;UPF3B;SSU72;ACIN1;DDX19A;SMG1;SAP18;DDX39B;PNN	16
hsa04810	Regulation of actin cytoskeleton	0.503696418656612	PIK3R3;BCAR1;F2;IQGAP2;ENAH;RAC3;PPP1R12A;MAPK3;EZR;FGFR3;PIK3R2;CFL1;SRC;BAIAP2;FN1;VCL;ITGA1;ITGA5;ITGAV;KNG1;MYLK3;RAC2;MYH9;ITGB1;MYH11;APC;PIP5K1C;RAF1;PIK3CB;ARPC1B;ARHGEF6;EGFR;ARPC4;MAPK1;ARPC2	35
hsa05225	Hepatocellular carcinoma	0.508411796856547	GSTA1;PIK3R3;TP53;RPS6KB1;GSTM2;BCL2L1;GSTM1;POLK;SMARCC1;PLCG2;HMOX1;GSTA4;SMARCD3;MAPK3;PIK3R2;LRP6;PRKCA;DVL2;CTNNB1;MGST2;APC;RAF1;PIK3CB;GSTM3;EGFR;MAPK1;SMARCA4	27
hsa00515	Mannose type O-glycan biosynthesis	0.508863285279484	B4GALT3;FKRP;POMK;B4GALT1	4
hsa04928	Parathyroid hormone synthesis, secretion and action	0.525638271424111	NACA;PLCB1;MMP15;MAPK3;ARRB2;LRP6;JUND;PRKCA;GNAI1;ITPR2;CREB3L2;GNAS;RAF1;PLD1;EGFR;MAPK1;PRKACA	17
hsa05030	Cocaine addiction	0.52749629435928	MAOA;DDC;GNAI1;JUN;CREB3L2;GNAS;CDK5;PRKACA	8
hsa04915	Estrogen signaling pathway	0.53080434461663	PIK3R3;KRT18;HSPA1A;CALM1;HSPA8;PLCB1;MAPK3;PIK3R2;PRKCD;SRC;GNAI1;ITPR2;JUN;NCOA3;CREB3L2;GNAS;RAF1;PIK3CB;HSP90B1;EGFR;MAPK1;PRKACA	22
hsa00860	Porphyrin and chlorophyll metabolism	0.536999318981924	PPOX;GUSB;UROS;CPOX;HMOX1;FECH;COX15	7
hsa04975	Fat digestion and absorption	0.536999318981924	FABP1;AGPAT2;DGAT1;PLA2G12B;GOT2;APOA1;MTTP	7
hsa05031	Amphetamine addiction	0.547091788700281	CALM1;MAOA;DDC;SIRT1;PRKCA;JUN;PPP3CA;PPP3CB;CREB3L2;GNAS;PRKACA	11
hsa05165	Human papillomavirus infection	0.562191548066748	JAG1;PIK3R3;TP53;HLA-A;THBS1;CCNA2;COL2A1;LAMB2;RPS6KB1;STAT2;MX2;ISG15;IKBKB;PSMC1;ATP6V0D1;ATM;PPP2R5A;IKBKG;PPP2R1B;MAPK3;PIK3R2;ATP6V1G2;TUBG1;MAML1;PARD3;TRADD;FN1;COL6A1;ITGA1;ITGA5;TADA3;DVL2;CREBBP;JAK1;CREB3L2;ITGAV;CDKN1B;GNAS;ITGB1;CTNNB1;APC;THBS4;RAF1;EP300;PIK3CB;EIF4EBP1;EGFR;IRF3;MAPK1;LLGL2;PRKCI;PRKACA	52
hsa00511	Other glycan degradation	0.562852789708894	FUCA1;HEXA;GBA2	3
hsa04917	Prolactin signaling pathway	0.567590330283441	PIK3R3;MAPK3;PIK3R2;STAT5A;SRC;MAPK12;SLC2A2;MAPK8;RAF1;PIK3CB;MAPK1	11
hsa05120	Epithelial cell signaling in Helicobacter pylori infection	0.567590330283441	IKBKB;ATP6V0D1;IKBKG;F11R;PLCG2;ATP6V1G2;SRC;MAPK12;JUN;MAPK8;EGFR	11
hsa04380	Osteoclast differentiation	0.571736783329023	PIK3R3;SQSTM1;STAT2;IKBKB;TAB2;IKBKG;PLCG2;MAPK3;PIK3R2;JUND;MAPK12;JUN;PPP3CA;PPP3CB;JAK1;MAPK8;PIK3CB;MAPK1;CYBA;TRAF2	20
hsa04929	GnRH secretion	0.576928627998526	PIK3R3;PLCB1;MAPK3;PIK3R2;ARRB2;PRKCA;ITPR2;RAF1;PIK3CB;MAPK1	10
hsa04723	Retrograde endocannabinoid signaling	0.582979478721083	NDUFS1;PLCB1;NDUFA5;NDUFB6;MAPK3;PRKCA;NDUFV1;MAPK12;GNAI1;NAPEPLD;NDUFA8;NDUFS8;ITPR2;MAPK8;NDUFV2;NDUFA10;NDUFA1;ND1;MAPK1;NDUFS2;NDUFA4;ND2;PRKACA	23
hsa04660	T cell receptor signaling pathway	0.599003840694422	PIK3R3;IKBKB;IKBKG;MAPK3;PIK3R2;BCL10;MAPK12;NFKBIE;JUN;PPP3CA;PPP3CB;MAPK8;RAF1;PIK3CB;MAPK1;NFKBIB	16
hsa00982	Drug metabolism - cytochrome P450	0.607390208301587	GSTA1;GSTK1;ADH6;MAOA;GSTM2;GSTM1;ADH5;GSTA4;FMO5;MGST2;GSTM3	11
hsa04330	Notch signaling pathway	0.609043736316311	JAG1;MAML1;CIR1;DVL2;CREBBP;SNW1;EP300;KAT2B;NCOR2	9
hsa05417	Lipid and atherosclerosis	0.617553272979308	PIK3R3;TP53;HSPA1A;CALM1;HSPA8;PLCB1;ERO1A;CYP2J2;IKBKB;BCL2L1;TAB2;ATF6;IKBKG;MAPK3;APOA1;PIK3R2;PRKCA;SRC;MAPK12;MIB1;JUN;PPP3CA;PPP3CB;MAPK8;HSPA4;PIK3CB;HSP90B1;IRF3;ERN1;MAPK1;CYBA;TRAF2;TNFRSF10B	33
hsa04961	Endocrine and other factor-regulated calcium reabsorption	0.621744971508237	PLCB1;PRKCA;DNM3;ATP2B2;AP2A2;GNAS;AP2S1;PRKACA	8
hsa04730	Long-term depression	0.630156500034526	PLCB1;PPP2R1B;MAPK3;PRKCA;GNAI1;ITPR2;GNAS;RAF1;MAPK1	9
hsa03450	Non-homologous end-joining	0.63609085853163	XRCC4;PRKDC	2
hsa04010	MAPK signaling pathway	0.636383910312838	EFNA1;EPHA2;TP53;FLNA;HSPA1A;HSPA8;MAP4K4;ERBB2;IKBKB;DAXX;TAB2;IKBKG;IL1RAP;RAC3;RPS6KA4;RPS6KA3;MAPK3;KITLG;FGFR3;ARRB2;JUND;PRKCA;MAPK12;STK3;TRADD;DUSP7;JUN;PPP3CA;PPP3CB;MECOM;MAPK8;MAP3K4;RAC2;TAOK1;RAPGEF2;RAF1;FLNC;DUSP6;EGFR;ERBB3;LAMTOR3;MAP4K2;MAPK1;TRAF2;PRKACA	45
hsa00532	Glycosaminoglycan biosynthesis - chondroitin sulfate / dermatan sulfate	0.63765593869555	CHST3;CHPF;CHST12	3
hsa03460	Fanconi anemia pathway	0.643675983205671	MLH1;FANCA;POLK;RPA3;BLM;RMI1;RMI2;SLX4	8
hsa05164	Influenza A	0.643876394518919	KPNA2;FDPS;PIK3R3;DNAJB1;PLG;STAT2;MX2;IKBKB;IKBKG;MAPK3;VDAC1;PIK3R2;PRKCA;KPNA1;TRADD;SLC25A4;CREBBP;DDX58;JAK1;RAF1;EP300;PIK3CB;IRF3;MAPK1;NFKBIB;TNFRSF10B	26
hsa04659	Th17 cell differentiation	0.646772369334051	IKBKB;IKBKG;IL1RAP;MAPK3;STAT5A;STAT6;MAPK12;NFKBIE;JUN;PPP3CA;PPP3CB;JAK1;MAPK8;IL6ST;MAPK1;NFKBIB	16
hsa04657	IL-17 signaling pathway	0.64898777332849	MAPK6;TRAF4;IKBKB;TAB2;IKBKG;MAPK3;JUND;MAPK12;TRADD;JUN;MAPK8;HSP90B1;MAPK1;TRAF2	14
hsa00140	Steroid hormone biosynthesis	0.650642887217899	AKR1C1;HSD17B7;HSD17B8;HSD17B12;CYP3A7;AKR1C2;COMT;HSD11B2;HSD17B2	9
hsa04916	Melanogenesis	0.655666073183122	CALM1;PLCB1;MAPK3;KITLG;PRKCA;GNAI1;DVL2;CREBBP;CREB3L2;GNAS;CTNNB1;RAF1;EP300;MAPK1;PRKACA	15
hsa04921	Oxytocin signaling pathway	0.663147119944157	CALM1;PLCB1;MYL6;EEF2K;PPP1R12A;MAPK3;PRKCA;SRC;GNAI1;PRKAB2;CAMK1;CD38;ITPR2;JUN;PPP3CA;PPP3CB;GNAS;MYLK3;RAF1;EGFR;MAPK1;PRKAG1;PRKACA	23
hsa04918	Thyroid hormone synthesis	0.663568425304028	ASGR1;PLCB1;PRKCA;ASGR2;CANX;TTR;ITPR2;CREB3L2;GNAS;HSP90B1;PRKACA	11
hsa05146	Amoebiasis	0.671178124721443	ARG1;PIK3R3;LAMB2;PLCB1;SERPINB6;ARG2;PIK3R2;PRKCA;FN1;VCL;RAB5C;GNAS;PIK3CB;SERPINB9;PRKACA	15
hsa04976	Bile secretion	0.675384360701689	SLC4A2;SLC2A1;SULT2A1;SLCO1B3;SLC51A;ABCC4;EPHX1;GNAS;HMGCR;SLC4A4;ABCB1;PRKACA;ABCB4	13
hsa04924	Renin secretion	0.675932895648694	CALM1;PLCB1;CTSB;GNAI1;ITPR2;PPP3CA;PPP3CB;GNAS;ORAI1;PRKACA	10
hsa00565	Ether lipid metabolism	0.681079643955744	PLD3;PLA2G12B;CHPT1;PAFAH1B1;PAFAH1B2;PLD1;UGT8	7
hsa04971	Gastric acid secretion	0.681243444981949	SLC4A2;CALM1;PLCB1;SSTR2;EZR;PRKCA;GNAI1;ITPR2;GNAS;MYLK3;PRKACA	11
hsa05412	Arrhythmogenic right ventricular cardiomyopathy	0.69835805151935	ACTN3;GJA1;ATP2A2;CDH2;CTNNA1;ITGA1;ITGA5;ITGAV;ITGB1;CTNNB1;CTNNA2	11
hsa05160	Hepatitis C	0.700092450804381	PIK3R3;TP53;STAT2;MX2;IKBKB;CLDN6;IKBKG;PPP2R1B;MAPK3;PIK3R2;PSME3;TRADD;YWHAG;DDX58;JAK1;CLDN1;CTNNB1;RAF1;PIK3CB;EGFR;IRF3;MAPK1;TRAF2	23
hsa04612	Antigen processing and presentation	0.714897078874032	HLA-A;LGMN;HSPA1A;HSPA8;PSME2;CTSB;PSME1;PSME3;CANX;TAPBP;HSPA4	11
hsa05145	Toxoplasmosis	0.719360265716485	HSPA1A;HSPA8;LAMB2;IKBKB;BCL2L1;TAB2;IKBKG;MAPK3;MAPK12;GNAI1;JAK1;MAPK8;ITGB1;PPIF;MAPK1;NFKBIB	16
hsa05218	Melanoma	0.728192142700175	CDH1;PIK3R3;TP53;POLK;MAPK3;PIK3R2;RAF1;PIK3CB;EGFR;MAPK1	10
hsa04614	Renin-angiotensin system	0.73212559179903	ANPEP;PREP;ATP6AP2	3
hsa00730	Thiamine metabolism	0.748160224587596	AK4;AK2	2
hsa05226	Gastric cancer	0.760759997783271	CDH1;PIK3R3;TP53;ERBB2;RPS6KB1;MLH1;POLK;MAPK3;PIK3R2;LRP6;CTNNA1;DVL2;CDKN1B;CTNNB1;APC;RAF1;PIK3CB;ABCB1;EGFR;MAPK1;CTNNA2	21
hsa04926	Relaxin signaling pathway	0.763453723346919	PIK3R3;PLCB1;MAPK3;PIK3R2;ARRB2;PRKCA;SRC;MAPK12;GNAI1;JUN;CREB3L2;MAPK8;GNAS;RAF1;PIK3CB;EGFR;MAPK1;PRKACA	18
hsa00830	Retinol metabolism	0.774547692180767	ADH6;CYP3A7;ADH5;DGAT1;ALDH1A2;DHRS3;RDH11;RDH10;RETSAT	9
hsa04973	Carbohydrate digestion and absorption	0.779743393593513	PIK3R3;PLCB1;PIK3R2;SI;SLC2A2;PIK3CB	6
hsa03008	Ribosome biogenesis in eukaryotes	0.780266439050512	GNL2;POP1;NOB1;REXO1;WDR43;MPHOSPH10;RPP25;UTP14A;RPP25L;RBM28;RIOK2;POP7;AK6;GNL3L;IMP3	15
hsa04728	Dopaminergic synapse	0.796340127684109	CALM1;MAOA;PLCB1;DDC;PPP2R5A;PPP2R1B;COMT;ARRB2;PRKCA;MAPK12;GNAI1;ITPR2;PPP3CA;PPP3CB;CREB3L2;MAPK8;GNAS;PRKACA	18
hsa05140	Leishmaniasis	0.802208660342997	C3;TAB2;MAPK3;MAPK12;JUN;JAK1;ITGB1;MAPK1;CYBA;NFKBIB	10
hsa04950	Maturity onset diabetes of the young	0.806041835953626	PKLR;ONECUT1;SLC2A2	3
hsa04340	Hedgehog signaling pathway	0.808526017765771	SUFU;ARRB2;MGRN1;KIF7;CSNK1E;PRKACA;CUL3	7
hsa04721	Synaptic vesicle cycle	0.815048598794316	STX3;ATP6V0D1;ATP6V1G2;DNM3;AP2A2;SLC6A11;SYT1;AP2S1;NSF;STX2	10
hsa04072	Phospholipase D signaling pathway	0.818696619346945	PIK3R3;F2;PLCB1;AGPAT2;PLCG2;MAPK3;KITLG;PIK3R2;PRKCA;AGPAT3;DNM3;ARF6;GNAS;ARF1;PIP5K1C;RAF1;PIK3CB;PLD1;EGFR;MAPK1	20
hsa04934	Cushing syndrome	0.819971411208478	PDE8A;ARNT;PLCB1;MAPK3;KMT2A;GNAI1;FH;WDR5;ITPR2;DVL2;CREB3L2;CDKN1B;GNAS;KMT2D;CTNNB1;APC;ORAI1;EGFR;MAPK1;USP8;PRKACA	21
hsa05134	Legionellosis	0.823032910337278	C3;HSPA1A;HSPA8;SAR1B;RAB1A;ARF1;SAR1A	7
hsa04724	Glutamatergic synapse	0.824282078431017	SLC38A3;PLCB1;GLUL;MAPK3;SLC38A1;PRKCA;SHANK2;GNAI1;ITPR2;PPP3CA;PPP3CB;GNAS;PLD1;MAPK1;PRKACA	15
hsa04350	TGF-beta signaling pathway	0.835688306288611	ID1;LTBP1;THBS1;FST;RPS6KB1;PPP2R1B;MAPK3;TFDP1;CREBBP;EP300;MAPK1;RBX1	12
hsa04390	Hippo signaling pathway	0.83716168453591	SERPINE1;CDH1;ID1;PPP2R1B;RASSF6;AJUBA;PARD3;STK3;CTNNA1;AFP;RASSF1;YWHAG;DVL2;CSNK1E;CTNNB1;APC;LIMD1;LLGL2;CTNNA2;PRKCI;SAV1	21
hsa04913	Ovarian steroidogenesis	0.842430789094024	HSD17B7;CYP2J2;ACOT1;GNAS;HSD17B2;PRKACA	6
hsa04512	ECM-receptor interaction	0.847624813526221	THBS1;COL2A1;LAMB2;CD47;FN1;COL6A1;ITGA1;ITGA5;ITGAV;ITGB1;THBS4	11
hsa00430	Taurine and hypotaurine metabolism	0.851297235346803	CDO1	1
hsa04145	Phagosome	0.852669690763428	C3;MBL2;HLA-A;TUBB3;THBS1;ATP6V0D1;ATP6V1G2;CANX;STX18;DYNC1LI2;ITGA5;SEC61A1;RAB5C;TUBA8;DYNC1H1;ITGAV;HGS;ITGB1;THBS4;CYBA	20
hsa04310	Wnt signaling pathway	0.853658111293495	TP53;DKK1;PLCB1;RAC3;LRP6;PRKCA;CHD8;JUN;DVL2;PPP3CA;PPP3CB;CREBBP;CSNK1E;MAPK8;DAAM1;RAC2;CTNNB1;APC;EP300;PRKACA;CACYBP;RBX1	22
hsa04978	Mineral absorption	0.861411938598581	TF;MT1X;SLC30A1;HMOX1;SLC26A6;ATP2B2;FTL	7
hsa05143	African trypanosomiasis	0.861416089786812	PLCB1;APOA1;PRKCA;KNG1	4
hsa04270	Vascular smooth muscle contraction	0.868305759091804	CALM1;PLCB1;MYL6;PLA2G12B;CALD1;PPP1R12A;MAPK3;PRKCD;PRKCA;ITPR2;GNAS;MYLK3;MYH9;MYH11;RAF1;MAPK1;PRKACA	17
hsa04550	Signaling pathways regulating pluripotency of stem cells	0.889120464735736	ID1;PIK3R3;ONECUT1;MAPK3;FGFR3;PIK3R2;RIF1;MAPK12;DVL2;JAK1;ZFHX3;CTNNB1;IL6ST;APC;RAF1;REST;PIK3CB;MAPK1	18
hsa05217	Basal cell carcinoma	0.892706296502624	TP53;SUFU;POLK;KIF7;DVL2;CTNNB1;APC	7
hsa04970	Salivary secretion	0.89291671253256	SLC12A2;SLC4A2;LYZ;CALM1;PLCB1;PRKCA;ATP2B2;CD38;ITPR2;GNAS;PRKACA	11
hsa04371	Apelin signaling pathway	0.902662501222442	SERPINE1;JAG1;CDH1;CALM1;PLCB1;RPS6KB1;MAP1LC3B;MAPK3;GNAI1;PRKAB2;ITPR2;MYLK3;RAF1;MAPK1;PRKAG1;PRKACA;RPS6	17
hsa04215	Apoptosis - multiple species	0.903220820923109	BCL2L1;DIABLO;MAPK8	3
hsa04972	Pancreatic secretion	0.904853774553673	SLC12A2;SLC4A2;PLCB1;ATP2A2;RAB8A;PLA2G12B;PRKCA;ATP2B2;CD38;ITPR2;GNAS;SLC4A4	12
hsa04022	cGMP-PKG signaling pathway	0.905286130521201	CALM1;PLCB1;ATP2A2;PPP1R12A;MAPK3;VDAC1;GNAI1;VASP;ATP2B2;VDAC3;SLC25A4;ITPR2;GTF2I;PPP3CA;PPP3CB;CREB3L2;KNG1;MYLK3;RAF1;PPIF;MAPK1	21
hsa04923	Regulation of lipolysis in adipocytes	0.908574424275848	PIK3R3;PIK3R2;GNAI1;GNAS;PIK3CB;PRKACA	6
hsa04927	Cortisol synthesis and secretion	0.910076151636694	PDE8A;PLCB1;ITPR2;CREB3L2;GNAS;ORAI1;PRKACA	7
hsa05224	Breast cancer	0.913038937226373	JAG1;PIK3R3;TP53;ERBB2;RPS6KB1;POLK;MAPK3;PIK3R2;LRP6;JUN;DVL2;NCOA3;CTNNB1;APC;RAF1;PIK3CB;EGFR;MAPK1	18
hsa04727	GABAergic synapse	0.917668974710059	SLC38A3;ABAT;GLUL;SLC38A1;PRKCA;SRC;GNAI1;SLC6A11;NSF;PRKACA	10
hsa04620	Toll-like receptor signaling pathway	0.917754240447733	PIK3R3;IKBKB;TAB2;IKBKG;MAPK3;PIK3R2;MAPK12;JUN;MAPK8;PIK3CB;IRF3;MAPK1	12
hsa04062	Chemokine signaling pathway	0.923286323770744	PIK3R3;BCAR1;CCR6;PLCB1;STAT2;IKBKB;IKBKG;PLCG2;RAC3;MAPK3;PIK3R2;ARRB2;PRKCD;PARD3;SRC;GNAI1;CX3CL1;RAC2;ELMO1;RAF1;PIK3CB;MAPK1;PRKACA;NFKBIB	24
hsa00592	alpha-Linolenic acid metabolism	0.924798362708969	PLA2G12B;FADS2	2
hsa04925	Aldosterone synthesis and secretion	0.926516055392344	CALM1;PLCB1;PRKCA;PRKD2;CAMK1;ATP2B2;ITPR2;CREB3L2;GNAS;ORAI1;PRKACA	11
hsa04726	Serotonergic synapse	0.93667579589648	MAOA;PLCB1;CYP2J2;DDC;MAPK3;PRKCA;GNAI1;ITPR2;GNAS;RAF1;APP;MAPK1;PRKACA	13
hsa04650	Natural killer cell mediated cytotoxicity	0.941400772487347	PIK3R3;HLA-A;MICB;PLCG2;RAC3;MAPK3;PIK3R2;PRKCA;PPP3CA;PPP3CB;RAC2;RAF1;PIK3CB;MAPK1;TNFRSF10B	15
hsa02010	ABC transporters	0.942317966933054	ABCC4;ABCB7;ABCB1;ABCB4	4
hsa00601	Glycosphingolipid biosynthesis - lacto and neolacto series	0.943348008758949	B4GALT3;B4GALT1	2
hsa04966	Collecting duct acid secretion	0.943348008758949	ATP6V0D1;ATP6V1G2	2
hsa05202	Transcriptional misregulation in cancer	0.949779357638257	TP53;DDX5;CCNA2;BCL2L1;ATM;POLK;DOT1L;HPGD;TAF15;TSPAN7;AFF1;KMT2A;PRCC;MYCN;CEBPA;PER2;NSD2;LDB1;ETV5;CDKN1B;DUSP6;PROM1;SIX4	23
hsa05340	Primary immunodeficiency	0.954103392865268	IKBKG;UNG;ORAI1	3
hsa00591	Linoleic acid metabolism	0.957489765803581	CYP2J2;PLA2G12B	2
hsa04713	Circadian entrainment	0.957527897876775	CALM1;PLCB1;MAPK3;PER1;PRKCA;GNAI1;PER2;GNAS;MAPK1;PRKACA	10
hsa04014	Ras signaling pathway	0.96020442728996	EFNA1;EPHA2;PIK3R3;RASA4B;CALM1;IKBKB;BCL2L1;IKBKG;PLCG2;PLA2G12B;RAC3;MAPK3;KITLG;FGFR3;PIK3R2;PRKCA;ARF6;RASSF1;RAB5C;MAPK8;RAC2;ABL1;RAF1;PIK3CB;PLD1;EGFR;MAPK1;PRKACA	28
hsa05416	Viral myocarditis	0.971807656460209	HLA-A;EIF4G1;RAC3;RAC2;ABL1	5
hsa04136	Autophagy - other	0.972545657721432	ATG101;IGBP1	2
hsa04151	PI3K-Akt signaling pathway	0.974118064852209	EFNA1;EPHA2;PCK2;PIK3R3;TP53;THBS1;COL2A1;LAMB2;ERBB2;RPS6KB1;PIK3AP1;IKBKB;BCL2L1;PPP2R5A;IKBKG;GYS1;PPP2R1B;MAPK3;KITLG;FGFR3;PIK3R2;PRKCA;PKN3;FN1;EIF4B;COL6A1;ITGA1;ITGA5;YWHAG;OSMR;JAK1;CREB3L2;ITGAV;CDKN1B;ITGB1;THBS4;RAF1;PIK3CB;HSP90B1;EIF4EBP1;EGFR;ERBB3;MAPK1;RPS6	44
hsa05152	Tuberculosis	0.974270783104775	C3;CALM1;IRAK2;ATP6V0D1;MAPK3;BCL10;SRC;MAPK12;TRADD;RAB5C;PPP3CA;PPP3CB;CREBBP;JAK1;CASP10;MAPK8;CEBPG;RAF1;EP300;MAPK1	20
hsa00590	Arachidonic acid metabolism	0.974831261405515	EPHX2;CYP2J2;CBR1;PLA2G12B;LTA4H	5
hsa04020	Calcium signaling pathway	0.975523625146515	CALM1;PLCB1;ERBB2;ATP2A2;PLCG2;PHKA2;PLCD1;ASPH;FGFR3;VDAC1;PRKCA;PHKB;CAMK1;ATP2B2;CD38;VDAC3;SLC25A4;ITPR2;PPP3CA;PPP3CB;GNAS;MYLK3;ORAI1;PPIF;EGFR;ERBB3;PHKG2;PRKACA	28
hsa04260	Cardiac muscle contraction	0.975846905346811	COX7A2;COX2;ATP2A2;TPM4;ASPH;COX1;COX7B;UQCRH	8
hsa04064	NF-kappa B signaling pathway	0.977221795530609	IKBKB;BCL2L1;ATM;TAB2;IKBKG;PLCG2;BCL10;TRADD;DDX58;TRAF2	10
hsa05150	Staphylococcus aureus infection	0.977537230201418	C3;FGG;MBL2;CFB;KRT18;CFI;PLG;C2;C5	9
hsa04725	Cholinergic synapse	0.97906814473049	PIK3R3;PLCB1;MAPK3;PIK3R2;PRKCA;GNAI1;ITPR2;CREB3L2;PIK3CB;MAPK1;PRKACA	11
hsa05410	Hypertrophic cardiomyopathy	0.982081813983657	ATP2A2;TPM4;PRKAB2;ITGA1;ITGA5;ITGAV;ITGB1;PRKAG1	8
hsa00534	Glycosaminoglycan biosynthesis - heparan sulfate / heparin	0.984420040085579	EXT2	1
hsa00512	Mucin type O-glycan biosynthesis	0.984830239679939	GALNT10;ST3GAL2	2
hsa04514	Cell adhesion molecules	0.985402891878942	CDH1;VSIR;HLA-A;PTPRF;PECAM1;CLDN6;F11R;PTPRM;CD99L2;CDH2;CNTNAP1;ALCAM;ITGAV;CLDN1;ITGB1	15
hsa04024	cAMP signaling pathway	0.986269356914135	PIK3R3;CALM1;SSTR2;ATP2A2;RAC3;PPP1R12A;MAPK3;PIK3R2;GNAI1;ABCC4;ATP2B2;JUN;CREBBP;CREB3L2;MAPK8;GNAS;RAC2;RAF1;EP300;ORAI1;PIK3CB;PLD1;MAPK1;PRKACA	24
hsa04261	Adrenergic signaling in cardiomyocytes	0.986568297661641	CALM1;PLCB1;ATP2A2;PPP2R5A;TPM4;PPP2R1B;MAPK3;PRKCA;MAPK12;GNAI1;ATP2B2;CREB3L2;GNAS;MAPK1;PRKACA	15
hsa04911	Insulin secretion	0.988912544857735	SLC2A1;PLCB1;PRKCA;CREB3L2;SLC2A2;GNAS;PRKACA	7
hsa05414	Dilated cardiomyopathy	0.990336472051406	ATP2A2;TPM4;ITGA1;ITGA5;ITGAV;GNAS;ITGB1;PRKACA	8
hsa05144	Malaria	0.990724008242096	THBS1;PECAM1;THBS4	3
hsa05206	MicroRNAs in cancer	0.992440191846664	EFNA1;VIM;PDCD4;PIK3R3;TP53;THBS1;CDCA5;ERBB2;DNMT1;IKBKB;ATM;KIF23;PLCG2;HMOX1;MAPK3;EZR;FGFR3;PIK3R2;CDC25A;SIRT1;PRKCA;ITGA5;RASSF1;CREBBP;CDKN1B;ABL1;APC;RAF1;EP300;PIK3CB;ABCB1;EGFR;MARCKS;ERBB3;MAPK1	35
hsa04744	Phototransduction	0.993464479751248	CALM1	1
hsa04974	Protein digestion and absorption	0.995441826511235	COL14A1;COL2A1;SLC16A10;COL26A1;COL27A1;MEP1A;COL6A1;SLC1A5	8
hsa05034	Alcoholism	0.995561454062714	CALM1;MAOA;HDAC6;DDC;MAPK3;GNAI1;H2AC18;HDAC8;CREB3L2;GNAS;RAF1;SLC29A2;H4C9;MAPK1;MACROH2A2;H2BU1;PRKACA;H2AZ2	18
hsa04640	Hematopoietic cell lineage	0.997441150509422	CD59;ANPEP;CD9;KITLG;ITGA1;ITGA5;CD38	7
hsa04630	JAK-STAT signaling pathway	0.997813940407619	PIK3R3;STAT2;BCL2L1;PIK3R2;STAT5A;STAT6;OSMR;CREBBP;JAK1;IL6ST;RAF1;EP300;PIK3CB;EGFR	14
hsa05032	Morphine addiction	0.997848786547885	PDE8A;ARRB2;PRKCA;GNAI1;GNAS;PRKACA	6
hsa05330	Allograft rejection	0.998633775716824	HLA-A	1
hsa05332	Graft-versus-host disease	0.999319008893578	HLA-A	1
hsa04940	Type I diabetes mellitus	0.99942783576392	HLA-A	1
hsa05322	Systemic lupus erythematosus	0.999697631296303	C3;C2;C5;H2AC18;RO60;H4C9;MACROH2A2;H2BU1;H2AZ2	9
hsa05321	Inflammatory bowel disease	0.999834619811129	STAT6;JUN	2
hsa05320	Autoimmune thyroid disease	0.999899827249631	HLA-A	1
hsa04061	Viral protein interaction with cytokine and cytokine receptor	0.99996391859983	CCR6;CX3CL1;IL6ST;TNFRSF10B	4
hsa05323	Rheumatoid arthritis	0.999983846766656	ATP6V0D1;ATP6V1G2;JUN	3
hsa04742	Taste transduction	0.999994527410901	PLCB1;PRKACA	2
hsa05168	Herpes simplex virus 1 infection	0.999998562357091	C3;ZNF101;PIK3R3;TP53;HLA-A;STAT2;IKBKB;ZFP1;BCL2L1;ZNF114;DAXX;TAB2;IKBKG;ZNF20;ZNF746;ZNF91;SRSF6;ZNF808;C5;PIK3R2;ZNF670;ZNF561;SRC;TRADD;CGAS;ZNF700;ZNF888;ZNF792;ITGA5;ZNF431;ZNF780B;DDX58;JAK1;ZNF3;ZNF93;ZNF14;TAPBP;PIK3CB;EIF2B1;ZNF420;EIF4EBP1;ZNF624;IRF3;SRSF9;TRAF2	45
hsa04060	Cytokine-cytokine receptor interaction	0.999999999999999	CCR6;GDF15;IL1RAP;OSMR;CX3CL1;IL6ST;TNFRSF10B	7
hsa00620	Pyruvate metabolism	1.1843073512807e-05	ACSS2;PCK2;ALDH7A1;ADH6;AKR1A1;PKLR;PDHB;ACYP1;LDHA;GRHPR;ACYP2;ALDH2;ADH5;PC;DLAT;FH;ACACA;HAGH;DLD;ALDH3A2	20
hsa00640	Propanoate metabolism	1.36255038629092e-08	ALDH6A1;ACSS2;ABAT;MMUT;PCCA;ACSS3;LDHA;ECHS1;EHHADH;ACADS;SUCLG2;PCCB;HIBCH;HADHA;ACACA;BCKDHA;MLYCD;DLD;MCEE;SUCLA2	20
hsa04066	HIF-1 signaling pathway	1.79077365443858e-05	SERPINE1;TF;PDK1;ALDOC;PIK3R3;SLC2A1;PGK1;PFKL;ARNT;PDHB;ERBB2;LDHA;RPS6KB1;PFKFB3;PLCG2;HMOX1;MAPK3;GAPDH;PGK2;PIK3R2;PRKCA;ENO3;ENO1;ELOB;CREBBP;CDKN1B;PFKM;EP300;PIK3CB;EIF4EBP1;EGFR;MAPK1;RPS6;ALDOB;RBX1	35
hsa01230	Biosynthesis of amino acids	2.27019924224498e-12	ARG1;MAT1A;ALDOC;CTH;PYCR1;ACY1;MAT2A;ASL;PGK1;RPE;IDH2;TPI1;PFKL;PKLR;CBSL;CPS1;ACO1;NAGS;GLUL;PC;ARG2;GAPDH;PGK2;GOT2;GPT2;IDH3G;ENO3;ENO1;PFKM;PRPS1;SHMT1;PGAM4;BCAT2;PSAT1;SDSL;PYCR2;ALDH18A1;ALDOB	38
hsa05012	Parkinson disease	2.28858430412918e-06	TP53;TUBB3;COX7A2;CALM1;MAOA;COX2;MFN1;NDUFS1;PSMC2;PSMC1;BCL2L1;DAXX;UBE2L6;ATF6;UBE2L3;PSMC4;NDUFA5;NDUFB6;ATP5PO;VDAC1;ATP5F1D;KLC2;UBA52;SDHB;NDUFV1;SEPTIN5;TRAP1;SDHC;GNAI1;COX1;ADRM1;NDUFA8;VDAC3;NDUFS8;UBE2J1;SLC25A4;ITPR2;ATP5F1E;KLC4;TUBA8;TXN2;MAPK8;GNAS;KLC1;NDUFV2;NDUFA10;PSMB5;PSMD4;ATP5F1B;COX7B;ATP6;NDUFA1;UCHL1;RPS27A;ND1;PSMA5;PPIF;PSMD9;UQCRH;PSMD14;PSMA6;ERN1;PSMA4;NDUFS2;NDUFA…	68
hsa01212	Fatty acid metabolism	2.29644844356923e-08	ACADSB;HSD17B8;ACSL4;FASN;HSD17B12;CPT2;ECHS1;EHHADH;ACADS;CBR4;ACSL5;OXSM;ACSL1;HADHB;ACADVL;SCD;HADHA;ACACA;SCP2;ACSF3;FADS2;HSD17B4;HADH;ELOVL1;HACD3;ACSL3;TECR	27
hsa00020	Citrate cycle (TCA cycle)	2.39480555031985e-06	PCK2;IDH2;PDHB;ACO1;SUCLG2;PC;OGDH;DLAT;SDHB;SDHC;FH;IDH3G;DLST;DLD;ACLY;SUCLA2	16
hsa04146	Peroxisome	2.4549936152074e-08	AGXT;HMGCL;PRDX5;PHYH;ECH1;GSTK1;PECR;ACSL4;IDH2;SLC27A2;EPHX2;CRAT;ACOX2;PXMP4;EHHADH;CAT;NUDT12;ACSL5;ACSL1;GNPAT;PMVK;PEX16;SCP2;PIPOX;HACL1;ECI2;MPV17;NUDT19;PEX26;MLYCD;PXMP2;HSD17B4;PEX3;ACSL3	34
hsa00650	Butanoate metabolism	2.71768602668162e-05	ACSM2B;ACSM3;HMGCL;ABAT;ECHS1;EHHADH;BDH2;ALDH5A1;ACADS;HMGCS2;HADHA;HMGCS1;HADH;OXCT1	14
hsa00280	Valine, leucine and isoleucine degradation	2.74063131502572e-12	ALDH6A1;ACADSB;HMGCL;AGXT2;ABAT;MMUT;PCCA;ALDH7A1;ECHS1;EHHADH;AUH;ALDH2;ACADS;PCCB;HADHB;HIBADH;HIBCH;HMGCS2;HADHA;IVD;BCKDHA;ACSF3;DLD;MCEE;HMGCS1;BCAT2;HADH;OXCT1;ALDH3A2	29
hsa00310	Lysine degradation	3.0252192394866e-07	PLOD2;ALDH7A1;PLOD1;ECHS1;DHTKD1;EHHADH;ALDH2;DOT1L;SMYD3;AASS;PHYKPL;KMT2A;EHMT1;HADHA;DLST;PIPOX;NSD2;MECOM;DLD;KMT2E;SETD2;KMT2D;GCDH;HADH;EHMT2;COLGALT2;ALDH3A2	27
hsa00010	Glycolysis / Gluconeogenesis	3.45717023053162e-07	ALDOC;ACSS2;PCK2;PGK1;ALDH7A1;TPI1;PFKL;ADH6;AKR1A1;GPI;PKLR;PDHB;LDHA;PGM1;GALM;ALDH2;ADH5;GAPDH;PGK2;DLAT;ENO3;ENO1;DLD;PGM2;PFKM;PGAM4;ALDH3A2;ALDOB	28
hsa00071	Fatty acid degradation	4.42874178245431e-07	ACADSB;ACSL4;ALDH7A1;ADH6;CPT2;ECHS1;EHHADH;ALDH2;ACADS;ADH5;ACSL5;ACSL1;HADHB;ACADVL;HADHA;ECI1;ECI2;GCDH;HADH;ACSL3;ALDH3A2	21
hsa04141	Protein processing in endoplasmic reticulum	4.79255940029435e-07	DAD1;HSPH1;DNAJA1;SELENOS;HSPA1A;HSPA8;DNAJB1;SEC23A;ERO1A;DNAJB2;MBTPS2;ATF6;GANAB;STT3A;MARCHF6;SEC24D;SSR1;FBXO2;DNAJB12;YOD1;MBTPS1;MOGS;UBXN1;DDOST;UGGT1;CANX;UFD1;SEC61A1;UBE2J1;SAR1B;BAG2;SSR4;NGLY1;SEC31A;DNAJC1;MAPK8;UBXN4;AMFR;RPN2;SEC24C;RNF5;NSFL1C;SSR2;SAR1A;HSP90B1;ERN1;STT3B;STUB1;EDEM2;TRAF2;SEC63;CAPN1;RBX1	53
hsa01200	Carbon metabolism	6.76372865094268e-16	ALDH6A1;AGXT;ALDOC;ACSS2;H6PD;MMUT;PCCA;PGK1;RPE;IDH2;TPI1;PFKL;GPI;PKLR;PDHB;CPS1;AMT;ECHS1;ACO1;CAT;ACADS;PGLS;SUCLG2;ADH5;GLYCTK;PC;GAPDH;PGK2;PCCB;GOT2;OGDH;DLAT;HIBCH;GPT2;SDHB;GLUD1;SDHC;FH;IDH3G;DLST;ENO3;ENO1;RGN;DLD;ESD;PFKM;MCEE;PRPS1;SHMT1;SUCLA2;PGAM4;PSAT1;TKFC;SDSL;ALDOB	55
hsa00250	Alanine, aspartate and glutamate metabolism	6.9906931371123e-05	AGXT;AGXT2;ABAT;ASL;CPS1;ALDH4A1;ADSS2;ALDH5A1;GLUL;PPAT;GFPT1;GOT2;GPT2;GLUD1;NIT2;NAT8L	16
hsa00030	Pentose phosphate pathway	7.19521384702125e-05	ALDOC;H6PD;RPE;PFKL;GPI;RBKS;PGM1;PGLS;GLYCTK;RGN;PGM2;PFKM;PRPS1;ALDOB	14
hsa00630	Glyoxylate and dicarboxylate metabolism	7.19521384702125e-05	AGXT;ACSS2;MMUT;PCCA;AMT;GRHPR;ACO1;CAT;GLUL;GLYCTK;PCCB;DLD;MCEE;SHMT1	14
hsa03010	Ribosome	7.42474192154682e-06	RPL12;RPLP1;RSL24D1;RPL37;RPS10;RPL17;RPL36AL;RPL35;RPL5;RPL21;RPL28;RPS21;RPS26;RPS23;RPL24;UBA52;RPL13;RPS19;RPL30;RPS3A;RPS5;RPL26;RPS15;RPL11;RPL22;RPL31;MRPS17;RPL23;MRPL10;RPL37A;RPL14;RPL23A;RPS27A;RPS28;RPL36A;MRPS11;MRPS6;RPL29;RPS4X;MRPS9;RPL19;MRPL32;MRPL30;RPL22L1;RPS6;MRPL17;MRPL14	47
hsa00260	Glycine, serine and threonine metabolism	8.95966711064536e-08	AGXT;CTH;AGXT2;ALDH7A1;MAOA;GATM;CBSL;GCAT;AMT;GRHPR;GLYCTK;GAMT;BHMT;SRR;PIPOX;DLD;AOC3;SHMT1;PGAM4;PSAT1;SDSL	21
hsa00510	N-Glycan biosynthesis	9.20151907466641e-06	DPM3;DAD1;B4GALT3;GANAB;STT3A;ALG9;MOGS;DPM1;DDOST;MGAT1;ALG10;ALG6;ALG12;MGAT4A;MGAT4B;RPN2;ALG5;STT3B;MAN2A1;B4GALT1;ALG13	21
hsa05171	Coronavirus disease - COVID-19	9.81040538858899e-09	C3;FGA;FGB;FGG;PIK3R3;MBL2;CFB;F2;RPL12;STAT2;MX2;ISG15;RPLP1;IKBKB;C2;RSL24D1;RPL37;TAB2;RPS10;RPL17;IKBKG;RPL36AL;PLCG2;RPL35;RPL5;RPL21;MAPK3;RPL28;C5;RPS21;RPS26;RPS23;RPL24;PIK3R2;UBA52;PRKCA;RPL13;RPS19;RPL30;RPS3A;RPS5;RPL26;MAPK12;CGAS;RPS15;RPL11;RPL22;JUN;NRP1;DDX58;JAK1;MAPK8;RPL31;RPL23;RPL37A;RPL14;RPL23A;RPS27A;RPS28;IL6ST;RPL36A;RPL29;RPS4X;PIK3CB;EGFR;IRF3;RPL19;MAPK1;NFKBIB;RPL22…	71

## Sheet: KEGG_48vs72
	keggID	Description	pvalue	gene	counts
	hsa00630	Glyoxylate and dicarboxylate metabolism	0.000140345043550875	AGXT;ACSS2;MMUT;PCCA;AMT;GRHPR;ACO1;CAT;GLUL;GLYCTK;PCCB	11
	hsa00310	Lysine degradation	0.000198913644150383	PLOD2;ALDH7A1;PLOD1;ECHS1;DHTKD1;EHHADH;ALDH2;DOT1L;SMYD3;AASS;PHYKPL;KMT2A;EHMT1;HADHA;DLST;PIPOX;NSD2	17
	hsa00380	Tryptophan metabolism	0.00025480981417706	KYNU;ALDH7A1;KYAT1;MAOA;KYAT3;ECHS1;DDC;DHTKD1;EHHADH;CAT;ALDH2;HADHA;DLST	13
	hsa04066	HIF-1 signaling pathway	0.00034216353538517	SERPINE1;TF;PDK1;ALDOC;PIK3R3;SLC2A1;PGK1;PFKL;ARNT;PDHB;ERBB2;LDHA;RPS6KB1;PFKFB3;PLCG2;HMOX1;MAPK3;GAPDH;PGK2;PIK3R2;PRKCA;ENO3;ENO1;ELOB	24
	hsa00270	Cysteine and methionine metabolism	0.000474865888648096	MAT1A;TST;CTH;AGXT2;MAT2A;KYAT1;CBSL;KYAT3;LDHA;DNMT1;CDO1;AHCYL1;GOT2;BHMT	14
	hsa00510	N-Glycan biosynthesis	0.000474865888648096	DPM3;DAD1;B4GALT3;GANAB;STT3A;ALG9;MOGS;DPM1;DDOST;MGAT1;ALG10;ALG6;ALG12;MGAT4A	14
	hsa00100	Steroid biosynthesis	0.000589677707269656	LSS;HSD17B7;FDFT1;NSDHL;SQLE;SC5D;LIPA;MSMO1	8
	hsa03320	PPAR signaling pathway	0.000741905072377733	FABP1;PCK2;ACSL4;GK;SLC27A2;ACOX2;CPT2;FABP3;EHHADH;APOC3;ACSL5;ACSL1;APOA1;FABP7;HMGCS2;SCD;SCP2;FADS2	18
	hsa00410	beta-Alanine metabolism	0.000912127186137122	DPYD;ALDH6A1;ABAT;ALDH7A1;ECHS1;EHHADH;ALDH2;ACADS;HIBCH;HADHA	10
	hsa00900	Terpenoid backbone biosynthesis	0.001235364356176	FDPS;MVD;HMGCS2;GGPS1;PMVK;IDI1;PDSS2;PCYOX1	8
	hsa00051	Fructose and mannose metabolism	0.00156559593368633	MPI;ALDOC;PFKFB4;TPI1;PFKL;PFKFB3;AKR1B1;ENOSF1;PFKFB2;SORD	10
	hsa04141	Protein processing in endoplasmic reticulum	0.00176947844450031	DAD1;HSPH1;DNAJA1;SELENOS;HSPA1A;HSPA8;DNAJB1;SEC23A;ERO1A;DNAJB2;MBTPS2;ATF6;GANAB;STT3A;MARCHF6;SEC24D;SSR1;FBXO2;DNAJB12;YOD1;MBTPS1;MOGS;UBXN1;DDOST;UGGT1;CANX;UFD1;SEC61A1;UBE2J1;SAR1B;BAG2	31
	hsa01210	2-Oxocarboxylic acid metabolism	0.00229634940728477	ACY1;IDH2;ACO1;NAGS;GOT2;GPT2;IDH3G	7
	hsa00760	Nicotinate and nicotinamide metabolism	0.00255498301346696	NT5E;NNT;NUDT12;ENPP3;NADK2;SIRT2;SIRT1;NAMPT;NMNAT1;CD38	10
	hsa00030	Pentose phosphate pathway	0.00288150077054406	ALDOC;H6PD;RPE;PFKL;GPI;RBKS;PGM1;PGLS;GLYCTK	9
	hsa00330	Arginine and proline metabolism	0.00577601679150345	ARG1;PYCR1;ALDH7A1;MAOA;GATM;P4HA1;P4HA2;ALDH4A1;ALDH2;ARG2;GOT2;GAMT	12
	hsa04216	Ferroptosis	0.00871819471207293	TF;NCOA4;TP53;ACSL4;LPCAT3;MAP1LC3B;ACSL5;HMOX1;ACSL1;VDAC3	10
	hsa00561	Glycerolipid metabolism	0.00994423761406596	PNPLA3;ALDH7A1;AKR1A1;GK;ALDH2;AGPAT2;DGAT1;LIPC;GLYCTK;AKR1B1;AGPAT3;MBOAT1;AGK	13
	hsa00500	Starch and sucrose metabolism	0.0106559340989126	PYGL;GPI;PGM1;GYG1;AGL;ENPP3;GYS1;GBE1;SI	9
	hsa04152	AMPK signaling pathway	0.0135269032042707	PFKFB4;PCK2;SLC2A4;PIK3R3;FASN;PFKL;CCNA2;RPS6KB1;PFKFB3;EEF2K;PPP2R5A;RAB8A;GYS1;PPP2R1B;PIK3R2;SIRT1;RAB2A;SCD;ACACA;PFKFB2;PRKAB2	21
	hsa00513	Various types of N-glycan biosynthesis	0.0180183090521813	DAD1;B4GALT3;STT3A;ALG9;DDOST;MGAT1;ALG12;MGAT4A;HEXA	9
	hsa04110	Cell cycle	0.0191818562144337	CDC6;BUB1B;TP53;CDC20;CHEK1;CCNB1;CCNA2;BUB1;ANAPC1;ATM;CCNH;PTTG1;CCNB2;PLK1;CHEK2;CDC25A;CDK1;SFN;PKMYT1;TFDP1;YWHAG	21
	hsa05012	Parkinson disease	0.0196323029791824	TP53;TUBB3;COX7A2;CALM1;MAOA;COX2;MFN1;NDUFS1;PSMC2;PSMC1;BCL2L1;DAXX;UBE2L6;ATF6;UBE2L3;PSMC4;NDUFA5;NDUFB6;ATP5PO;VDAC1;ATP5F1D;KLC2;UBA52;SDHB;NDUFV1;SEPTIN5;TRAP1;SDHC;GNAI1;COX1;ADRM1;NDUFA8;VDAC3;NDUFS8;UBE2J1;SLC25A4;ITPR2	37
	hsa01240	Biosynthesis of cofactors	0.0217076327077605	MAT1A;MPI;MAT2A;KYNU;PPOX;AKR1A1;GUSB;PKLR;COQ5;ADSS2;ALDH2;UROS;CPOX;NADK2;OXSM;GGH;AK4;DHRS3;RDH11;AK2;NME4;FECH;SPR;DHODH;NMNAT1	25
	hsa05415	Diabetic cardiomyopathy	0.0218823192869611	SLC2A4;PIK3R3;SLC2A1;COX7A2;COX2;PDHB;NDUFS1;PLCB1;CPT2;PDK3;ATP2A2;NDUFA5;GYS1;GFPT1;NDUFB6;GAPDH;ATP5PO;VDAC1;PIK3R2;ATP5F1D;PRKCD;PRKCA;SDHB;NDUFV1;MAPK12;SDHC;COX1;NDUFA8;VDAC3;NDUFS8;SLC25A4	31
	hsa00340	Histidine metabolism	0.0230990278959116	HAL;AMDHD1;ALDH7A1;MAOA;FTCD;ALDH2	6
	hsa03010	Ribosome	0.02504799727505	RPL12;RPLP1;RSL24D1;RPL37;RPS10;RPL17;RPL36AL;RPL35;RPL5;RPL21;RPL28;RPS21;RPS26;RPS23;RPL24;UBA52;RPL13;RPS19;RPL30;RPS3A;RPS5;RPL26;RPS15;RPL11;RPL22	25
	hsa05230	Central carbon metabolism in cancer	0.0297694342657697	PDK1;SLC16A3;PIK3R3;TP53;SLC2A1;IDH2;PFKL;PDHB;ERBB2;LDHA;MAPK3;FGFR3;PIK3R2	13
	hsa00350	Tyrosine metabolism	0.0310483573569551	ADH6;MAOA;DDC;MIF;ADH5;COMT;GOT2;HGD	8
	hsa03018	RNA degradation	0.0355598370270101	LSM3;PFKL;PABPC1;LSM7;PAN2;TTC37;LSM6;CNOT9;SKIV2L;TOB2;ENO3;DCPS;ENO1;WDR61	14
	hsa04960	Aldosterone-regulated sodium reabsorption	0.0360828696981636	PIK3R3;MAPK3;SLC9A3R2;PIK3R2;PRKCA;NEDD4L;HSD11B2;SFN	8
	hsa04120	Ubiquitin mediated proteolysis	0.0364242288490118	CDC20;CDC34;WWP2;CUL7;UBE2L6;ANAPC1;UBE2L3;UBE2S;UBE2F;FBXO2;RCHY1;ITCH;UBA52;MGRN1;NEDD4L;TRIM32;CUL5;UBE2J1;UBE2E1;HERC1;ELOB;UBE2E3	22
	hsa04218	Cellular senescence	0.0372278056414451	SERPINE1;PIK3R3;TP53;CHEK1;CCNB1;HLA-A;CCNA2;SQSTM1;CALM1;ATM;CCNB2;MAPK3;PPID;VDAC1;PIK3R2;CHEK2;CDC25A;CDK1;SIRT1;MAPK12;VDAC3;SLC25A4;ITPR2;ZFP36L1	24
	hsa04115	p53 signaling pathway	0.0404100272641747	SERPINE1;TP53;CHEK1;CCNB1;THBS1;BCL2L1;ATM;CCNB2;RCHY1;CHEK2;CDK1;SFN;TP53I3	13
	hsa05204	Chemical carcinogenesis - DNA adducts	0.055731466474914	GSTA1;GSTK1;SULT1A2;SULT2A1;SULT1A3;CYP3A7;GSTM2;GSTM1;AKR1C2;CBR1;GSTA4;NAT1	12
	hsa04931	Insulin resistance	0.0597909632557776	PCK2;SLC2A4;PIK3R3;SLC2A1;PYGL;MLX;SLC27A2;PTPRF;RPS6KB1;OGT;IKBKB;GYS1;GFPT1;RPS6KA3;PIK3R2;PRKCD;PRKAB2	17
	hsa00040	Pentose and glucuronate interconversions	0.0609892705944015	RPE;AKR1A1;CRYL1;GUSB;AKR1B1;DCXR;SORD	7
	hsa05219	Bladder cancer	0.0615958977230789	CDH1;TP53;THBS1;ERBB2;MAPK3;FGFR3;SRC;RASSF1	8
	hsa04137	Mitophagy - animal	0.0728473191043412	BNIP3L;TP53;SQSTM1;MFN1;BCL2L1;MAP1LC3B;RHOT1;UBA52;SRC;NBR1;FIS1;JUN	12
	hsa04979	Cholesterol metabolism	0.0755928917779441	APOH;PCSK9;TSPO;APOC3;LIPC;APOA1;VDAC1;LIPA;VDAC3	9
	hsa01524	Platinum drug resistance	0.0792284256958493	GSTA1;PIK3R3;TP53;ERBB2;GSTM2;MLH1;BCL2L1;GSTM1;ATM;GSTA4;MAPK3;PIK3R2	12
	hsa00072	Synthesis and degradation of ketone bodies	0.0799946765712485	HMGCL;BDH2;HMGCS2	3
	hsa00920	Sulfur metabolism	0.0799946765712485	TST;SELENBP1;BPNT1	3
	hsa05170	Human immunodeficiency virus 1 infection	0.0863004520565726	PIK3R3;CHEK1;CCNB1;HLA-A;CALM1;RPS6KB1;IKBKB;BCL2L1;ATM;TAB2;IKBKG;CCNB2;PLCG2;RAC3;MAPK3;AP1M1;PIK3R2;AP1S1;CDK1;PRKCA;CFL1;MAPK12;GNAI1;TRADD;CGAS;CUL5;ITPR2;JUN;ELOB	29
	hsa00360	Phenylalanine metabolism	0.0964973372192903	MAOA;DDC;MIF;GOT2	4
	hsa00450	Selenocompound metabolism	0.0964973372192903	CTH;KYAT1;KYAT3;SCLY	4
	hsa00910	Nitrogen metabolism	0.0964973372192903	CPS1;GLUL;GLUD1;CA5A	4
	hsa04977	Vitamin digestion and absorption	0.101607272704623	RBP2;SLC19A3;SLC19A1;MMACHC;APOA1	5
	hsa00052	Galactose metabolism	0.101787069414088	PFKL;PGM1;GALM;GALK1;AKR1B1;SI	6
	hsa01523	Antifolate resistance	0.101787069414088	TYMS;IKBKB;SLC19A1;IKBKG;GGH;ABCC4	6
	hsa04914	Progesterone-mediated oocyte maturation	0.102076284158778	PIK3R3;CCNB1;CCNA2;BUB1;ANAPC1;CCNB2;RPS6KA3;MAPK3;PLK1;PIK3R2;CDC25A;CDK1;MAPK12;GNAI1;PKMYT1	15
	hsa04920	Adipocytokine signaling pathway	0.106833391044425	PCK2;SLC2A4;SLC2A1;ACSL4;IKBKB;ACSL5;IKBKG;ACSL1;NFKBIE;TRADD;PRKAB2	11
	hsa05166	Human T-cell leukemia virus 1 infection	0.117134059597004	BUB1B;FDPS;PIK3R3;TP53;CDC20;TSPO;SLC2A1;CHEK1;HLA-A;CCNA2;KAT5;IKBKB;BCL2L1;ANAPC1;ATM;PTTG1;IKBKG;CCNB2;MAPK3;VDAC1;PIK3R2;CHEK2;STAT5A;CANX;VAC14;VDAC3;SLC25A4;JUN;NRP1	29
	hsa04520	Adherens junction	0.124260746565402	CDH1;ERBB2;PTPRF;RAC3;MAPK3;PTPRM;PARD3;SRC;BAIAP2;CTNNA1;VCL	11
	hsa00520	Amino sugar and nucleotide sugar metabolism	0.128053530985407	MPI;CYB5R3;GPI;PGM1;GALK1;GFPT1;GNPDA2;HEXA	8
	hsa05131	Shigellosis	0.128324012133615	C3;PIK3R3;TP53;BCAR1;SQSTM1;PLCB1;RPS6KB1;IKBKB;BCL2L1;MAP1LC3B;ATM;TAB2;IKBKG;PLCG2;MAPK3;PLCD1;PPID;VDAC1;PIK3R2;BCL10;UBA52;PRKCD;ARHGEF2;SRC;MAPK12;TRADD;CGAS;VCL;ARF6;ITGA5;ITPR2;JUN	32
	hsa03410	Base excision repair	0.128405198178339	NTHL1;MUTYH;APEX2;UNG;LIG3;POLE4	6
	hsa04910	Insulin signaling pathway	0.130321343736456	PCK2;SLC2A4;PIK3R3;PYGL;FASN;CALM1;PKLR;PTPRF;RPS6KB1;IKBKB;PPP1R3F;GYS1;PHKA2;MAPK3;PIK3R2;PHKB;INPP5A;ACACA;PRKAB2	19
	hsa00790	Folate biosynthesis	0.132482826582101	CBR1;GGH;AKR1B1;QDPR;SPR	5
	hsa04932	Non-alcoholic fatty liver disease	0.138402025822006	PIK3R3;COX7A2;MLX;COX2;PKLR;NDUFS1;IKBKB;NDUFA5;NDUFB6;PIK3R2;ITCH;SDHB;NDUFV1;MAPK12;SDHC;CEBPA;COX1;PRKAB2;NDUFA8;NDUFS8;JUN	21
	hsa04070	Phosphatidylinositol signaling system	0.140146676239821	PIK3R3;CALM1;PLCB1;PI4K2B;PLCG2;PLCD1;PIK3R2;PRKCA;OCRL;INPP5A;CDIPT;PIK3C2A;MTM1;ITPR2	14
	hsa00480	Glutathione metabolism	0.142071146975323	GSTA1;GSTK1;IDH2;TXNDC12;GSTM2;ANPEP;GSTM1;GSTA4;CHAC2	9
	hsa00562	Inositol phosphate metabolism	0.143166529102341	ALDH6A1;TPI1;PLCB1;PI4K2B;PLCG2;PLCD1;OCRL;INPP5A;CDIPT;PIK3C2A;MTM1	11
	hsa00564	Glycerophospholipid metabolism	0.148612148155666	CHKA;LPCAT3;PLD3;AGPAT2;PLA2G12B;LYPLA1;GNPAT;AGPAT3;LYPLA2;MBOAT1;CHPT1;CDIPT;PISD;PTDSS2	14
	hsa00062	Fatty acid elongation	0.149321274841696	HSD17B12;ECHS1;HADHB;HADHA;ACOT1	5
	hsa01040	Biosynthesis of unsaturated fatty acids	0.149321274841696	HSD17B12;SCD;ACOT1;SCP2;FADS2	5
	hsa05110	Vibrio cholerae infection	0.151984901632395	SLC12A2;TJP2;ERO1A;ATP6V0D1;PLCG2;ATP6V1G2;PRKCA;SEC61A1	8
	hsa00670	One carbon pool by folate	0.153401874320594	ALDH1L1;TYMS;FTCD;AMT	4
	hsa05213	Endometrial cancer	0.153438486927448	CDH1;PIK3R3;TP53;ERBB2;MLH1;POLK;MAPK3;PIK3R2;CTNNA1	9
	hsa04922	Glucagon signaling pathway	0.154841137435566	PCK2;SLC2A1;PYGL;PFKL;CALM1;PDHB;PLCB1;LDHA;GYS1;PHKA2;SIRT1;PHKB;ACACA;PRKAB2;ITPR2	15
	hsa04975	Fat digestion and absorption	0.162588593673183	FABP1;AGPAT2;DGAT1;PLA2G12B;GOT2;APOA1;MTTP	7
	hsa05221	Acute myeloid leukemia	0.164723446204663	PIK3R3;CCNA2;RPS6KB1;IKBKB;IKBKG;MAPK3;PIK3R2;STAT5A;CEBPA;PER2	10
	hsa05133	Pertussis	0.174163468973916	SERPING1;C3;CALM1;C2;MAPK3;C5;CFL1;MAPK12;GNAI1;ITGA5;JUN	11
	hsa05212	Pancreatic cancer	0.174163468973916	PIK3R3;TP53;ERBB2;RPS6KB1;IKBKB;BCL2L1;POLK;IKBKG;RAC3;MAPK3;PIK3R2	11
	hsa05100	Bacterial invasion of epithelial cells	0.185158972107061	CDH1;PIK3R3;BCAR1;PIK3R2;SRC;CTNNA1;DNM3;FN1;VCL;ITGA5;RHOG	11
	hsa04392	Hippo signaling pathway - multiple species	0.185466232623292	RASSF6;AJUBA;STK3;RASSF1;RASSF4	5
	hsa05211	Renal cell carcinoma	0.18785073485345	PIK3R3;SLC2A1;FLCN;ARNT;MAPK3;PIK3R2;PRCC;FH;JUN;ELOB	10
	hsa04142	Lysosome	0.190483791383167	LAPTM4A;LGMN;GUSB;CTSB;CLN3;ATP6V0D1;NAGPA;AP1M1;CTSZ;AP1S1;GNPTAB;FUCA1;LIPA;NAGA;ARSB;HEXA;CTSC	17
	hsa05135	Yersinia infection	0.194331904403523	PIK3R3;BCAR1;IKBKB;TAB2;IKBKG;RAC3;RPS6KA3;MAPK3;ARHGEF28;PIK3R2;SRC;MAPK12;BAIAP2;FN1;ARF6;ITGA5;RHOG;JUN	18
	hsa00770	Pantothenate and CoA biosynthesis	0.196841018709704	DPYD;ALDH2;ENPP3;AASDHPPT	4
	hsa04114	Oocyte meiosis	0.199283950657141	CDC20;CCNB1;CALM1;BUB1;ANAPC1;PPP2R5A;PTTG1;CCNB2;PPP2R1B;RPS6KA3;MAPK3;PLK1;CDK1;MAPK12;PKMYT1;YWHAG;ITPR2	17
	hsa04625	C-type lectin receptor signaling pathway	0.204832386357097	PIK3R3;CALM1;STAT2;IKBKB;IKBKG;PLCG2;MAPK3;PIK3R2;BCL10;PRKCD;SRC;MAPK12;ITPR2;JUN	14
	hsa03040	Spliceosome	0.206146857698503	LSM3;DDX5;HSPA1A;HSPA8;PQBP1;SRSF6;PHF5A;LSM7;SF3A2;HNRNPA1;BUD31;SRSF10;LSM6;SLU7;RBMX;WBP11;PRPF3;ISY1;RBM22	19
	hsa03050	Proteasome	0.207193980732771	PSME2;PSMC2;PSMC1;PSMC4;PSME1;PSME3;ADRM1	7
	hsa04930	Type II diabetes mellitus	0.207193980732771	SLC2A4;PIK3R3;PKLR;IKBKB;MAPK3;PIK3R2;PRKCD	7
	hsa05418	Fluid shear stress and atherosclerosis	0.211693042489915	GSTA1;PIK3R3;TP53;SQSTM1;CALM1;GSTM2;PECAM1;IKBKB;GSTM1;IKBKG;HMOX1;GSTA4;RAC3;PIK3R2;ARHGEF2;SRC;MAPK12;JUN	18
	hsa04670	Leukocyte transendothelial migration	0.219535847399956	PIK3R3;BCAR1;PECAM1;CLDN6;F11R;PLCG2;EZR;PIK3R2;PRKCA;CD99L2;MAPK12;GNAI1;CTNNA1;VASP;VCL	15
	hsa03060	Protein export	0.219821785211502	SPCS1;SRPRA;SRP19;SEC61A1	4
	hsa04964	Proximal tubule bicarbonate reclamation	0.219821785211502	SLC38A3;PCK2;GLUD1;SLC25A10	4
	hsa05223	Non-small cell lung cancer	0.225048465020268	PIK3R3;TP53;ERBB2;POLK;PLCG2;MAPK3;PIK3R2;PRKCA;STAT5A;RASSF1	10
	hsa04662	B cell receptor signaling pathway	0.244525364060553	PIK3R3;PIK3AP1;IKBKB;IKBKG;PLCG2;RAC3;MAPK3;PIK3R2;BCL10;NFKBIE;JUN	11
	hsa00190	Oxidative phosphorylation	0.246003676831366	COX7A2;COX2;NDUFS1;ATP6V0D1;LHPP;NDUFA5;NDUFB6;ATP5PO;ATP5F1D;ATP6V1G2;SDHB;NDUFV1;PPA2;SDHC;COX1;NDUFA8;NDUFS8	17
	hsa04933	AGE-RAGE signaling pathway in diabetic complications	0.254256114551461	SERPINE1;PIK3R3;PLCB1;PLCG2;MAPK3;PLCD1;PIK3R2;PRKCD;PRKCA;STAT5A;MAPK12;FN1;JUN	13
	hsa05130	Pathogenic Escherichia coli infection	0.2572969227427	MYO5C;MYO1G;TUBB3;F2;MYO1D;BAIAP2L1;IKBKB;CLDN6;TAB2;SEC24D;IKBKG;MAPK3;GAPDH;TMED10;EZR;ARHGEF2;SRC;MAPK12;BAIAP2;TRADD;MYO1A;ARF6;JUN;RAB1A	24
	hsa03440	Homologous recombination	0.261129784336042	BRCC3;XRCC3;ATM;RPA3;BLM;TOPBP1	6
	hsa05222	Small cell lung cancer	0.261946921893337	PIK3R3;TP53;LAMB2;TRAF4;IKBKB;BCL2L1;CKS1B;POLK;CKS2;IKBKG;PIK3R2;FN1	12
	hsa04130	SNARE interactions in vesicular transport	0.265483496459426	STX3;GOSR1;STX16;BET1;STX18	5
	hsa04210	Apoptosis	0.265833187006965	PIK3R3;TP53;CTSB;IKBKB;BCL2L1;DAXX;ATM;IKBKG;AIFM1;MAPK3;CTSZ;PIK3R2;TRADD;ITPR2;JUN;DIABLO;CTSC	17
	hsa04370	VEGF signaling pathway	0.281161223138989	PIK3R3;PLCG2;RAC3;MAPK3;PIK3R2;PRKCA;SRC;MAPK12	8
	hsa00563	Glycosylphosphatidylinositol (GPI)-anchor biosynthesis	0.292210923805161	PIGT;GPAA1;PIGU;PIGA	4
	hsa00230	Purine metabolism	0.295399855684851	NT5E;PDE8A;PKLR;PGM1;ADSS2;PPAT;ENPP3;AK4;GMPR2;AK2;DGUOK;NME4;PRUNE1;HPRT1;NUDT9;ADK	16
	hsa05014	Amyotrophic lateral sclerosis	0.297356810011416	TP53;TUBB3;COX7A2;SQSTM1;COX2;HDAC6;NDUFS1;ACTR1B;ATG101;PSMC2;PSMC1;BCL2L1;DNAH10;DAXX;CAT;MAP1LC3B;ATF6;NUP210;PSMC4;NDUFA5;RAB8A;NDUFB6;SETX;ATXN2L;ATP5PO;VDAC1;ATP5F1D;HNRNPA1;KLC2;POM121;SDHB;NDUFV1;NUP50;MAPK12;SDHC;SIGMAR1;COX1;ADRM1;MATR3;NDUFA8;NDUFS8;RAB1A	42
	hsa00860	Porphyrin and chlorophyll metabolism	0.298871796610066	PPOX;GUSB;UROS;CPOX;HMOX1;FECH	6
	hsa00980	Metabolism of xenobiotics by cytochrome P450	0.306617580037428	AKR1C1;GSTA1;GSTK1;ADH6;SULT2A1;GSTM2;GSTM1;ADH5;CBR1;GSTA4	10
	hsa00140	Steroid hormone biosynthesis	0.313276355717297	AKR1C1;HSD17B7;HSD17B8;HSD17B12;CYP3A7;AKR1C2;COMT;HSD11B2	8
	hsa05203	Viral carcinogenesis	0.317161417826937	C3;PIK3R3;TP53;CDC20;CHEK1;HLA-A;CCNA2;HDAC6;PSMC1;ATP6V0D1;IKBKG;MAPK3;PIK3R2;CDK1;STAT5A;DDX3X;SRC;TRADD;VAC14;HDAC8;GTF2H4;YWHAG;VDAC3;JUN	24
	hsa05120	Epithelial cell signaling in Helicobacter pylori infection	0.317657772930842	IKBKB;ATP6V0D1;IKBKG;F11R;PLCG2;ATP6V1G2;SRC;MAPK12;JUN	9
	hsa01521	EGFR tyrosine kinase inhibitor resistance	0.320899691006368	PIK3R3;ERBB2;RPS6KB1;BCL2L1;PLCG2;MAPK3;FGFR3;PIK3R2;PRKCA;SRC	10
	hsa00531	Glycosaminoglycan degradation	0.324704420391026	GUSB;ARSB;HEXA	3
	hsa04611	Platelet activation	0.327903958241159	FGA;FGB;FGG;PIK3R3;F2;PLCB1;PLCG2;PPP1R12A;MAPK3;PIK3R2;SRC;MAPK12;GNAI1;VASP;ITPR2	15
	hsa04530	Tight junction	0.327993127477956	ERBB2;TJP2;SYNPO;CLDN6;MYL6;F11R;RAB8A;PPP2R1B;EZR;YBX3;RAB13;ARHGEF2;PARD3;SRC;NEDD4L;ARHGEF18;VASP;PRKAB2;CGNL1;JUN	20
	hsa04213	Longevity regulating pathway - multiple species	0.329607069075014	PIK3R3;HSPA1A;HSPA8;RPS6KB1;CAT;PIK3R2;SIRT1;PRKAB2	8
	hsa00983	Drug metabolism - other enzymes	0.335319711012599	DPYD;GSTA1;GUSB;DUT;GSTM2;GSTM1;GSTA4;NME4;HPRT1;NAT1	10
	hsa03022	Basal transcription factors	0.337551525896949	TAF7;CCNH;MNAT1;TAF15;GTF2H4;GTF2I	6
	hsa04750	Inflammatory mediator regulation of TRP channels	0.338131902677409	PIK3R3;CALM1;PLCB1;CYP2J2;IL1RAP;PLCG2;PIK3R2;PRKCD;PRKCA;SRC;MAPK12;ITPR2	12
	hsa05017	Spinocerebellar ataxia	0.339216637669332	PIK3R3;KAT5;PLCB1;TWNK;ATG101;PSMC2;PSMC1;ATP2A2;PSMC4;ATXN2L;VDAC1;PIK3R2;PRKCA;ADRM1;VDAC3;SLC25A4;ITPR2	17
	hsa00982	Drug metabolism - cytochrome P450	0.348360104051858	GSTA1;GSTK1;ADH6;MAOA;GSTM2;GSTM1;ADH5;GSTA4;FMO5	9
	hsa05216	Thyroid cancer	0.351505680505729	NCOA4;CDH1;TP53;POLK;MAPK3	5
	hsa05022	Pathways of neurodegeneration - multiple diseases	0.359058765650523	TUBB3;COX7A2;SQSTM1;CALM1;COX2;DKK1;MFN1;NDUFS1;ACTR1B;PLCB1;ATG101;PSMC2;PSMC1;BCL2L1;DNAH10;DAXX;CAT;MAP1LC3B;UBE2L6;ATF6;ATP2A2;UBE2L3;PSMC4;NDUFA5;RAB8A;NDUFB6;MAPK3;ATXN2L;ATP5PO;PPID;VDAC1;LRP6;ATP5F1D;KLC2;UBA52;PRKCA;SDHB;NDUFV1;SEPTIN5;TRAP1;MAPK12;SDHC;SIGMAR1;COX1;ADRM1;NDUFA8;VDAC3;NDUFS8;UBE2J1;SLC25A4;ITPR2;RAB1A;DVL2	53
	hsa05020	Prion disease	0.360221155050622	PIK3R3;TUBB3;COX7A2;HSPA1A;COX2;HSPA8;NDUFS1;PSMC2;PSMC1;PSMC4;NDUFA5;NDUFB6;MAPK3;C5;ATP5PO;VDAC1;PIK3R2;ATP5F1D;KLC2;PRKCD;SDHB;NDUFV1;MAPK12;SDHC;COX1;ADRM1;NDUFA8;VDAC3;NDUFS8;SLC25A4;ITPR2	31
	hsa04015	Rap1 signaling pathway	0.371426437955193	EFNA1;EPHA2;CDH1;ID1;PIK3R3;BCAR1;THBS1;CALM1;PLCB1;ENAH;SIPA1L1;RAC3;MAPK3;KITLG;FGFR3;PIK3R2;PRKCA;PARD3;SRC;MAPK12;GNAI1;PRKD2;VASP;MAGI3	24
	hsa04071	Sphingolipid signaling pathway	0.375759327688849	PIK3R3;TP53;SPTLC3;PLCB1;PPP2R5A;PPP2R1B;RAC3;MAPK3;PIK3R2;PRKCA;MAPK12;GNAI1;TRADD;CERS5	14
	hsa04722	Neurotrophin signaling pathway	0.375759327688849	PIK3R3;TP53;CALM1;IKBKB;IRAK2;PLCG2;RPS6KA3;MAPK3;SH2B3;PIK3R2;PRKCD;MAPK12;NFKBIE;JUN	14
	hsa00240	Pyrimidine metabolism	0.378502891862124	DPYD;TYMS;NT5E;DUT;ENPP3;NME4;DHODH	7
	hsa05142	Chagas disease	0.39115703709173	SERPINE1;C3;PIK3R3;PLCB1;IKBKB;IKBKG;PPP2R1B;MAPK3;PIK3R2;MAPK12;GNAI1;JUN	12
	hsa00053	Ascorbate and aldarate metabolism	0.392127584378552	ALDH7A1;AKR1A1;GUSB;ALDH2	4
	hsa05214	Glioma	0.395091373455514	PIK3R3;TP53;CALM1;POLK;PLCG2;MAPK3;PIK3R2;PRKCA;CAMK1	9
	hsa00970	Aminoacyl-tRNA biosynthesis	0.395989269770875	DARS2;DARS1;NARS2;IARS2;LARS1;PARS2;SARS1;AARS1	8
	hsa04621	NOD-like receptor signaling pathway	0.396255994208081	MFN1;PLCB1;CTSB;STAT2;IKBKB;BCL2L1;BRCC3;MAP1LC3B;TAB2;DHX33;IKBKG;MAPK3;VDAC1;PRKCD;MAPK12;GBP2;NAMPT;VDAC3;ITPR2;TRIP6;JUN	21
	hsa04919	Thyroid hormone signaling pathway	0.400358629567416	PIK3R3;TP53;SLC2A1;PFKL;PLCB1;ATP2A2;SLC16A10;PLCG2;MAPK3;PLCD1;PIK3R2;PRKCA;SRC;PFKFB2	14
	hsa04714	Thermogenesis	0.403721790942583	COA4;ACSL4;COX7A2;COX2;NDUFS1;RPS6KB1;CPT2;SLC25A20;ACSL5;COA6;SMARCC1;NDUFA5;NDUFB6;SMARCD3;RPS6KA3;ACSL1;ATP5PO;ATP5F1D;SDHB;NDUFV1;MAPK12;SDHC;COX1;PRKAB2;NDUFA8;NDUFS8	26
	hsa03013	RNA transport	0.406234505107883	TACC3;ELAC2;POP1;EIF3A;PABPC1;NUP210;EIF3G;EIF4G1;GEMIN8;POM121;CASC3;EIF3J;NUP50;THOC6;SNUPN;SMN1;RPP25;EIF3C;EIF4B;RPP25L;EIF1AX	21
	hsa04012	ErbB signaling pathway	0.408714066026191	PIK3R3;ERBB2;RPS6KB1;PLCG2;MAPK3;PIK3R2;PRKCA;STAT5A;SRC;JUN	10
	hsa05220	Chronic myeloid leukemia	0.410745410614298	PIK3R3;TP53;IKBKB;BCL2L1;POLK;IKBKG;MAPK3;PIK3R2;STAT5A	9
	hsa05205	Proteoglycans in cancer	0.41103309340322	PDCD4;PIK3R3;TP53;GPC3;FLNA;DDX5;THBS1;ERBB2;RPS6KB1;ANK3;PLCG2;TFAP4;PPP1R12A;MAPK3;EZR;PIK3R2;PRKCA;SRC;MAPK12;FN1;EIF4B;ITGA5;ITPR2	23
	hsa03020	RNA polymerase	0.416976078026473	POLR3GL;POLR2F;POLR2J;POLR1A	4
	hsa04612	Antigen processing and presentation	0.442019411301408	HLA-A;LGMN;HSPA1A;HSPA8;PSME2;CTSB;PSME1;PSME3;CANX	9
	hsa00515	Mannose type O-glycan biosynthesis	0.443916587935561	B4GALT3;FKRP;POMK	3
	hsa03430	Mismatch repair	0.443916587935561	EXO1;MLH1;RPA3	3
	hsa04666	Fc gamma R-mediated phagocytosis	0.448754504666856	PIK3R3;RPS6KB1;PLCG2;MAPK3;BIN1;PIK3R2;PRKCD;PRKCA;CFL1;VASP;ARF6	11
	hsa04360	Axon guidance	0.460083713563169	EFNA1;EPHA2;PIK3R3;PLXNB2;NGEF;SEMA4G;ENAH;PLCG2;ABLIM1;RAC3;MAPK3;SEMA4C;PIK3R2;PRKCA;PARD3;CFL1;SRC;PLXNB1;GNAI1;NRP1	20
	hsa05169	Epstein-Barr virus infection	0.472348676755627	VIM;PIK3R3;TP53;HLA-A;CCNA2;STAT2;ISG15;IKBKB;PSMC2;PSMC1;TAB2;POLK;PSMC4;IKBKG;PLCG2;PIK3R2;MAPK12;NFKBIE;TRADD;ADRM1;JUN;CIR1	22
	hsa05207	Chemical carcinogenesis - receptor activation	0.478032989155025	JAG1;CDC6;KPNA2;GSTA1;PIK3R3;ARNT;EPHX2;RPS6KB1;KPNA4;GSTM2;GSTM1;GSTA4;RPS6KA3;MAPK3;PIK3R2;ARRB2;CDC25A;PRKCA;STAT5A;KPNA1;SRC;GNAI1;JUN	23
	hsa00603	Glycosphingolipid biosynthesis - globo and isoglobo series	0.480485104913351	NAGA;HEXA	2
	hsa00604	Glycosphingolipid biosynthesis - ganglio series	0.480485104913351	B4GALNT1;HEXA	2
	hsa05162	Measles	0.505192216586915	PIK3R3;TP53;HSPA1A;HSPA8;STAT2;MX2;IKBKB;BCL2L1;TAB2;IKBKG;RCHY1;PIK3R2;STAT5A;TRADD;JUN	15
	hsa05225	Hepatocellular carcinoma	0.511098780116983	GSTA1;PIK3R3;TP53;RPS6KB1;GSTM2;BCL2L1;GSTM1;POLK;SMARCC1;PLCG2;HMOX1;GSTA4;SMARCD3;MAPK3;PIK3R2;LRP6;PRKCA;DVL2	18
	hsa04658	Th1 and Th2 cell differentiation	0.511256005468376	JAG1;IKBKB;IKBKG;MAPK3;MAML1;STAT5A;STAT6;MAPK12;NFKBIE;JUN	10
	hsa03460	Fanconi anemia pathway	0.512113422816445	MLH1;FANCA;POLK;RPA3;BLM;RMI1	6
	hsa00730	Thiamine metabolism	0.515584461222338	AK4;AK2	2
	hsa05146	Amoebiasis	0.517994395658491	ARG1;PIK3R3;LAMB2;PLCB1;SERPINB6;ARG2;PIK3R2;PRKCA;FN1;VCL;RAB5C	11
	hsa04929	GnRH secretion	0.520387274953241	PIK3R3;PLCB1;MAPK3;PIK3R2;ARRB2;PRKCA;ITPR2	7
	hsa04068	FoxO signaling pathway	0.523122578997503	PCK2;SLC2A4;PIK3R3;CCNB1;IKBKB;CAT;ATM;CCNB2;MAPK3;PLK1;PIK3R2;SIRT1;MAPK12;PRKAB2	14
	hsa04668	TNF signaling pathway	0.524148588910007	JAG1;PIK3R3;IKBKB;TAB2;IKBKG;RPS6KA4;MAPK3;PIK3R2;ITCH;MAPK12;TRADD;JUN	12
	hsa04140	Autophagy - animal	0.52851133311494	PIK3R3;DEPTOR;SQSTM1;RPS6KB1;CTSB;ATG101;BCL2L1;MAP1LC3B;IGBP1;RAB8A;MAPK3;PIK3R2;PRKCD;VMP1;RAB1A	15
	hsa04657	IL-17 signaling pathway	0.539707488284984	MAPK6;TRAF4;IKBKB;TAB2;IKBKG;MAPK3;JUND;MAPK12;TRADD;JUN	10
	hsa00120	Primary bile acid biosynthesis	0.549072566803417	ACOX2;SCP2	2
	hsa05161	Hepatitis B	0.549124874071348	PIK3R3;TP53;CCNA2;STAT2;IKBKB;TAB2;IKBKG;MAPK3;PIK3R2;PRKCA;STAT5A;DDX3X;STAT6;SRC;MAPK12;VDAC3;JUN	17
	hsa04510	Focal adhesion	0.555214521367205	PIK3R3;BCAR1;FLNA;ZYX;THBS1;COL2A1;LAMB2;ERBB2;RAC3;PPP1R12A;MAPK3;PIK3R2;PRKCA;SRC;VASP;FN1;VCL;COL6A1;ITGA1;ITGA5;JUN	21
	hsa04971	Gastric acid secretion	0.558984234333172	SLC4A2;CALM1;PLCB1;SSTR2;EZR;PRKCA;GNAI1;ITPR2	8
	hsa00514	Other types of O-glycan biosynthesis	0.562822853269509	B4GALT3;OGT;GALNT10;POGLUT1;POFUT2	5
	hsa03420	Nucleotide excision repair	0.562822853269509	CCNH;RPA3;MNAT1;POLE4;GTF2H4	5
	hsa05210	Colorectal cancer	0.563410241628885	PIK3R3;TP53;RPS6KB1;MLH1;POLK;RAC3;MAPK3;PIK3R2;JUN	9
	hsa04150	mTOR signaling pathway	0.577605752006794	PIK3R3;DEPTOR;NPRL3;FLCN;RPS6KB1;IKBKB;RPS6KA3;MAPK3;PIK3R2;LRP6;ATP6V1G2;PRKCA;NPRL2;LAMTOR5;EIF4B;DVL2	16
	hsa00511	Other glycan degradation	0.580898114800686	FUCA1;HEXA	2
	hsa00830	Retinol metabolism	0.586921297495128	ADH6;CYP3A7;ADH5;DGAT1;ALDH1A2;DHRS3;RDH11	7
	hsa04664	Fc epsilon RI signaling pathway	0.586921297495128	PIK3R3;PLCG2;RAC3;MAPK3;PIK3R2;PRKCA;MAPK12	7
	hsa04540	Gap junction	0.592071297233722	TUBB3;PLCB1;GJA1;MAPK3;CDK1;PRKCA;SRC;GNAI1;ITPR2	9
	hsa01522	Endocrine resistance	0.594660023388902	JAG1;PIK3R3;TP53;ERBB2;RPS6KB1;MAPK3;PIK3R2;SRC;MAPK12;JUN	10
	hsa05231	Choline metabolism in cancer	0.594660023388902	PIK3R3;CHKA;RPS6KB1;RAC3;MAPK3;PIK3R2;PRKCA;LYPLA1;CHPT1;JUN	10
	hsa04211	Longevity regulating pathway	0.606063348890053	PIK3R3;TP53;RPS6KB1;ATG101;CAT;PIK3R2;SIRT1;EHMT1;PRKAB2	9
	hsa05235	PD-L1 expression and PD-1 checkpoint pathway in cancer	0.606063348890053	PIK3R3;RPS6KB1;IKBKB;IKBKG;MAPK3;PIK3R2;MAPK12;NFKBIE;JUN	9
	hsa04935	Growth hormone synthesis, secretion and action	0.611839387777783	PIK3R3;BCAR1;PLCB1;SSTR2;PLCG2;MAPK3;PIK3R2;PRKCA;STAT5A;MAPK12;GNAI1;ITPR2	12
	hsa04622	RIG-I-like receptor signaling pathway	0.618414699268316	OTUD5;ISG15;IKBKB;IKBKG;DDX3X;MAPK12;TRADD	7
	hsa04730	Long-term depression	0.618477779749558	PLCB1;PPP2R1B;MAPK3;PRKCA;GNAI1;ITPR2	6
	hsa04978	Mineral absorption	0.618477779749558	TF;MT1X;SLC30A1;HMOX1;SLC26A6;ATP2B2	6
	hsa05016	Huntington disease	0.626195404773395	TP53;TUBB3;TGM2;COX7A2;COX2;NDUFS1;ACTR1B;PLCB1;POLR2F;ATG101;PSMC2;PSMC1;DNAH10;PSMC4;NDUFA5;NDUFB6;ATP5PO;POLR2J;VDAC1;ATP5F1D;KLC2;SDHB;NDUFV1;SDHC;COX1;ADRM1;NDUFA8;VDAC3;NDUFS8;SLC25A4;AP2A2	31
	hsa04613	Neutrophil extracellular trap formation	0.635369932122829	C3;FGA;FGB;FGG;PIK3R3;HDAC6;PLCB1;PLCG2;MAPK3;C5;VDAC1;PIK3R2;PRKCA;SRC;MAPK12;H2AC18;HDAC8;VDAC3;SLC25A4	19
	hsa00532	Glycosaminoglycan biosynthesis - chondroitin sulfate / dermatan sulfate	0.639494579212098	CHST3;CHPF	2
	hsa04972	Pancreatic secretion	0.646361976751901	SLC12A2;SLC4A2;PLCB1;ATP2A2;RAB8A;PLA2G12B;PRKCA;ATP2B2;CD38;ITPR2	10
	hsa04710	Circadian rhythm	0.6499957298768	PER1;PRKAB2;PER2	3
	hsa05010	Alzheimer disease	0.658663802872274	PIK3R3;TUBB3;COX7A2;CALM1;COX2;DKK1;NDUFS1;PLCB1;ATG101;IKBKB;PSMC2;PSMC1;ATF6;ATP2A2;PSMC4;NDUFA5;NDUFB6;MAPK3;GAPDH;ATP5PO;PPID;VDAC1;PIK3R2;LRP6;ATP5F1D;KLC2;SDHB;NDUFV1;SDHC;COX1;ADRM1;NDUFA8;VDAC3;NDUFS8;SLC25A4;ITPR2;DVL2	37
	hsa04912	GnRH signaling pathway	0.65950938030523	CALM1;PLCB1;MAPK3;PRKCD;PRKCA;SRC;MAPK12;ITPR2;JUN	9
	hsa04970	Salivary secretion	0.65950938030523	SLC12A2;SLC4A2;LYZ;CALM1;PLCB1;PRKCA;ATP2B2;CD38;ITPR2	9
	hsa04961	Endocrine and other factor-regulated calcium reabsorption	0.671497804716648	PLCB1;PRKCA;DNM3;ATP2B2;AP2A2	5
	hsa05167	Kaposi sarcoma-associated herpesvirus infection	0.671806044326659	C3;PIK3R3;TP53;HLA-A;CALM1;STAT2;IKBKB;MAP1LC3B;IKBKG;MICB;PLCG2;MAPK3;PIK3R2;UBA52;SRC;MAPK12;TRADD;ITPR2;JUN	19
	hsa05417	Lipid and atherosclerosis	0.681850344335944	PIK3R3;TP53;HSPA1A;CALM1;HSPA8;PLCB1;ERO1A;CYP2J2;IKBKB;BCL2L1;TAB2;ATF6;IKBKG;MAPK3;APOA1;PIK3R2;PRKCA;SRC;MAPK12;MIB1;JUN	21
	hsa04918	Thyroid hormone synthesis	0.691021641759419	ASGR1;PLCB1;PRKCA;ASGR2;CANX;TTR;ITPR2	7
	hsa04928	Parathyroid hormone synthesis, secretion and action	0.694230305202508	NACA;PLCB1;MMP15;MAPK3;ARRB2;LRP6;JUND;PRKCA;GNAI1;ITPR2	10
	hsa05150	Staphylococcus aureus infection	0.696702313473098	C3;FGG;MBL2;CFB;KRT18;CFI;PLG;C2;C5	9
	hsa00130	Ubiquinone and other terpenoid-quinone biosynthesis	0.707155848154123	COQ5	1
	hsa00430	Taurine and hypotaurine metabolism	0.707155848154123	CDO1	1
	hsa04915	Estrogen signaling pathway	0.710139225211282	PIK3R3;KRT18;HSPA1A;CALM1;HSPA8;PLCB1;MAPK3;PIK3R2;PRKCD;SRC;GNAI1;ITPR2;JUN	13
	hsa04380	Osteoclast differentiation	0.711794412528719	PIK3R3;SQSTM1;STAT2;IKBKB;TAB2;IKBKG;PLCG2;MAPK3;PIK3R2;JUND;MAPK12;JUN	12
	hsa05132	Salmonella infection	0.714518749795	FLNA;TUBB3;DYNLL2;ACTR1B;KPNA4;IKBKB;PODXL;TAB2;IKBKG;MAPK3;GAPDH;RHOB;KLC2;KPNA1;MAPK12;PIK3C2A;TRADD;DYNLT1;DYNC1LI2;PLEKHM2;ARF6;RHOG;JUN;RAB5C	24
	hsa04217	Necroptosis	0.71704914242019	PYGL;SQSTM1;STAT2;GLUL;AIFM1;PPID;VDAC1;STAT5A;STAT6;GLUD1;TRADD;H2AC18;VDAC3;SLC25A4;CHMP1A	15
	hsa05412	Arrhythmogenic right ventricular cardiomyopathy	0.717422738272746	ACTN3;GJA1;ATP2A2;CDH2;CTNNA1;ITGA1;ITGA5	7
	hsa04720	Long-term potentiation	0.724125889314388	CALM1;PLCB1;RPS6KA3;MAPK3;PRKCA;ITPR2	6
	hsa04512	ECM-receptor interaction	0.724401785775911	THBS1;COL2A1;LAMB2;CD47;FN1;COL6A1;ITGA1;ITGA5	8
	hsa05165	Human papillomavirus infection	0.730949882215934	JAG1;PIK3R3;TP53;HLA-A;THBS1;CCNA2;COL2A1;LAMB2;RPS6KB1;STAT2;MX2;ISG15;IKBKB;PSMC1;ATP6V0D1;ATM;PPP2R5A;IKBKG;PPP2R1B;MAPK3;PIK3R2;ATP6V1G2;TUBG1;MAML1;PARD3;TRADD;FN1;COL6A1;ITGA1;ITGA5;TADA3;DVL2	32
	hsa05134	Legionellosis	0.733212847278266	C3;HSPA1A;HSPA8;SAR1B;RAB1A	5
	hsa03008	Ribosome biogenesis in eukaryotes	0.737897356442491	GNL2;POP1;NOB1;REXO1;WDR43;MPHOSPH10;RPP25;UTP14A;RPP25L;RBM28	10
	hsa05202	Transcriptional misregulation in cancer	0.739320393956414	TP53;DDX5;CCNA2;BCL2L1;ATM;POLK;DOT1L;HPGD;TAF15;TSPAN7;AFF1;KMT2A;PRCC;MYCN;CEBPA;PER2;NSD2;LDB1	18
	hsa05164	Influenza A	0.741809842726502	KPNA2;FDPS;PIK3R3;DNAJB1;PLG;STAT2;MX2;IKBKB;IKBKG;MAPK3;VDAC1;PIK3R2;PRKCA;KPNA1;TRADD;SLC25A4	16
	hsa04973	Carbohydrate digestion and absorption	0.745938752242044	PIK3R3;PLCB1;PIK3R2;SI	4
	hsa03030	DNA replication	0.747964036559318	RPA3;POLE4;POLA2	3
	hsa05031	Amphetamine addiction	0.750220252154673	CALM1;MAOA;DDC;SIRT1;PRKCA;JUN	6
	hsa04728	Dopaminergic synapse	0.750616298065629	CALM1;MAOA;PLCB1;DDC;PPP2R5A;PPP2R1B;COMT;ARRB2;PRKCA;MAPK12;GNAI1;ITPR2	12
	hsa00592	alpha-Linolenic acid metabolism	0.757633018776893	PLA2G12B;FADS2	2
	hsa05145	Toxoplasmosis	0.758094286744052	HSPA1A;HSPA8;LAMB2;IKBKB;BCL2L1;TAB2;IKBKG;MAPK3;MAPK12;GNAI1	10
	hsa04921	Oxytocin signaling pathway	0.762537257046709	CALM1;PLCB1;MYL6;EEF2K;PPP1R12A;MAPK3;PRKCA;SRC;GNAI1;PRKAB2;CAMK1;CD38;ITPR2;JUN	14
	hsa04917	Prolactin signaling pathway	0.762577022737769	PIK3R3;MAPK3;PIK3R2;STAT5A;SRC;MAPK12	6
	hsa05143	African trypanosomiasis	0.764677792190223	PLCB1;APOA1;PRKCA	3
	hsa03450	Non-homologous end-joining	0.765804238762859	XRCC4	1
	hsa05030	Cocaine addiction	0.775027467790753	MAOA;DDC;GNAI1;JUN	4
	hsa04950	Maturity onset diabetes of the young	0.776797177286329	PKLR;ONECUT1	2
	hsa04660	T cell receptor signaling pathway	0.78271815568373	PIK3R3;IKBKB;IKBKG;MAPK3;PIK3R2;BCL10;MAPK12;NFKBIE;JUN	9
	hsa05218	Melanoma	0.785924787719719	CDH1;PIK3R3;TP53;POLK;MAPK3;PIK3R2	6
	hsa00590	Arachidonic acid metabolism	0.786049533660604	EPHX2;CYP2J2;CBR1;PLA2G12B;LTA4H	5
	hsa04350	TGF-beta signaling pathway	0.789375560467385	ID1;LTBP1;THBS1;FST;RPS6KB1;PPP2R1B;MAPK3;TFDP1	8
	hsa00533	Glycosaminoglycan biosynthesis - keratan sulfate	0.790569102458843	B4GALT3	1
	hsa04966	Collecting duct acid secretion	0.794621883944886	ATP6V0D1;ATP6V1G2	2
	hsa04723	Retrograde endocannabinoid signaling	0.797912296052777	NDUFS1;PLCB1;NDUFA5;NDUFB6;MAPK3;PRKCA;NDUFV1;MAPK12;GNAI1;NAPEPLD;NDUFA8;NDUFS8;ITPR2	13
	hsa04010	MAPK signaling pathway	0.808505064305291	EFNA1;EPHA2;TP53;FLNA;HSPA1A;HSPA8;MAP4K4;ERBB2;IKBKB;DAXX;TAB2;IKBKG;IL1RAP;RAC3;RPS6KA4;RPS6KA3;MAPK3;KITLG;FGFR3;ARRB2;JUND;PRKCA;MAPK12;STK3;TRADD;DUSP7;JUN	27
	hsa04623	Cytosolic DNA-sensing pathway	0.809241887508169	POLR3GL;POLR2F;IKBKB;IKBKG;CGAS	5
	hsa05217	Basal cell carcinoma	0.809241887508169	TP53;SUFU;POLK;KIF7;DVL2	5
	hsa04659	Th17 cell differentiation	0.809962904840068	IKBKB;IKBKG;IL1RAP;MAPK3;STAT5A;STAT6;MAPK12;NFKBIE;JUN	9
	hsa00591	Linoleic acid metabolism	0.826528756445165	CYP2J2;PLA2G12B	2
	hsa04145	Phagosome	0.827101622018986	C3;MBL2;HLA-A;TUBB3;THBS1;ATP6V0D1;ATP6V1G2;CANX;STX18;DYNC1LI2;ITGA5;SEC61A1;RAB5C	13
	hsa04727	GABAergic synapse	0.843236277848842	SLC38A3;ABAT;GLUL;SLC38A1;PRKCA;SRC;GNAI1	7
	hsa04340	Hedgehog signaling pathway	0.856523271810565	SUFU;ARRB2;MGRN1;KIF7	4
	hsa04962	Vasopressin-regulated water reabsorption	0.857776216228995	DYNLL2;DYNC1LI2;RAB5C	3
	hsa04390	Hippo signaling pathway	0.859003296595192	SERPINE1;CDH1;ID1;PPP2R1B;RASSF6;AJUBA;PARD3;STK3;CTNNA1;AFP;RASSF1;YWHAG;DVL2	13
	hsa05160	Hepatitis C	0.859003296595192	PIK3R3;TP53;STAT2;MX2;IKBKB;CLDN6;IKBKG;PPP2R1B;MAPK3;PIK3R2;PSME3;TRADD;YWHAG	13
	hsa04724	Glutamatergic synapse	0.863407567742672	SLC38A3;PLCB1;GLUL;MAPK3;SLC38A1;PRKCA;SHANK2;GNAI1;ITPR2	9
	hsa04136	Autophagy - other	0.866060985657414	ATG101;IGBP1	2
	hsa04215	Apoptosis - multiple species	0.866060985657414	BCL2L1;DIABLO	2
	hsa04924	Renin secretion	0.866948899296281	CALM1;PLCB1;CTSB;GNAI1;ITPR2	5
	hsa04072	Phospholipase D signaling pathway	0.869692936178297	PIK3R3;F2;PLCB1;AGPAT2;PLCG2;MAPK3;KITLG;PIK3R2;PRKCA;AGPAT3;DNM3;ARF6	12
	hsa04064	NF-kappa B signaling pathway	0.871269406873009	IKBKB;BCL2L1;ATM;TAB2;IKBKG;PLCG2;BCL10;TRADD	8
	hsa04620	Toll-like receptor signaling pathway	0.871269406873009	PIK3R3;IKBKB;TAB2;IKBKG;MAPK3;PIK3R2;MAPK12;JUN	8
	hsa04062	Chemokine signaling pathway	0.873869954616737	PIK3R3;BCAR1;CCR6;PLCB1;STAT2;IKBKB;IKBKG;PLCG2;RAC3;MAPK3;PIK3R2;ARRB2;PRKCD;PARD3;SRC;GNAI1	16
	hsa04371	Apelin signaling pathway	0.875146393529371	SERPINE1;JAG1;CDH1;CALM1;PLCB1;RPS6KB1;MAP1LC3B;MAPK3;GNAI1;PRKAB2;ITPR2	11
	hsa04514	Cell adhesion molecules	0.875313642283273	CDH1;VSIR;HLA-A;PTPRF;PECAM1;CLDN6;F11R;PTPRM;CD99L2;CDH2;CNTNAP1;ALCAM	12
	hsa05226	Gastric cancer	0.875313642283273	CDH1;PIK3R3;TP53;ERBB2;RPS6KB1;MLH1;POLK;MAPK3;PIK3R2;LRP6;CTNNA1;DVL2	12
	hsa05163	Human cytomegalovirus infection	0.878515663123372	PIK3R3;TP53;BCAR1;HLA-A;CALM1;PLCB1;RPS6KB1;IKBKB;IKBKG;RAC3;MAPK3;PIK3R2;PRKCA;SRC;MAPK12;GNAI1;TRADD;CGAS;ITPR2	19
	hsa04330	Notch signaling pathway	0.882896255340821	JAG1;MAML1;CIR1;DVL2	4
	hsa04926	Relaxin signaling pathway	0.886843462521727	PIK3R3;PLCB1;MAPK3;PIK3R2;ARRB2;PRKCA;SRC;MAPK12;GNAI1;JUN	10
	hsa04810	Regulation of actin cytoskeleton	0.894334899423867	PIK3R3;BCAR1;F2;IQGAP2;ENAH;RAC3;PPP1R12A;MAPK3;EZR;FGFR3;PIK3R2;CFL1;SRC;BAIAP2;FN1;VCL;ITGA1;ITGA5	18
	hsa04713	Circadian entrainment	0.898851928414528	CALM1;PLCB1;MAPK3;PER1;PRKCA;GNAI1;PER2	7
	hsa05215	Prostate cancer	0.898851928414528	PIK3R3;TP53;ERBB2;IKBKB;IKBKG;MAPK3;PIK3R2	7
	hsa04144	Endocytosis	0.901536945019792	HLA-A;HSPA1A;HSPA8;SNX3;ARAP2;RAB8A;BIN1;FGFR3;ARRB2;ITCH;VPS36;PARD3;RNF41;SRC;NEDD4L;DNM3;WASHC3;ARF6;CHMP1A;AP2A2;RAB5C	21
	hsa00565	Ether lipid metabolism	0.902839479823712	PLD3;PLA2G12B;CHPT1	3
	hsa00600	Sphingolipid metabolism	0.902839479823712	SPTLC3;UGCG;CERS5	3
	hsa03015	mRNA surveillance pathway	0.904461568292321	PABPC1;PPP2R5A;PPP2R1B;RNMT;SMG7;CASC3;PCF11	7
	hsa04925	Aldosterone synthesis and secretion	0.904461568292321	CALM1;PLCB1;PRKCA;PRKD2;CAMK1;ATP2B2;ITPR2	7
	hsa04014	Ras signaling pathway	0.906827464172154	EFNA1;EPHA2;PIK3R3;RASA4B;CALM1;IKBKB;BCL2L1;IKBKG;PLCG2;PLA2G12B;RAC3;MAPK3;KITLG;FGFR3;PIK3R2;PRKCA;ARF6;RASSF1;RAB5C	19
	hsa04270	Vascular smooth muscle contraction	0.90712617977511	CALM1;PLCB1;MYL6;PLA2G12B;CALD1;PPP1R12A;MAPK3;PRKCD;PRKCA;ITPR2	10
	hsa04022	cGMP-PKG signaling pathway	0.908863725355222	CALM1;PLCB1;ATP2A2;PPP1R12A;MAPK3;VDAC1;GNAI1;VASP;ATP2B2;VDAC3;SLC25A4;ITPR2;GTF2I	13
	hsa04260	Cardiac muscle contraction	0.908901401758023	COX7A2;COX2;ATP2A2;TPM4;ASPH;COX1	6
	hsa04640	Hematopoietic cell lineage	0.909803697497877	CD59;ANPEP;CD9;KITLG;ITGA1;ITGA5;CD38	7
	hsa04913	Ovarian steroidogenesis	0.916928475584053	HSD17B7;CYP2J2;ACOT1	3
	hsa05224	Breast cancer	0.918705349592644	JAG1;PIK3R3;TP53;ERBB2;RPS6KB1;POLK;MAPK3;PIK3R2;LRP6;JUN;DVL2	11
	hsa04976	Bile secretion	0.919461581074811	SLC4A2;SLC2A1;SULT2A1;SLCO1B3;SLC51A;ABCC4	6
	hsa04916	Melanogenesis	0.91972270789261	CALM1;PLCB1;MAPK3;KITLG;PRKCA;GNAI1;DVL2	7
	hsa05140	Leishmaniasis	0.920408791228698	C3;TAB2;MAPK3;MAPK12;JUN	5
	hsa05340	Primary immunodeficiency	0.921433183588132	IKBKG;UNG	2
	hsa04151	PI3K-Akt signaling pathway	0.921547467616537	EFNA1;EPHA2;PCK2;PIK3R3;TP53;THBS1;COL2A1;LAMB2;ERBB2;RPS6KB1;PIK3AP1;IKBKB;BCL2L1;PPP2R5A;IKBKG;GYS1;PPP2R1B;MAPK3;KITLG;FGFR3;PIK3R2;PRKCA;PKN3;FN1;EIF4B;COL6A1;ITGA1;ITGA5;YWHAG;OSMR	30
	hsa04614	Renin-angiotensin system	0.923456106501071	ANPEP	1
	hsa04721	Synaptic vesicle cycle	0.925540696026461	STX3;ATP6V0D1;ATP6V1G2;DNM3;AP2A2	5
	hsa04974	Protein digestion and absorption	0.928682902706161	COL14A1;COL2A1;SLC16A10;COL26A1;COL27A1;MEP1A;COL6A1	7
	hsa04726	Serotonergic synapse	0.929228019418749	MAOA;PLCB1;CYP2J2;DDC;MAPK3;PRKCA;GNAI1;ITPR2	8
	hsa04261	Adrenergic signaling in cardiomyocytes	0.93002760627623	CALM1;PLCB1;ATP2A2;PPP2R5A;TPM4;PPP2R1B;MAPK3;PRKCA;MAPK12;GNAI1;ATP2B2	11
	hsa04923	Regulation of lipolysis in adipocytes	0.948736137175236	PIK3R3;PIK3R2;GNAI1	3
	hsa00601	Glycosphingolipid biosynthesis - lacto and neolacto series	0.951082396116611	B4GALT3	1
	hsa04020	Calcium signaling pathway	0.958044391329997	CALM1;PLCB1;ERBB2;ATP2A2;PLCG2;PHKA2;PLCD1;ASPH;FGFR3;VDAC1;PRKCA;PHKB;CAMK1;ATP2B2;CD38;VDAC3;SLC25A4;ITPR2	18
	hsa05416	Viral myocarditis	0.959987333301505	HLA-A;EIF4G1;RAC3	3
	hsa04744	Phototransduction	0.960897520486766	CALM1	1
	hsa04725	Cholinergic synapse	0.961546644489361	PIK3R3;PLCB1;MAPK3;PIK3R2;PRKCA;GNAI1;ITPR2	7
	hsa05410	Hypertrophic cardiomyopathy	0.96774029278468	ATP2A2;TPM4;PRKAB2;ITGA1;ITGA5	5
	hsa04934	Cushing syndrome	0.971924317388001	PDE8A;ARNT;PLCB1;MAPK3;KMT2A;GNAI1;FH;WDR5;ITPR2;DVL2	10
	hsa04550	Signaling pathways regulating pluripotency of stem cells	0.972264539761234	ID1;PIK3R3;ONECUT1;MAPK3;FGFR3;PIK3R2;RIF1;MAPK12;DVL2	9
	hsa04650	Natural killer cell mediated cytotoxicity	0.972915183388963	PIK3R3;HLA-A;MICB;PLCG2;RAC3;MAPK3;PIK3R2;PRKCA	8
	hsa04927	Cortisol synthesis and secretion	0.973745428594959	PDE8A;PLCB1;ITPR2	3
	hsa05144	Malaria	0.974242313733618	THBS1;PECAM1	2
	hsa05206	MicroRNAs in cancer	0.97735534589162	EFNA1;VIM;PDCD4;PIK3R3;TP53;THBS1;CDCA5;ERBB2;DNMT1;IKBKB;ATM;KIF23;PLCG2;HMOX1;MAPK3;EZR;FGFR3;PIK3R2;CDC25A;SIRT1;PRKCA;ITGA5;RASSF1	23
	hsa00512	Mucin type O-glycan biosynthesis	0.982151961880651	GALNT10	1
	hsa05330	Allograft rejection	0.98573686987868	HLA-A	1
	hsa05032	Morphine addiction	0.989843727021615	PDE8A;ARRB2;PRKCA;GNAI1	4
	hsa05332	Graft-versus-host disease	0.990892756858109	HLA-A	1
	hsa04940	Type I diabetes mellitus	0.991859258237908	HLA-A	1
	hsa05414	Dilated cardiomyopathy	0.993303774623128	ATP2A2;TPM4;ITGA1;ITGA5	4
	hsa02010	ABC transporters	0.993495725057077	ABCC4	1
	hsa04310	Wnt signaling pathway	0.993639021311642	TP53;DKK1;PLCB1;RAC3;LRP6;PRKCA;CHD8;JUN;DVL2	9
	hsa05321	Inflammatory bowel disease	0.993992639325019	STAT6;JUN	2
	hsa05152	Tuberculosis	0.994041180416511	C3;CALM1;IRAK2;ATP6V0D1;MAPK3;BCL10;SRC;MAPK12;TRADD;RAB5C	10
	hsa04911	Insulin secretion	0.995914937865384	SLC2A1;PLCB1;PRKCA	3
	hsa05320	Autoimmune thyroid disease	0.997350996434776	HLA-A	1
	hsa04024	cAMP signaling pathway	0.997465037461388	PIK3R3;CALM1;SSTR2;ATP2A2;RAC3;PPP1R12A;MAPK3;PIK3R2;GNAI1;ABCC4;ATP2B2;JUN	12
	hsa05323	Rheumatoid arthritis	0.997858372565614	ATP6V0D1;ATP6V1G2;JUN	3
	hsa04630	JAK-STAT signaling pathway	0.998849405950695	PIK3R3;STAT2;BCL2L1;PIK3R2;STAT5A;STAT6;OSMR	7
	hsa05034	Alcoholism	0.999492116242413	CALM1;MAOA;HDAC6;DDC;MAPK3;GNAI1;H2AC18;HDAC8	8
	hsa05168	Herpes simplex virus 1 infection	0.99980147099591	C3;ZNF101;PIK3R3;TP53;HLA-A;STAT2;IKBKB;ZFP1;BCL2L1;ZNF114;DAXX;TAB2;IKBKG;ZNF20;ZNF746;ZNF91;SRSF6;ZNF808;C5;PIK3R2;ZNF670;ZNF561;SRC;TRADD;CGAS;ZNF700;ZNF888;ZNF792;ITGA5;ZNF431;ZNF780B	31
	hsa05322	Systemic lupus erythematosus	0.999806771764884	C3;C2;C5;H2AC18	4
	hsa04742	Taste transduction	0.999935507880455	PLCB1	1
	hsa04061	Viral protein interaction with cytokine and cytokine receptor	0.999986731082157	CCR6	1
	hsa04080	Neuroactive ligand-receptor interaction	0.999999996551946	C3;TSPO;F2;PLG;NTS;NPW;SSTR2;C5;PARD3	9
	hsa04060	Cytokine-cytokine receptor interaction	0.999999999977305	CCR6;GDF15;IL1RAP;OSMR	4
	hsa05171	Coronavirus disease - COVID-19	1.26845402179553e-06	C3;FGA;FGB;FGG;PIK3R3;MBL2;CFB;F2;RPL12;STAT2;MX2;ISG15;RPLP1;IKBKB;C2;RSL24D1;RPL37;TAB2;RPS10;RPL17;IKBKG;RPL36AL;PLCG2;RPL35;RPL5;RPL21;MAPK3;RPL28;C5;RPS21;RPS26;RPS23;RPL24;PIK3R2;UBA52;PRKCA;RPL13;RPS19;RPL30;RPS3A;RPS5;RPL26;MAPK12;CGAS;RPS15;RPL11;RPL22;JUN;NRP1	49
	hsa01212	Fatty acid metabolism	1.28606070054684e-07	ACADSB;HSD17B8;ACSL4;FASN;HSD17B12;CPT2;ECHS1;EHHADH;ACADS;CBR4;ACSL5;OXSM;ACSL1;HADHB;ACADVL;SCD;HADHA;ACACA;SCP2;ACSF3;FADS2	21
	hsa00250	Alanine, aspartate and glutamate metabolism	2.00126062202216e-06	AGXT;AGXT2;ABAT;ASL;CPS1;ALDH4A1;ADSS2;ALDH5A1;GLUL;PPAT;GFPT1;GOT2;GPT2;GLUD1;NIT2	15
	hsa00620	Pyruvate metabolism	2.74607290857324e-06	ACSS2;PCK2;ALDH7A1;ADH6;AKR1A1;PKLR;PDHB;ACYP1;LDHA;GRHPR;ACYP2;ALDH2;ADH5;PC;DLAT;FH;ACACA	17
	hsa00061	Fatty acid biosynthesis	3.1453696753301e-05	HSD17B8;ACSL4;FASN;CBR4;ACSL5;OXSM;ACSL1;ACACA;ACSF3	9
	hsa00220	Arginine biosynthesis	3.22203590398117e-05	ARG1;ACY1;ASL;CPS1;NAGS;GLUL;ARG2;GOT2;GPT2;GLUD1	10
	hsa00020	Citrate cycle (TCA cycle)	3.99146900056258e-06	PCK2;IDH2;PDHB;ACO1;SUCLG2;PC;OGDH;DLAT;SDHB;SDHC;FH;IDH3G;DLST	13
	hsa00280	Valine, leucine and isoleucine degradation	4.7731521715453e-10	ALDH6A1;ACADSB;HMGCL;AGXT2;ABAT;MMUT;PCCA;ALDH7A1;ECHS1;EHHADH;AUH;ALDH2;ACADS;PCCB;HADHB;HIBADH;HIBCH;HMGCS2;HADHA;IVD;BCKDHA;ACSF3	22
	hsa04610	Complement and coagulation cascades	4.84075093912159e-05	SERPINE1;SERPINC1;PROC;SERPING1;SERPIND1;C3;FGA;FGB;FGG;MBL2;CFB;F5;PROS1;CD59;CFI;F2;F10;PLG;SERPINF2;C2;A2M;C5	22
	hsa00260	Glycine, serine and threonine metabolism	6.3383902004202e-06	AGXT;CTH;AGXT2;ALDH7A1;MAOA;GATM;CBSL;GCAT;AMT;GRHPR;GLYCTK;GAMT;BHMT;SRR;PIPOX	15
	hsa00071	Fatty acid degradation	6.35124556922317e-07	ACADSB;ACSL4;ALDH7A1;ADH6;CPT2;ECHS1;EHHADH;ALDH2;ACADS;ADH5;ACSL5;ACSL1;HADHB;ACADVL;HADHA;ECI1;ECI2	17
	hsa00010	Glycolysis / Gluconeogenesis	6.63080321483549e-07	ALDOC;ACSS2;PCK2;PGK1;ALDH7A1;TPI1;PFKL;ADH6;AKR1A1;GPI;PKLR;PDHB;LDHA;PGM1;GALM;ALDH2;ADH5;GAPDH;PGK2;DLAT;ENO3;ENO1	22
	hsa00650	Butanoate metabolism	6.72796249121229e-05	ACSM2B;ACSM3;HMGCL;ABAT;ECHS1;EHHADH;BDH2;ALDH5A1;ACADS;HMGCS2;HADHA	11
	hsa01230	Biosynthesis of amino acids	7.22275810808528e-10	ARG1;MAT1A;ALDOC;CTH;PYCR1;ACY1;MAT2A;ASL;PGK1;RPE;IDH2;TPI1;PFKL;PKLR;CBSL;CPS1;ACO1;NAGS;GLUL;PC;ARG2;GAPDH;PGK2;GOT2;GPT2;IDH3G;ENO3;ENO1	28
	hsa00640	Propanoate metabolism	7.30637746158003e-08	ALDH6A1;ACSS2;ABAT;MMUT;PCCA;ACSS3;LDHA;ECHS1;EHHADH;ACADS;SUCLG2;PCCB;HIBCH;HADHA;ACACA;BCKDHA	16
	hsa04146	Peroxisome	7.48854717419802e-09	AGXT;HMGCL;PRDX5;PHYH;ECH1;GSTK1;PECR;ACSL4;IDH2;SLC27A2;EPHX2;CRAT;ACOX2;PXMP4;EHHADH;CAT;NUDT12;ACSL5;ACSL1;GNPAT;PMVK;PEX16;SCP2;PIPOX;HACL1;ECI2;MPV17;NUDT19	28
	hsa01200	Carbon metabolism	9.18596423131376e-14	ALDH6A1;AGXT;ALDOC;ACSS2;H6PD;MMUT;PCCA;PGK1;RPE;IDH2;TPI1;PFKL;GPI;PKLR;PDHB;CPS1;AMT;ECHS1;ACO1;CAT;ACADS;PGLS;SUCLG2;ADH5;GLYCTK;PC;GAPDH;PGK2;PCCB;GOT2;OGDH;DLAT;HIBCH;GPT2;SDHB;GLUD1;SDHC;FH;IDH3G;DLST;ENO3;ENO1	42
