# Supplementary material for: Genome‐scale metabolic modelling of SARS‐CoV‐2 in cancer cells reveals an increased shift to glycolytic energy production
Source: FEBS Lett. 2021 Sep 5;595(18):2350–65. doi: 10.1002/1873-3468.14180 (PMC8427129; doi:10.1002/1873-3468.14180)
Supplement: Supplementary file 4 — Table S4. Transcriptomic‐informed flux rates for reactions and pathways. [file FEB2-595-2350-s002.xlsx]

## Sheet: reactions
Reaction ID	Reaction name	Formula	Pathway	Max flux 24h	Max flux 48h	Max flux 72h	Max flux control	FC 24h	FC 48h	FC 72h
10FTHF5GLUtl	5-glutamyl-10FTHF transport, lysosomal	10fthf5glu[c] -> 10fthf5glu[l]	Transport, lysosomal	250	250	250	250	1	1	1
10FTHF5GLUtm	5-glutamyl-10FTHF transport, mitochondrial	10fthf5glu[m] -> 10fthf5glu[c]	Transport, mitochondrial	250	250	250	250	1	1	1
10FTHF6GLUtl	6-glutamyl-10FTHF transport, lysosomal	10fthf6glu[c] -> 10fthf6glu[l]	Transport, lysosomal	200	200	200	200	1	1	1
10FTHF6GLUtm	6-glutamyl-10FTHF transport, mitochondrial	10fthf6glu[m] -> 10fthf6glu[c]	Transport, mitochondrial	200	200	200	200	1	1	1
10FTHF7GLUtl	7-glutamyl-10FTHF transport, lysosomal	10fthf7glu[c] -> 10fthf7glu[l]	Transport, lysosomal	166.667	166.667	166.667	166.667	1	1	1
10FTHF7GLUtm	7-glutamyl-10FTHF transport, mitochondrial	10fthf7glu[m] -> 10fthf7glu[c]	Transport, mitochondrial	166.667	166.667	166.667	166.667	1	1	1
10FTHFtl	10-Formyltetrahydrofolate lysosomal transport via diffusion	10fthf[c] <=> 10fthf[l]	Transport, lysosomal	0	0	0	0	1	1	1
10FTHFtl_b	10-Formyltetrahydrofolate lysosomal transport via diffusion (backward)	10fthf[c] <=> 10fthf[l]	Transport, lysosomal	0	0	0	0	1	1	1
10FTHFtm	10-Formyltetrahydrofolate mitochondrial transport via diffusion	10fthf[c] <=> 10fthf[m]	Transport, mitochondrial	1000	1000	1000	1000	1	1	1
10FTHFtm_b	10-Formyltetrahydrofolate mitochondrial transport via diffusion (backward)	10fthf[c] <=> 10fthf[m]	Transport, mitochondrial	0	0	0	0	1	1	1
11DOCRTSLtm	11-deoxycortisol intracellular transport	11docrtsl[c] <=> 11docrtsl[m]	Transport, mitochondrial	94.7385	94.7103	92.0232	95.4646	0.992394	0.992099	0.963951
11DOCRTSLtm_b	11-deoxycortisol intracellular transport (backward)	11docrtsl[c] <=> 11docrtsl[m]	Transport, mitochondrial	0	0	0	0	1	1	1
11DOCRTSLtr	11-deoxycortisol intracellular transport	11docrtsl[c] <=> 11docrtsl[r]	Transport, endoplasmic reticular	0	0	0	0	1	1	1
11DOCRTSLtr_b	11-deoxycortisol intracellular transport (backward)	11docrtsl[c] <=> 11docrtsl[r]	Transport, endoplasmic reticular	0	0	0	0	1	1	1
11DOCRTSTRNtm	11-deoxycorticosterone intracellular transport	11docrtstrn[c] <=> 11docrtstrn[m]	Transport, mitochondrial	105.265	105.234	92.0232	106.072	0.992394	0.992099	0.867556
11DOCRTSTRNtm_b	11-deoxycorticosterone intracellular transport (backward)	11docrtstrn[c] <=> 11docrtstrn[m]	Transport, mitochondrial	0	0	0	0	1	1	1
11DOCRTSTRNtr	11-deoxycorticosterone intracellular transport	11docrtstrn[c] <=> 11docrtstrn[r]	Transport, endoplasmic reticular	0	0	0	0	1	1	1
11DOCRTSTRNtr_b	11-deoxycorticosterone intracellular transport (backward)	11docrtstrn[c] <=> 11docrtstrn[r]	Transport, endoplasmic reticular	0	0	0	0	1	1	1
12HTACRhr	oxidation of tacrolimus in hepatocytes	h[r] + nadph[r] + o2[r] + tacr[r] -> h2o[r] + nadp[r] + 12htacr[r]	Unassigned	947.385	947.103	941.265	954.646	0.992394	0.992099	0.985984
12HTACRitr	12HTACRitr	12htacr[r] <=> 12htacr[c]	Unassigned	947.385	947.103	941.265	954.646	0.992394	0.992099	0.985984
12HTACRitr_b	12HTACRitr (backward)	12htacr[r] <=> 12htacr[c]	Unassigned	0	0	0	0	1	1	1
12HTACRtep	exit of 12-hydroxy tacrolimus into portal blood	12htacr[c] <=> 12htacr[e]	Unassigned	947.385	947.103	941.265	954.646	0.992394	0.992099	0.985984
12HTACRtep_b	exit of 12-hydroxy tacrolimus into portal blood (backward)	12htacr[c] <=> 12htacr[e]	Unassigned	0	0	0	0	1	1	1
12HTACRtu	efflux of 12-hydroxy tacrolimus into intestinal lumen by ABC transporter	atp[c] + h2o[c] + 12htacr[c] -> adp[c] + h[c] + pi[c] + 12htacr[e]	Unassigned	1000	1000	1000	1000	1	1	1
1331TAALThr	demethylation of 13-O-desmethyl-tacrolimus to 13,31-O-Didesmethyl-tacrolimus in hepatocytes	ahcys[r] + h[r] + 13dmt[r] -> amet[r] + 1331tacr[r]	Unassigned	1000	1000	1000	1000	1	1	1
1331TACRhr	demethylation of 31-O-desmethyl-tacrolimus to 13,31-O-Didesmethyl-tacrolimus in hepatocytes	ahcys[r] + h[r] + 31dmt[r] -> amet[r] + 1331tacr[r]	Unassigned	1000	1000	1000	1000	1	1	1
1331TACRteb	efflux of 13,31-O-Didesmethyl-tacrolimus into bile	atp[c] + h2o[c] + 1331tacr[c] -> adp[c] + h[c] + pi[c] + 1331tacr[e]	Unassigned	1000	1000	1000	1000	1	1	1
1331TACRtev	exit of 13,31-O-Didesmethyl-tacrolimus into hepatic vein	1331tacr[c] -> 1331tacr[e]	Unassigned	1000	1000	1000	1000	1	1	1
13DAMPPOX	1,3-Diaminopropane:oxygen oxidoreductase (deaminating)	13dampp[c] + h2o[c] + o2[c] -> bamppald[c] + h2o2[c] + nh4[c]	Beta-Alanine metabolism	1090.01	1009.34	1018.26	1000	1.09001	1.00934	1.01826
13DMThr	demthylation of tacrolimus to 13-O-desmethyl tacrolimus in hepatocytes	ahcys[r] + h[r] + tacr[r] -> amet[r] + 13dmt[r]	Unassigned	1000	1000	1000	1000	1	1	1
13DMTitr	13DMTitr	13dmt[r] <=> 13dmt[c]	Unassigned	1000	1000	1000	1000	1	1	1
13DMTitr_b	13DMTitr (backward)	13dmt[r] <=> 13dmt[c]	Unassigned	0	0	0	0	1	1	1
13DMTtep	exit of 13-O-desmethyl tacrolimus into portal blood	13dmt[c] <=> 13dmt[e]	Unassigned	1000	1000	1000	1000	1	1	1
13DMTtep_b	exit of 13-O-desmethyl tacrolimus into portal blood (backward)	13dmt[c] <=> 13dmt[e]	Unassigned	0	0	0	0	1	1	1
13DMTtu	efflux of 13-O-desmethyl tacrolimus into intestinal lumen by ABC transporter	atp[c] + h2o[c] + 13dmt[c] -> adp[c] + h[c] + pi[c] + 13dmt[e]	Unassigned	1000	1000	1000	1000	1	1	1
13HTACRitr	13HTACRitr	1331tacr[r] <=> 1331tacr[c]	Unassigned	1000	1000	1000	1000	1	1	1
13HTACRitr_b	13HTACRitr (backward)	1331tacr[r] <=> 1331tacr[c]	Unassigned	0	0	0	0	1	1	1
14HMDZALThr	oxidation of 4-OH-midazolam to 1,4-Dihydroxy-midazolam in hepatocytes	h[r] + nadph[r] + o2[r] + 4ohmdz[r] -> h2o[r] + nadp[r] + 14hmdz[r]	Unassigned	947.385	947.103	941.265	954.646	0.992394	0.992099	0.985984
14HMDZhr	oxidation of 1''-OH-midazolam to 1,4-Dihydroxy-midazolam in hepatocytes	h[r] + nadph[r] + o2[r] + 1ohmdz[r] -> h2o[r] + nadp[r] + 14hmdz[r]	Unassigned	947.385	947.103	941.265	954.646	0.992394	0.992099	0.985984
14HMDZitr	14HMDZitr	14hmdz[r] <=> 14hmdz[c]	Unassigned	947.385	947.103	941.265	954.646	0.992394	0.992099	0.985984
14HMDZitr_b	14HMDZitr (backward)	14hmdz[r] <=> 14hmdz[c]	Unassigned	0	0	0	0	1	1	1
14MDZtev	efflux of 1,4-Dihydroxy-midazolam into hepatic vein	14hmdz[c] <=> 14hmdz[e]	Unassigned	947.385	947.103	941.265	954.646	0.992394	0.992099	0.985984
14MDZtev_b	efflux of 1,4-Dihydroxy-midazolam into hepatic vein (backward)	14hmdz[c] <=> 14hmdz[e]	Unassigned	0	0	0	0	1	1	1
1513DTACRhr	demthylation of 13-O-desmethyl tacrolimus to 13,15-O-didesmethyl tacrolimus in hepatocytes	ahcys[r] + h[r] + 13dmt[r] -> amet[r] + 1513tacr[r]	Unassigned	1000	1000	1000	1000	1	1	1
1513DTALThr	demthylation of 15-O-desmethyl tacrolimus to 13,15-O-didesmethyl tacrolimus in hepatocytes	ahcys[r] + h[r] + 15dmt[r] -> amet[r] + 1513tacr[r]	Unassigned	1000	1000	1000	1000	1	1	1
1513TACRitr	1513TACRitr	1513tacr[r] <=> 1513tacr[c]	Unassigned	1000	1000	1000	1000	1	1	1
1513TACRitr_b	1513TACRitr (backward)	1513tacr[r] <=> 1513tacr[c]	Unassigned	0	0	0	0	1	1	1
1513TACRtep	exit of 13,15-O-didesmethyl tacrolimus into portal blood	1513tacr[c] <=> 1513tacr[e]	Unassigned	1000	1000	1000	1000	1	1	1
1513TACRtep_b	exit of 13,15-O-didesmethyl tacrolimus into portal blood (backward)	1513tacr[c] <=> 1513tacr[e]	Unassigned	0	0	0	0	1	1	1
1513TACRtu	efflux of 13,15-O-didesmethyl tacrolimus into intestinal lumen by ABC transporter	atp[c] + h2o[c] + 1513tacr[c] -> adp[c] + h[c] + pi[c] + 1513tacr[e]	Unassigned	1000	1000	1000	1000	1	1	1
1531TACRhr	demethylation of 15-O-desmethyl tacrolimus to 15, 31-O-Didesmethyl-tacrolimus in hepatocytes	ahcys[r] + h[r] + 15dmt[r] -> amet[r] + 1531tacr[r]	Unassigned	1000	1000	1000	1000	1	1	1
1531TACRitr	1531TACRitr	1531tacr[r] <=> 1531tacr[c]	Unassigned	1000	1000	1000	1000	1	1	1
1531TACRitr_b	1531TACRitr (backward)	1531tacr[r] <=> 1531tacr[c]	Unassigned	0	0	0	0	1	1	1
1531TACRteb	efflux of 15, 31-O-Didesmethyl-tacrolimus into bile	atp[c] + h2o[c] + 1531tacr[c] -> adp[c] + h[c] + pi[c] + 1531tacr[e]	Unassigned	1000	1000	1000	1000	1	1	1
1531TACRtev	exit of 15, 31-O-Didesmethyl-tacrolimus into hepatic vein	1531tacr[c] -> 1531tacr[e]	Unassigned	1000	1000	1000	1000	1	1	1
1531TALThr	demethylation of 31-O-desmethyl tacrolimus to 15, 31-O-Didesmethyl-tacrolimus in hepatocytes	ahcys[r] + h[r] + 31dmt[r] -> amet[r] + 1531tacr[r]	Unassigned	1000	1000	1000	1000	1	1	1
15DMThr	demethylation of tacrolimus to 15-O-desmethyl tacrolimus in hepatocytes	ahcys[r] + h[r] + tacr[r] -> amet[r] + 15dmt[r]	Unassigned	1000	1000	1000	1000	1	1	1
15DMTitr	15DMTitr	15dmt[r] <=> 15dmt[c]	Unassigned	1000	1000	1000	1000	1	1	1
15DMTitr_b	15DMTitr (backward)	15dmt[r] <=> 15dmt[c]	Unassigned	0	0	0	0	1	1	1
15DMTtep	exit of 15-O-desmethyl tacrolimus into portal blood	15dmt[c] <=> 15dmt[e]	Unassigned	1000	1000	1000	1000	1	1	1
15DMTtep_b	exit of 15-O-desmethyl tacrolimus into portal blood (backward)	15dmt[c] <=> 15dmt[e]	Unassigned	0	0	0	0	1	1	1
15DMTtu	efflux of 15-O-desmethyl tacrolimus into intestinal lumen by ABC transporter	atp[c] + h2o[c] + 15dmt[c] -> adp[c] + h[c] + pi[c] + 15dmt[e]	Unassigned	1000	1000	1000	1000	1	1	1
1HIBUPGLUC_Sthv	release of 1-hydroxy S-ibuprofen-glucuronide into hepatic vein	1hibupglu_S[c] <=> 1hibupglu_S[e]	Unassigned	0	0	0	0	1	1	1
1HIBUPGLUC_Sthv_b	release of 1-hydroxy S-ibuprofen-glucuronide into hepatic vein (backward)	1hibupglu_S[c] <=> 1hibupglu_S[e]	Unassigned	0	0	0	0	1	1	1
1HIBUPGLUitr	1HIBUPGLUitr	1hibupglu_S[r] <=> 1hibupglu_S[c]	Unassigned	0	0	0	0	1	1	1
1HIBUPGLUitr_b	1HIBUPGLUitr (backward)	1hibupglu_S[r] <=> 1hibupglu_S[c]	Unassigned	0	0	0	0	1	1	1
1HMDGLUChr	glucuronidation of 1''-OH-midazolam in enterocytes	udpglcur[r] + 1ohmdz[r] -> h[r] + udp[r] + 1hmdgluc[r]	Unassigned	1000	1000	1000	1000	1	1	1
1HMDGLUCitr	1HMDGLUCitr	1hmdgluc[r] <=> 1hmdgluc[c]	Unassigned	1000	1000	1000	1000	1	1	1
1HMDGLUCitr_b	1HMDGLUCitr (backward)	1hmdgluc[r] <=> 1hmdgluc[c]	Unassigned	0	0	0	0	1	1	1
1HMDZGLUChc	uptake of 1''-OH-midazolam-glucuronide into hepatocytes	1hmdgluc[e] <=> 1hmdgluc[c]	Unassigned	0	0	0	0	1	1	1
1HMDZGLUChc_b	uptake of 1''-OH-midazolam-glucuronide into hepatocytes (backward)	1hmdgluc[e] <=> 1hmdgluc[c]	Unassigned	0	0	0	0	1	1	1
1MNCAMti	N1-Methylnicotinamide transport	1mncam[c] + atp[c] + h2o[c] -> 1mncam[e] + adp[c] + h[c] + pi[c]	Transport, extracellular	897.923	1000	491.685	1000	0.897923	1	0.491685
1OHMDZhr	oxidation of midazolam to 1''-OH-midazolam in hepatocytes	h[r] + nadph[r] + o2[r] + mdz[r] -> h2o[r] + nadp[r] + 1ohmdz[r]	Unassigned	947.385	947.103	941.265	954.646	0.992394	0.992099	0.985984
1OHMDZitr	1OHMDZitr	1ohmdz[r] <=> 1ohmdz[c]	Unassigned	947.385	947.103	941.265	954.646	0.992394	0.992099	0.985984
1OHMDZitr_b	1OHMDZitr (backward)	1ohmdz[r] <=> 1ohmdz[c]	Unassigned	0	0	0	0	1	1	1
1OHMDZtep	efflux of 1''-OH-midazolam into portal blood	1ohmdz[c] <=> 1ohmdz[e]	Unassigned	947.385	947.103	941.265	954.646	0.992394	0.992099	0.985984
1OHMDZtep_b	efflux of 1''-OH-midazolam into portal blood (backward)	1ohmdz[c] <=> 1ohmdz[e]	Unassigned	0	0	0	0	1	1	1
1PPDCRp	delta1-piperideine-2-carboxylate reductase, perixosomal	1pipdn2c[x] + h[x] + nadh[x] -> Lpipecol[x] + nad[x]	Lysine metabolism	918.074	636.829	495.527	760	1.20799	0.837933	0.65201
1a25DHVITD3TRn	tanslocation of 1-alpha,25-Dihydroxyvitamin D3 to nucleus	1a25dhvitd3[c] -> 1a25dhvitd3[n]	Transport, nuclear	1000	673.615	416.972	1000	1	0.673615	0.416972
1a_24_25VITD2Hm	1-alpha-Vitamin D-24,25-hydroxylase (D2)	2425dhvitd2[m] + h[m] + nadph[m] + o2[m] -> 1a2425thvitd2[m] + h2o[m] + nadp[m]	Vitamin D metabolism	0	0	0	0	1	1	1
1a_24_25VITD3Hm	1-alpha-Vitamin D-24,25-hydroxylase (D3)	2425dhvitd3[m] + h[m] + nadph[m] + o2[m] -> 1a2425thvitd3[m] + h2o[m] + nadp[m]	Vitamin D metabolism	0	0	0	0	1	1	1
1a_25VITD2Hm	1-alpha,24R,25-Vitamin D-hydroxylase (D2)	1a25dhvitd2[m] + h[m] + nadph[m] + o2[m] -> 1a2425thvitd2[m] + h2o[m] + nadp[m]	Vitamin D metabolism	0	0	0	0	1	1	1
1a_25VITD3Hm	1-alpha,24R,25-Vitamin D-hydroxylase (D3)	1a25dhvitd3[m] + h[m] + nadph[m] + o2[m] -> 1a2425thvitd3[m] + h2o[m] + nadp[m]	Vitamin D metabolism	0	0	0	0	1	1	1
24NPHte	xenobiotic transport	24nph[e] <=> 24nph[c]	Transport, extracellular	0	0	0	0	1	1	1
24NPHte_b	xenobiotic transport (backward)	24nph[e] <=> 24nph[c]	Transport, extracellular	0	0	0	0	1	1	1
24_25DHVITD2t	24,25-Dihydroxyvitamin D2 transport from cytoplasm	2425dhvitd2[c] -> 2425dhvitd2[e]	Transport, extracellular	0	0	0	0	1	1	1
24_25DHVITD2tm	24,25-Dihydroxyvitamin D2 transport from mitochondria	2425dhvitd2[m] -> 2425dhvitd2[c]	Transport, mitochondrial	0	0	0	0	1	1	1
24_25DHVITD3t	24,25-Dihydroxyvitamin D3 transport from cytoplasm	2425dhvitd3[c] -> 2425dhvitd3[e]	Transport, extracellular	1000	673.615	416.972	1000	1	0.673615	0.416972
24_25DHVITD3tm	24,25-Dihydroxyvitamin D3 transport from mitochondria	2425dhvitd3[m] -> 2425dhvitd3[c]	Transport, mitochondrial	0	0	0	0	1	1	1
24_25VITD2Hm	24R-Vitamin D-25-hydroxylase (D2)	25hvitd2[m] + h[m] + nadph[m] + o2[m] -> 2425dhvitd2[m] + h2o[m] + nadp[m]	Vitamin D metabolism	0	0	0	0	1	1	1
24_25VITD3Hm	24R-Vitamin D-25-hydroxylase (D3)	25hvitd3[m] + h[m] + nadph[m] + o2[m] -> 2425dhvitd3[m] + h2o[m] + nadp[m]	Vitamin D metabolism	0	0	0	0	1	1	1
25HVITD2tin	25-hydroxyvitamin D2 transport in cytoplasm	25hvitd2[e] -> 25hvitd2[c]	Transport, extracellular	0	0	0	0	1	1	1
25HVITD2tm	25-hydroxyvitamin D2 transport from mitochondria	25hvitd2[m] -> 25hvitd2[c]	Transport, mitochondrial	0	0	0	0	1	1	1
25HVITD3c	1-alpha hydroxylation of 25-hydroxy vitamin D	25hvitd3[c] + h[c] + nadph[c] + o2[c] -> 1a25dhvitd3[c] + h2o[c] + nadp[c]	Vitamin D metabolism	1000	673.615	416.972	1000	1	0.673615	0.416972
25HVITD3tin	vitamin D transport by magalin and cubulin	25hvitd3[e] -> 25hvitd3[c]	Transport, extracellular	925.896	555.227	324.948	1000	0.925896	0.555227	0.324948
25HVITD3tm	25-hydroxyvitamin D3 transport from mitochondria	25hvitd3[m] -> 25hvitd3[c]	Transport, mitochondrial	0	0	0	0	1	1	1
25VITD2Hm	1-alpha-Vitamin D-25-hydroxylase (D2)	25hvitd2[m] + h[m] + nadph[m] + o2[m] -> 1a25dhvitd2[m] + h2o[m] + nadp[m]	Vitamin D metabolism	0	0	0	0	1	1	1
25VITD3Hm	1-alpha-Vitamin D-25-hydroxylase (D3)	25hvitd3[m] + h[m] + nadph[m] + o2[m] -> 1a25dhvitd3[m] + h2o[m] + nadp[m]	Vitamin D metabolism	0	0	0	0	1	1	1
2AMACHYD	2-Aminoacrylate hydrolysis	2amac[c] + h2o[c] -> nh4[c] + pyr[c]	Glycine, serine, alanine and threonine metabolism	1000	1000	1000	1000	1	1	1
2AMACSULT	2-Aminoacrylate sulfotransferase	2amac[c] + nadph[c] + paps[c] -> Lcyst[c] + nadp[c] + pap[c]	Methionine and cysteine metabolism	986.772	1045.37	921.707	1000	0.986772	1.04537	0.921707
2AMADPTm	L-2-aminoadipate shuttle (cytosol/mitochondria)	L2aadp[c] + akg[m] -> L2aadp[m] + akg[c]	Lysine metabolism	947.948	1000	1000	1000	0.947948	1	1
2DR1PP	2-deoxy-D-ribose 1-phosphate phosphorylase	2dr1p[c] + h2o[c] -> drib[c] + pi[c]	Pyrimidine catabolism	1000	1000	1000	1000	1	1	1
2HATVACIDGLUChr	glucuronidation of 2-hydroxy-atorvastatin-acid in hepatocytes	udpglcur[r] + 2hatvacid[r] -> udp[r] + 2hatvacidgluc[r]	Unassigned	1000	1000	922.394	1000	1	1	0.922394
2HATVACIDGLUCitr	2HATVACIDGLUCitr	2hatvacidgluc[r] <=> 2hatvacidgluc[c]	Unassigned	1000	1000	922.394	1000	1	1	0.922394
2HATVACIDGLUCitr_b	2HATVACIDGLUCitr (backward)	2hatvacidgluc[r] <=> 2hatvacidgluc[c]	Unassigned	0	0	0	0	1	1	1
2HATVACIDGLUCteb	efflux of 2-hydroxy-atorvastatin-acyl-glucuronide into bile	atp[c] + h2o[c] + 2hatvacidgluc[c] -> adp[c] + h[c] + pi[c] + 2hatvacidgluc[e]	Unassigned	1000	1000	922.394	1000	1	1	0.922394
2HATVACIDOXDhc	oxidation of atorvastatin acid to 2-hydroxy-atorvastatin-acid in hepatocytes	h[r] + nadph[r] + o2[r] + atvacid[r] -> h2o[r] + nadp[r] + 2hatvacid[r]	Unassigned	947.385	947.103	941.265	954.646	0.992394	0.992099	0.985984
2HATVACIDhc	conversion of 2-hydroxy-atorvastatin-lactone to its acid form in hepatocytes	h2o[c] + 2hatvlac[c] -> h[c] + 2hatvacid[c]	Unassigned	917.303	823.26	751.593	1000	0.917303	0.82326	0.751593
2HATVACIDitr	2HATVACIDitr	2hatvacid[r] <=> 2hatvacid[c]	Unassigned	947.385	947.103	941.265	954.646	0.992394	0.992099	0.985984
2HATVACIDitr_b	2HATVACIDitr (backward)	2hatvacid[r] <=> 2hatvacid[c]	Unassigned	0	0	0	0	1	1	1
2HATVACIDteb	efflux of 2-hydroxy-atorvastatin-acid into bile	atp[c] + h2o[c] + 2hatvacid[c] -> adp[c] + h[c] + pi[c] + 2hatvacid[e]	Unassigned	1129.74	1185.39	922.394	1000	1.12974	1.18539	0.922394
2HATVACIDtep	efflux of 2-hydroxy-atorvastatin-acid into portal blood	2hatvacid[c] <=> 2hatvacid[e]	Unassigned	1000	1000	1000	1000	1	1	1
2HATVACIDtep_b	efflux of 2-hydroxy-atorvastatin-acid into portal blood (backward)	2hatvacid[c] <=> 2hatvacid[e]	Unassigned	0	0	0	0	1	1	1
2HATVACIDthc	uptake of 2-hydroxy-atorvastatin-acid into hepatocytes	hco3[c] + 2hatvacid[e] <=> hco3[e] + 2hatvacid[c]	Unassigned	1109.45	738.14	615.86	1000	1.10945	0.73814	0.61586
2HATVACIDthc_b	uptake of 2-hydroxy-atorvastatin-acid into hepatocytes (backward)	hco3[c] + 2hatvacid[e] <=> hco3[e] + 2hatvacid[c]	Unassigned	0	0	0	0	1	1	1
2HATVLACGLUChr	glucuronidation of 2-hydroxy-atorvastatin-lactone in hepatocytes	udpglcur[r] + 2hatvlac[r] -> h[r] + udp[r] + 2hatvlacgluc[r]	Unassigned	947.385	947.103	922.394	954.646	0.992394	0.992099	0.966216
2HATVLACGLUCitr	2HATVLACGLUCitr	2hatvlacgluc[r] <=> 2hatvlacgluc[c]	Unassigned	947.385	947.103	922.394	954.646	0.992394	0.992099	0.966216
2HATVLACGLUCitr_b	2HATVLACGLUCitr (backward)	2hatvlacgluc[r] <=> 2hatvlacgluc[c]	Unassigned	0	0	0	0	1	1	1
2HATVLACGLUCteb	efflux of 2-hydroxy-atorvastatin-lactone-glucuronide into bile	atp[c] + h2o[c] + 2hatvlacgluc[c] -> adp[c] + h[c] + pi[c] + 2hatvlacgluc[e]	Unassigned	947.385	947.103	922.394	954.646	0.992394	0.992099	0.966216
2HATVLACOXDhc	oxidation of atorvastatin lactone to 2-hydroxy-atorvastatin-lactone in hepatocytes	h[r] + nadph[r] + o2[r] + atvlac[r] -> h2o[r] + nadp[r] + 2hatvlac[r]	Unassigned	947.385	947.103	922.394	954.646	0.992394	0.992099	0.966216
2HATVLAChc	conversion of 2-hydroxy-atorvastatin-acid to its lactone form in hepatocytes	atp[c] + 2hatvacid[c] -> amp[c] + ppi[c] + 2hatvlac[c]	Unassigned	1000	1000	1000	1000	1	1	1
2HATVLACteb	efflux of 2-hydroxy-atorvastatin-lactone into bile	atp[c] + h2o[c] + 2hatvlac[c] -> adp[c] + h[c] + pi[c] + 2hatvlac[e]	Unassigned	1129.74	1185.39	922.394	1000	1.12974	1.18539	0.922394
2HATVLACtep	efflux of 2-hydroxy-atorvastatin-lactone into portal blood	2hatvlac[c] <=> 2hatvlac[e]	Unassigned	1000	1000	1000	1000	1	1	1
2HATVLACtep_b	efflux of 2-hydroxy-atorvastatin-lactone into portal blood (backward)	2hatvlac[c] <=> 2hatvlac[e]	Unassigned	0	0	0	0	1	1	1
2HATVLACthc	uptake of 2-hydroxy-atorvastatin-lactone into hepatocytes	hco3[c] + 2hatvlac[e] <=> hco3[e] + 2hatvlac[c]	Unassigned	1109.45	738.14	615.86	1000	1.10945	0.73814	0.61586
2HATVLACthc_b	uptake of 2-hydroxy-atorvastatin-lactone into hepatocytes (backward)	hco3[c] + 2hatvlac[e] <=> hco3[e] + 2hatvlac[c]	Unassigned	0	0	0	0	1	1	1
2HBO	2-Hydroxybutyrate:NAD+ oxidoreductase	2hb[c] + nad[c] <=> 2obut[c] + h[c] + nadh[c]	Propanoate metabolism	1000	1000	1000	1000	1	1	1
2HBO_b	2-Hydroxybutyrate:NAD+ oxidoreductase (backward)	2hb[c] + nad[c] <=> 2obut[c] + h[c] + nadh[c]	Propanoate metabolism	0	0	0	0	1	1	1
2HBt2	2-hydroxybutyrate cotransport with proton	2hb[e] + h[e] <=> 2hb[c] + h[c]	Transport, extracellular	1321.48	1090.46	1097.25	1000	1.32148	1.09046	1.09725
2HBt2_b	2-hydroxybutyrate cotransport with proton (backward)	2hb[e] + h[e] <=> 2hb[c] + h[c]	Transport, extracellular	0	0	0	0	1	1	1
2HCO3_NAt	bicarbonate transport (Na/HCO3 1:2 cotransport)	2 hco3[e] + na1[e] <=> 2 hco3[c] + na1[c]	Transport, extracellular	792.093	837.852	712.578	1000	0.792093	0.837852	0.712578
2HCO3_NAt_b	bicarbonate transport (Na/HCO3 1:2 cotransport) (backward)	2 hco3[e] + na1[e] <=> 2 hco3[c] + na1[c]	Transport, extracellular	0	0	0	0	1	1	1
2HIBUPGLUC_Sitr	2HIBUPGLUC Sitr	2hibupglu_S[r] <=> 2hibupglu_S[c]	Unassigned	0	0	0	0	1	1	1
2HIBUPGLUC_Sitr_b	2HIBUPGLUC Sitr (backward)	2hibupglu_S[r] <=> 2hibupglu_S[c]	Unassigned	0	0	0	0	1	1	1
2HIBUPGLUC_Sthv	release of 2-hydroxy S-ibuprofen-glucuronide into hepatic vein	2hibupglu_S[c] <=> 2hibupglu_S[e]	Unassigned	0	0	0	0	1	1	1
2HIBUPGLUC_Sthv_b	release of 2-hydroxy S-ibuprofen-glucuronide into hepatic vein (backward)	2hibupglu_S[c] <=> 2hibupglu_S[e]	Unassigned	0	0	0	0	1	1	1
2MB2COAc	transport of 2-methylcrotonoyl-CoA into cytosol	2mb2coa[m] <=> 2mb2coa[c]	Fatty acid oxidation	1000	903.758	938.865	1000	1	0.903758	0.938865
2MB2COAc_b	transport of 2-methylcrotonoyl-CoA into cytosol (backward)	2mb2coa[m] <=> 2mb2coa[c]	Fatty acid oxidation	0	0	0	0	1	1	1
2MCITt	2-methylcitrate transport via diffusion	2mcit[c] <=> 2mcit[e]	Transport, extracellular	1000	1000	1000	1000	1	1	1
2MCITt_b	2-methylcitrate transport via diffusion (backward)	2mcit[c] <=> 2mcit[e]	Transport, extracellular	0	0	0	0	1	1	1
2OXOADOXm	2-Oxoadipate:lipoamde 2-oxidoreductase(decarboxylating and acceptor-succinylating) (mitochondria)	2oxoadp[m] + coa[m] + nad[m] -> co2[m] + glutcoa[m] + nadh[m]	Lysine metabolism	919.395	864.514	937.025	1000	0.919395	0.864514	0.937025
2OXOADPTm	2-oxoadipate shuttle (cytosol/mitochondria)	2oxoadp[c] + akg[m] <=> 2oxoadp[m] + akg[c]	Tryptophan metabolism	1000	1000	1000	1000	1	1	1
2OXOADPTm_b	2-oxoadipate shuttle (cytosol/mitochondria) (backward)	2oxoadp[c] + akg[m] <=> 2oxoadp[m] + akg[c]	Tryptophan metabolism	0	0	0	0	1	1	1
31DMThr	demethylation of tacrolimus to 31-O-desmethyl tacrolimus in hepatocytes	ahcys[r] + h[r] + tacr[r] -> amet[r] + 31dmt[r]	Unassigned	1000	1000	1000	1000	1	1	1
31DMTitr	31DMTitr	31dmt[r] <=> 31dmt[c]	Unassigned	1000	1000	1000	1000	1	1	1
31DMTitr_b	31DMTitr (backward)	31dmt[r] <=> 31dmt[c]	Unassigned	0	0	0	0	1	1	1
31DMTtep	exit of 31-O-desmethyl tacrolimus into portal blood	31dmt[c] <=> 31dmt[e]	Unassigned	1000	1000	1000	1000	1	1	1
31DMTtep_b	exit of 31-O-desmethyl tacrolimus into portal blood (backward)	31dmt[c] <=> 31dmt[e]	Unassigned	0	0	0	0	1	1	1
31DMTtu	efflux of 31-O-desmethyl tacrolimus into intestinal lumen by ABC transporter	atp[c] + h2o[c] + 31dmt[c] -> adp[c] + h[c] + pi[c] + 31dmt[e]	Unassigned	1000	1000	1000	1000	1	1	1
34DHOXPEGOX	3,4-Dihydroxyphenylethyleneglycol:NAD+ oxidoreductase	34dhmald[c] + h[c] + nadh[c] <=> 34dhoxpeg[c] + nad[c]	Tyrosine metabolism	1000	1000	1000	1000	1	1	1
34DHOXPEGOX_b	3,4-Dihydroxyphenylethyleneglycol:NAD+ oxidoreductase (backward)	34dhmald[c] + h[c] + nadh[c] <=> 34dhoxpeg[c] + nad[c]	Tyrosine metabolism	0	0	0	0	1	1	1
34DHOXPEGt	3,4-Dihydroxyphenylethyleneglycol transport (diffusion)	34dhoxpeg[c] <=> 34dhoxpeg[e]	Transport, extracellular	1000	1000	1000	1000	1	1	1
34DHOXPEGt_b	3,4-Dihydroxyphenylethyleneglycol transport (diffusion) (backward)	34dhoxpeg[c] <=> 34dhoxpeg[e]	Transport, extracellular	0	0	0	0	1	1	1
34DHPHAMT	3,4-Dihydroxyphenylacetate:amet O-methyltransferase	34dhpha[c] + amet[c] -> ahcys[c] + h[c] + homoval[c]	Tyrosine metabolism	0	0	0	0	1	1	1
34DHPHELAT1tc	transport of 3,4-Dihydroxy-L-phenylalanine by LAT1 in association with 4F2hc, across the apical surface of the memebranes.	34dhphe[e] + leu_L[c] -> 34dhphe[c] + leu_L[e]	Transport, extracellular	1000	1000	1000	1000	1	1	1
34DHPHEt	3,4-Dihydroxy-L-phenylalanine transport	34dhphe[e] <=> 34dhphe[c]	Transport, extracellular	968.947	906.227	904.424	1000	0.968947	0.906227	0.904424
34DHPHEt_b	3,4-Dihydroxy-L-phenylalanine transport (backward)	34dhphe[e] <=> 34dhphe[c]	Transport, extracellular	0	0	0	0	1	1	1
34DHPLACOX	3,4-Dihydroxyphenylacetaldehyde:NAD+ oxidoreductase	34dhpac[c] + h2o[c] + nad[c] -> 34dhpha[c] + 2 h[c] + nadh[c]	Tyrosine metabolism	0	0	0	0	1	1	1
34DHPLACOX_NADP_	3,4-Dihydroxyphenylacetaldehyde:NADP+ oxidoreductase	34dhpac[c] + h2o[c] + nadp[c] -> 34dhpha[c] + 2 h[c] + nadph[c]	Tyrosine metabolism	0	0	0	0	1	1	1
34DHXMANDACOX	3,4-Dihydroxymandelaldehyde:NAD+ oxidoreductase	34dhmald[c] + h2o[c] + nad[c] -> 34dhoxmand[c] + 2 h[c] + nadh[c]	Tyrosine metabolism	0	0	0	0	1	1	1
34DHXMANDACOX_NADP_	3,4-Dihydroxymandelaldehyde:NADP+ oxidoreductase	34dhmald[c] + h2o[c] + nadp[c] -> 34dhoxmand[c] + 2 h[c] + nadph[c]	Tyrosine metabolism	0	0	0	0	1	1	1
34HPLFM	3-(4-hydroxyphenyl-)lactate formation	34hpp[m] + h[m] + nadh[m] -> 34hpl[m] + nad[m]	Ubiquinone synthesis	99.1866	86.8654	55.2139	96.5984	1.02679	0.899242	0.571582
34HPPOR	4-Hydroxyphenylpyruvate:oxygen oxidoreductase	34hpp[c] + o2[c] -> co2[c] + hgentis[c]	Tyrosine metabolism	990.714	813.62	763.435	1000	0.990714	0.81362	0.763435
34HPPte	Transport of 3-(4-hydroxyphenyl)pyruvate	34hpp[e] <=> 34hpp[c]	Transport, extracellular	1000	1000	1000	1000	1	1	1
34HPPte_b	Transport of 3-(4-hydroxyphenyl)pyruvate (backward)	34hpp[e] <=> 34hpp[c]	Transport, extracellular	0	0	0	0	1	1	1
35CGMPtn	35cGMP nuclear transport	35cgmp[c] <=> 35cgmp[n]	Transport, nuclear	1000	1000	1000	1000	1	1	1
35CGMPtn_b	35cGMP nuclear transport (backward)	35cgmp[c] <=> 35cgmp[n]	Transport, nuclear	0	0	0	0	1	1	1
35DHPVShc	conversion of pravastatin to 3''-alpha-5''-beta-dihydroxy pravastatin in entercoytes	h[r] + 2 nadph[r] + 2 o2[r] + pvs[r] -> 2 h2o[r] + 2 nadp[r] + 35dhpvs[r]	Unassigned	473.692	473.551	470.633	477.323	0.992394	0.992099	0.985984
35DHPVSitr	35DHPVSitr	35dhpvs[r] <=> 35dhpvs[c]	Unassigned	473.692	473.551	470.633	477.323	0.992394	0.992099	0.985984
35DHPVSitr_b	35DHPVSitr (backward)	35dhpvs[r] <=> 35dhpvs[c]	Unassigned	0	0	0	0	1	1	1
35DHPVStep	3''-alpha-5''-beta-dihydroxy pravastatin exit into portal blood	35dhpvs[c] <=> 35dhpvs[e]	Unassigned	1000	1000	1000	1000	1	1	1
35DHPVStep_b	3''-alpha-5''-beta-dihydroxy pravastatin exit into portal blood (backward)	35dhpvs[c] <=> 35dhpvs[e]	Unassigned	0	0	0	0	1	1	1
35DHPVSthc	uptake of 3''-alpha-5''-beta-dihydroxy pravastatin by hepatocytes	hco3[c] + 35dhpvs[e] <=> hco3[e] + 35dhpvs[c]	Unassigned	1000	738.14	615.86	1000	1	0.73814	0.61586
35DHPVSthc_b	uptake of 3''-alpha-5''-beta-dihydroxy pravastatin by hepatocytes (backward)	hco3[c] + 35dhpvs[e] <=> hco3[e] + 35dhpvs[c]	Unassigned	0	0	0	0	1	1	1
35DSMVhep	formation of 3'',5''-dihydrodoil simvastatin	h[r] + nadph[r] + o2[r] + smv[r] -> nadp[r] + 35dsmv[r]	Unassigned	947.385	947.103	941.265	954.646	0.992394	0.992099	0.985984
35DSMVitr	35DSMVitr	35dsmv[r] <=> 35dsmv[c]	Unassigned	947.385	947.103	941.265	954.646	0.992394	0.992099	0.985984
35DSMVitr_b	35DSMVitr (backward)	35dsmv[r] <=> 35dsmv[c]	Unassigned	0	0	0	0	1	1	1
35DSMVteb	efflux of 3'',5''-dihydrodiol-simvastatin-lactone form into bile	atp[c] + h2o[c] + 35dsmv[c] -> adp[c] + h[c] + pi[c] + 35dsmv[e]	Unassigned	947.385	947.103	941.265	954.646	0.992394	0.992099	0.985984
3AIBTm	L-3-aminoisobutyrate transaminase, mitochondrial	2mop[m] + glu_L[m] <=> 3aib[m] + akg[m]	Valine, leucine, and isoleucine metabolism	1000	1000	1000	1000	1	1	1
3AIBTm_b	L-3-aminoisobutyrate transaminase, mitochondrial (backward)	2mop[m] + glu_L[m] <=> 3aib[m] + akg[m]	Valine, leucine, and isoleucine metabolism	0	0	0	0	1	1	1
3AIB_Dtm	transport of 3aib D into mitochondria	3aib_D[c] <=> 3aib_D[m]	Transport, mitochondrial	955.789	868.689	1000	1000	0.955789	0.868689	1
3AIB_Dtm_b	transport of 3aib D into mitochondria (backward)	3aib_D[c] <=> 3aib_D[m]	Transport, mitochondrial	0	0	0	0	1	1	1
3AIBt	3-amino-isobutyrate transport	3aib[c] -> 3aib[e]	Transport, extracellular	1000	1000	1000	1000	1	1	1
3AIBtm	3-amino-isobutyrate transport, mitochondrial	3aib[m] -> 3aib[c]	Transport, mitochondrial	1000	1000	1000	1000	1	1	1
3DPHBH1	Hydroxylation of 3-Decaprenyl-4-hydroxybenzoate (NADH)	3dphb[m] + h[m] + nadh[m] + o2[m] -> 3dpdhb[m] + h2o[m] + nad[m]	Ubiquinone synthesis	99.1866	86.8654	55.2139	96.5984	1.02679	0.899242	0.571582
3DPHBH2	Hydroxylation of 3-Decaprenyl-4-hydroxybenzoate (NADPH)	3dphb[m] + h[m] + nadph[m] + o2[m] -> 3dpdhb[m] + h2o[m] + nadp[m]	Ubiquinone synthesis	99.1866	86.8654	55.2139	96.5984	1.02679	0.899242	0.571582
3DSPHR	3-Dehydrosphinganine reductase	3dsphgn[c] + h[c] + nadph[c] -> nadp[c] + sphgn[c]	Sphingolipid metabolism	955.631	728.639	607.319	1000	0.955631	0.728639	0.607319
3HAO	3-hydroxyanthranilate 3,4-dioxygenase	3hanthrn[c] + o2[c] -> cmusa[c] + h[c]	Tryptophan metabolism	930.001	879.451	639.759	1000	0.930001	0.879451	0.639759
3HBCDm	3-hydroxybutyryl-CoA dehydratase, mitochondrial	b2coa[m] + h2o[m] <=> 3hbcoa_R[m]	Butanoate metabolism	1000	739.133	614.3	1000	1	0.739133	0.6143
3HBCDm_b	3-hydroxybutyryl-CoA dehydratase, mitochondrial (backward)	b2coa[m] + h2o[m] <=> 3hbcoa_R[m]	Butanoate metabolism	0	0	0	0	1	1	1
3HBCOAHLm	3-hydroxyisobutyryl-CoA hydrolase, mitochondrial	3hibutcoa[m] + h2o[m] -> 3hmp[m] + coa[m] + h[m]	Valine, leucine, and isoleucine metabolism	993.559	867.626	800.015	1000	0.993559	0.867626	0.800015
3HBCOARc	transport of (R)-3-hydroxybutanoyl-CoA into cytosol	3hbcoa_R[m] <=> 3hbcoa_R[c]	Fatty acid oxidation	1000	739.133	614.3	1000	1	0.739133	0.6143
3HBCOARc_b	transport of (R)-3-hydroxybutanoyl-CoA into cytosol (backward)	3hbcoa_R[m] <=> 3hbcoa_R[c]	Fatty acid oxidation	0	0	0	0	1	1	1
3HCO3_NAt	3HCO3 NAt	3 hco3[e] + na1[e] <=> 3 hco3[c] + na1[c]	Transport, extracellular	792.093	837.852	712.578	1000	0.792093	0.837852	0.712578
3HCO3_NAt_b	3HCO3 NAt (backward)	3 hco3[e] + na1[e] <=> 3 hco3[c] + na1[c]	Transport, extracellular	0	0	0	0	1	1	1
3HIBUPGLUC_Sitr	3HIBUPGLUC Sitr	3hibupglu_S[r] <=> 3hibupglu_S[c]	Unassigned	0	0	0	0	1	1	1
3HIBUPGLUC_Sitr_b	3HIBUPGLUC Sitr (backward)	3hibupglu_S[r] <=> 3hibupglu_S[c]	Unassigned	0	0	0	0	1	1	1
3HIBUPGLUC_Sthv	release of 3-hydroxy S-ibuprofen-glucuronide into hepatic vein	3hibupglu_S[c] <=> 3hibupglu_S[e]	Unassigned	0	0	0	0	1	1	1
3HIBUPGLUC_Sthv_b	release of 3-hydroxy S-ibuprofen-glucuronide into hepatic vein (backward)	3hibupglu_S[c] <=> 3hibupglu_S[e]	Unassigned	0	0	0	0	1	1	1
3HKYNAKGAT	3-Hydroxy-L-kynurenine:2-oxoglutarate aminotransferase	akg[c] + hLkynr[c] -> 42A3HP24DB[c] + glu_L[c]	Tryptophan metabolism	1000	1000	1000	1000	1	1	1
3HLVSTAChep	conversion of 3''''-hydroxy-lovastatin lactone to acid form	h2o[c] + 3hlvst[c] -> h[c] + 3hlvstacid[c]	Unassigned	917.303	823.26	751.593	954.646	0.960884	0.862372	0.7873
3HLVSTACtbc	release of 3''''-hydroxy-lovastatin acid form into bile	atp[c] + h2o[c] + 3hlvstacid[c] -> adp[c] + h[c] + pi[c] + 3hlvstacid[e]	Unassigned	917.303	823.26	751.593	954.646	0.960884	0.862372	0.7873
3HLVSTitr	3HLVSTitr	3hlvst[r] <=> 3hlvst[c]	Unassigned	917.303	823.26	751.593	954.646	0.960884	0.862372	0.7873
3HLVSTitr_b	3HLVSTitr (backward)	3hlvst[r] <=> 3hlvst[c]	Unassigned	0	0	0	0	1	1	1
3HLYTCL	3-Hydroxy-L-tyrosine carboxy-lyase	34dhphe[c] + h[c] -> co2[c] + dopa[c]	Tyrosine metabolism	968.947	906.227	1356.09	1000	0.968947	0.906227	1.35609
3HPCOAHYD	3-hydroxyisobutyryl-Coenzyme A hydrolase	3hpcoa[c] + h2o[c] -> 3hpp[c] + coa[c] + h[c]	Beta-Alanine metabolism	0	0	0	0	1	1	1
3HPPD	3-hydroxypropionate dehydrogenase	3hpp[c] + nad[c] <=> h[c] + msa[c] + nadh[c]	Propanoate metabolism	0	0	0	0	1	1	1
3HPPD_b	3-hydroxypropionate dehydrogenase (backward)	3hpp[c] + nad[c] <=> h[c] + msa[c] + nadh[c]	Propanoate metabolism	0	0	0	0	1	1	1
3HPVSCOAhc	3HPVSCOAhc	atp[c] + coa[c] + 3hpvs[c] -> amp[c] + ppi[c] + 3hpvscoa[c]	Unassigned	1000	1000	1000	1000	1	1	1
3HPVSCOAitm	3HPVSCOAitm	3hpvscoa[m] <=> 3hpvscoa[c]	Unassigned	0	0	0	0	1	1	1
3HPVSCOAitm_b	3HPVSCOAitm (backward)	3hpvscoa[m] <=> 3hpvscoa[c]	Unassigned	0	0	0	0	1	1	1
3HPVSCOAitx	3HPVSCOAitx	3hpvscoa[c] <=> 3hpvscoa[x]	Unassigned	781.244	611.644	637.901	650	1.20191	0.940991	0.981385
3HPVSCOAitx_b	3HPVSCOAitx (backward)	3hpvscoa[c] <=> 3hpvscoa[x]	Unassigned	0	0	0	0	1	1	1
3HPVSTETCOAhcm	beta oxidation of 3''-S-hydroxy-pravastatin-CoA to tatranor-CoA derivative in hepatocytes, mitochondria	2 coa[m] + 2 fad[m] + 2 h2o[m] + 2 nad[m] + 3hpvscoa[m] -> 2 accoa[m] + 2 fadh2[m] + 2 h[m] + 2 nadh[m] + o2[m] + 3hpvstetcoa[m]	Unassigned	993.559	932.203	895.05	1000	0.993559	0.932203	0.89505
3HPVSTETCOAhcx	beta oxidation of 3''-S-hydroxy-pravastatin-CoA to tetranor-CoA in hepatocytes, peroxisomes	2 coa[x] + 2 h2o[x] + 2 nad[x] + o2[x] + 3hpvscoa[x] -> 2 accoa[x] + 2 h2o2[x] + 2 h[x] + 2 nadh[x] + 3hpvstetcoa[x]	Unassigned	781.244	611.644	637.901	650	1.20191	0.940991	0.981385
3HPVSTETCOAitm	3HPVSTETCOAitm	3hpvstetcoa[m] <=> 3hpvstetcoa[c]	Unassigned	993.559	932.203	895.05	1000	0.993559	0.932203	0.89505
3HPVSTETCOAitm_b	3HPVSTETCOAitm (backward)	3hpvstetcoa[m] <=> 3hpvstetcoa[c]	Unassigned	0	0	0	0	1	1	1
3HPVSTETCOAitx	3HPVSTETCOAitx	3hpvstetcoa[x] <=> 3hpvstetcoa[c]	Unassigned	781.244	611.644	637.901	650	1.20191	0.940991	0.981385
3HPVSTETCOAitx_b	3HPVSTETCOAitx (backward)	3hpvstetcoa[x] <=> 3hpvstetcoa[c]	Unassigned	0	0	0	0	1	1	1
3HPVSTEThc	3HPVSTEThc	h2o[c] + 3hpvstetcoa[c] -> coa[c] + h[c] + 3hpvstet[c]	Unassigned	1000	1000	1000	1000	1	1	1
3HPVSTETteb	efflux of 3''-S-hydroxy-pravastatin-tetranor into bile	atp[c] + h2o[c] + 3hpvstet[c] -> adp[c] + h[c] + pi[c] + 3hpvstet[e]	Unassigned	1015.39	1159.68	1017.39	1000	1.01539	1.15968	1.01739
3HPVSTETtev	exit of 3''-S-hydroxy-pravastatin-tetranor into hepatic vein	3hpvstet[c] <=> 3hpvstet[e]	Unassigned	1000	1000	1000	1000	1	1	1
3HPVSTETtev_b	exit of 3''-S-hydroxy-pravastatin-tetranor into hepatic vein (backward)	3hpvstet[c] <=> 3hpvstet[e]	Unassigned	0	0	0	0	1	1	1
3HPVShc	oxidation of pravastatin to 3''-hydroxy pravastatin in hepatocytes	h[r] + nadph[r] + o2[r] + pvs[r] -> h2o[r] + nadp[r] + 3hpvs[r]	Unassigned	947.385	947.103	941.265	954.646	0.992394	0.992099	0.985984
3HPVSitr	3HPVSitr	3hpvs[r] <=> 3hpvs[c]	Unassigned	947.385	947.103	941.265	954.646	0.992394	0.992099	0.985984
3HPVSitr_b	3HPVSitr (backward)	3hpvs[r] <=> 3hpvs[c]	Unassigned	0	0	0	0	1	1	1
3HPVSteb	efflux of 3''-S-hydroxy-pravastatin into bile	atp[c] + h2o[c] + 3hpvs[c] -> adp[c] + h[c] + pi[c] + 3hpvs[e]	Unassigned	1015.39	1159.68	1017.39	1000	1.01539	1.15968	1.01739
3HPVStep	3''-hydroxy pravastatin exit into portal blood	3hpvs[c] <=> 3hpvs[e]	Unassigned	1000	1000	1000	1000	1	1	1
3HPVStep_b	3''-hydroxy pravastatin exit into portal blood (backward)	3hpvs[c] <=> 3hpvs[e]	Unassigned	0	0	0	0	1	1	1
3HPVSthc	uptake of 3''-hydroxy pravastatin by hepatocytes	hco3[c] + 3hpvs[e] <=> hco3[e] + 3hpvs[c]	Unassigned	1109.45	738.14	615.86	1000	1.10945	0.73814	0.61586
3HPVSthc_b	uptake of 3''-hydroxy pravastatin by hepatocytes (backward)	hco3[c] + 3hpvs[e] <=> hco3[e] + 3hpvs[c]	Unassigned	0	0	0	0	1	1	1
3HSMVACIDhep	conversion of 3''-hydroxy simvastatin lactone to acid form	h2o[c] + 3hsmv[c] -> h[c] + 3hsmvacid[c]	Unassigned	917.303	823.26	751.593	954.646	0.960884	0.862372	0.7873
3HSMVACIDteb	efflux of 3''-hydroxy-simvastatin-acid form into bile	atp[c] + h2o[c] + 3hsmvacid[c] -> adp[c] + h[c] + pi[c] + 3hsmvacid[e]	Unassigned	917.303	823.26	751.593	954.646	0.960884	0.862372	0.7873
3HSMVhep	acid catalyzed rearrangement of 6''-beta-hydroxy-simvastatin to 3''-hydroxy simvastatin	6hsmv[r] -> 3hsmv[r]	Unassigned	917.303	823.26	751.593	954.646	0.960884	0.862372	0.7873
3HSMVitr	3HSMVitr	3hsmv[r] <=> 3hsmv[c]	Unassigned	917.303	823.26	751.593	954.646	0.960884	0.862372	0.7873
3HSMVitr_b	3HSMVitr (backward)	3hsmv[r] <=> 3hsmv[c]	Unassigned	0	0	0	0	1	1	1
3HXKYNDCL	3-Hydroxykynurenamine decarboxy-lyase	hLkynr[c] + h[c] -> 3hxkynam[c] + co2[c]	Tryptophan metabolism	0	0	0	0	1	1	1
3HXKYNOXDA	3-Hydroxykynurenamine:oxygen oxidoreductase(deaminating)(flavin-containing)	3hxkynam[c] + o2[c] -> 48dhoxquin[c] + h2o2[c] + nh4[c]	Tryptophan metabolism	0	0	0	0	1	1	1
3ISPVShc	isomerization of pravastatin to 3''-alpha-iso-pravastatin in hepatocytes	pvs[c] -> 3ispvs[c]	Unassigned	1000	1000	1000	1000	1	1	1
3ISPVSitr	3ISPVSitr	3ispvs[r] <=> 3ispvs[c]	Unassigned	0	0	0	0	1	1	1
3ISPVSitr_b	3ISPVSitr (backward)	3ispvs[r] <=> 3ispvs[c]	Unassigned	0	0	0	0	1	1	1
3ISPVSteb	efflux of 3-alpha-iso-pravastatin into bile	atp[c] + h2o[c] + 3ispvs[c] -> adp[c] + h[c] + pi[c] + 3ispvs[e]	Unassigned	1015.39	1159.68	1017.39	1000	1.01539	1.15968	1.01739
3ISPVStep	3''-alpha-iso-pravastatin exit into portal blood	3ispvs[c] <=> 3ispvs[e]	Unassigned	1000	1000	1000	1000	1	1	1
3ISPVStep_b	3''-alpha-iso-pravastatin exit into portal blood (backward)	3ispvs[c] <=> 3ispvs[e]	Unassigned	0	0	0	0	1	1	1
3ISPVSthc	uptake of 3''-alpha-iso-pravastatin by hepatocytes	hco3[c] + 3ispvs[e] <=> hco3[e] + 3ispvs[c]	Unassigned	1109.45	738.14	615.86	1000	1.10945	0.73814	0.61586
3ISPVSthc_b	uptake of 3''-alpha-iso-pravastatin by hepatocytes (backward)	hco3[c] + 3ispvs[e] <=> hco3[e] + 3ispvs[c]	Unassigned	0	0	0	0	1	1	1
3M4HDXPAC	3-Methoxy-4-hydroxyphenylacetaldehyde:NAD+ oxidoreductase	3mox4hpac[c] + h2o[c] + nad[c] -> 2 h[c] + homoval[c] + nadh[c]	Tyrosine metabolism	0	0	0	0	1	1	1
3MEACMPhc	formation of 3-methoxy-acetaminophen in hepatocytes	amet[c] + 3ohacmp[c] -> ahcys[c] + h[c] + 3meacmp[c]	Unassigned	947.385	947.103	941.265	954.646	0.992394	0.992099	0.985984
3MEACMPitr	3MEACMPitr	3meacmp[c] <=> 3meacmp[r]	Unassigned	947.385	947.103	941.265	954.646	0.992394	0.992099	0.985984
3MEACMPitr_b	3MEACMPitr (backward)	3meacmp[c] <=> 3meacmp[r]	Unassigned	0	0	0	0	1	1	1
3MLDAt	3MLDA extracellular transport via diffusion	3mlda[c] <=> 3mlda[e]	Transport, extracellular	883.196	902.698	986.06	1000	0.883196	0.902698	0.98606
3MLDAt_b	3MLDA extracellular transport via diffusion (backward)	3mlda[c] <=> 3mlda[e]	Transport, extracellular	0	0	0	0	1	1	1
3MOBt2im	3-methyl-2-oxobutanoate mitochondrial transport via proton symport	3mob[c] + h[c] -> 3mob[m] + h[m]	Transport, mitochondrial	1000	1000	1000	1000	1	1	1
3MOBte	Transport of 3-methyl-2-oxobutanoate	3mob[e] <=> 3mob[c]	Transport, extracellular	1000	1000	1000	1000	1	1	1
3MOBte_b	Transport of 3-methyl-2-oxobutanoate (backward)	3mob[e] <=> 3mob[c]	Transport, extracellular	0	0	0	0	1	1	1
3MOPt2im	3-Methyl-2-oxopentanoate mitochondrial transport via proton symport	3mop[c] + h[c] -> 3mop[m] + h[m]	Transport, mitochondrial	1000	1000	1000	1000	1	1	1
3MOPte	Transport of 3-methyl-2-oxopentanoate	3mop[e] <=> 3mop[c]	Transport, extracellular	1000	1000	1000	1000	1	1	1
3MOPte_b	Transport of 3-methyl-2-oxopentanoate (backward)	3mop[e] <=> 3mop[c]	Transport, extracellular	0	0	0	0	1	1	1
3MOX4HOXPGALDOX	3-Methoxy-4-hydroxyphenylglycolaldehyde:NAD+ oxidoreductase	3m4hpga[c] + h2o[c] + nad[c] -> 3mox4hoxm[c] + 2 h[c] + nadh[c]	Tyrosine metabolism	0	0	0	0	1	1	1
3MOX4HOXPGALDOX_NADP_	3-Methoxy-4-hydroxyphenylglycolaldehyde:NADP+ oxidoreductase	3m4hpga[c] + h2o[c] + nadp[c] -> 3mox4hoxm[c] + 2 h[c] + nadph[c]	Tyrosine metabolism	0	0	0	0	1	1	1
3MOXTYROX	3-Methoxytyramine:oxygen oxidoreductase (deaminating)	3moxtyr[c] + h2o[c] + o2[c] -> 3mox4hpac[c] + h2o2[c] + nh4[c]	Tyrosine metabolism	0	0	0	0	1	1	1
3NTD7l	3-nucleotidase (AMP), lysosome	3amp[l] + h2o[l] -> adn[l] + pi[l]	Purine catabolism	0	0	0	0	1	1	1
3OHACMPhr	oxidation of acetaminophen to 3-OH-acetaminophen in hepatocytes	h[r] + nadph[r] + o2[r] + acmp[r] -> h2o[r] + nadp[r] + 3ohacmp[r]	Unassigned	947.385	947.103	941.265	954.646	0.992394	0.992099	0.985984
3OHACMPitr	3OHACMPitr	3ohacmp[c] <=> 3ohacmp[r]	Unassigned	0	0	0	0	1	1	1
3OHACMPitr_b	3OHACMPitr (backward)	3ohacmp[c] <=> 3ohacmp[r]	Unassigned	0	0	0	0	1	1	1
3OHACMPtev	efflux of 3-OH-acetaminophen into hepatic vein	atp[c] + h2o[c] + 3ohacmp[c] -> adp[c] + h[c] + pi[c] + 3ohacmp[e]	Unassigned	947.385	947.103	941.265	954.646	0.992394	0.992099	0.985984
3SALAASPm	cysteinesulfinate-aspartate mitochondrial shuttle	3sala[m] + asp_L[c] <=> 3sala[c] + asp_L[m]	Transport, mitochondrial	0	0	0	0	1	1	1
3SALAASPm_b	cysteinesulfinate-aspartate mitochondrial shuttle (backward)	3sala[m] + asp_L[c] <=> 3sala[c] + asp_L[m]	Transport, mitochondrial	0	0	0	0	1	1	1
3SALACBOXL	3-Sulfino-L-alanine carboxy-lyase	3sala[c] + 2 h[c] -> co2[c] + hyptaur[c]	Taurine and hypotaurine metabolism	960.458	1045.88	990.427	1000	0.960458	1.04588	0.990427
3SALAOX	cysteinesulfinic acid oxidase	2 3sala[c] + 2 h[c] + o2[c] -> 2 Lcyst[c]	Taurine and hypotaurine metabolism	480.229	522.939	495.213	500	0.960458	1.04588	0.990427
3SALATAi	3-sulfino-alanine transaminase (irreversible)	3sala[c] + akg[c] + h[c] -> 3snpyr[c] + glu_L[c]	Methionine and cysteine metabolism	955.895	1000	990.427	1000	0.955895	1	0.990427
3SALATAim	3-sulfino-alanine transaminase (irreversible), mitochondrial	3sala[m] + akg[m] + h[m] -> 3snpyr[m] + glu_L[m]	Methionine and cysteine metabolism	960.458	1000	990.427	1000	0.960458	1	0.990427
3SPYRSP	3-sulfinopyruvate hydrolase (spotaneous reaction)	3snpyr[c] + h2o[c] -> h[c] + pyr[c] + so3[c]	Methionine and cysteine metabolism	955.895	1000	990.427	1000	0.955895	1	0.990427
3SPYRSPm	3-sulfinopyruvate hydrolase (spotaneous reaction), mitochondrial	3snpyr[m] + h2o[m] -> h[m] + pyr[m] + so3[m]	Methionine and cysteine metabolism	960.458	1000	990.427	1000	0.960458	1	0.990427
41R1H2MAE12BOOX	4-[(1R)-1-Hydroxy-2-(methylamino)ethyl]-1,2-benzenediol:oxygen oxidoreductase(deaminating)(flavin-containing)	adrnl[c] + h2o[c] + o2[c] -> 34dhmald[c] + h2o2[c] + mma[c]	Tyrosine metabolism	1000	983.855	1000	1000	1	0.983855	1
41R2A1H12BOOX	4-[(1R)-2-Amino-1-hydroxyethyl]-1,2-benzenediol:oxygen oxidoreductase(deaminating)(flavin-containing)	h2o[c] + nrpphr[c] + o2[c] -> 34dhmald[c] + h2o2[c] + nh4[c]	Tyrosine metabolism	1000	983.855	1000	1000	1	0.983855	1
42A12BOOX	4-(2-Aminoethyl)-1,2-benzenediol:oxygen oxidoreductase(deaminating)(flavin-containing)	dopa[c] + h2o[c] + o2[c] -> 34dhpac[c] + h2o2[c] + nh4[c]	Tyrosine metabolism	0	0	0	0	1	1	1
4ABUTtcn	transport of GABA	4abut[c] -> 4abut[n]	Transport, nuclear	1000	1000	1000	1000	1	1	1
4ABUTtm	4-aminobutanoate mitochondrial transport via diffusion	4abut[c] <=> 4abut[m]	Transport, mitochondrial	1000	824.918	724.591	1000	1	0.824918	0.724591
4ABUTtm_b	4-aminobutanoate mitochondrial transport via diffusion (backward)	4abut[c] <=> 4abut[m]	Transport, mitochondrial	0	0	0	0	1	1	1
4BHGLZABCt	excretion of 4-beta-OH-gliclazide into bile	atp[c] + h2o[c] + 4bhglz[c] -> adp[c] + h[c] + pi[c] + 4bhglz[e]	Unassigned	1000	1000	1000	1000	1	1	1
4BHGLZhr	oxidation of gliclazide to 4-beta-OH-gliclazide in hepatocytes	h[r] + nadph[r] + o2[r] + glz[r] -> h2o[r] + nadp[r] + 4bhglz[r]	Unassigned	947.385	947.103	941.265	954.646	0.992394	0.992099	0.985984
4BHGLZitr	4BHGLZitr	4bhglz[r] <=> 4bhglz[c]	Unassigned	947.385	947.103	941.265	954.646	0.992394	0.992099	0.985984
4BHGLZitr_b	4BHGLZitr (backward)	4bhglz[r] <=> 4bhglz[c]	Unassigned	0	0	0	0	1	1	1
4BHGLZtev	excretion of 4-beta-OH-gliclazide into hepatic vein	4bhglz[c] <=> 4bhglz[e]	Unassigned	947.385	947.103	941.265	954.646	0.992394	0.992099	0.985984
4BHGLZtev_b	excretion of 4-beta-OH-gliclazide into hepatic vein (backward)	4bhglz[c] <=> 4bhglz[e]	Unassigned	0	0	0	0	1	1	1
4HATVACIDOXDhc	oxidation of atorvastatin acid to 4-hydroxy-atorvastatin-acid in hepatocytes	h[r] + nadph[r] + o2[r] + atvacid[r] -> h2o[r] + nadp[r] + 4hatvacid[r]	Unassigned	947.385	947.103	941.265	954.646	0.992394	0.992099	0.985984
4HATVACIDhc	conversion of 4-hydroxy-atorvastatin-lactone to its acid form in hepatocytes	h2o[c] + 4hatvlac[c] -> h[c] + 4hatvacid[c]	Unassigned	917.303	823.26	751.593	1000	0.917303	0.82326	0.751593
4HATVACIDitr	4HATVACIDitr	4hatvacid[r] <=> 4hatvacid[c]	Unassigned	947.385	947.103	941.265	954.646	0.992394	0.992099	0.985984
4HATVACIDitr_b	4HATVACIDitr (backward)	4hatvacid[r] <=> 4hatvacid[c]	Unassigned	0	0	0	0	1	1	1
4HATVACIDteb	efflux of 4-hydroxy-atorvastatin-acid into bile	atp[c] + h2o[c] + 4hatvacid[c] -> adp[c] + h[c] + pi[c] + 4hatvacid[e]	Unassigned	1129.74	1185.39	922.394	1000	1.12974	1.18539	0.922394
4HATVACIDtep	efflux of 4-hydroxy-atorvastatin-acid into portal blood	4hatvacid[c] <=> 4hatvacid[e]	Unassigned	1000	1000	1000	1000	1	1	1
4HATVACIDtep_b	efflux of 4-hydroxy-atorvastatin-acid into portal blood (backward)	4hatvacid[c] <=> 4hatvacid[e]	Unassigned	0	0	0	0	1	1	1
4HATVACIDthc	uptake of 4-hydroxy-atorvastatin-acid into hepatocytes	hco3[c] + 4hatvacid[e] <=> hco3[e] + 4hatvacid[c]	Unassigned	1109.45	738.14	615.86	1000	1.10945	0.73814	0.61586
4HATVACIDthc_b	uptake of 4-hydroxy-atorvastatin-acid into hepatocytes (backward)	hco3[c] + 4hatvacid[e] <=> hco3[e] + 4hatvacid[c]	Unassigned	0	0	0	0	1	1	1
4HATVLACOXDhc	oxidation of atorvastatin lactone to 4-hydroxy-atorvastatin-lactone in hepatocytes	h[r] + nadph[r] + o2[r] + atvlac[r] -> h2o[r] + nadp[r] + 4hatvlac[r]	Unassigned	947.385	947.103	941.265	954.646	0.992394	0.992099	0.985984
4HATVLAChc	conversion of 4-hydroxy-atorvastatin-lactone to its acid form in hepatocytes	atp[c] + 4hatvacid[c] -> amp[c] + ppi[c] + 4hatvlac[c]	Unassigned	1000	1000	1000	1000	1	1	1
4HATVLACitr	4HATVLACitr	4hatvlac[r] <=> 4hatvlac[c]	Unassigned	947.385	947.103	941.265	954.646	0.992394	0.992099	0.985984
4HATVLACitr_b	4HATVLACitr (backward)	4hatvlac[r] <=> 4hatvlac[c]	Unassigned	0	0	0	0	1	1	1
4HATVLACteb	efflux of 4-hydroxy-atorvastatin-lactone into bile	atp[c] + h2o[c] + 4hatvlac[c] -> adp[c] + h[c] + pi[c] + 4hatvlac[e]	Unassigned	1129.74	1185.39	922.394	1000	1.12974	1.18539	0.922394
4HATVLACtep	efflux of 4-hydroxy-atorvastatin-lactone into portal blood	4hatvlac[c] <=> 4hatvlac[e]	Unassigned	1000	1000	1000	1000	1	1	1
4HATVLACtep_b	efflux of 4-hydroxy-atorvastatin-lactone into portal blood (backward)	4hatvlac[c] <=> 4hatvlac[e]	Unassigned	0	0	0	0	1	1	1
4HATVLACthc	uptake of 4-hydroxy-atorvastatin-lactone into hepatocytes	hco3[c] + 4hatvlac[e] <=> hco3[e] + 4hatvlac[c]	Unassigned	1109.45	738.14	615.86	1000	1.10945	0.73814	0.61586
4HATVLACthc_b	uptake of 4-hydroxy-atorvastatin-lactone into hepatocytes (backward)	hco3[c] + 4hatvlac[e] <=> hco3[e] + 4hatvlac[c]	Unassigned	0	0	0	0	1	1	1
4HBZCOAFm	4-hydroxybenzoyl-CoA formation	coa[m] + coucoa[m] + h2o[m] + nad[m] -> 4hbzcoa[m] + accoa[m] + h[m] + nadh[m]	Ubiquinone synthesis	99.1866	86.8654	55.2139	96.5984	1.02679	0.899242	0.571582
4HBZFm	4-hydroxybenzoate formation	4hbzcoa[m] + h2o[m] -> 4hbz[m] + coa[m] + h[m]	Ubiquinone synthesis	99.1866	86.8654	55.2139	96.5984	1.02679	0.899242	0.571582
4HDEBRISOQUINEte	xenobiotic transport	4hdebrisoquine[e] <=> 4hdebrisoquine[c]	Transport, extracellular	0	0	0	0	1	1	1
4HDEBRISOQUINEte_b	xenobiotic transport (backward)	4hdebrisoquine[e] <=> 4hdebrisoquine[c]	Transport, extracellular	0	0	0	0	1	1	1
4HGLSDm	L-4-hydroxyglutamate semialdehyde dehydrogenase, mitochondrial	e4hglu[m] + 2 h[m] + nadh[m] -> 4hglusa[m] + h2o[m] + nad[m]	Arginine and Proline Metabolism	0	0	0	0	1	1	1
4HMDGLUCitr	4HMDGLUCitr	4hmdgluc[r] <=> 4hmdgluc[c]	Unassigned	1000	1000	1000	1000	1	1	1
4HMDGLUCitr_b	4HMDGLUCitr (backward)	4hmdgluc[r] <=> 4hmdgluc[c]	Unassigned	0	0	0	0	1	1	1
4HMDGLUCtev	efflux of 4-OH-midazolam-glucuronide into hepatic vein	4hmdgluc[c] <=> 4hmdgluc[e]	Unassigned	1000	1000	1000	1000	1	1	1
4HMDGLUCtev_b	efflux of 4-OH-midazolam-glucuronide into hepatic vein (backward)	4hmdgluc[c] <=> 4hmdgluc[e]	Unassigned	0	0	0	0	1	1	1
4HMDZGLUChr	glucuronidation of 4-OH-midazolam in enterocytes	udpglcur[r] + 4ohmdz[r] -> h[r] + udp[r] + 4hmdgluc[r]	Unassigned	1000	1000	1000	1000	1	1	1
4HOXPACDOX_NADP_	4-Hydroxyphenylacetaldehyde:NADP+ oxidoreductase	4hoxpacd[c] + h2o[c] + nadp[c] -> 4hphac[c] + 2 h[c] + nadph[c]	Tyrosine metabolism	968.947	906.227	1000	1000	0.968947	0.906227	1
4HPROLTASCT1	exit of hydroxy-prloine across the basolateral surface of enterocytes	4hpro_LT[c] + ala_L[e] + na1[e] -> 4hpro_LT[e] + ala_L[c] + na1[c]	Transport, extracellular	1000	1000	905.476	1000	1	1	0.905476
4HPRO_LTte	Transport of trans-4-hydroxy-L-proline	4hpro_LT[e] <=> 4hpro_LT[m]	Transport, extracellular	1000	1000	1000	1000	1	1	1
4HPRO_LTte_b	Transport of trans-4-hydroxy-L-proline (backward)	4hpro_LT[e] <=> 4hpro_LT[m]	Transport, extracellular	0	0	0	0	1	1	1
4MOPt2im	4-methyl-2-oxopentanoate mitochondrial transport via proton symport	4mop[c] + h[c] -> 4mop[m] + h[m]	Transport, mitochondrial	1000	1000	1000	1000	1	1	1
4MOPte	Transport of 4-methyl-2-oxopentanoate	4mop[e] <=> 4mop[c]	Transport, extracellular	1000	1000	1000	1000	1	1	1
4MOPte_b	Transport of 4-methyl-2-oxopentanoate (backward)	4mop[e] <=> 4mop[c]	Transport, extracellular	0	0	0	0	1	1	1
4MPTNLte	4-methylpentanal transport	4mptnl[c] <=> 4mptnl[e]	Transport, extracellular	118.423	118.388	92.0232	119.331	0.992394	0.992099	0.771161
4MPTNLte_b	4-methylpentanal transport (backward)	4mptnl[c] <=> 4mptnl[e]	Transport, extracellular	0	0	0	0	1	1	1
4MPTNLtm	4-methylpentanal transport (mitochondria)	4mptnl[c] <=> 4mptnl[m]	Transport, mitochondrial	0	0	0	0	1	1	1
4MPTNLtm_b	4-methylpentanal transport (mitochondria) (backward)	4mptnl[c] <=> 4mptnl[m]	Transport, mitochondrial	0	0	0	0	1	1	1
4MPTNLtr	4-methylpentanal transport (ER)	4mptnl[c] <=> 4mptnl[r]	Transport, endoplasmic reticular	0	0	0	0	1	1	1
4MPTNLtr_b	4-methylpentanal transport (ER) (backward)	4mptnl[c] <=> 4mptnl[r]	Transport, endoplasmic reticular	0	0	0	0	1	1	1
4MTOLBUTAMIDEte	xenobiotic transport	4mtolbutamide[e] <=> 4mtolbutamide[c]	Transport, extracellular	0	0	0	0	1	1	1
4MTOLBUTAMIDEte_b	xenobiotic transport (backward)	4mtolbutamide[e] <=> 4mtolbutamide[c]	Transport, extracellular	0	0	0	0	1	1	1
4NPHSFte	xenobiotic transport	4nphsf[e] <=> 4nphsf[c]	Transport, extracellular	0	0	0	0	1	1	1
4NPHSFte_b	xenobiotic transport (backward)	4nphsf[e] <=> 4nphsf[c]	Transport, extracellular	0	0	0	0	1	1	1
4NPHSULT	4-Nitrophenol Sulfotransferase	4nph[c] + paps[c] -> 4nphsf[c] + h[c] + pap[c]	Cytochrome metabolism	1000	1000	921.707	1000	1	1	0.921707
4NPHte	xenobiotic transport	4nph[e] <=> 4nph[c]	Transport, extracellular	1000	1000	1000	1000	1	1	1
4NPHte_b	xenobiotic transport (backward)	4nph[e] <=> 4nph[c]	Transport, extracellular	0	0	0	0	1	1	1
4OHMDZhr	oxidation of midazolam to 4-OH-midazolam in hepatocytes	h[r] + nadph[r] + o2[r] + mdz[r] -> h2o[r] + nadp[r] + 4ohmdz[r]	Unassigned	947.385	947.103	941.265	954.646	0.992394	0.992099	0.985984
4OHMDZitr	4OHMDZitr	4ohmdz[r] <=> 4ohmdz[c]	Unassigned	947.385	947.103	941.265	954.646	0.992394	0.992099	0.985984
4OHMDZitr_b	4OHMDZitr (backward)	4ohmdz[r] <=> 4ohmdz[c]	Unassigned	0	0	0	0	1	1	1
4OHMDZtev	efflux of 4-OH-midazolam into hepatic vein	4ohmdz[c] <=> 4ohmdz[e]	Unassigned	947.385	947.103	941.265	954.646	0.992394	0.992099	0.985984
4OHMDZtev_b	efflux of 4-OH-midazolam into hepatic vein (backward)	4ohmdz[c] <=> 4ohmdz[e]	Unassigned	0	0	0	0	1	1	1
4OHPROIMINOtc	transport of L-OH-Proline by the apical IMINO amino acid transporters in kidney and intestine	4hpro_LT[e] + cl[e] + 2 na1[e] -> 4hpro_LT[c] + cl[c] + 2 na1[c]	Transport, extracellular	1000	1000	905.476	1000	1	1	0.905476
4PYRDX	4-Pyridoxal secretion	4pyrdx[c] + atp[c] + h2o[c] -> 4pyrdx[e] + adp[c] + h[c] + pi[c]	Transport, extracellular	875.063	807.695	443.129	1000	0.875063	0.807695	0.443129
56DHPVShc	oxidation of triol metabolite to 3-keto-5,6,-dihydroxy-pravastatin in hepatocytes	h[r] + nadph[r] + o2[r] + tripvs[r] -> 2 h2o[r] + nadp[r] + 56dhpvs[r]	Unassigned	947.385	947.103	941.265	954.646	0.992394	0.992099	0.985984
56DHPVSitr	56DHPVSitr	56dhpvs[r] <=> 56dhpvs[c]	Unassigned	947.385	947.103	941.265	954.646	0.992394	0.992099	0.985984
56DHPVSitr_b	56DHPVSitr (backward)	56dhpvs[r] <=> 56dhpvs[c]	Unassigned	0	0	0	0	1	1	1
56DHPVSteb	efflux of 3-keto-5,6,-dihydroxy-pravastatin into bile	atp[c] + h2o[c] + 56dhpvs[c] -> adp[c] + h[c] + pi[c] + 56dhpvs[e]	Unassigned	1015.39	1159.68	1017.39	1000	1.01539	1.15968	1.01739
56DHPVStev	exit of 3-keto-5,6,-dihydroxy-pravastatin into hepatic vein	56dhpvs[c] <=> 56dhpvs[e]	Unassigned	947.385	947.103	941.265	954.646	0.992394	0.992099	0.985984
56DHPVStev_b	exit of 3-keto-5,6,-dihydroxy-pravastatin into hepatic vein (backward)	56dhpvs[c] <=> 56dhpvs[e]	Unassigned	0	0	0	0	1	1	1
56EPPVShc	oxidation of 3-alpha-iso-pravastatin to 5,6-epoxy-3-alpha-iso-pravastatin in hepatocytes	h[r] + nadph[r] + 3 o2[r] + 2 3ispvs[r] -> 2 h2o[r] + nadp[r] + 2 56eppvs[r]	Unassigned	315.795	315.701	313.755	318.215	0.992394	0.992099	0.985984
56EPPVSitr	56EPPVSitr	56eppvs[r] <=> 56eppvs[c]	Unassigned	631.59	631.402	627.51	636.43	0.992394	0.992099	0.985984
56EPPVSitr_b	56EPPVSitr (backward)	56eppvs[r] <=> 56eppvs[c]	Unassigned	0	0	0	0	1	1	1
56EPPVSteb	efflux of 5,6-epoxy-3-alpha-iso-pravastatin into bile	atp[c] + h2o[c] + 56eppvs[c] -> adp[c] + h[c] + pi[c] + 56eppvs[e]	Unassigned	1015.39	1159.68	1017.39	1000	1.01539	1.15968	1.01739
56EPPVStev	exit of 5,6-epoxy-3-alpha-iso-pravastatin into hepatic vein	56eppvs[c] <=> 56eppvs[e]	Unassigned	631.59	631.402	627.51	636.43	0.992394	0.992099	0.985984
56EPPVStev_b	exit of 5,6-epoxy-3-alpha-iso-pravastatin into hepatic vein (backward)	56eppvs[c] <=> 56eppvs[e]	Unassigned	0	0	0	0	1	1	1
5ADTSTSTERONEGLCte	glucuronidated compound transport	5adtststeroneglc[c] + atp[c] + h2o[c] -> 5adtststeroneglc[e] + adp[c] + h[c] + pi[c]	Transport, extracellular	1000	1000	1000	1000	1	1	1
5ADTSTSTERONEGLCtr	glucuronidated compound transport	5adtststeroneglc[c] <=> 5adtststeroneglc[r]	Transport, endoplasmic reticular	0	0	0	0	1	1	1
5ADTSTSTERONEGLCtr_b	glucuronidated compound transport (backward)	5adtststeroneglc[c] <=> 5adtststeroneglc[r]	Transport, endoplasmic reticular	0	0	0	0	1	1	1
5ADTSTSTERONESULT	5alpha-Dihydrotestosterone sulfotransferase	5adtststerone[c] + paps[c] -> 5adtststerones[c] + h[c] + pap[c]	Steroid metabolism	986.772	884.558	921.707	1000	0.986772	0.884558	0.921707
5ADTSTSTERONESte	sulfonated testosterone transport	5adtststerones[c] <=> 5adtststerones[e]	Transport, extracellular	0	0	0	0	1	1	1
5ADTSTSTERONESte_b	sulfonated testosterone transport (backward)	5adtststerones[c] <=> 5adtststerones[e]	Transport, extracellular	0	0	0	0	1	1	1
5ADTSTSTERONEte	5 alpha dihydrotesterone transport	5adtststerone[e] <=> 5adtststerone[c]	Transport, extracellular	1000	1000	1000	1000	1	1	1
5ADTSTSTERONEte_b	5 alpha dihydrotesterone transport (backward)	5adtststerone[e] <=> 5adtststerone[c]	Transport, extracellular	0	0	0	0	1	1	1
5ADTSTSTERONEtr	5 alpha dihydrotesterone intracellular transport	5adtststerone[r] <=> 5adtststerone[c]	Transport, endoplasmic reticular	1000	1000	1000	1000	1	1	1
5ADTSTSTERONEtr_b	5 alpha dihydrotesterone intracellular transport (backward)	5adtststerone[r] <=> 5adtststerone[c]	Transport, endoplasmic reticular	0	0	0	0	1	1	1
5AOPtm	5-Aminolevulinate mitochondrial transport	5aop[c] <=> 5aop[m]	Heme synthesis	0	0	0	0	1	1	1
5AOPtm_b	5-Aminolevulinate mitochondrial transport (backward)	5aop[c] <=> 5aop[m]	Heme synthesis	0	0	0	0	1	1	1
5DHFtl	5-glutamyl-DHF transport, lysosomal	5dhf[c] -> 5dhf[l]	Transport, lysosomal	250	250	250	250	1	1	1
5FTHFt2	5-formyltetrahydrofolate transport via anion exchange	5fthf[e] + h2o[c] <=> 5fthf[c] + h2o[e]	Transport, extracellular	837.911	759.424	1000	1000	0.837911	0.759424	1
5FTHFt2_b	5-formyltetrahydrofolate transport via anion exchange (backward)	5fthf[e] + h2o[c] <=> 5fthf[c] + h2o[e]	Transport, extracellular	0	0	0	0	1	1	1
5HLTDL	5-Hydroxy-L-tryptophan decarboxy-lyase	5htrp[c] + h[c] -> co2[c] + srtn[c]	Tryptophan metabolism	968.947	906.227	988.356	996.302	0.972543	0.909591	0.992025
5HOMEPRAZOLEte	xenobiotic transport	5homeprazole[e] <=> 5homeprazole[c]	Transport, extracellular	0	0	0	0	1	1	1
5HOMEPRAZOLEte_b	xenobiotic transport (backward)	5homeprazole[e] <=> 5homeprazole[c]	Transport, extracellular	0	0	0	0	1	1	1
5HOXINDACTO2OX	5-Hydroxyindoleacetaldehyde:oxygen oxidoreductase	5hoxindact[c] + h2o[c] + o2[c] -> 5hoxindoa[c] + h2o2[c] + h[c]	Tryptophan metabolism	875.063	807.695	443.129	1000	0.875063	0.807695	0.443129
5HOXINDACTOXm	5-Hydroxyindoleacetaldehyde:NAD+ oxidoreductase (mito)	5hoxindact[m] + h2o[m] + nad[m] -> 5hoxindoa[m] + 2 h[m] + nadh[m]	Tryptophan metabolism	0	0	0	0	1	1	1
5HOXINOXDA	5-Hydroxytryptamine:oxygen oxidoreductase(deaminating)(flavin-containing)	h2o[c] + o2[c] + srtn[c] -> 5hoxindact[c] + h2o2[c] + nh4[c]	Tryptophan metabolism	0	0	0	0	1	1	1
5HTRPDOX	5-Hydroxy-L-tryptophan:oxygen 2,3-dioxygenase (indole-decyclizing)	5htrp[c] + o2[c] -> 5hoxnfkyn[c]	Tryptophan metabolism	0	0	0	0	1	1	1
5HTRPVESSEC	5-hydroxy-L-tryptophan secretion via secretory vesicle (ATP driven)	5htrp[c] + atp[c] + h2o[c] -> 5htrp[e] + adp[c] + h[c] + pi[c]	Transport, extracellular	993.245	991.19	988.356	996.302	0.996931	0.994868	0.992025
5HXKYNDCL	5-Hydroxykynurenamine decarboxy-lyase	5hxkyn[c] + h[c] -> 5hxkynam[c] + co2[c]	Tryptophan metabolism	0	0	0	0	1	1	1
5HXKYNOXDA	5-Hydroxykynurenamine:oxygen oxidoreductase(deaminating)(flavin-containing)	5hxkynam[c] + o2[c] -> 46dhoxquin[c] + h2o2[c] + nh4[c]	Tryptophan metabolism	0	0	0	0	1	1	1
5MTAte	Transport of 5-S-methyl-5-thioadenosine	5mta[e] <=> 5mta[c]	Transport, extracellular	897.755	1000	1000	1000	0.897755	1	1
5MTAte_b	Transport of 5-S-methyl-5-thioadenosine (backward)	5mta[e] <=> 5mta[c]	Transport, extracellular	0	0	0	0	1	1	1
5MTHFt2	5-methyltetrahydrofolate transport via anion exchange	5mthf[e] + h2o[c] <=> 5mthf[c] + h2o[e]	Transport, extracellular	936.727	1032.95	1201.46	1000	0.936727	1.03295	1.20146
5MTHFt2_b	5-methyltetrahydrofolate transport via anion exchange (backward)	5mthf[e] + h2o[c] <=> 5mthf[c] + h2o[e]	Transport, extracellular	0	0	0	0	1	1	1
5MTHFt2le	5-methyltetrahydrofolate transport via anion exchange	5mthf[e] + oh1[c] <=> 5mthf[c] + oh1[e]	Transport, extracellular	1000	1000	1000	1000	1	1	1
5MTHFt2le_b	5-methyltetrahydrofolate transport via anion exchange (backward)	5mthf[e] + oh1[c] <=> 5mthf[c] + oh1[e]	Transport, extracellular	0	0	0	0	1	1	1
5OHFVSGLUhc	glucuronidation of 5-hydroxy-fluvastatin	udpglcur[r] + 5ohfvs[r] -> h[r] + udp[r] + 5ohfvsglu[r]	Unassigned	947.385	947.103	941.265	954.646	0.992394	0.992099	0.985984
5OHFVSGLUitr	5OHFVSGLUitr	5ohfvsglu[c] <=> 5ohfvsglu[r]	Unassigned	0	0	0	0	1	1	1
5OHFVSGLUitr_b	5OHFVSGLUitr (backward)	5ohfvsglu[c] <=> 5ohfvsglu[r]	Unassigned	0	0	0	0	1	1	1
5OHFVSGLUtev	exit of 5-hydroxy-fluvastatin-glucuronide into hepatic vein for excretion in urine	5ohfvsglu[c] <=> 5ohfvsglu[e]	Unassigned	947.385	947.103	941.265	954.646	0.992394	0.992099	0.985984
5OHFVSGLUtev_b	exit of 5-hydroxy-fluvastatin-glucuronide into hepatic vein for excretion in urine (backward)	5ohfvsglu[c] <=> 5ohfvsglu[e]	Unassigned	0	0	0	0	1	1	1
5OHFVShc	oxidation of fluvastatin to 5-hydroxy-fluvastatin in hepatocytes	h[r] + nadph[r] + o2[r] + fvs[r] -> h2o[r] + nadp[r] + 5ohfvs[r]	Unassigned	947.385	947.103	941.265	954.646	0.992394	0.992099	0.985984
5OHFVSitr	5OHFVSitr	5ohfvs[r] <=> 5ohfvs[c]	Unassigned	947.385	947.103	941.265	954.646	0.992394	0.992099	0.985984
5OHFVSitr_b	5OHFVSitr (backward)	5ohfvs[r] <=> 5ohfvs[c]	Unassigned	0	0	0	0	1	1	1
5OHFVSteb	efflux of 5-hydroxy-fluvastatin into bile for excretion into faeces	atp[c] + h2o[c] + 5ohfvs[c] -> adp[c] + h[c] + pi[c] + 5ohfvs[e]	Unassigned	947.385	947.103	941.265	954.646	0.992394	0.992099	0.985984
5OXPROt	Transport of 5-oxoprolinate	5oxpro[e] + 2 na1[e] <=> 5oxpro[c] + 2 na1[c]	Transport, extracellular	1000	1000	1000	1000	1	1	1
5OXPROt_b	Transport of 5-oxoprolinate (backward)	5oxpro[e] + 2 na1[e] <=> 5oxpro[c] + 2 na1[c]	Transport, extracellular	0	0	0	0	1	1	1
5THFtl	5-glutamyl-THF transport, lysosomal	5thf[c] -> 5thf[l]	Transport, lysosomal	250	250	250	250	1	1	1
5THFtm	5-glutamyl-THF transport,m mitochondrial	5thf[m] -> 5thf[c]	Transport, mitochondrial	250	250	250	250	1	1	1
6AHGLZABCt	excretion of 6-alpha-OH-gliclazide into bile	atp[c] + h2o[c] + 6ahglz[c] -> adp[c] + h[c] + pi[c] + 6ahglz[e]	Unassigned	1000	1000	1000	1000	1	1	1
6AHGLZhr	oxidation of gliclazide to 6-alpha-OH-gliclazide in hepatocytes	h[r] + nadph[r] + o2[r] + glz[r] -> h2o[r] + nadp[r] + 6ahglz[r]	Unassigned	947.385	947.103	941.265	954.646	0.992394	0.992099	0.985984
6AHGLZitr	6AHGLZitr	6ahglz[r] <=> 6ahglz[c]	Unassigned	947.385	947.103	941.265	954.646	0.992394	0.992099	0.985984
6AHGLZitr_b	6AHGLZitr (backward)	6ahglz[r] <=> 6ahglz[c]	Unassigned	0	0	0	0	1	1	1
6AHGLZtev	excretion of 6-alpha-OH-gliclazide into hepatic vein	6ahglz[c] <=> 6ahglz[e]	Unassigned	947.385	947.103	941.265	954.646	0.992394	0.992099	0.985984
6AHGLZtev_b	excretion of 6-alpha-OH-gliclazide into hepatic vein (backward)	6ahglz[c] <=> 6ahglz[e]	Unassigned	0	0	0	0	1	1	1
6BHGLZABCt	excretion of 6-beta-OH-gliclazide into bile	atp[c] + h2o[c] + 6bhglz[c] -> adp[c] + h[c] + pi[c] + 6bhglz[e]	Unassigned	1000	1000	1000	1000	1	1	1
6BHGLZGLCABCt	excretion of 6-beta-OH-gliclazide-glucuronide into bile	atp[c] + h2o[c] + 6bhglzglc[c] -> adp[c] + h[c] + pi[c] + 6bhglzglc[e]	Unassigned	1000	1000	1000	1000	1	1	1
6BHGLZGLChr	glucuronidation of 6-beta-OH-gliclazide-glucuronide in hepatocytes	udpglcur[r] + 6bhglz[r] -> h[r] + udp[r] + 6bhglzglc[r]	Unassigned	1000	1000	1000	1000	1	1	1
6BHGLZGLCitr	6BHGLZGLCitr	6bhglzglc[r] <=> 6bhglzglc[c]	Unassigned	1000	1000	1000	1000	1	1	1
6BHGLZGLCitr_b	6BHGLZGLCitr (backward)	6bhglzglc[r] <=> 6bhglzglc[c]	Unassigned	0	0	0	0	1	1	1
6BHGLZGLCtev	excretion of 6-beta-OH-gliclazide-glucuronide into hepatic vein	6bhglzglc[c] <=> 6bhglzglc[e]	Unassigned	1000	1000	1000	1000	1	1	1
6BHGLZGLCtev_b	excretion of 6-beta-OH-gliclazide-glucuronide into hepatic vein (backward)	6bhglzglc[c] <=> 6bhglzglc[e]	Unassigned	0	0	0	0	1	1	1
6BHGLZhr	oxidation of gliclazide to 6-beta-OH-gliclazide in hepatocytes	h[r] + nadph[r] + o2[r] + glz[r] -> h2o[r] + nadp[r] + 6bhglz[r]	Unassigned	947.385	947.103	941.265	954.646	0.992394	0.992099	0.985984
6BHGLZitr	6BHGLZitr	6bhglz[r] <=> 6bhglz[c]	Unassigned	947.385	947.103	941.265	954.646	0.992394	0.992099	0.985984
6BHGLZitr_b	6BHGLZitr (backward)	6bhglz[r] <=> 6bhglz[c]	Unassigned	0	0	0	0	1	1	1
6BHGLZtev	excretion of 6-beta-OH-gliclazide into hepatic vein	6bhglz[c] <=> 6bhglz[e]	Unassigned	947.385	947.103	941.265	954.646	0.992394	0.992099	0.985984
6BHGLZtev_b	excretion of 6-beta-OH-gliclazide into hepatic vein (backward)	6bhglz[c] <=> 6bhglz[e]	Unassigned	0	0	0	0	1	1	1
6CSMVACIDhep	conversion of 6''-beta-carboxy simvastatin lactone to acid form	h2o[c] + 6csmv[c] -> h[c] + 6csmvacid[c]	Unassigned	315.795	315.701	313.755	318.215	0.992394	0.992099	0.985984
6CSMVACIDteb	efflux of 6''-beta-carboxy-simvastatin-acid form into bile	atp[c] + h2o[c] + 6csmvacid[c] -> adp[c] + h[c] + pi[c] + 6csmvacid[e]	Unassigned	315.795	315.701	313.755	318.215	0.992394	0.992099	0.985984
6CSMVhep	oxidation of 6''-exomethylene simvastatin to 6''-beta-hydroxy carboxy simvastatin lactone form	nadph[r] + 2 o2[r] + 6msmv[r] -> h2o2[r] + nadp[r] + 6csmv[r]	Unassigned	315.795	315.701	313.755	318.215	0.992394	0.992099	0.985984
6CSMVitr	6CSMVitr	6csmv[c] <=> 6csmv[r]	Unassigned	0	0	0	0	1	1	1
6CSMVitr_b	6CSMVitr (backward)	6csmv[c] <=> 6csmv[r]	Unassigned	0	0	0	0	1	1	1
6DHFtl	6-glutamyl-DHF transport, lysosomal	6dhf[c] -> 6dhf[l]	Transport, lysosomal	200	200	200	200	1	1	1
6DHFtm	6-glutamyl-DHF transport,m mitochondrial	6dhf[m] -> 6dhf[c]	Transport, mitochondrial	200	200	200	200	1	1	1
6EPSteb	efflux of 6-epipravastatin into bile	atp[c] + h2o[c] + 6epvs[c] -> adp[c] + h[c] + pi[c] + 6epvs[e]	Unassigned	1015.39	1159.68	1017.39	1000	1.01539	1.15968	1.01739
6EPVShc	isomerization of pravastatin to 6''-epi-pravastatin in hepatocytes	pvs[c] -> 6epvs[c]	Unassigned	1000	1000	1000	1000	1	1	1
6EPVStep	6''-epi-pravastatin exit into portal blood	6epvs[c] <=> 6epvs[e]	Unassigned	1000	1000	1000	1000	1	1	1
6EPVStep_b	6''-epi-pravastatin exit into portal blood (backward)	6epvs[c] <=> 6epvs[e]	Unassigned	0	0	0	0	1	1	1
6EPVSthc	uptake of 6''-epi-pravastatin by hepatocytes	hco3[c] + 6epvs[e] <=> hco3[e] + 6epvs[c]	Unassigned	1109.45	738.14	615.86	1000	1.10945	0.73814	0.61586
6EPVSthc_b	uptake of 6''-epi-pravastatin by hepatocytes (backward)	hco3[c] + 6epvs[e] <=> hco3[e] + 6epvs[c]	Unassigned	0	0	0	0	1	1	1
6HLVSTACIDitr	6HLVSTACIDitr	6hlvstacid[r] <=> 6hlvstacid[c]	Unassigned	917.303	823.26	751.593	954.646	0.960884	0.862372	0.7873
6HLVSTACIDitr_b	6HLVSTACIDitr (backward)	6hlvstacid[r] <=> 6hlvstacid[c]	Unassigned	0	0	0	0	1	1	1
6HLVSTAChep	conversion of lactone form of 6''-beta-hydroxy-lovastatin to acid form	h2o[c] + 6hlvst[c] -> h[c] + 6hlvstacid[c]	Unassigned	917.303	823.26	751.593	1000	0.917303	0.82326	0.751593
6HLVSTitr	6HLVSTitr	6hlvst[r] <=> 6hlvst[c]	Unassigned	947.385	947.103	941.265	954.646	0.992394	0.992099	0.985984
6HLVSTitr_b	6HLVSTitr (backward)	6hlvst[r] <=> 6hlvst[c]	Unassigned	0	0	0	0	1	1	1
6HLVSTthep	uptake of 6''-beta-hydroxy-lovastatin by hepatocytes	6hlvst[e] <=> 6hlvst[c]	Unassigned	917.303	823.26	751.593	1000	0.917303	0.82326	0.751593
6HLVSTthep_b	uptake of 6''-beta-hydroxy-lovastatin by hepatocytes (backward)	6hlvst[e] <=> 6hlvst[c]	Unassigned	0	0	0	0	1	1	1
6HMSMVACIDhep	conversion of 6''-beta-hydroxy-methyl simvastatin lactone to acid form	h2o[c] + 6hmsmv[c] -> h[c] + 6hmsmvacid[c]	Unassigned	473.692	473.551	470.633	477.323	0.992394	0.992099	0.985984
6HMSMVACIDteb	efflux of 6''-beta-hydroxy-methyl-simvastatin-acid into bile	atp[c] + h2o[c] + 6hmsmvacid[c] -> adp[c] + h[c] + pi[c] + 6hmsmvacid[e]	Unassigned	473.692	473.551	470.633	477.323	0.992394	0.992099	0.985984
6HMSMVhep	oxidation of 6''-exomethylene simvastatin to 6''-beta-hydroxy methyl simvastatin	h2o[r] + h[r] + nadph[r] + o2[r] + 6msmv[r] -> h2o2[r] + nadp[r] + 6hmsmv[r]	Unassigned	473.692	473.551	470.633	477.323	0.992394	0.992099	0.985984
6HMSMVitr	6HMSMVitr	6hmsmv[c] <=> 6hmsmv[r]	Unassigned	0	0	0	0	1	1	1
6HMSMVitr_b	6HMSMVitr (backward)	6hmsmv[c] <=> 6hmsmv[r]	Unassigned	0	0	0	0	1	1	1
6HSMVACIDhep	conversion of 6''-beta-hydroxy simvastatin lactone to acid form	h2o[c] + 6hsmv[c] -> h[c] + 6hsmvacid[c]	Unassigned	917.303	823.26	751.593	954.646	0.960884	0.862372	0.7873
6HSMVACIDteb	efflux of 6''-beta-hydroxy simvastatin acid into bile	atp[c] + h2o[c] + 6hsmvacid[c] -> adp[c] + h[c] + pi[c] + 6hsmvacid[e]	Unassigned	917.303	823.26	751.593	954.646	0.960884	0.862372	0.7873
6HSMVhep	oxidation of simvastatin to 6''-beta-hydroxy simvastatin	h[r] + nadph[r] + o2[r] + smv[r] -> h2o[r] + nadp[r] + 6hsmv[r]	Unassigned	947.385	947.103	941.265	954.646	0.992394	0.992099	0.985984
6HSMVitr	6HSMVitr	6hsmv[r] <=> 6hsmv[c]	Unassigned	917.303	823.26	751.593	954.646	0.960884	0.862372	0.7873
6HSMVitr_b	6HSMVitr (backward)	6hsmv[r] <=> 6hsmv[c]	Unassigned	0	0	0	0	1	1	1
6HTSTSTERONEte	hydroxylated testosterone transport	6htststerone[c] <=> 6htststerone[e]	Transport, extracellular	858.507	566.177	333.353	954.646	0.899293	0.593075	0.349191
6HTSTSTERONEte_b	hydroxylated testosterone transport (backward)	6htststerone[c] <=> 6htststerone[e]	Transport, extracellular	0	0	0	0	1	1	1
6HTSTSTERONEtr	hydroxylated testosterone transport	6htststerone[c] <=> 6htststerone[r]	Transport, endoplasmic reticular	0	0	0	0	1	1	1
6HTSTSTERONEtr_b	hydroxylated testosterone transport (backward)	6htststerone[c] <=> 6htststerone[r]	Transport, endoplasmic reticular	0	0	0	0	1	1	1
6MELACAChep	conversion of lactone form of 6''-exomethylene-lovastatin to acid form	h2o[c] + 6melvst[c] -> h[c] + 6melvacid[c]	Unassigned	917.303	823.26	751.593	1000	0.917303	0.82326	0.751593
6MELVACIDitr	6MELVACIDitr	6melvacid[r] <=> 6melvacid[c]	Unassigned	917.303	823.26	751.593	954.646	0.960884	0.862372	0.7873
6MELVACIDitr_b	6MELVACIDitr (backward)	6melvacid[r] <=> 6melvacid[c]	Unassigned	0	0	0	0	1	1	1
6MELVACtbc	release of 6''-exomethylene-lovastatin-acid form into bile	atp[c] + h2o[c] + 6melvacid[c] -> adp[c] + h[c] + pi[c] + 6melvacid[e]	Unassigned	1000	1000	922.394	1000	1	1	0.922394
6MELVSTitr	6MELVSTitr	6melvst[r] <=> 6melvst[c]	Unassigned	947.385	947.103	941.265	954.646	0.992394	0.992099	0.985984
6MELVSTitr_b	6MELVSTitr (backward)	6melvst[r] <=> 6melvst[c]	Unassigned	0	0	0	0	1	1	1
6MELVSTthep	uptake of 6''-exomethylene-lovastatin by hepatocytes	6melvst[e] <=> 6melvst[c]	Unassigned	917.303	823.26	751.593	1000	0.917303	0.82326	0.751593
6MELVSTthep_b	uptake of 6''-exomethylene-lovastatin by hepatocytes (backward)	6melvst[e] <=> 6melvst[c]	Unassigned	0	0	0	0	1	1	1
6MSMVhep	oxidation of simvastatin to 6''-exomethylene lactone form	h[r] + nadph[r] + o2[r] + smv[r] -> 2 h2o[r] + nadp[r] + 6msmv[r]	Unassigned	473.692	473.551	470.633	477.323	0.992394	0.992099	0.985984
6OHFVSGLUhc	glucuronidation of 6-hydroxy-fluvastatin	udpglcur[r] + 5ohfvs[r] -> h[r] + udp[r] + 6ohfvsglu[r]	Unassigned	947.385	947.103	941.265	954.646	0.992394	0.992099	0.985984
6OHFVSGLUitr	6OHFVSGLUitr	6ohfvsglu[c] <=> 6ohfvsglu[r]	Unassigned	0	0	0	0	1	1	1
6OHFVSGLUitr_b	6OHFVSGLUitr (backward)	6ohfvsglu[c] <=> 6ohfvsglu[r]	Unassigned	0	0	0	0	1	1	1
6OHFVSGLUtev	exit of 6-hydroxy-fluvastatin-glucuronide into hepatic vein for excretion in urine	6ohfvsglu[c] <=> 6ohfvsglu[e]	Unassigned	947.385	947.103	941.265	954.646	0.992394	0.992099	0.985984
6OHFVSGLUtev_b	exit of 6-hydroxy-fluvastatin-glucuronide into hepatic vein for excretion in urine (backward)	6ohfvsglu[c] <=> 6ohfvsglu[e]	Unassigned	0	0	0	0	1	1	1
6OHFVShc	oxidation of fluvastatin to 6-hydroxy-fluvastatin in hepatocytes	h[r] + nadph[r] + o2[r] + fvs[r] -> h2o[r] + nadp[r] + 6ohfvs[r]	Unassigned	689.843	352.151	229.454	954.646	0.722617	0.368882	0.240355
6OHFVSitr	6OHFVSitr	6ohfvs[c] <=> 6ohfvs[r]	Unassigned	0	0	0	0	1	1	1
6OHFVSitr_b	6OHFVSitr (backward)	6ohfvs[c] <=> 6ohfvs[r]	Unassigned	0	0	0	0	1	1	1
6OHFVSteb	efflux of 6-hydroxy-fluvastatin into bile for excretion into faeces	atp[c] + h2o[c] + 6ohfvs[c] -> adp[c] + h[c] + pi[c] + 6ohfvs[e]	Unassigned	689.843	352.151	229.454	954.646	0.722617	0.368882	0.240355
6THFtl	6-glutamyl-THF transport, lysosomal	6thf[c] -> 6thf[l]	Transport, lysosomal	200	200	200	200	1	1	1
6THFtm	6-glutamyl-THF transport,m mitochondrial	6thf[m] -> 6thf[c]	Transport, mitochondrial	200	200	200	200	1	1	1
7AHGLZABCt	excretion of 7-alpha-OH-gliclazide into bile	atp[c] + h2o[c] + 7ahglz[c] -> adp[c] + h[c] + pi[c] + 7ahglz[e]	Unassigned	1000	1000	1000	1000	1	1	1
7AHGLZhr	oxidation of gliclazide to 7-alpha-OH-gliclazide in hepatocytes	h[r] + nadph[r] + o2[r] + glz[r] -> h2o[r] + nadp[r] + 7ahglz[r]	Unassigned	947.385	947.103	941.265	954.646	0.992394	0.992099	0.985984
7AHGLZitr	7AHGLZitr	7ahglz[r] <=> 7ahglz[c]	Unassigned	947.385	947.103	941.265	954.646	0.992394	0.992099	0.985984
7AHGLZitr_b	7AHGLZitr (backward)	7ahglz[r] <=> 7ahglz[c]	Unassigned	0	0	0	0	1	1	1
7AHGLZtev	excretion of 7-alpha-OH-gliclazide into hepatic vein	7ahglz[c] <=> 7ahglz[e]	Unassigned	947.385	947.103	941.265	954.646	0.992394	0.992099	0.985984
7AHGLZtev_b	excretion of 7-alpha-OH-gliclazide into hepatic vein (backward)	7ahglz[c] <=> 7ahglz[e]	Unassigned	0	0	0	0	1	1	1
7BHGLZABCt	excretion of 7-beta-OH-gliclazide into bile	atp[c] + h2o[c] + 7bhglz[c] -> adp[c] + h[c] + pi[c] + 7bhglz[e]	Unassigned	1000	1000	1000	1000	1	1	1
7BHGLZGLCABCt	excretion of 7-beta-OH-gliclazide-glucuronide into bile	atp[c] + h2o[c] + 7bhglzglc[c] -> adp[c] + h[c] + pi[c] + 7bhglzglc[e]	Unassigned	1000	1000	1000	1000	1	1	1
7BHGLZGLChr	glucuronidation of 7-beta-OH-gliclazide-glucuronide in hepatocytes	udpglcur[r] + 7bhglz[r] -> h[r] + udp[r] + 7bhglzglc[r]	Unassigned	1000	1000	1000	1000	1	1	1
7BHGLZGLCitr	7BHGLZGLCitr	7bhglzglc[r] <=> 7bhglzglc[c]	Unassigned	1000	1000	1000	1000	1	1	1
7BHGLZGLCitr_b	7BHGLZGLCitr (backward)	7bhglzglc[r] <=> 7bhglzglc[c]	Unassigned	0	0	0	0	1	1	1
7BHGLZGLCtev	excretion of 7-beta-OH-gliclazide-glucuronide into hepatic vein	7bhglzglc[c] <=> 7bhglzglc[e]	Unassigned	1000	1000	1000	1000	1	1	1
7BHGLZGLCtev_b	excretion of 7-beta-OH-gliclazide-glucuronide into hepatic vein (backward)	7bhglzglc[c] <=> 7bhglzglc[e]	Unassigned	0	0	0	0	1	1	1
7BHGLZhr	oxidation of gliclazide to 7-beta-OH-gliclazide in hepatocytes	h[r] + nadph[r] + o2[r] + glz[r] -> h2o[r] + nadp[r] + 7bhglz[r]	Unassigned	947.385	603.163	353.748	954.646	0.992394	0.631818	0.370554
7BHGLZitr	7BHGLZitr	7bhglz[r] <=> 7bhglz[c]	Unassigned	947.385	603.163	353.748	954.646	0.992394	0.631818	0.370554
7BHGLZitr_b	7BHGLZitr (backward)	7bhglz[r] <=> 7bhglz[c]	Unassigned	0	0	0	0	1	1	1
7BHGLZtev	excretion of 7-beta-OH-gliclazide into hepatic vein	7bhglz[c] <=> 7bhglz[e]	Unassigned	947.385	603.163	353.748	954.646	0.992394	0.631818	0.370554
7BHGLZtev_b	excretion of 7-beta-OH-gliclazide into hepatic vein (backward)	7bhglz[c] <=> 7bhglz[e]	Unassigned	0	0	0	0	1	1	1
7DHCHSTEROLtr	cholesterol precursor intracellular transport	7dhchsterol[r] <=> 7dhchsterol[c]	Transport, endoplasmic reticular	118.423	118.388	92.0232	119.331	0.992394	0.992099	0.771161
7DHCHSTEROLtr_b	cholesterol precursor intracellular transport (backward)	7dhchsterol[r] <=> 7dhchsterol[c]	Transport, endoplasmic reticular	0	0	0	0	1	1	1
7DHFtl	7-glutamyl-DHF transport, lysosomal	7dhf[c] -> 7dhf[l]	Transport, lysosomal	166.667	166.667	166.667	166.667	1	1	1
7DHFtm	7-glutamyl-DHF transport,m mitochondrial	7dhf[m] -> 7dhf[c]	Transport, mitochondrial	166.667	166.667	166.667	166.667	1	1	1
7HPVShc	oxidation of 3-alpha-iso-pravastatin to 7-hydroxy-3-alpha-iso-pravastatin in hepatocytes	h[r] + nadph[r] + 3 o2[r] + 2 3ispvs[r] -> 2 h2o[r] + nadp[r] + 2 7hpvs[r]	Unassigned	315.795	315.701	313.755	318.215	0.992394	0.992099	0.985984
7HPVSitr	7HPVSitr	7hpvs[r] <=> 7hpvs[c]	Unassigned	631.59	631.402	627.51	636.43	0.992394	0.992099	0.985984
7HPVSitr_b	7HPVSitr (backward)	7hpvs[r] <=> 7hpvs[c]	Unassigned	0	0	0	0	1	1	1
7HPVSteb	efflux of 7-hydroxy-3-alpha-iso-pravastatin into bile	atp[c] + h2o[c] + 7hpvs[c] -> adp[c] + h[c] + pi[c] + 7hpvs[e]	Unassigned	1015.39	1159.68	1017.39	1000	1.01539	1.15968	1.01739
7HPVStev	exit of 7-hydroxy-3-alpha-iso-pravastatin into hepatic vein	7hpvs[c] <=> 7hpvs[e]	Unassigned	631.59	631.402	627.51	636.43	0.992394	0.992099	0.985984
7HPVStev_b	exit of 7-hydroxy-3-alpha-iso-pravastatin into hepatic vein (backward)	7hpvs[c] <=> 7hpvs[e]	Unassigned	0	0	0	0	1	1	1
7THFtl	7-glutamyl-THF transport, lysosomal	7thf[c] -> 7thf[l]	Transport, lysosomal	166.667	166.667	166.667	166.667	1	1	1
7THFtm	7-glutamyl-THF transport,m mitochondrial	7thf[m] -> 7thf[c]	Transport, mitochondrial	166.667	166.667	166.667	166.667	1	1	1
A4GALTc	Lactosylceramide 4-alpha-galactosyltransferase	galgluside_hs[c] + udpgal[c] -> h[c] + thcrm_hs[c] + udp[c]	Sphingolipid metabolism	0	0	0	0	1	1	1
A4GALTg	Lactosylceramide 4-alpha-galactosyltransferase	galgluside_hs[g] + udpgal[g] -> h[g] + thcrm_hs[g] + udp[g]	Sphingolipid metabolism	166.667	166.667	166.667	166.667	1	1	1
A4GNT1g	alpha 1,4-N-acetylglucosaminyltransferase, Golgi apparatus	T_antigen[g] + uacgam[g] -> gncore1[g] + h[g] + udp[g]	O-glycan synthesis	0	0	0	0	1	1	1
A4GNT2g	alpha 1,4-N-acetylglucosaminyltransferase, Golgi apparatus	core2[g] + uacgam[g] -> gncore2[g] + h[g] + udp[g]	O-glycan synthesis	0	0	0	0	1	1	1
AACOAT	Acetoacetyl-CoA:acetate CoA-transferase	acac[c] + atp[c] + coa[c] -> aacoa[c] + amp[c] + ppi[c]	Propanoate metabolism	1121.84	1024.37	1062.66	1000	1.12184	1.02437	1.06266
AACTOOR	Aminoacetone:oxygen oxidoreductase(deaminating)(flavin-containing)	aact[c] + h2o[c] + o2[c] -> h2o2[c] + mthgxl[c] + nh4[c]	Glycine, serine, alanine and threonine metabolism	1000	678.244	513.698	1000	1	0.678244	0.513698
AACTtm	Aminoacetone transport (mitochondrial)	aact[m] -> aact[c]	Transport, mitochondrial	1000	678.244	513.698	1000	1	0.678244	0.513698
AASAD3m	L-aminoadipate-semialdehyde dehydrogenase (NADH), mitochondrial	L2aadp6sa[m] + h2o[m] + nad[m] -> L2aadp[m] + 2 h[m] + nadh[m]	Lysine metabolism	1000	1000	1000	1000	1	1	1
AATAi	2-aminoadipate transaminase, irreversible	L2aadp[c] + akg[c] <=> 2oxoadp[c] + glu_L[c]	Lysine metabolism	918.074	636.829	495.527	760	1.20799	0.837933	0.65201
AATAi_b	2-aminoadipate transaminase, irreversible (backward)	L2aadp[c] + akg[c] <=> 2oxoadp[c] + glu_L[c]	Lysine metabolism	0	0	0	0	1	1	1
ABO1g	ABO blood group (transferase A, alpha 1-3-N-acetylgalactosaminyltransferase; transferase B, alpha 1-3-galactosyltransferase)	fucgalacglcgalgluside_hs[g] + udpacgal[g] -> acgalfucgalacglcgalgluside_hs[g] + h[g] + udp[g]	Blood group synthesis	125	125	125	125	1	1	1
ABO2g	ABO blood group (transferase A, alpha 1-3-N-acetylgalactosaminyltransferase; transferase B, alpha 1-3-galactosyltransferase)	fucgalacglcgalgluside_hs[g] + udpgal[g] -> galfucgalacglcgalgluside_hs[g] + h[g] + udp[g]	Blood group synthesis	125	125	125	125	1	1	1
ABO3g	ABO blood group (transferase A, alpha 1-3-N-acetylgalactosaminyltransferase; transferase B, alpha 1-3-galactosyltransferase)	fuc12gal14acglcgalgluside_hs[g] + udpgal[g] -> galfuc12gal14acglcgalgluside_hs[g] + h[g] + udp[g]	Blood group synthesis	142.857	142.857	142.857	142.857	1	1	1
ABO4g	ABO blood group (transferase A, alpha 1-3-N-acetylgalactosaminyltransferase; transferase B, alpha 1-3-galactosyltransferase)	fuc12gal14acglcgalgluside_hs[g] + udpacgal[g] -> acgalfucgalacglcgalgluside_hs[g] + h[g] + udp[g]	Blood group synthesis	125	125	125	125	1	1	1
ABO5g	ABO blood group (transferase A, alpha 1-3-N-acetylgalactosaminyltransferase; transferase B, alpha 1-3-galactosyltransferase)	fucgalacgalfuc12gal14acglcgalgluside_hs[g] + udpacgal[g] -> acgalfucgalacgalfuc12gal14acglcgalgluside_hs[g] + h[g] + udp[g]	Blood group synthesis	83.3333	83.3333	83.3333	83.3333	1	1	1
ABO6g	ABO blood group (transferase A, alpha 1-3-N-acetylgalactosaminyltransferase; transferase B, alpha 1-3-galactosyltransferase)	fucgalacglcgal14acglcgalgluside_hs[g] + udpacgal[g] -> acgalfucgalacglcgal14acglcgalgluside_hs[g] + h[g] + udp[g]	Blood group synthesis	62.5	62.5	62.5	62.5	1	1	1
ABO7g	ABO blood group (transferase A, alpha 1-3-N-acetylgalactosaminyltransferase; transferase B, alpha 1-3-galactosyltransferase)	fucgalacgalfucgalacglcgal14acglcgalgluside_hs[g] + udpacgal[g] -> acgalfucgalacgalfucgalacglcgal14acglcgalgluside_hs[g] + h[g] + udp[g]	Blood group synthesis	62.5	62.5	62.5	62.5	1	1	1
ABO8g	ABO blood group (transferase A, alpha 1-3-N-acetylgalactosaminyltransferase; transferase B, alpha 1-3-galactosyltransferase)	fucgalacglcgal14acglcgalgluside_hs[g] + udpgal[g] -> galfucgalacglcgal14acglcgalgluside_hs[g] + h[g] + udp[g]	Blood group synthesis	90.9091	90.9091	90.9091	90.9091	1	1	1
ABO9g	ABO blood group (transferase A, alpha 1-3-N-acetylgalactosaminyltransferase; transferase B, alpha 1-3-galactosyltransferase)	fucfucgalacglcgalacglcgal14acglcgalgluside_hs[g] + 2 udpgal[g] -> galgalfucfucgalacglcgalacglcgal14acglcgalgluside_hs[g] + 2 h[g] + 2 udp[g]	Blood group synthesis	55.5556	55.5556	55.5556	55.5556	1	1	1
ABTArm	4-aminobutyrate transaminase, reversible (mitochondrial)	4abut[m] + akg[m] <=> glu_L[m] + sucsal[m]	Glutamate metabolism	1000	824.918	724.591	1000	1	0.824918	0.724591
ABTArm_b	4-aminobutyrate transaminase, reversible (mitochondrial) (backward)	4abut[m] + akg[m] <=> glu_L[m] + sucsal[m]	Glutamate metabolism	0	0	0	0	1	1	1
ABTD	L-arabinitol 4-dehydrogenase	abt[c] + nad[c] <=> h[c] + nadh[c] + xylu_L[c]	Pentose phosphate pathway	1000	1000	1000	1000	1	1	1
ABTD_b	L-arabinitol 4-dehydrogenase (backward)	abt[c] + nad[c] <=> h[c] + nadh[c] + xylu_L[c]	Pentose phosphate pathway	0	0	0	0	1	1	1
ABTti	L-arabinitol transport via passive diffusion	abt[c] -> abt[e]	Transport, extracellular	1000	1000	1000	1000	1	1	1
ABUTD	Aminobutyraldehyde dehydrogenase	4abutn[c] + h2o[c] + nad[c] -> 4abut[c] + 2 h[c] + nadh[c]	Beta-Alanine metabolism	1090.01	1031.47	1018.26	1000	1.09001	1.03147	1.01826
ABUTt2r	4-aminobutyrate reversible transport in via proton symport	4abut[e] + h[e] <=> 4abut[c] + h[c]	Transport, extracellular	1135.18	1029.81	1059.1	1000	1.13518	1.02981	1.0591
ABUTt2rL	4-aminobutyrate reversible transport in via proton symport (lysosome)	4abut[l] + h[l] <=> 4abut[c] + h[c]	Transport, lysosomal	0	0	0	0	1	1	1
ABUTt2rL_b	4-aminobutyrate reversible transport in via proton symport (lysosome) (backward)	4abut[l] + h[l] <=> 4abut[c] + h[c]	Transport, lysosomal	0	0	0	0	1	1	1
ABUTt2r_b	4-aminobutyrate reversible transport in via proton symport (backward)	4abut[e] + h[e] <=> 4abut[c] + h[c]	Transport, extracellular	0	0	0	0	1	1	1
ABUTt4_2_r	4-aminobutyrate reversible transport in via sodium symport (1:2)	4abut[e] + 2 na1[e] <=> 4abut[c] + 2 na1[c]	Transport, extracellular	1321.49	1438.69	1294.01	1000	1.32149	1.43869	1.29401
ABUTt4_2_r_b	4-aminobutyrate reversible transport in via sodium symport (1:2) (backward)	4abut[e] + 2 na1[e] <=> 4abut[c] + 2 na1[c]	Transport, extracellular	0	0	0	0	1	1	1
ACACT10m	acetyl-CoA C-acetyltransferase, mitochondrial	2maacoa[m] + coa[m] <=> accoa[m] + ppcoa[m]	Valine, leucine, and isoleucine metabolism	993.559	1001.05	1029.37	1000	0.993559	1.00105	1.02937
ACACT10m_b	acetyl-CoA C-acetyltransferase, mitochondrial (backward)	2maacoa[m] + coa[m] <=> accoa[m] + ppcoa[m]	Valine, leucine, and isoleucine metabolism	0	0	0	0	1	1	1
ACACT1r	acetyl-CoA C-acetyltransferase	2 accoa[c] <=> aacoa[c] + coa[c]	Tryptophan metabolism	887.573	715.252	435.276	1000	0.887573	0.715252	0.435276
ACACT1r_b	acetyl-CoA C-acetyltransferase (backward)	2 accoa[c] <=> aacoa[c] + coa[c]	Tryptophan metabolism	0	0	0	0	1	1	1
ACACT1rm	acetyl-CoA C-acetyltransferase, mitochondrial	2 accoa[m] -> aacoa[m] + coa[m]	Tryptophan metabolism	993.559	989.134	1029.37	1000	0.993559	0.989134	1.02937
ACACT1x	acetyl-CoA C-acetyltransferase, mitochondrial	2 accoa[x] -> aacoa[x] + coa[x]	Cholesterol metabolism	887.573	715.252	435.276	1000	0.887573	0.715252	0.435276
ACACT4p	acetyl-CoA C-acetyltransferase (octanoyl-CoA), peroxisomal	3odcoa[x] + coa[x] -> accoa[x] + occoa[x]	Fatty acid oxidation	458.117	408.995	399.233	410	1.11736	0.997548	0.973739
ACACT5p	acetyl-CoA C-acyltransferase (decanoyl-CoA), peroxisomal	3oddcoa[x] + coa[x] -> accoa[x] + dcacoa[x]	Fatty acid oxidation	312.498	258.995	256.638	260	1.20191	0.996133	0.98707
ACACT6p	acetyl-CoA C-acetyltransferase (dodecanoyl), peroxisomal	3otdcoa[x] + coa[x] -> accoa[x] + ddcacoa[x]	Fatty acid oxidation	312.498	258.995	256.638	260	1.20191	0.996133	0.98707
ACACT7p	acetyl-CoA acyltransferase (tetradecanoyl-CoA), peroxisomal	3ohdcoa[x] + coa[x] -> accoa[x] + tdcoa[x]	Fatty acid oxidation	312.498	258.995	256.638	260	1.20191	0.996133	0.98707
ACACT8p	acetyl-CoA acyltransferase (hexadecanoyl-CoA), peroxisomal	3ohodcoa[x] + coa[x] -> accoa[x] + pmtcoa[x]	Fatty acid oxidation	0	0	0	0	1	1	1
ACACT9p	acetyl-CoA acyltransferase (tetracosanoyl-CoA), peroxisomal	3ohxccoa[x] + coa[x] -> accoa[x] + ttccoa[x]	Fatty acid oxidation	0	0	0	0	1	1	1
ACACt2	acetoacetate transport via proton symport	acac[e] + h[e] <=> acac[c] + h[c]	Transport, extracellular	1007.26	1090.46	1097.25	1000	1.00726	1.09046	1.09725
ACACt2_b	acetoacetate transport via proton symport (backward)	acac[e] + h[e] <=> acac[c] + h[c]	Transport, extracellular	0	0	0	0	1	1	1
ACACt2m	Acetoacetate mitochondrial transport via H+ symport	acac[c] + h[c] -> acac[m] + h[m]	Transport, mitochondrial	1007.26	1090.46	1097.25	1000	1.00726	1.09046	1.09725
ACACtx	acetoacetate intracellular transport unknown mechanism	acac[c] <=> acac[x]	Transport, peroxisomal	0	0	0	0	1	1	1
ACACtx_b	acetoacetate intracellular transport unknown mechanism (backward)	acac[c] <=> acac[x]	Transport, peroxisomal	0	0	0	0	1	1	1
ACALDt	acetaldehyde reversible transport	acald[e] <=> acald[c]	Transport, extracellular	1000	1000	1000	1000	1	1	1
ACALDt_b	acetaldehyde reversible transport (backward)	acald[e] <=> acald[c]	Transport, extracellular	0	0	0	0	1	1	1
ACALDtm	acetaldehyde mitochondrial diffusion	acald[m] <=> acald[c]	Transport, mitochondrial	0	0	0	0	1	1	1
ACALDtm_b	acetaldehyde mitochondrial diffusion (backward)	acald[m] <=> acald[c]	Transport, mitochondrial	0	0	0	0	1	1	1
ACALDtr	acetaldehyde reversible transport (ER)	acald[r] <=> acald[c]	Transport, endoplasmic reticular	99.7247	99.695	92.0232	100.489	0.992394	0.992099	0.915754
ACALDtr_b	acetaldehyde reversible transport (ER) (backward)	acald[r] <=> acald[c]	Transport, endoplasmic reticular	0	0	0	0	1	1	1
ACALDtx	acetaldehyde peroxisomal diffusion	acald[x] <=> acald[c]	Transport, peroxisomal	1000	948.606	973.169	1000	1	0.948606	0.973169
ACALDtx_b	acetaldehyde peroxisomal diffusion (backward)	acald[x] <=> acald[c]	Transport, peroxisomal	0	0	0	0	1	1	1
ACCOAC	acetyl-CoA carboxylase	accoa[c] + atp[c] + hco3[c] -> adp[c] + h[c] + malcoa[c] + pi[c]	Fatty acid oxidation	1022.42	1028.95	855.976	1000	1.02242	1.02895	0.855976
ACCOACm	Acetyl-Coa carboxylase, beta isoform	accoa[m] + atp[m] + hco3[m] -> adp[m] + h[m] + malcoa[m] + pi[m]	Fatty acid oxidation	1362.09	765.338	654.066	1000	1.36209	0.765338	0.654066
ACCOAL	acetate-CoA ligase (ADP-forming)	atp[c] + coa[c] + ppa[c] -> adp[c] + pi[c] + ppcoa[c]	Propanoate metabolism	1253.67	609.577	325.294	1000	1.25367	0.609577	0.325294
ACCOALm	acetate-CoA ligase (AMP-forming)	atp[m] + coa[m] + ppa[m] -> amp[m] + ppcoa[m] + ppi[m]	Propanoate metabolism	1000	1000	1000	1000	1	1	1
ACCOAgt	acetyl-coa transport	accoa[c] <=> accoa[g]	Transport, extracellular	0	0	0	0	1	1	1
ACCOAgt_b	acetyl-coa transport (backward)	accoa[c] <=> accoa[g]	Transport, extracellular	0	0	0	0	1	1	1
ACCOAtn	acetyl-CoA transport, nuclear	accoa[c] <=> accoa[n]	Transport, nuclear	1000	1000	1000	1000	1	1	1
ACCOAtn_b	acetyl-CoA transport, nuclear (backward)	accoa[c] <=> accoa[n]	Transport, nuclear	0	0	0	0	1	1	1
ACCOAtr	acetyl-coa transport	accoa[c] <=> accoa[r]	Transport, endoplasmic reticular	1007.8	874.415	875.375	1000	1.0078	0.874415	0.875375
ACCOAtr_b	acetyl-coa transport (backward)	accoa[c] <=> accoa[r]	Transport, endoplasmic reticular	0	0	0	0	1	1	1
ACETONEt2	acetone transport via proton symport	acetone[e] + h[e] <=> acetone[c] + h[c]	Transport, extracellular	1321.48	1090.46	1097.25	1000	1.32148	1.09046	1.09725
ACETONEt2_b	acetone transport via proton symport (backward)	acetone[e] + h[e] <=> acetone[c] + h[c]	Transport, extracellular	0	0	0	0	1	1	1
ACETONEt2m	acetone mitochondrial transport via proton symport	acetone[c] + h[c] -> acetone[m] + h[m]	Transport, mitochondrial	1000	1000	1000	1000	1	1	1
ACGAGBSIDEtg	acgagbside hs intracellular transport	acgagbside_hs[c] <=> acgagbside_hs[g]	Transport, golgi apparatus	0	0	0	0	1	1	1
ACGAGBSIDEtg_b	acgagbside hs intracellular transport (backward)	acgagbside_hs[c] <=> acgagbside_hs[g]	Transport, golgi apparatus	0	0	0	0	1	1	1
ACGAGBSIDEtl	acgagbside hs intracellular transport	acgagbside_hs[c] <=> acgagbside_hs[l]	Transport, lysosomal	166.667	166.667	166.667	166.667	1	1	1
ACGAGBSIDEtl_b	acgagbside hs intracellular transport (backward)	acgagbside_hs[c] <=> acgagbside_hs[l]	Transport, lysosomal	0	0	0	0	1	1	1
ACGALFUCGALACGALFUC12GAL14ACGLCGALGLUSIDEte	blood group intracellular transport	acgalfucgalacgalfuc12gal14acglcgalgluside_hs[e] <=> acgalfucgalacgalfuc12gal14acglcgalgluside_hs[c]	Transport, extracellular	0	0	0	0	1	1	1
ACGALFUCGALACGALFUC12GAL14ACGLCGALGLUSIDEte_b	blood group intracellular transport (backward)	acgalfucgalacgalfuc12gal14acglcgalgluside_hs[e] <=> acgalfucgalacgalfuc12gal14acglcgalgluside_hs[c]	Transport, extracellular	0	0	0	0	1	1	1
ACGALFUCGALACGALFUC12GAL14ACGLCGALGLUSIDEtg	blood group intracellular transport	acgalfucgalacgalfuc12gal14acglcgalgluside_hs[g] <=> acgalfucgalacgalfuc12gal14acglcgalgluside_hs[c]	Transport, golgi apparatus	83.3333	83.3333	83.3333	83.3333	1	1	1
ACGALFUCGALACGALFUC12GAL14ACGLCGALGLUSIDEtg_b	blood group intracellular transport (backward)	acgalfucgalacgalfuc12gal14acglcgalgluside_hs[g] <=> acgalfucgalacgalfuc12gal14acglcgalgluside_hs[c]	Transport, golgi apparatus	0	0	0	0	1	1	1
ACGALFUCGALACGALFUCGALACGLCGAL14ACGLCGALGLUSIDEte	blood group intracellular transport	acgalfucgalacgalfucgalacglcgal14acglcgalgluside_hs[e] <=> acgalfucgalacgalfucgalacglcgal14acglcgalgluside_hs[c]	Transport, extracellular	0	0	0	0	1	1	1
ACGALFUCGALACGALFUCGALACGLCGAL14ACGLCGALGLUSIDEte_b	blood group intracellular transport (backward)	acgalfucgalacgalfucgalacglcgal14acglcgalgluside_hs[e] <=> acgalfucgalacgalfucgalacglcgal14acglcgalgluside_hs[c]	Transport, extracellular	0	0	0	0	1	1	1
ACGALFUCGALACGALFUCGALACGLCGAL14ACGLCGALGLUSIDEtg	blood group intracellular transport	acgalfucgalacgalfucgalacglcgal14acglcgalgluside_hs[g] <=> acgalfucgalacgalfucgalacglcgal14acglcgalgluside_hs[c]	Transport, golgi apparatus	62.5	62.5	62.5	62.5	1	1	1
ACGALFUCGALACGALFUCGALACGLCGAL14ACGLCGALGLUSIDEtg_b	blood group intracellular transport (backward)	acgalfucgalacgalfucgalacglcgal14acglcgalgluside_hs[g] <=> acgalfucgalacgalfucgalacglcgal14acglcgalgluside_hs[c]	Transport, golgi apparatus	0	0	0	0	1	1	1
ACGALK	N-acetylgalactosamine kinase	acgal[c] + atp[c] -> acgal1p[c] + adp[c] + h[c]	Aminosugar metabolism	0	0	0	0	1	1	1
ACGALK2	N-acetylgalactosamine kinase (ITP)	acgal[c] + itp[c] -> acgal1p[c] + h[c] + idp[c]	Aminosugar metabolism	0	0	0	0	1	1	1
ACGALtlg	N-acetyl-galactosamine intracellular transport	acgal[g] <=> acgal[c]	Transport, golgi apparatus	0	0	0	0	1	1	1
ACGALtlg_b	N-acetyl-galactosamine intracellular transport (backward)	acgal[g] <=> acgal[c]	Transport, golgi apparatus	0	0	0	0	1	1	1
ACGALtly	N-acetyl-galactosamine lysosomal efflux	acgal[l] -> acgal[c]	Transport, lysosomal	0	0	0	0	1	1	1
ACGAM2E	N-acetylglucosamine 2-epimerase	acgam[c] <=> acmana[c]	Aminosugar metabolism	750	750	750	750	1	1	1
ACGAM2E_b	N-acetylglucosamine 2-epimerase (backward)	acgam[c] <=> acmana[c]	Aminosugar metabolism	0	0	0	0	1	1	1
ACGAM6PSi	N-acetylglucosamine-6-phosphate synthase	accoa[c] + gam6p[c] -> acgam6p[c] + coa[c] + h[c]	Aminosugar metabolism	973.946	1106.06	1267.02	1000	0.973946	1.10606	1.26702
ACGAMK	N-acetylglucosamine kinase	acgam[c] + atp[c] -> acgam6p[c] + adp[c] + h[c]	Aminosugar metabolism	929.034	896.011	1018.61	1000	0.929034	0.896011	1.01861
ACGAMPM	phosphoacetylglucosamine mutase	acgam6p[c] <=> acgam1p[c]	Aminosugar metabolism	1030.23	889.964	755.018	1000	1.03023	0.889964	0.755018
ACGAMPM_b	phosphoacetylglucosamine mutase (backward)	acgam6p[c] <=> acgam1p[c]	Aminosugar metabolism	0	0	0	0	1	1	1
ACGAMtly	N-acetyl-glucosamine lysosomal efflux	acgam[l] -> acgam[c]	Transport, lysosomal	1000	1000	1000	1000	1	1	1
ACGBGBSIDEtg	acgbgbside hs intracellular transport	acgbgbside_hs[c] <=> acgbgbside_hs[g]	Transport, golgi apparatus	0	0	0	0	1	1	1
ACGBGBSIDEtg_b	acgbgbside hs intracellular transport (backward)	acgbgbside_hs[c] <=> acgbgbside_hs[g]	Transport, golgi apparatus	0	0	0	0	1	1	1
ACGBGBSIDEtl	acgbgbside hs intracellular transport	acgbgbside_hs[c] <=> acgbgbside_hs[l]	Transport, lysosomal	0	0	0	0	1	1	1
ACGBGBSIDEtl_b	acgbgbside hs intracellular transport (backward)	acgbgbside_hs[c] <=> acgbgbside_hs[l]	Transport, lysosomal	0	0	0	0	1	1	1
ACGPID	N-acetylglucosaminylphosphatidylinositol deacetylase	acgpail_hs[c] + h2o[c] -> ac[c] + gpail_hs[c]	Phosphatidylinositol phosphate metabolism	333.333	333.333	333.333	333.333	1	1	1
ACGSm	N-acteylglutamate synthase, mitochondrial	accoa[m] + glu_L[m] -> acglu[m] + coa[m] + h[m]	Urea cycle	0	0	0	0	1	1	1
ACHEe	Acetylcholinesterase	ach[e] + h2o[e] -> ac[e] + chol[e] + h[e]	Glycerophospholipid metabolism	1204.76	1370.48	1314.79	1000	1.20476	1.37048	1.31479
ACHVESSEC	Acetylcholine secretion via secretory vesicle (ATP driven)	ach[c] + atp[c] + h2o[c] -> ach[e] + adp[c] + h[c] + pi[c]	Transport, extracellular	1000	1000	1000	1000	1	1	1
ACHtn	Acetylcholin transport, nuclear trhough pores	ach[n] <=> ach[c]	Transport, nuclear	1000	1000	1000	1000	1	1	1
ACHtn_b	Acetylcholin transport, nuclear trhough pores (backward)	ach[n] <=> ach[c]	Transport, nuclear	0	0	0	0	1	1	1
ACITL	ATP-Citrate lyase	atp[c] + cit[c] + coa[c] -> accoa[c] + adp[c] + oaa[c] + pi[c]	Citric acid cycle	1071.44	1044.73	1062.55	1000	1.07144	1.04473	1.06255
ACMPGLUChr	glucuronidation of acetaminophen in hepatocytes	udpglcur[r] + acmp[r] -> h[r] + udp[r] + acmpglu[r]	Unassigned	1000	985.078	620.97	1000	1	0.985078	0.62097
ACMPGLUTTRsc	ACMPGLUTTRsc	2 h2o[r] + acmpglut[r] -> glu_L[r] + h[r] + cysacmp[r] + gly[r]	Unassigned	1000	1000	1000	1000	1	1	1
ACMPGLUTdt	uptake of acetaminophen-glutathione-conjugate into the enterocytes	acmpglut[e] <=> acmpglut[c]	Unassigned	1000	1000	1000	1000	1	1	1
ACMPGLUTdt_b	uptake of acetaminophen-glutathione-conjugate into the enterocytes (backward)	acmpglut[e] <=> acmpglut[c]	Unassigned	0	0	0	0	1	1	1
ACMPGLUTitr	ACMPGLUTitr	acmpglut[c] <=> acmpglut[r]	Unassigned	1000	1000	1000	1000	1	1	1
ACMPGLUTitr_b	ACMPGLUTitr (backward)	acmpglut[c] <=> acmpglut[r]	Unassigned	0	0	0	0	1	1	1
ACMPGLUTtep	efflux of acetaminophen-glutathione-conjugate from enterocytes into portal blood	atp[c] + h2o[c] + acmpglut[c] -> adp[c] + h[c] + pi[c] + acmpglut[e]	Unassigned	1062.64	985.078	620.97	1000	1.06264	0.985078	0.62097
ACMPGLUTthc	uptake of acetaminophen-glutathione-conjugate by the hepatocytes	atp[c] + h2o[c] + acmpglut[e] -> adp[c] + h[c] + pi[c] + acmpglut[c]	Unassigned	1062.64	985.078	620.97	1000	1.06264	0.985078	0.62097
ACMPGLUitr	ACMPGLUitr	acmpglu[r] <=> acmpglu[c]	Unassigned	1000	985.078	620.97	1000	1	0.985078	0.62097
ACMPGLUitr_b	ACMPGLUitr (backward)	acmpglu[r] <=> acmpglu[c]	Unassigned	0	0	0	0	1	1	1
ACMPGLUtep	efflux of acetaminophen-glucuronide-conjugate from enterocytes into portal blood	atp[c] + h2o[c] + acmpglu[c] -> adp[c] + h[c] + pi[c] + acmpglu[e]	Unassigned	1062.64	985.078	620.97	1000	1.06264	0.985078	0.62097
ACMPGLUthc	uptake of acetaminophen-glucuronide-conjugate by the hepatocytes	atp[c] + h2o[c] + acmpglu[e] -> adp[c] + h[c] + pi[c] + acmpglu[c]	Unassigned	1062.64	985.078	620.97	1000	1.06264	0.985078	0.62097
ACMPShc	sulphation of acetaminophen in hepatocytes	paps[c] + acmp[c] -> h[c] + pap[c] + sulpacmp[c]	Unassigned	1000	775.757	789.684	1000	1	0.775757	0.789684
ACMPdt	uptake of acetaminophen by enterocytes	acmp[e] <=> acmp[c]	Unassigned	1000	1000	1000	1000	1	1	1
ACMPdt_b	uptake of acetaminophen by enterocytes (backward)	acmp[e] <=> acmp[c]	Unassigned	0	0	0	0	1	1	1
ACMPitr	ACMPitr	acmp[c] <=> acmp[r]	Unassigned	1000	1000	1000	1000	1	1	1
ACMPitr_b	ACMPitr (backward)	acmp[c] <=> acmp[r]	Unassigned	0	0	0	0	1	1	1
ACMPthc	uptake of acetaminophen by the hepatocytes	atp[c] + h2o[c] + acmp[e] -> adp[c] + h[c] + pi[c] + acmp[c]	Unassigned	1062.64	985.078	620.97	1000	1.06264	0.985078	0.62097
ACMPtu	efflux of acetaminophen by P-gp from the enterocytes into lumen	atp[c] + h2o[c] + acmp[c] -> adp[c] + h[c] + pi[c] + acmp[e]	Unassigned	1129.74	1185.39	922.394	1000	1.12974	1.18539	0.922394
ACN13ACNGALGBSIDEte	acn13acngalgbside hs transport	acn13acngalgbside_hs[c] <=> acn13acngalgbside_hs[e]	Transport, extracellular	0	0	0	0	1	1	1
ACN13ACNGALGBSIDEte_b	acn13acngalgbside hs transport (backward)	acn13acngalgbside_hs[c] <=> acn13acngalgbside_hs[e]	Transport, extracellular	0	0	0	0	1	1	1
ACN13ACNGALGBSIDEtg	acn13acngalgbside hs intracellular transport	acn13acngalgbside_hs[c] <=> acn13acngalgbside_hs[g]	Transport, golgi apparatus	0	0	0	0	1	1	1
ACN13ACNGALGBSIDEtg_b	acn13acngalgbside hs intracellular transport (backward)	acn13acngalgbside_hs[c] <=> acn13acngalgbside_hs[g]	Transport, golgi apparatus	0	0	0	0	1	1	1
ACN23ACNGALGBSIDEte	acn23acngalgbside transport	acn23acngalgbside_hs[c] <=> acn23acngalgbside_hs[e]	Transport, extracellular	0	0	0	0	1	1	1
ACN23ACNGALGBSIDEte_b	acn23acngalgbside transport (backward)	acn23acngalgbside_hs[c] <=> acn23acngalgbside_hs[e]	Transport, extracellular	0	0	0	0	1	1	1
ACN23ACNGALGBSIDEtg	acn23acngalgbside intracellular transport	acn23acngalgbside_hs[c] <=> acn23acngalgbside_hs[g]	Transport, golgi apparatus	0	0	0	0	1	1	1
ACN23ACNGALGBSIDEtg_b	acn23acngalgbside intracellular transport (backward)	acn23acngalgbside_hs[c] <=> acn23acngalgbside_hs[g]	Transport, golgi apparatus	0	0	0	0	1	1	1
ACNACNGAL14ACGLCGALGLUSIDEte	blood group intracellular transport	acnacngal14acglcgalgluside_hs[e] <=> acnacngal14acglcgalgluside_hs[c]	Transport, extracellular	0	0	0	0	1	1	1
ACNACNGAL14ACGLCGALGLUSIDEte_b	blood group intracellular transport (backward)	acnacngal14acglcgalgluside_hs[e] <=> acnacngal14acglcgalgluside_hs[c]	Transport, extracellular	0	0	0	0	1	1	1
ACNACNGAL14ACGLCGALGLUSIDEtg	blood group intracellular transport	acnacngal14acglcgalgluside_hs[g] <=> acnacngal14acglcgalgluside_hs[c]	Transport, golgi apparatus	0	0	0	0	1	1	1
ACNACNGAL14ACGLCGALGLUSIDEtg_b	blood group intracellular transport (backward)	acnacngal14acglcgalgluside_hs[g] <=> acnacngal14acglcgalgluside_hs[c]	Transport, golgi apparatus	0	0	0	0	1	1	1
ACNACNGALGBSIDEte	acnacngalgbside hs transport	acnacngalgbside_hs[c] <=> acnacngalgbside_hs[e]	Transport, extracellular	0	0	0	0	1	1	1
ACNACNGALGBSIDEte_b	acnacngalgbside hs transport (backward)	acnacngalgbside_hs[c] <=> acnacngalgbside_hs[e]	Transport, extracellular	0	0	0	0	1	1	1
ACNACNGALGBSIDEtg	acnacngalgbside hs intracellular transport	acnacngalgbside_hs[c] <=> acnacngalgbside_hs[g]	Transport, golgi apparatus	0	0	0	0	1	1	1
ACNACNGALGBSIDEtg_b	acnacngalgbside hs intracellular transport (backward)	acnacngalgbside_hs[c] <=> acnacngalgbside_hs[g]	Transport, golgi apparatus	0	0	0	0	1	1	1
ACNAM9PL	N-Acetylneuraminate 9-phosphate pyruvate-lyase (pyruvate-phosphorylating)	acmanap[c] + h2o[c] + pep[c] -> acnamp[c] + pi[c]	Aminosugar metabolism	959.859	896.011	903.117	1000	0.959859	0.896011	0.903117
ACNAM9PL2	N-Acetylneuraminate 9-phosphate pyruvate-lyase (pyruvate-phosphorylating)	h2o[c] + man6p[c] + pep[c] -> kdnp[c] + pi[c]	Aminosugar metabolism	0	0	0	0	1	1	1
ACNAMPH	N-Acetylneuraminate 9-phosphate phosphohydrolase	acnamp[c] + h2o[c] -> acnam[c] + pi[c]	Aminosugar metabolism	959.859	896.011	903.117	1000	0.959859	0.896011	0.903117
ACNAMlt	N-acetylneuraminate transport into lysososme	acnam[c] + h[c] <=> acnam[l] + h[l]	Transport, lysosomal	0	0	0	0	1	1	1
ACNAMlt_b	N-acetylneuraminate transport into lysososme (backward)	acnam[c] + h[c] <=> acnam[l] + h[l]	Transport, lysosomal	0	0	0	0	1	1	1
ACNAMtn	N-acetylneuraminate nuclear import	acnam[c] -> acnam[n]	Transport, nuclear	904.923	876.029	821.686	1000	0.904923	0.876029	0.821686
ACNGALACGLCGAL14ACGLCGALGLUSIDEte	blood group intracellular transport	acngalacglcgal14acglcgalgluside_hs[e] <=> acngalacglcgal14acglcgalgluside_hs[c]	Transport, extracellular	0	0	0	0	1	1	1
ACNGALACGLCGAL14ACGLCGALGLUSIDEte_b	blood group intracellular transport (backward)	acngalacglcgal14acglcgalgluside_hs[e] <=> acngalacglcgal14acglcgalgluside_hs[c]	Transport, extracellular	0	0	0	0	1	1	1
ACNGALACGLCGAL14ACGLCGALGLUSIDEtg	blood group intracellular transport	acngalacglcgal14acglcgalgluside_hs[g] <=> acngalacglcgal14acglcgalgluside_hs[c]	Transport, golgi apparatus	0	0	0	0	1	1	1
ACNGALACGLCGAL14ACGLCGALGLUSIDEtg_b	blood group intracellular transport (backward)	acngalacglcgal14acglcgalgluside_hs[g] <=> acngalacglcgal14acglcgalgluside_hs[c]	Transport, golgi apparatus	0	0	0	0	1	1	1
ACNMLr	N-Acetylneuraminate lyase (reversible)	acnam[c] <=> acmana[c] + pyr[c]	Aminosugar metabolism	959.859	896.011	903.117	1000	0.959859	0.896011	0.903117
ACNMLr_b	N-Acetylneuraminate lyase (reversible) (backward)	acnam[c] <=> acmana[c] + pyr[c]	Aminosugar metabolism	0	0	0	0	1	1	1
ACOAD10m	acyl-CoA dehydrogenase (2-methylbutanoyl-CoA), mitochondrial	2mbcoa[m] + fad[m] -> 2mb2coa[m] + fadh2[m]	Valine, leucine, and isoleucine metabolism	1170.23	949.913	923.006	1000	1.17023	0.949913	0.923006
ACOAD1fm	acyl-CoA dehydrogenase (butanoyl-CoA), mitochondrial	btcoa[m] + fad[m] -> b2coa[m] + fadh2[m]	Butanoate metabolism	1170.23	1021.72	1117.96	1000	1.17023	1.02172	1.11796
ACOAD8m	acyl-CoA dehydrogenase (isovaleryl-CoA), mitochondrial	fad[m] + ivcoa[m] -> 3mb2coa[m] + fadh2[m]	Valine, leucine, and isoleucine metabolism	1098.19	981.303	1117.87	1000	1.09819	0.981303	1.11787
ACOAD9m	acyl-CoA dehydrogenase (isobutyryl-CoA), mitochondrial	fad[m] + ibcoa[m] -> 2mp2coa[m] + fadh2[m]	Valine, leucine, and isoleucine metabolism	1030.11	867.626	800.015	1000	1.03011	0.867626	0.800015
ACOAHi	acetyl-CoA hydrolase	accoa[c] + h2o[c] -> ac[c] + coa[c] + h[c]	Pyruvate metabolism	918.942	728.209	394.048	1000	0.918942	0.728209	0.394048
ACOAO7p	acyl-CoA oxidase (hexadecanoyl-CoA), peroxisomal	o2[x] + pmtcoa[x] -> h2o2[x] + hdcoa[x]	Fatty acid oxidation	921.713	942.041	987.473	1000	0.921713	0.942041	0.987473
ACOATA	Acetyl-CoA ACP transacylase	ACP[c] + accoa[c] <=> acACP[c] + coa[c]	Fatty acid oxidation	436.645	384.386	450.757	400	1.09161	0.960965	1.12689
ACOATA_b	Acetyl-CoA ACP transacylase (backward)	ACP[c] + accoa[c] <=> acACP[c] + coa[c]	Fatty acid oxidation	0	0	0	0	1	1	1
ACODA	acetylornithine deacetylase	acorn[c] + h2o[c] -> ac[c] + orn[c]	Urea cycle	0	0	0	0	1	1	1
ACONT	aconitase	cit[c] <=> icit[c]	Citric acid cycle	1060.79	1106.61	1167.73	1000	1.06079	1.10661	1.16773
ACONT_b	aconitase (backward)	cit[c] <=> icit[c]	Citric acid cycle	0	0	0	0	1	1	1
ACONTm	Aconitate hydratase	cit[m] <=> icit[m]	Citric acid cycle	1073.74	1169.82	1369.39	1000	1.07374	1.16982	1.36939
ACONTm_b	Aconitate hydratase (backward)	cit[m] <=> icit[m]	Citric acid cycle	0	0	0	0	1	1	1
ACOX22x	acyl-Coenzyme A oxidase 2, branched chain	dhcholoylcoa[x] + fadh2[x] + 0.5 o2[x] -> fad[x] + thcholoylcoa[x]	Bile acid synthesis	0	0	0	0	1	1	1
ACOX2x	acyl-Coenzyme A oxidase 2, branched chain	cholcoas[x] + fadh2[x] + o2[x] -> cholcoads[x] + fad[x] + 2 h2o[x]	Bile acid synthesis	105.265	105.234	92.0232	106.072	0.992394	0.992099	0.867556
ACP1_FMN_	acid phosphatase (FMN)	fmn[c] + h2o[c] -> pi[c] + ribflv[c]	Vitamin B2 metabolism	1229.55	1041.38	1056.45	1000	1.22955	1.04138	1.05645
ACRNtm	O-acetylcarnintine transport into mitochondria via diffusion	acrn[c] -> acrn[m]	Transport, mitochondrial	1007.8	874.415	875.375	1000	1.0078	0.874415	0.875375
ACS	acetyl-CoA synthetase	ac[c] + atp[c] + coa[c] -> accoa[c] + amp[c] + ppi[c]	Glycolysis/gluconeogenesis	1253.67	1024.37	1062.66	1000	1.25367	1.02437	1.06266
ACS2	acetyl-CoA synthase (propionate)	atp[c] + coa[c] + ppa[c] -> amp[c] + ppcoa[c] + ppi[c]	Propanoate metabolism	1253.67	1024.37	1062.66	1000	1.25367	1.02437	1.06266
ACSMCT1	acetate transport by SMCT1	ac[e] + na1[e] <=> ac[c] + na1[c]	Unassigned	1000	1000	1000	1000	1	1	1
ACSMCT1_b	acetate transport by SMCT1 (backward)	ac[e] + na1[e] <=> ac[c] + na1[c]	Unassigned	0	0	0	0	1	1	1
ACSOMT	S-Adenosyl-L-methionine:N-acetylserotonin O-methyltransferase	5hoxindoa[c] + amet[c] -> 5moxact[c] + ahcys[c]	Tryptophan metabolism	0	0	0	0	1	1	1
ACSRTNMT	S-Adenosyl-L-homocysteine:N-acetylserotonin O-methyltransferase	Nacsertn[c] + amet[c] -> ahcys[c] + h[c] + melatn[c]	Tryptophan metabolism	0	0	0	0	1	1	1
ACSm	acetyl-CoA synthetase	ac[m] + atp[m] + coa[m] -> accoa[m] + amp[m] + ppi[m]	Glycolysis/gluconeogenesis	1000	1000	1000	1000	1	1	1
ACTLMO	acetol monooxygenase	acetol[c] + h[c] + nadph[c] + o2[c] -> 2 h2o[c] + mthgxl[c] + nadp[c]	Pyruvate metabolism	1000	1000	1000	1000	1	1	1
ACTNMO	acetone monooxygenase	acetone[c] + h[c] + nadph[c] + o2[c] -> acetol[c] + h2o[c] + nadp[c]	Pyruvate metabolism	1000	1000	1000	1000	1	1	1
ACYP	acylphosphatase	13dpg[c] + h2o[c] -> 3pg[c] + h[c] + pi[c]	Glycolysis/gluconeogenesis	1096.32	947.454	1092.8	1000	1.09632	0.947454	1.0928
ACt2m	acetate mitochondrial transport via proton symport	ac[c] + h[c] <=> ac[m] + h[m]	Transport, mitochondrial	1000	1000	1000	1000	1	1	1
ACt2m_b	acetate mitochondrial transport via proton symport (backward)	ac[c] + h[c] <=> ac[m] + h[m]	Transport, mitochondrial	0	0	0	0	1	1	1
ACt2r	acetate reversible transport via proton symport	ac[e] + h[e] <=> ac[c] + h[c]	Transport, extracellular	1000	1000	1000	1000	1	1	1
ACt2r_b	acetate reversible transport via proton symport (backward)	ac[e] + h[e] <=> ac[c] + h[c]	Transport, extracellular	0	0	0	0	1	1	1
ACtg	acetate transport, Golgi apparatus	ac[c] <=> ac[g]	Transport, golgi apparatus	0	0	0	0	1	1	1
ACtg_b	acetate transport, Golgi apparatus (backward)	ac[c] <=> ac[g]	Transport, golgi apparatus	0	0	0	0	1	1	1
ADA	Adenosine deaminase	adn[c] + h2o[c] + h[c] -> ins[c] + nh4[c]	Purine catabolism	1127.96	1368.24	1810.68	1000	1.12796	1.36824	1.81068
ADAe	Adenosine deaminase, extracellular	adn[e] + h2o[e] + h[e] -> ins[e] + nh4[e]	Purine catabolism	1127.96	1368.24	1810.68	1000	1.12796	1.36824	1.81068
ADCim	Acetoacetate decarboxylation (irreversible), mitochondrial	acac[m] + h[m] -> acetone[m] + co2[m]	Propanoate metabolism	1000	1000	1000	1000	1	1	1
ADEt	adenine reversible transport, cytosol	ade[e] <=> ade[c]	Transport, extracellular	1162.11	1011.75	1087.85	1000	1.16211	1.01175	1.08785
ADEt_b	adenine reversible transport, cytosol (backward)	ade[e] <=> ade[c]	Transport, extracellular	0	0	0	0	1	1	1
ADEtl	adenine facilated transport from lysosome	ade[l] <=> ade[c]	Transport, lysosomal	0	0	0	0	1	1	1
ADEtl_b	adenine facilated transport from lysosome (backward)	ade[l] <=> ade[c]	Transport, lysosomal	0	0	0	0	1	1	1
ADHAPtx	intracellular transport (peroxisome)	adhap_hs[c] <=> adhap_hs[x]	Transport, peroxisomal	0	0	0	0	1	1	1
ADHAPtx_b	intracellular transport (peroxisome) (backward)	adhap_hs[c] <=> adhap_hs[x]	Transport, peroxisomal	0	0	0	0	1	1	1
ADK1	adenylate kinase	amp[c] + atp[c] <=> 2 adp[c]	Nucleotide interconversion	1049.38	1203.94	1978.19	1000	1.04938	1.20394	1.97819
ADK1_b	adenylate kinase (backward)	amp[c] + atp[c] <=> 2 adp[c]	Nucleotide interconversion	0	0	0	0	1	1	1
ADK1m	adenylate kinase, mitochondrial	amp[m] + atp[m] <=> 2 adp[m]	Nucleotide interconversion	1148.84	917.257	977.027	1000	1.14884	0.917257	0.977027
ADK1m_b	adenylate kinase, mitochondrial (backward)	amp[m] + atp[m] <=> 2 adp[m]	Nucleotide interconversion	0	0	0	0	1	1	1
ADK3	adentylate kinase (GTP)	amp[c] + gtp[c] <=> adp[c] + gdp[c]	Nucleotide interconversion	1000	1000	1000	1000	1	1	1
ADK3_b	adentylate kinase (GTP) (backward)	amp[c] + gtp[c] <=> adp[c] + gdp[c]	Nucleotide interconversion	0	0	0	0	1	1	1
ADK3m	adentylate kinase (GTP)	amp[m] + gtp[m] <=> adp[m] + gdp[m]	Nucleotide interconversion	952.088	1027.94	898.702	1000	0.952088	1.02794	0.898702
ADK3m_b	adentylate kinase (GTP) (backward)	amp[m] + gtp[m] <=> adp[m] + gdp[m]	Nucleotide interconversion	0	0	0	0	1	1	1
ADKd	adenylate kinase (d form)	damp[c] + datp[c] <=> 2 dadp[c]	Nucleotide interconversion	1000	1000	1000	1000	1	1	1
ADKd_b	adenylate kinase (d form) (backward)	damp[c] + datp[c] <=> 2 dadp[c]	Nucleotide interconversion	0	0	0	0	1	1	1
ADMDC	adenosylmethionine decarboxylase	amet[c] + h[c] -> ametam[c] + co2[c]	Arginine and Proline Metabolism	883.752	1174.32	1270.42	1000	0.883752	1.17432	1.27042
ADNCNT3tc	adenosine transport CNT3	adn[e] + h[e] <=> adn[c] + h[c]	Unassigned	1209.29	1000	1091.63	1000	1.20929	1	1.09163
ADNCNT3tc_b	adenosine transport CNT3 (backward)	adn[e] + h[e] <=> adn[c] + h[c]	Unassigned	0	0	0	0	1	1	1
ADNCYC	adenylate cyclase	atp[c] -> camp[c] + ppi[c]	Nucleotide interconversion	1714.71	1503.71	1969.07	1000	1.71471	1.50371	1.96907
ADNK1	adenosine kinase	adn[c] + atp[c] -> adp[c] + amp[c] + h[c]	Nucleotide interconversion	935.718	810.093	770.109	1000	0.935718	0.810093	0.770109
ADNK1m	adenosine kinase, mitochondrial	adn[m] + atp[m] -> adp[m] + amp[m] + h[m]	Nucleotide interconversion	1000	1000	1000	1000	1	1	1
ADNK3	adenosine kinase	adn[c] + gtp[c] -> amp[c] + gdp[c] + h[c]	Purine synthesis	1000	1000	1000	1000	1	1	1
ADNK4	adenosine kinase	adn[c] + dgtp[c] -> amp[c] + dgdp[c] + h[c]	Purine synthesis	1000	1000	1000	1000	1	1	1
ADNt	adenosine facilated transport in cytosol	adn[e] <=> adn[c]	Transport, extracellular	1162.11	1119.99	1213.49	1000	1.16211	1.11999	1.21349
ADNt4	adenosine transport (Na/Adn cotransport)	adn[e] + na1[e] -> adn[c] + na1[c]	Transport, extracellular	1000	1000	1000	1000	1	1	1
ADNt5le	adenosine transport (1:2 Na/Adn cotransport)	adn[e] + 2 na1[e] -> adn[c] + 2 na1[c]	Transport, extracellular	1000	1000	1000	1000	1	1	1
ADNt_b	adenosine facilated transport in cytosol (backward)	adn[e] <=> adn[c]	Transport, extracellular	0	0	0	0	1	1	1
ADNtl	adenosine facilated transport from lysosome	adn[l] <=> adn[c]	Transport, lysosomal	0	0	0	0	1	1	1
ADNtl_b	adenosine facilated transport from lysosome (backward)	adn[l] <=> adn[c]	Transport, lysosomal	0	0	0	0	1	1	1
ADNtm	adenosine facilated transport in mitochondria	adn[c] <=> adn[m]	Transport, mitochondrial	1000	1000	1000	1000	1	1	1
ADNtm_b	adenosine facilated transport in mitochondria (backward)	adn[c] <=> adn[m]	Transport, mitochondrial	0	0	0	0	1	1	1
ADPACDAc	activation of adipic acid for formation of adipoyl carnitine	adpac[c] + atp[c] + coa[c] -> adpcoa[c] + amp[c] + ppi[c]	Fatty acid oxidation	1000	858.502	667.602	1000	1	0.858502	0.667602
ADPACTD	transport into cytosol (diffusion)	adpac[x] <=> adpac[c]	Fatty acid oxidation	1000	858.502	667.602	1000	1	0.858502	0.667602
ADPACTD_b	transport into cytosol (diffusion) (backward)	adpac[x] <=> adpac[c]	Fatty acid oxidation	0	0	0	0	1	1	1
ADPCOACROT	production of adipoyl carnitine	adpcoa[x] + crn[x] <=> c6dc[x] + coa[x]	Fatty acid oxidation	0	0	0	0	1	1	1
ADPCOACROT_b	production of adipoyl carnitine (backward)	adpcoa[x] + crn[x] <=> c6dc[x] + coa[x]	Fatty acid oxidation	0	0	0	0	1	1	1
ADPCOAPTE	thioesterification of adipoyl coA for release into cytosol	adpcoa[x] + h2o[x] -> adpac[x] + coa[x] + h[x]	Fatty acid oxidation	1000	858.502	667.602	1000	1	0.858502	0.667602
ADPGLC	ADPglucose diphosphatase	adpglc[c] + h2o[c] -> amp[c] + g1p[c] + 2 h[c]	Nucleotide interconversion	0	0	0	0	1	1	1
ADPMAN	ADPmannose diphosphatase	adpman[c] + h2o[c] -> amp[c] + 2 h[c] + man1p[c]	Nucleotide interconversion	0	0	0	0	1	1	1
ADPRDP	ADPribose diphosphatase	adprib[c] + h2o[c] -> amp[c] + 2 h[c] + r5p[c]	Nucleotide interconversion	897.923	1059.63	1108.47	1000	0.897923	1.05963	1.10847
ADPRDPm	ADPribose diphosphatase (mitochondrial)	adprib[m] + h2o[m] -> amp[m] + 2 h[m] + r5p[m]	Nucleotide interconversion	0	0	0	0	1	1	1
ADPRIBt	ADPribose transport	adprib[e] -> adprib[c]	Transport, extracellular	897.923	952.25	752.684	1000	0.897923	0.95225	0.752684
ADPT	adenine phosphoribosyltransferase	ade[c] + prpp[c] -> amp[c] + ppi[c]	Nucleotide salvage pathway	943.954	1073.04	1847.53	1000	0.943954	1.07304	1.84753
ADPtx	ADP transporter, peroxisomal	adp[c] <=> adp[x]	Transport, peroxisomal	1000	1000	1000	1000	1	1	1
ADPtx_b	ADP transporter, peroxisomal (backward)	adp[c] <=> adp[x]	Transport, peroxisomal	0	0	0	0	1	1	1
ADRNCOAtx	fatty acid intracellular transport	adrncoa[c] <=> adrncoa[x]	Transport, peroxisomal	1000	1000	1000	1000	1	1	1
ADRNCOAtx_b	fatty acid intracellular transport (backward)	adrncoa[c] <=> adrncoa[x]	Transport, peroxisomal	0	0	0	0	1	1	1
ADRNCPT1	carnitine O-palmitoyltransferase	adrncoa[c] + crn[c] -> adrncrn[c] + coa[c]	Fatty acid oxidation	993.559	876.733	779.537	1000	0.993559	0.876733	0.779537
ADRNCPT2	carnitine transferase	adrncrn[m] + coa[m] -> adrncoa[m] + crn[m]	Fatty acid oxidation	993.559	876.733	779.537	1000	0.993559	0.876733	0.779537
ADRNCRNt	transport into the mitochondria (carnitine)	adrncrn[c] -> adrncrn[m]	Fatty acid oxidation	993.559	876.733	779.537	1000	0.993559	0.876733	0.779537
ADRNLPVESSEC	Adrenaline secretion via secretory vesicle (ATP driven)	adrnl[c] + atp[c] + h2o[c] -> adp[c] + adrnl[e] + h[c] + pi[c]	Transport, extracellular	1000	1000	1000	1000	1	1	1
ADRNt	fatty acid transport via diffusion	adrn[e] <=> adrn[c]	Transport, extracellular	1000	1000	1000	1000	1	1	1
ADRNt_b	fatty acid transport via diffusion (backward)	adrn[e] <=> adrn[c]	Transport, extracellular	0	0	0	0	1	1	1
ADSELK	adenylyl-selenate kinase	adsel[c] + atp[c] -> 3padsel[c] + adp[c] + h[c]	Selenoamino acid metabolism	0	0	0	0	1	1	1
ADSK	adenylyl-sulfate kinase	aps[c] + atp[c] -> adp[c] + h[c] + paps[c]	Nucleotide interconversion	1044.65	1090.01	921.707	1000	1.04465	1.09001	0.921707
ADSL1	adenylosuccinate lyase	dcamp[c] -> amp[c] + fum[c]	Nucleotide interconversion	888.72	1031.58	1049.64	1000	0.88872	1.03158	1.04964
ADSL2	adenylosuccinate lyase	25aics[c] -> aicar[c] + fum[c]	Purine synthesis	839.775	714.879	559.675	954.703	0.879619	0.748797	0.58623
ADSS	adenylosuccinate synthase	asp_L[c] + gtp[c] + imp[c] -> dcamp[c] + gdp[c] + 2 h[c] + pi[c]	Nucleotide interconversion	888.72	1031.58	1049.64	1000	0.88872	1.03158	1.04964
AFLATOXINte	xenobiotic transport	aflatoxin[e] <=> aflatoxin[c]	Transport, extracellular	1000	1000	1000	1000	1	1	1
AFLATOXINte_b	xenobiotic transport (backward)	aflatoxin[e] <=> aflatoxin[c]	Transport, extracellular	0	0	0	0	1	1	1
AG13T10g	N-acetyllactosaminide beta-1,3-N-acetylglucosaminyltransferase, Golgi apparatus	ksi_pre18[g] + uacgam[g] -> h[g] + ksi_pre19[g] + udp[g]	Keratan sulfate synthesis	9.92063	9.92063	9.92063	9.92063	1	1	1
AG13T11g	N-acetyllactosaminide beta-1,3-N-acetylglucosaminyltransferase, Golgi apparatus	ksi_pre21[g] + uacgam[g] -> h[g] + ksi_pre22[g] + udp[g]	Keratan sulfate synthesis	9.92063	9.92063	9.92063	9.92063	1	1	1
AG13T12g	N-acetyllactosaminide beta-1,3-N-acetylglucosaminyltransferase, Golgi apparatus	ksi_pre24[g] + uacgam[g] -> h[g] + ksi_pre25[g] + udp[g]	Keratan sulfate synthesis	9.92063	9.92063	9.92063	9.92063	1	1	1
AG13T13g	N-acetyllactosaminide beta-1,3-N-acetylglucosaminyltransferase, Golgi apparatus	ksi_pre27[g] + uacgam[g] -> h[g] + ksi_pre28[g] + udp[g]	Keratan sulfate synthesis	9.92063	9.92063	9.92063	9.92063	1	1	1
AG13T14g	N-acetyllactosaminide beta-1,3-N-acetylglucosaminyltransferase, Golgi apparatus	ksi_pre30[g] + uacgam[g] -> h[g] + ksi_pre31[g] + udp[g]	Keratan sulfate synthesis	9.92063	9.92063	9.92063	9.92063	1	1	1
AG13T15g	N-acetyllactosaminide beta-1,3-N-acetylglucosaminyltransferase, Golgi apparatus	ksi_pre33[g] + uacgam[g] -> h[g] + ksi_pre34[g] + udp[g]	Keratan sulfate synthesis	9.92063	9.92063	9.92063	9.92063	1	1	1
AG13T16g	N-acetyllactosaminide beta-1,3-N-acetylglucosaminyltransferase, Golgi apparatus	ksii_core4_pre2[g] + uacgam[g] -> h[g] + ksii_core4_pre3[g] + udp[g]	Keratan sulfate synthesis	29.4118	29.4118	29.4118	29.4118	1	1	1
AG13T17g	N-acetyllactosaminide beta-1,3-N-acetylglucosaminyltransferase, Golgi apparatus	ksii_core4_pre4[g] + uacgam[g] -> h[g] + ksii_core4_pre5[g] + udp[g]	Keratan sulfate synthesis	29.4118	29.4118	29.4118	29.4118	1	1	1
AG13T18g	N-acetyllactosaminide beta-1,3-N-acetylglucosaminyltransferase, Golgi apparatus	ksii_core4_pre7[g] + uacgam[g] -> h[g] + ksii_core4_pre8[g] + udp[g]	Keratan sulfate synthesis	29.4118	29.4118	29.4118	29.4118	1	1	1
AG13T1g	N-acetyllactosaminide beta-1,3-N-acetylglucosaminyltransferase, Golgi apparatus	ksii_core2_pre2[g] + uacgam[g] -> h[g] + ksii_core2_pre3[g] + udp[g]	Keratan sulfate synthesis	31.25	31.25	31.25	31.25	1	1	1
AG13T2g	N-acetyllactosaminide beta-1,3-N-acetylglucosaminyltransferase, Golgi apparatus	ksii_core2_pre4[g] + uacgam[g] -> h[g] + ksii_core2_pre5[g] + udp[g]	Keratan sulfate synthesis	31.25	31.25	31.25	31.25	1	1	1
AG13T3g	N-acetyllactosaminide beta-1,3-N-acetylglucosaminyltransferase, Golgi apparatus	ksii_core2_pre7[g] + uacgam[g] -> h[g] + ksii_core2_pre8[g] + udp[g]	Keratan sulfate synthesis	31.25	31.25	31.25	31.25	1	1	1
AG13T4g	N-acetyllactosaminide beta-1,3-N-acetylglucosaminyltransferase, Golgi apparatus	ksi_pre1[g] + uacgam[g] -> h[g] + ksi_pre2[g] + udp[g]	Keratan sulfate synthesis	9.92063	9.92063	9.92063	9.92063	1	1	1
AG13T5g	N-acetyllactosaminide beta-1,3-N-acetylglucosaminyltransferase, Golgi apparatus	ksi_pre3[g] + uacgam[g] -> h[g] + ksi_pre4[g] + udp[g]	Keratan sulfate synthesis	9.92063	9.92063	9.92063	9.92063	1	1	1
AG13T6g	N-acetyllactosaminide beta-1,3-N-acetylglucosaminyltransferase, Golgi apparatus	ksi_pre6[g] + uacgam[g] -> h[g] + ksi_pre7[g] + udp[g]	Keratan sulfate synthesis	9.92063	9.92063	9.92063	9.92063	1	1	1
AG13T7g	N-acetyllactosaminide beta-1,3-N-acetylglucosaminyltransferase, Golgi apparatus	ksi_pre9[g] + uacgam[g] -> h[g] + ksi_pre10[g] + udp[g]	Keratan sulfate synthesis	9.92063	9.92063	9.92063	9.92063	1	1	1
AG13T8g	N-acetyllactosaminide beta-1,3-N-acetylglucosaminyltransferase, Golgi apparatus	ksi_pre12[g] + uacgam[g] -> h[g] + ksi_pre13[g] + udp[g]	Keratan sulfate synthesis	9.92063	9.92063	9.92063	9.92063	1	1	1
AG13T9g	N-acetyllactosaminide beta-1,3-N-acetylglucosaminyltransferase, Golgi apparatus	ksi_pre15[g] + uacgam[g] -> h[g] + ksi_pre16[g] + udp[g]	Keratan sulfate synthesis	9.92063	9.92063	9.92063	9.92063	1	1	1
AGDC	N-acetylglucosamine-6-phosphate deacetylase	acgam6p[c] + h2o[c] -> ac[c] + gam6p[c]	Aminosugar metabolism	1061.87	925.495	1672.69	1000	1.06187	0.925495	1.67269
AGLPC	alkyl acylglycerol phosphocholine transferase	ak2g_hs[c] + cdpchol[c] -> ak2gchol_hs[c] + cmp[c] + h[c]	Glycerophospholipid metabolism	0	0	0	0	1	1	1
AGLPED	alkyl acyl glycerophosphoethanolamine desaturase	ak2gpe_hs[c] + h[c] + nadph[c] + o2[c] -> dak2gpe_hs[c] + 2 h2o[c] + nadp[c]	Glycerophospholipid metabolism	0	0	0	0	1	1	1
AGLPET	alkyl acylglycerol phosphoethanolamine transferase	ak2g_hs[c] + cdpea[c] -> ak2gpe_hs[c] + cmp[c] + h[c]	Glycerophospholipid metabolism	0	0	0	0	1	1	1
AGLPH	alkyl glycerol phosphate hydrolase	ak2gp_hs[c] + h2o[c] -> ak2g_hs[c] + pi[c]	Glycerophospholipid metabolism	0	0	0	0	1	1	1
AGLPR	alkyl glycerol phosphate reductase	akdhap_hs[c] + nadp[c] -> akgp_hs[c] + 3 h[c] + nadph[c]	Glycerophospholipid metabolism	0	0	0	0	1	1	1
AGLPT	alkyl glycerol phosphate acyltransferase	Rtotalcoa[c] + akgp_hs[c] + nadph[c] -> ak2gp_hs[c] + coa[c] + 3 h[c] + nadp[c]	Glycerophospholipid metabolism	0	0	0	0	1	1	1
AGMTm	agmatinase (m)	agm[m] + h2o[m] -> ptrc[m] + urea[m]	Arginine and Proline Metabolism	999.51	1000	1000	1000	0.99951	1	1
AGPAT1	1-acylglycerol-3-phosphate O-acyltransferase 1	Rtotalcoa[c] + alpa_hs[c] -> coa[c] + 6 h[c] + pa_hs[c]	Triacylglycerol synthesis	1144.59	1000	1000	1000	1.14459	1	1
AGPRim	N-acetyl-g-glutamyl-phosphate reductase, irreversible, mitochondrial	acg5p[m] + h[m] + nadph[m] -> acg5sa[m] + nadp[m] + pi[m]	Urea cycle	0	0	0	0	1	1	1
AGPex	alkyl glycerol phosphate transport	akdhap_hs[c] <=> akdhap_hs[x]	Transport, peroxisomal	0	0	0	0	1	1	1
AGPex_b	alkyl glycerol phosphate transport (backward)	akdhap_hs[c] <=> akdhap_hs[x]	Transport, peroxisomal	0	0	0	0	1	1	1
AGTim	alanine-glyoxylate transaminase (irreversible), mitochondrial	ala_L[m] + glx[m] -> gly[m] + pyr[m]	Alanine and aspartate metabolism	1083.7	1000	1000	1000	1.0837	1	1
AGTix	alanine-glyoxylate transaminase (irreversible), (peroxisomal)	ala_L[x] + glx[x] -> gly[x] + pyr[x]	Alanine and aspartate metabolism	1000	406.635	328.534	1000	1	0.406635	0.328534
AHANDROSTANGLCte	glucuronidated compound transport	ahandrostanglc[c] + atp[c] + h2o[c] -> adp[c] + ahandrostanglc[e] + h[c] + pi[c]	Transport, extracellular	0	0	0	0	1	1	1
AHANDROSTANGLCtr	glucuronidated compound transport	ahandrostanglc[c] <=> ahandrostanglc[r]	Transport, endoplasmic reticular	0	0	0	0	1	1	1
AHANDROSTANGLCtr_b	glucuronidated compound transport (backward)	ahandrostanglc[c] <=> ahandrostanglc[r]	Transport, endoplasmic reticular	0	0	0	0	1	1	1
AHC	adenosylhomocysteinase	ahcys[c] + h2o[c] <=> adn[c] + hcys_L[c]	Methionine and cysteine metabolism	1000.59	1023.92	1203.53	1000	1.00059	1.02392	1.20353
AHCYStd	diffusion of S-Adenosyl-L-homocysteine	ahcys[m] <=> ahcys[c]	Transport, mitochondrial	1000	1000	1000	1000	1	1	1
AHCYStd_b	diffusion of S-Adenosyl-L-homocysteine (backward)	ahcys[m] <=> ahcys[c]	Transport, mitochondrial	0	0	0	0	1	1	1
AHCYSte	Transport of S-adenosyl-L-homocysteine	ahcys[e] <=> ahcys[c]	Transport, extracellular	1000	1000	1000	1000	1	1	1
AHCYSte_b	Transport of S-adenosyl-L-homocysteine (backward)	ahcys[e] <=> ahcys[c]	Transport, extracellular	0	0	0	0	1	1	1
AHCYStn	S-adenosyl-L-homocysteine nuclear transport	ahcys[c] <=> ahcys[n]	Transport, nuclear	0	0	0	0	1	1	1
AHCYStn_b	S-adenosyl-L-homocysteine nuclear transport (backward)	ahcys[c] <=> ahcys[n]	Transport, nuclear	0	0	0	0	1	1	1
AHCYStr	S-Adenosyl-L-homocysteine intracellular diffusion	ahcys[c] <=> ahcys[r]	Transport, endoplasmic reticular	1000	1000	1000	1000	1	1	1
AHCYStr_b	S-Adenosyl-L-homocysteine intracellular diffusion (backward)	ahcys[c] <=> ahcys[r]	Transport, endoplasmic reticular	0	0	0	0	1	1	1
AHC_b	adenosylhomocysteinase (backward)	ahcys[c] + h2o[c] <=> adn[c] + hcys_L[c]	Methionine and cysteine metabolism	0	0	0	0	1	1	1
AHEXASE2ly	beta-N-acetylhexosaminidase, lysosomal	3 h2o[l] + n2m2nmn[l] -> 3 acgam[l] + m2mn[l]	N-glycan degradation	333.333	329.202	333.333	333.333	1	0.987607	1
AHEXASEly	beta-N-acetylhexosaminidase, lysosomal	2 h2o[l] + n2m2mn[l] -> 2 acgam[l] + m2mn[l]	N-glycan degradation	90.9091	90.9091	90.9091	90.9091	1	1	1
AICART	phosphoribosylaminoimidazolecarboxamide formyltransferase	10fthf[c] + aicar[c] <=> fprica[c] + thf[c]	Purine synthesis	869.661	1128.14	1252.94	1000	0.869661	1.12814	1.25294
AICART_b	phosphoribosylaminoimidazolecarboxamide formyltransferase (backward)	10fthf[c] + aicar[c] <=> fprica[c] + thf[c]	Purine synthesis	0	0	0	0	1	1	1
AICARte	Transport of 5-amino-1-(5-phospho-D-ribosyl)imidazole-4-carboxamide(2-)	aicar[e] <=> aicar[c]	Transport, extracellular	869.661	1000	1000	1000	0.869661	1	1
AICARte_b	Transport of 5-amino-1-(5-phospho-D-ribosyl)imidazole-4-carboxamide(2-) (backward)	aicar[e] <=> aicar[c]	Transport, extracellular	0	0	0	0	1	1	1
AIRCr_PRASCS	phosphoribosylaminoimidazole carboxylase / phosphoribosylaminoimidazolesuccinocarboxamide synthase	air[c] + asp_L[c] + atp[c] + co2[c] <=> 25aics[c] + adp[c] + 2 h[c] + pi[c]	Unassigned	839.775	714.879	559.675	954.703	0.879619	0.748797	0.58623
AIRCr_PRASCS_b	phosphoribosylaminoimidazole carboxylase / phosphoribosylaminoimidazolesuccinocarboxamide synthase (backward)	air[c] + asp_L[c] + atp[c] + co2[c] <=> 25aics[c] + adp[c] + 2 h[c] + pi[c]	Unassigned	0	0	0	0	1	1	1
AK2LGCHOLt	1-alkyl 2-acylglycerol 3-phosphocholine transport	ak2lgchol_hs[e] <=> ak2lgchol_hs[c]	Transport, extracellular	1000	1000	1000	1000	1	1	1
AK2LGCHOLt_b	1-alkyl 2-acylglycerol 3-phosphocholine transport (backward)	ak2lgchol_hs[e] <=> ak2lgchol_hs[c]	Transport, extracellular	0	0	0	0	1	1	1
AKGDm	2-oxoglutarate dehydrogenase	akg[m] + coa[m] + nad[m] -> co2[m] + nadh[m] + succoa[m]	Citric acid cycle	919.395	864.514	937.025	1000	0.919395	0.864514	0.937025
AKGMALtm	alpha-ketoglutarate/malate transporter	akg[m] + mal_L[c] <=> akg[c] + mal_L[m]	Transport, mitochondrial	1061.77	1345.72	3463.08	1000	1.06177	1.34572	3.46308
AKGMALtm_b	alpha-ketoglutarate/malate transporter (backward)	akg[m] + mal_L[c] <=> akg[c] + mal_L[m]	Transport, mitochondrial	0	0	0	0	1	1	1
AKGt4_3	AKG transport via sodium symport	akg[e] + 3 na1[e] <=> akg[c] + 3 na1[c]	Transport, extracellular	1000	1000	1000	1000	1	1	1
AKGt4_3_b	AKG transport via sodium symport (backward)	akg[e] + 3 na1[e] <=> akg[c] + 3 na1[c]	Transport, extracellular	0	0	0	0	1	1	1
AKGtp	AKG transporter, peroxisome	akg[c] <=> akg[x]	Transport, peroxisomal	260.415	215.829	213.865	216.667	1.20191	0.996133	0.98707
AKGtp_b	AKG transporter, peroxisome (backward)	akg[c] <=> akg[x]	Transport, peroxisomal	0	0	0	0	1	1	1
AKR1C1	aldo-keto reductase family 1, member C1 (chlordecone reductase; 3-alpha hydroxysteroid dehydrogenase, type I; dihydrodiol dehydrogenase 4)	h[c] + nadph[c] + prgstrn[c] -> aprgstrn[c] + nadp[c]	Steroid metabolism	867.87	642.485	426.56	1000	0.86787	0.642485	0.42656
AKR1C41	aldo-keto reductase family 1, member C4 (chlordecone reductase; 3-alpha hydroxysteroid dehydrogenase, type I; dihydrodiol dehydrogenase 4)	h[c] + nadh[c] + xol7ah[c] -> nad[c] + xol7ah2[c]	Bile acid synthesis	687.008	612.204	618.016	1000	0.687008	0.612204	0.618016
AKR1C42	aldo-keto reductase family 1, member C4 (chlordecone reductase; 3-alpha hydroxysteroid dehydrogenase, type I; dihydrodiol dehydrogenase 4)	h[c] + nadh[c] + xoldioloneh[c] -> nad[c] + xoltriol[c]	Bile acid synthesis	687.008	612.204	618.016	1000	0.687008	0.612204	0.618016
AKR1D	aldo-keto reductase family 1, member D1 (delta 4-3-ketosteroid-5-beta-reductase)	h[c] + nadph[c] + xol7aone[c] -> nadp[c] + xol7ah[c]	Bile acid synthesis	118.423	118.388	92.0232	119.331	0.992394	0.992099	0.771161
AKR1D2	aldo-keto reductase family 1, member D1 (delta 4-3-ketosteroid-5-beta-reductase)	h[c] + nadph[c] + xoldiolone[c] -> nadp[c] + xoldioloneh[c]	Bile acid synthesis	105.265	105.234	92.0232	106.072	0.992394	0.992099	0.867556
ALA-DTDe	exit of D-alanine from the enterocytes	ala_D[c] -> ala_D[e]	Transport, extracellular	1000	1000	1000	1000	1	1	1
ALAALACNc	ALAALACNc	alaala[c] + h2o[c] <=> 2 ala_L[c]	Transport, extracellular	1000	675.178	412.183	1000	1	0.675178	0.412183
ALAALACNc_b	ALAALACNc (backward)	alaala[c] + h2o[c] <=> 2 ala_L[c]	Transport, extracellular	0	0	0	0	1	1	1
ALAALAPEPT1tc	transport of Alanylalanine by the apical PEPT1 amino acid transporters across the brush border cells of the enterocytes of the intestine and renal cells	alaala[e] + h[e] -> alaala[c] + h[c]	Transport, extracellular	1000	675.178	412.183	1000	1	0.675178	0.412183
ALAASNNaEx	L-alanine/L-asparagine Na-dependent exchange (Ala-L in)	ala_L[e] + asn_L[c] + na1[e] -> ala_L[c] + asn_L[e] + na1[c]	Transport, extracellular	1163.04	1298.11	1409.05	1000	1.16304	1.29811	1.40905
ALAATB0tc	transport of L-Alanine into the intestinal cells by ATB0 transporter	ala_L[e] + cl[e] + 2 na1[e] -> ala_L[c] + cl[c] + 2 na1[c]	Transport, extracellular	864.724	1858.57	1616.97	1000	0.864724	1.85857	1.61697
ALAB0AT3tc	alanine transport by B0AT3	ala_L[e] + cl[e] + na1[e] -> ala_L[c] + cl[c] + na1[c]	Unassigned	1000	1000	1000	1000	1	1	1
ALACYSNaEx	L-alanine/L-cysteine Na-dependent exchange (Ala-L in)	ala_L[e] + cys_L[c] + na1[e] -> ala_L[c] + cys_L[e] + na1[c]	Transport, extracellular	1362.31	1388.04	1409.05	1000	1.36231	1.38804	1.40905
ALADGLNexR	L-alanine/glutamine reversible exchange	ala_D[e] + gln_L[c] <=> ala_D[c] + gln_L[e]	Transport, extracellular	1084.07	1114.51	1104.13	1000	1.08407	1.11451	1.10413
ALADGLNexR_b	L-alanine/glutamine reversible exchange (backward)	ala_D[e] + gln_L[c] <=> ala_D[c] + gln_L[e]	Transport, extracellular	0	0	0	0	1	1	1
ALADGLYexR	D-alanine/glycine reversible exchange	ala_D[e] + gly[c] <=> ala_D[c] + gly[e]	Transport, extracellular	1084.07	1114.51	1104.13	1000	1.08407	1.11451	1.10413
ALADGLYexR_b	D-alanine/glycine reversible exchange (backward)	ala_D[e] + gly[c] <=> ala_D[c] + gly[e]	Transport, extracellular	0	0	0	0	1	1	1
ALAGLNNaEx	L-alanine/L-glutamine Na-dependent exchange (Ala-L in)	ala_L[e] + gln_L[c] + na1[e] -> ala_L[c] + gln_L[e] + na1[c]	Transport, extracellular	1163.04	1298.11	1409.05	1000	1.16304	1.29811	1.40905
ALAGLNexR	L-alanine/glutamine reversible exchange	ala_L[e] + gln_L[c] <=> ala_L[c] + gln_L[e]	Transport, extracellular	1084.07	1114.51	1104.13	1000	1.08407	1.11451	1.10413
ALAGLNexR_b	L-alanine/glutamine reversible exchange (backward)	ala_L[e] + gln_L[c] <=> ala_L[c] + gln_L[e]	Transport, extracellular	0	0	0	0	1	1	1
ALAGLYexR	L-alanine/glycine reversible exchange	ala_L[e] + gly[c] <=> ala_L[c] + gly[e]	Transport, extracellular	1084.07	1114.51	1104.13	1000	1.08407	1.11451	1.10413
ALAGLYexR_b	L-alanine/glycine reversible exchange (backward)	ala_L[e] + gly[c] <=> ala_L[c] + gly[e]	Transport, extracellular	0	0	0	0	1	1	1
ALAPAT4te	transport of alanine via PAT4	ala_L[e] <=> ala_L[c]	Unassigned	993.389	1032.49	800.804	1000	0.993389	1.03249	0.800804
ALAPAT4te_b	transport of alanine via PAT4 (backward)	ala_L[e] <=> ala_L[c]	Unassigned	0	0	0	0	1	1	1
ALAR	alanine racemase	ala_L[c] <=> ala_D[c]	Alanine and aspartate metabolism	1000	1000	1000	1000	1	1	1
ALAR_b	alanine racemase (backward)	ala_L[c] <=> ala_D[c]	Alanine and aspartate metabolism	0	0	0	0	1	1	1
ALASERNaEx	L-alanine/L-serine Na-dependent exchange (Ala-L in)	ala_L[e] + na1[e] + ser_L[c] -> ala_L[c] + na1[c] + ser_L[e]	Transport, extracellular	1362.31	1388.04	1409.05	1000	1.36231	1.38804	1.40905
ALASm	5-aminolevulinate synthase	gly[m] + h[m] + succoa[m] -> 5aop[m] + co2[m] + coa[m]	Glycine, serine, alanine and threonine metabolism	1072.59	1088.21	1498.23	1000	1.07259	1.08821	1.49823
ALATA_L	L-alanine transaminase	akg[c] + ala_L[c] <=> glu_L[c] + pyr[c]	Glutamate metabolism	1374.92	1160.96	1297.51	1000	1.37492	1.16096	1.29751
ALATA_L_b	L-alanine transaminase (backward)	akg[c] + ala_L[c] <=> glu_L[c] + pyr[c]	Glutamate metabolism	0	0	0	0	1	1	1
ALATHRNaEx	L-alanine/L-threonine Na-dependent exchange (Ala-L in)	ala_L[e] + na1[e] + thr_L[c] -> ala_L[c] + na1[c] + thr_L[e]	Transport, extracellular	1362.31	1388.04	1409.05	1000	1.36231	1.38804	1.40905
ALAt2r	L-alanine reversible transport via proton symport	ala_L[e] + h[e] <=> ala_L[c] + h[c]	Transport, extracellular	1135.18	1029.81	1059.1	1000	1.13518	1.02981	1.0591
ALAt2rL	L-alanine reversible transport via proton symport (lysosome)	ala_L[l] + h[l] <=> ala_L[c] + h[c]	Transport, lysosomal	0	0	0	0	1	1	1
ALAt2rL_b	L-alanine reversible transport via proton symport (lysosome) (backward)	ala_L[l] + h[l] <=> ala_L[c] + h[c]	Transport, lysosomal	0	0	0	0	1	1	1
ALAt2r_b	L-alanine reversible transport via proton symport (backward)	ala_L[e] + h[e] <=> ala_L[c] + h[c]	Transport, extracellular	0	0	0	0	1	1	1
ALAt4	Alanine-Sodium symporter	ala_L[e] + na1[e] -> ala_L[c] + na1[c]	Transport, extracellular	1219.82	1858.57	1616.97	1000	1.21982	1.85857	1.61697
ALAtN1	Alanine transport (Na, H coupled)	ala_L[e] + h[c] + 2 na1[e] <=> ala_L[c] + h[e] + 2 na1[c]	Transport, extracellular	1512.01	946.617	1067.59	1000	1.51201	0.946617	1.06759
ALAtN1_b	Alanine transport (Na, H coupled) (backward)	ala_L[e] + h[c] + 2 na1[e] <=> ala_L[c] + h[e] + 2 na1[c]	Transport, extracellular	0	0	0	0	1	1	1
ALAyLATthc	transport of Alanine by y+LAT1 or y+LAT2 with co-transporter of h in small intestine and kidney	ala_L[e] + arg_L[c] + h[e] -> ala_L[c] + arg_L[e] + h[c]	Transport, extracellular	1031.93	1301.05	1104.13	1000	1.03193	1.30105	1.10413
ALCD1	alcohol dehydrogenase (methanol)	meoh[c] + nad[c] <=> fald[c] + h[c] + nadh[c]	Miscellaneous	1407.05	1109.62	1048.73	1000	1.40705	1.10962	1.04873
ALCD1_b	alcohol dehydrogenase (methanol) (backward)	meoh[c] + nad[c] <=> fald[c] + h[c] + nadh[c]	Miscellaneous	0	0	0	0	1	1	1
ALCD21_L	alcohol dehydrogenase (L-1,2-propanediol)	12ppd_S[c] + nad[c] -> h[c] + lald_L[c] + nadh[c]	Pyruvate metabolism	1055.19	1109.62	1048.73	1000	1.05519	1.10962	1.04873
ALCD22_L	alcohol dehydrogenase (L-lactaldehyde)	lald_L[c] + nad[c] -> h[c] + mthgxl[c] + nadh[c]	Pyruvate metabolism	1055.19	1109.62	1048.73	1000	1.05519	1.10962	1.04873
ALCD2if	alcohol dehydrogenase, forward rxn (ethanol -> acetaldehyde)	etoh[c] + nad[c] -> acald[c] + h[c] + nadh[c]	Glycolysis/gluconeogenesis	1000	1000	1000	1000	1	1	1
ALCD2yf	alcohol dehydrogenase (ethanol, NADP), forward reaction	etoh[c] + nadp[c] -> acald[c] + h[c] + nadph[c]	Glycolysis/gluconeogenesis	928.212	790.428	731.896	1000	0.928212	0.790428	0.731896
ALDD20x	aldehyde dehydrogenase (indole-3-acetaldehyde, NAD)	h2o[c] + id3acald[c] + nad[c] -> 2 h[c] + ind3ac[c] + nadh[c]	Tryptophan metabolism	0	0	0	0	1	1	1
ALDD20xm	aldehyde dehydrogenase (indole-3-acetaldehyde, NAD), mitochondrial	h2o[m] + id3acald[m] + nad[m] -> 2 h[m] + ind3ac[m] + nadh[m]	Tryptophan metabolism	0	0	0	0	1	1	1
ALDD21	aldehyde dehydrogenase (pristanal, NAD)	h2o[c] + nad[c] + pristanal[c] -> 2 h[c] + nadh[c] + prist[c]	Fatty acid oxidation	1000	1000	1000	1000	1	1	1
ALDD2x	aldehyde dehydrogenase (acetaldehyde, NAD)	acald[c] + h2o[c] + nad[c] -> ac[c] + 2 h[c] + nadh[c]	Glycolysis/gluconeogenesis	1404.71	1044.93	1648.48	1000	1.40471	1.04493	1.64848
ALDD2xm	aldehyde dehydrogenase (acetylaldehyde, NAD), mitochondrial	acald[m] + h2o[m] + nad[m] -> ac[m] + 2 h[m] + nadh[m]	Glycolysis/gluconeogenesis	1000	974.205	1000	1000	1	0.974205	1
ALDD2y	aldehyde dehydrogenase (acetaldehyde, NADP)	acald[c] + h2o[c] + nadp[c] -> ac[c] + 2 h[c] + nadph[c]	Glycolysis/gluconeogenesis	1404.71	1044.93	1648.48	1000	1.40471	1.04493	1.64848
ALDSTRNte	aldosterone transport	aldstrn[c] <=> aldstrn[e]	Transport, extracellular	105.265	105.234	92.0232	106.072	0.992394	0.992099	0.867556
ALDSTRNte_b	aldosterone transport (backward)	aldstrn[c] <=> aldstrn[e]	Transport, extracellular	0	0	0	0	1	1	1
ALDSTRNtm	aldosterone intracellular transport	aldstrn[c] <=> aldstrn[m]	Transport, mitochondrial	0	0	0	0	1	1	1
ALDSTRNtm_b	aldosterone intracellular transport (backward)	aldstrn[c] <=> aldstrn[m]	Transport, mitochondrial	0	0	0	0	1	1	1
ALKP	alkaline phosphatase	dhap[c] + h2o[c] -> dha[c] + pi[c]	Glycerophospholipid metabolism	0	0	0	0	1	1	1
ALLOP1tu	uptake of allopurinol by the enterocytes	na1[e] + allop[e] -> na1[c] + allop[c]	Unassigned	1000	1000	1000	1000	1	1	1
ALLOP2tu	uptake of allopurinol by the enterocytes	h[e] + allop[e] -> h[c] + allop[c]	Unassigned	1000	1000	1000	1000	1	1	1
ALLOPOXDhep	oxidation of allopurinol to oxypurinol in hepatocytes	h2o[c] + o2[c] + allop[c] -> h2o2[c] + oxyp[c]	Unassigned	1000	822.894	663.847	1000	1	0.822894	0.663847
ALLOPtepvb	uptake of allopurinol by the hepatocytes	allop[e] <=> allop[c]	Unassigned	1000	452.227	355.309	1000	1	0.452227	0.355309
ALLOPtepvb_b	uptake of allopurinol by the hepatocytes (backward)	allop[e] <=> allop[c]	Unassigned	0	0	0	0	1	1	1
ALOX12	Arachidonate 12-lipoxygenase	arachd[c] + o2[c] -> 12HPET[c]	Eicosanoid metabolism	0	0	0	0	1	1	1
ALOX12R	Arachidonate 12-lipoxygenase R	arachd[c] + o2[c] -> 12RHPET[c]	Eicosanoid metabolism	0	0	0	0	1	1	1
ALOX15	Arachidonate 15-lipoxygenase	arachd[c] + o2[c] -> 15HPET[c]	Eicosanoid metabolism	0	0	0	0	1	1	1
ALOX5	Arachidonate 5-lipoxygenase	arachd[c] + o2[c] -> 5HPET[c]	Eicosanoid metabolism	1000	1000	1000	1000	1	1	1
ALOX52	Arachidonate 5-lipoxygenase	5HPET[c] -> h2o[c] + leuktrA4[c]	Eicosanoid metabolism	1000	1000	1000	1000	1	1	1
ALR2	aldose reductase (methylglyoxal)	h[c] + mthgxl[c] + nadph[c] -> acetol[c] + nadp[c]	Pyruvate metabolism	1055.19	1125.17	1365.03	1000	1.05519	1.12517	1.36503
ALR3	aldose reductase (acetol)	acetol[c] + h[c] + nadph[c] -> 12ppd_S[c] + nadp[c]	Pyruvate metabolism	1055.19	1109.62	1048.73	1000	1.05519	1.10962	1.04873
AM19CSALThr	alternative pathway for formation of AM19 from AM1 in hepatocytes	h[r] + nadph[r] + o2[r] + am1csa[r] -> h2o[r] + nadp[r] + am19cs[r]	Unassigned	947.385	947.103	941.265	954.646	0.992394	0.992099	0.985984
AM19CShr	oxidation of AM9 to AM19 (cyclosporine) in hepatocytes	h[r] + nadph[r] + o2[r] + am9csa[r] -> h2o[r] + nadp[r] + am19cs[r]	Unassigned	947.385	947.103	941.265	954.646	0.992394	0.992099	0.985984
AM19CSitr	AM19CSitr	am19cs[r] <=> am19cs[c]	Unassigned	947.385	947.103	941.265	954.646	0.992394	0.992099	0.985984
AM19CSitr_b	AM19CSitr (backward)	am19cs[r] <=> am19cs[c]	Unassigned	0	0	0	0	1	1	1
AM19CSteb	efflux of AM19-cyclosporine into bile	atp[c] + h2o[c] + am19cs[c] -> adp[c] + h[c] + pi[c] + am19cs[e]	Unassigned	1000	1000	1000	1000	1	1	1
AM1A4NCShc	demethylation of AM1A to AM1A4N in hepatocytes	ahcys[c] + h[c] + am1acs[c] -> amet[c] + am1a4ncs[c]	Unassigned	1000	1000	1000	1000	1	1	1
AM1A4NCSteb	efflux of AM1A4N-cyclosporine into bile	atp[c] + h2o[c] + am1a4ncs[c] -> adp[c] + h[c] + pi[c] + am1a4ncs[e]	Unassigned	1000	1000	1000	1000	1	1	1
AM1ACCShr	oxidation of AM1c to AM1Ac in hepatocytes (alternative mechanism)	o2[r] + am1ccs[r] -> h2o[r] + h[r] + am1accs[r]	Unassigned	947.385	947.103	941.265	954.646	0.992394	0.992099	0.985984
AM1ACCSitr	AM1ACCSitr	am1accs[c] <=> am1accs[r]	Unassigned	0	0	0	0	1	1	1
AM1ACCSitr_b	AM1ACCSitr (backward)	am1accs[c] <=> am1accs[r]	Unassigned	0	0	0	0	1	1	1
AM1ACCStev	efflux of AM1Ac-cyclosporine into hepatic vein	am1accs[c] <=> am1accs[e]	Unassigned	947.385	947.103	941.265	954.646	0.992394	0.992099	0.985984
AM1ACCStev_b	efflux of AM1Ac-cyclosporine into hepatic vein (backward)	am1accs[c] <=> am1accs[e]	Unassigned	0	0	0	0	1	1	1
AM1ACShr	formation of AM1A-cyclosporine in hepatocytes	nadph[r] + o2[r] + am1alcs[r] -> h2o[r] + nadp[r] + am1acs[r]	Unassigned	947.385	947.103	941.265	954.646	0.992394	0.992099	0.985984
AM1ACSitr	AM1ACSitr	am1acs[r] <=> am1acs[c]	Unassigned	947.385	947.103	941.265	954.646	0.992394	0.992099	0.985984
AM1ACSitr_b	AM1ACSitr (backward)	am1acs[r] <=> am1acs[c]	Unassigned	0	0	0	0	1	1	1
AM1ACSteb	efflux of AM1A-cyclosporine into bile	atp[c] + h2o[c] + am1acs[c] -> adp[c] + h[c] + pi[c] + am1acs[e]	Unassigned	1000	1000	1000	1000	1	1	1
AM1ACStep	efflux of AM1A (cyclosporine) into portal blood	am1acs[c] <=> am1acs[e]	Unassigned	947.385	947.103	941.265	954.646	0.992394	0.992099	0.985984
AM1ACStep_b	efflux of AM1A (cyclosporine) into portal blood (backward)	am1acs[c] <=> am1acs[e]	Unassigned	0	0	0	0	1	1	1
AM1ALCShr	formation of AM1AL-cyclosporine in hepatocytes	nadp[c] + am1csa[c] -> h[c] + nadph[c] + am1alcs[c]	Unassigned	1000	1000	1000	1000	1	1	1
AM1ALCSitr	AM1ALCSitr	am1alcs[c] <=> am1alcs[r]	Unassigned	947.385	947.103	941.265	954.646	0.992394	0.992099	0.985984
AM1ALCSitr_b	AM1ALCSitr (backward)	am1alcs[c] <=> am1alcs[r]	Unassigned	0	0	0	0	1	1	1
AM1ALCSteb	efflux of AM1AL-cyclosporine into bile	atp[c] + h2o[c] + am1alcs[c] -> adp[c] + h[c] + pi[c] + am1alcs[e]	Unassigned	1000	1000	1000	1000	1	1	1
AM1ALCStep	efflux of AM1AL (cyclosporine) into portal blood	am1alcs[c] <=> am1alcs[e]	Unassigned	1000	1000	1000	1000	1	1	1
AM1ALCStep_b	efflux of AM1AL (cyclosporine) into portal blood (backward)	am1alcs[c] <=> am1alcs[e]	Unassigned	0	0	0	0	1	1	1
AM1C4N9CShc	demethylation of AM1c9 to AM1c4N9 in hepatocytes (alternative mechanism)	ahcys[c] + h[c] + am1c9cs[c] -> amet[c] + am1c4n9cs[c]	Unassigned	1000	1000	1000	1000	1	1	1
AM1C4N9CSteb	efflux of AM1c4N9-cyclosporine into bile	atp[c] + h2o[c] + am1c4n9cs[c] -> adp[c] + h[c] + pi[c] + am1c4n9cs[e]	Unassigned	1000	1000	1000	1000	1	1	1
AM1C9CShr	oxidation of AM1c to AM1c9 in hepatocytes (alternative mechanism)	h[r] + nadph[r] + o2[r] + am1ccs[r] -> h2o[r] + nadp[r] + am1c9cs[r]	Unassigned	947.385	947.103	941.265	954.646	0.992394	0.992099	0.985984
AM1C9CSitr	AM1C9CSitr	am1c9cs[r] <=> am1c9cs[c]	Unassigned	947.385	947.103	941.265	954.646	0.992394	0.992099	0.985984
AM1C9CSitr_b	AM1C9CSitr (backward)	am1c9cs[r] <=> am1c9cs[c]	Unassigned	0	0	0	0	1	1	1
AM1C9CSteb	efflux of AM1c9-cyclosporine into bile	atp[c] + h2o[c] + am1c9cs[c] -> adp[c] + h[c] + pi[c] + am1c9cs[e]	Unassigned	1000	1000	1000	1000	1	1	1
AM1C9CStev	efflux of AM1c9-cyclosporine into hepatic vein	am1c9cs[c] <=> am1c9cs[e]	Unassigned	947.385	947.103	941.265	954.646	0.992394	0.992099	0.985984
AM1C9CStev_b	efflux of AM1c9-cyclosporine into hepatic vein (backward)	am1c9cs[c] <=> am1c9cs[e]	Unassigned	0	0	0	0	1	1	1
AM1CCShr	oxidation of cyclosporine to AM1c in hepatocytes	h[r] + nadph[r] + o2[r] + csa[r] -> h2o[r] + nadp[r] + am1ccs[r]	Unassigned	947.385	947.103	941.265	954.646	0.992394	0.992099	0.985984
AM1CCSitr	AM1CCSitr	am1ccs[r] <=> am1ccs[c]	Unassigned	947.385	947.103	941.265	954.646	0.992394	0.992099	0.985984
AM1CCSitr_b	AM1CCSitr (backward)	am1ccs[r] <=> am1ccs[c]	Unassigned	0	0	0	0	1	1	1
AM1CCSteb	efflux of AM1c-cyclosporine into bile	atp[c] + h2o[c] + am1ccs[c] -> adp[c] + h[c] + pi[c] + am1ccs[e]	Unassigned	1000	1000	1000	1000	1	1	1
AM1CCStev	efflux of AM1c-cyclosporine into hepatic vein	am1ccs[c] <=> am1ccs[e]	Unassigned	947.385	947.103	941.265	954.646	0.992394	0.992099	0.985984
AM1CCStev_b	efflux of AM1c-cyclosporine into hepatic vein (backward)	am1ccs[c] <=> am1ccs[e]	Unassigned	0	0	0	0	1	1	1
AM1CGLChr	glucuronidation of AM1c in hepatocytes	udpglcur[r] + am1ccs[r] -> h[r] + udp[r] + am1cglc[r]	Unassigned	1000	1000	1000	1000	1	1	1
AM1CGLCitr	AM1CGLCitr	am1cglc[c] <=> am1cglc[r]	Unassigned	0	0	0	0	1	1	1
AM1CGLCitr_b	AM1CGLCitr (backward)	am1cglc[c] <=> am1cglc[r]	Unassigned	0	0	0	0	1	1	1
AM1CGLCteb	efflux of AM1c-glucuronide into bile	atp[c] + h2o[c] + am1cglc[c] -> adp[c] + h[c] + pi[c] + am1cglc[e]	Unassigned	1000	1000	1000	1000	1	1	1
AM1CSAhr	oxidation of cyclosporine to AM1 in hepatocytes	h[r] + nadph[r] + o2[r] + csa[r] -> h2o[r] + nadp[r] + am1csa[r]	Unassigned	947.385	947.103	941.265	954.646	0.992394	0.992099	0.985984
AM1CSAitr	AM1CSAitr	am1csa[r] <=> am1csa[c]	Unassigned	947.385	947.103	941.265	954.646	0.992394	0.992099	0.985984
AM1CSAitr_b	AM1CSAitr (backward)	am1csa[r] <=> am1csa[c]	Unassigned	0	0	0	0	1	1	1
AM1CSAtep	efflux of AM1 (cyclosporine) into portal blood	am1csa[c] <=> am1csa[e]	Unassigned	947.385	947.103	941.265	954.646	0.992394	0.992099	0.985984
AM1CSAtep_b	efflux of AM1 (cyclosporine) into portal blood (backward)	am1csa[c] <=> am1csa[e]	Unassigned	0	0	0	0	1	1	1
AM4N9CShc	demethylation of AM9 to AM4N9 in hepatocytes	ahcys[c] + h[c] + am9csa[c] -> amet[c] + am4n9cs[c]	Unassigned	1000	1000	1000	1000	1	1	1
AM4N9CShr	oxidation of AM4N to AM4N9 in hepatocytes	h[r] + nadph[r] + o2[r] + am4ncs[r] -> h2o[r] + nadp[r] + am4n9cs[r]	Unassigned	947.385	947.103	941.265	954.646	0.992394	0.992099	0.985984
AM4N9CSitr	AM4N9CSitr	am4n9cs[r] <=> am4n9cs[c]	Unassigned	947.385	947.103	941.265	954.646	0.992394	0.992099	0.985984
AM4N9CSitr_b	AM4N9CSitr (backward)	am4n9cs[r] <=> am4n9cs[c]	Unassigned	0	0	0	0	1	1	1
AM4N9CStev	efflux of AM4N9-cyclosporine into hepatic vein	am4n9cs[c] <=> am4n9cs[e]	Unassigned	1000	1000	1000	1000	1	1	1
AM4N9CStev_b	efflux of AM4N9-cyclosporine into hepatic vein (backward)	am4n9cs[c] <=> am4n9cs[e]	Unassigned	0	0	0	0	1	1	1
AM4NC9CSteb	efflux of AM4N9-cyclosporine into bile	atp[c] + h2o[c] + am4n9cs[c] -> adp[c] + h[c] + pi[c] + am4n9cs[e]	Unassigned	1000	1000	1000	1000	1	1	1
AM4NCShr	demethylation of cyclosporine to AM4N in hepatocytes	ahcys[c] + h[c] + csa[c] -> amet[c] + am4ncs[c]	Unassigned	1000	1000	1000	1000	1	1	1
AM4NCSitr	AM4NCSitr	am4ncs[c] <=> am4ncs[r]	Unassigned	947.385	947.103	941.265	954.646	0.992394	0.992099	0.985984
AM4NCSitr_b	AM4NCSitr (backward)	am4ncs[c] <=> am4ncs[r]	Unassigned	0	0	0	0	1	1	1
AM4NCSteb	efflux of AM4N-cyclosporine into bile	atp[c] + h2o[c] + am4ncs[c] -> adp[c] + h[c] + pi[c] + am4ncs[e]	Unassigned	1000	1000	1000	1000	1	1	1
AM4NCStep	efflux of AM4N (cyclosporine) into portal blood	am4ncs[c] <=> am4ncs[e]	Unassigned	1000	1000	1000	1000	1	1	1
AM4NCStep_b	efflux of AM4N (cyclosporine) into portal blood (backward)	am4ncs[c] <=> am4ncs[e]	Unassigned	0	0	0	0	1	1	1
AM9CSAhr	oxidation of cyclosporine to AM9 in hepatocytes	h[r] + nadph[r] + o2[r] + csa[r] -> h2o[r] + nadp[r] + am9csa[r]	Unassigned	947.385	947.103	941.265	954.646	0.992394	0.992099	0.985984
AM9CSAitr	AM9CSAitr	am9csa[r] <=> am9csa[c]	Unassigned	947.385	947.103	941.265	954.646	0.992394	0.992099	0.985984
AM9CSAitr_b	AM9CSAitr (backward)	am9csa[r] <=> am9csa[c]	Unassigned	0	0	0	0	1	1	1
AM9CSAteb	efflux of AM9-cyclosporine into bile	atp[c] + h2o[c] + am9csa[c] -> adp[c] + h[c] + pi[c] + am9csa[e]	Unassigned	1000	1000	1000	1000	1	1	1
AM9CSAtep	efflux of AM9 (cyclosporine) into portal blood	am9csa[c] <=> am9csa[e]	Unassigned	947.385	947.103	941.265	954.646	0.992394	0.992099	0.985984
AM9CSAtep_b	efflux of AM9 (cyclosporine) into portal blood (backward)	am9csa[c] <=> am9csa[e]	Unassigned	0	0	0	0	1	1	1
AMACR2p	alpha-methylacyl-CoA racemase (reductase)	dhcholestancoa[x] + 0.5 o2[x] -> dhcholoylcoa[x] + h2o[x]	Bile acid synthesis	966.774	770.564	607.627	1000	0.966774	0.770564	0.607627
AMACR2r	alpha-methylacyl-CoA racemase (reductase)	dhcholestancoa[r] + 0.5 o2[r] -> dhcholoylcoa[r] + h2o[r]	Bile acid synthesis	0	0	0	0	1	1	1
AMACRp	alpha-methylacyl-CoA racemase	cholcoar[x] -> cholcoas[x]	Bile acid synthesis	105.265	105.234	92.0232	106.072	0.992394	0.992099	0.867556
AMACRr	alpha-methylacyl-CoA racemase	cholcoar[r] -> cholcoas[r]	Bile acid synthesis	0	0	0	0	1	1	1
AMANK	N-acetyl-D-mannosamine kinase	acmana[c] + atp[c] -> acmanap[c] + adp[c] + h[c]	Aminosugar metabolism	959.859	896.011	903.117	1000	0.959859	0.896011	0.903117
AMCOXO	2-aminomuconate reductase	amuco[c] + h2o[c] + h[c] + nadph[c] -> 2oxoadp[c] + nadp[c] + nh4[c]	Tryptophan metabolism	930.001	754.414	639.759	1000	0.930001	0.754414	0.639759
AMETr	S-Adenosyl-L-methionine intracellular diffusion	amet[c] <=> amet[r]	Transport, endoplasmic reticular	1000	1000	1000	1000	1	1	1
AMETr_b	S-Adenosyl-L-methionine intracellular diffusion (backward)	amet[c] <=> amet[r]	Transport, endoplasmic reticular	0	0	0	0	1	1	1
AMETt2m	S-Adenosyl-L-methionine reversible transport, mitochondrial	ahcys[m] + amet[c] <=> ahcys[c] + amet[m]	Transport, mitochondrial	1033.12	1131.64	1107.76	1000	1.03312	1.13164	1.10776
AMETt2m_b	S-Adenosyl-L-methionine reversible transport, mitochondrial (backward)	ahcys[m] + amet[c] <=> ahcys[c] + amet[m]	Transport, mitochondrial	0	0	0	0	1	1	1
AMETtd	diffusion of S-Adenosyl-L-methionine	amet[c] <=> amet[m]	Transport, mitochondrial	1000	1000	1000	1000	1	1	1
AMETtd_b	diffusion of S-Adenosyl-L-methionine (backward)	amet[c] <=> amet[m]	Transport, mitochondrial	0	0	0	0	1	1	1
AMETtn	S-adenosyl-L-methionine nuclear transport	amet[c] <=> amet[n]	Transport, nuclear	0	0	0	0	1	1	1
AMETtn_b	S-adenosyl-L-methionine nuclear transport (backward)	amet[c] <=> amet[n]	Transport, nuclear	0	0	0	0	1	1	1
AMPDA	Adenosine monophosphate deaminase	amp[c] + h2o[c] + h[c] -> imp[c] + nh4[c]	Nucleotide interconversion	1340.17	1092.27	1412.26	1000	1.34017	1.09227	1.41226
AMPTASECG	alanyl aminopeptidase (cys-gly)	cgly[c] + h2o[c] -> cys_L[c] + gly[c]	Glutathione metabolism	1329.5	859.668	979.946	1000	1.3295	0.859668	0.979946
AMPTASECGe	alanyl aminopeptidase (cys-gly) (e)	cgly[e] + h2o[e] -> cys_L[e] + gly[e]	Glutathione metabolism	1329.5	859.668	979.946	1000	1.3295	0.859668	0.979946
AMPtp	AMP transporter, peroxisome	amp[c] <=> amp[x]	Transport, peroxisomal	1000	1000	1000	1000	1	1	1
AMPtp_b	AMP transporter, peroxisome (backward)	amp[c] <=> amp[x]	Transport, peroxisomal	0	0	0	0	1	1	1
AMPtr	AMP transporter, endoplasmic reticulum	amp[c] <=> amp[r]	Transport, endoplasmic reticular	0	0	0	0	1	1	1
AMPtr_b	AMP transporter, endoplasmic reticulum (backward)	amp[c] <=> amp[r]	Transport, endoplasmic reticular	0	0	0	0	1	1	1
AMY1e	alpha-amylase, extracellular (strch1 -> strch2)	8 h2o[e] + strch1[e] -> 8 glc_D[e] + strch2[e]	Starch and sucrose metabolism	1000	1000	1000	1000	1	1	1
AMY2e	alpha-amylase, extracellular (glygn2 -> glygn4)	glygn2[e] + 8 h2o[e] -> 8 glc_D[e] + glygn4[e]	Starch and sucrose metabolism	1000	1000	1000	1000	1	1	1
ANDRSTRNGLCte	glucuronidated compound transport	andrstrnglc[c] + atp[c] + h2o[c] -> adp[c] + andrstrnglc[e] + h[c] + pi[c]	Transport, extracellular	1000	1000	1000	1000	1	1	1
ANDRSTRNGLCtr	glucuronidated compound transport (ER)	andrstrnglc[c] <=> andrstrnglc[r]	Transport, endoplasmic reticular	0	0	0	0	1	1	1
ANDRSTRNGLCtr_b	glucuronidated compound transport (ER) (backward)	andrstrnglc[c] <=> andrstrnglc[r]	Transport, endoplasmic reticular	0	0	0	0	1	1	1
ANDRSTRNte	androsterone transport	andrstrn[e] <=> andrstrn[c]	Transport, extracellular	1000	1000	1000	1000	1	1	1
ANDRSTRNte_b	androsterone transport (backward)	andrstrn[e] <=> andrstrn[c]	Transport, extracellular	0	0	0	0	1	1	1
ANDRSTRNtr	androsterone intracellular transport	andrstrn[r] <=> andrstrn[c]	Transport, endoplasmic reticular	1000	984.253	1000	1000	1	0.984253	1
ANDRSTRNtr_b	androsterone intracellular transport (backward)	andrstrn[r] <=> andrstrn[c]	Transport, endoplasmic reticular	0	0	0	0	1	1	1
ANTHte	Transport of anthranilate	anth[e] <=> anth[c]	Transport, extracellular	1000	1000	1000	1000	1	1	1
ANTHte_b	Transport of anthranilate (backward)	anth[e] <=> anth[c]	Transport, extracellular	0	0	0	0	1	1	1
ANTIPYRENEte	xenobiotic transport	antipyrene[e] <=> antipyrene[c]	Transport, extracellular	1000	1000	1000	1000	1	1	1
ANTIPYRENEte_b	xenobiotic transport (backward)	antipyrene[e] <=> antipyrene[c]	Transport, extracellular	0	0	0	0	1	1	1
AOBUTDsm	L-2-amino-3-oxobutanoate decarboxylation, mitochondrial (spontaneous)	2aobut[m] + h[m] -> aact[m] + co2[m]	Glycine, serine, alanine and threonine metabolism	1000	678.244	513.698	1000	1	0.678244	0.513698
AP4AH1	Ap4A hydrolase, asymmetrically	ap4a[c] + h2o[c] -> amp[c] + atp[c] + 2 h[c]	Nucleotide interconversion	0	0	0	0	1	1	1
APAT2rm	3-Aminopropanoate:2-oxoglutarate aminotransferase (m)	akg[m] + ala_B[m] <=> glu_L[m] + msa[m]	Beta-Alanine metabolism	1000	545.121	506.449	1000	1	0.545121	0.506449
APAT2rm_b	3-Aminopropanoate:2-oxoglutarate aminotransferase (m) (backward)	akg[m] + ala_B[m] <=> glu_L[m] + msa[m]	Beta-Alanine metabolism	0	0	0	0	1	1	1
APNNOXte	xenobiotic transport	apnnox[e] <=> apnnox[c]	Transport, extracellular	0	0	0	0	1	1	1
APNNOXte_b	xenobiotic transport (backward)	apnnox[e] <=> apnnox[c]	Transport, extracellular	0	0	0	0	1	1	1
APOCF	Apocarboxylase formation	apoC[c] + lys_L[c] -> apoC_Lys[c] + h2o[c] + h[c]	Biotin metabolism	1000	976.495	893.946	1000	1	0.976495	0.893946
APOCFm	Apocarboxylase formation, mitochondrial	apoC[m] + lys_L[m] -> apoC_Lys[m] + h2o[m] + h[m]	Biotin metabolism	1000	976.495	893.946	1000	1	0.976495	0.893946
APOC_LYS_BTNP	proteolysis of apoC-Lys-btn	apoC_Lys_btn[c] + h2o[c] -> apoC[c] + biocyt[c]	Biotin metabolism	1000	976.495	893.946	1000	1	0.976495	0.893946
APOC_LYS_BTNPm	proteolysis of apoC-Lys-btn, mitochondrial	apoC_Lys_btn[m] + h2o[m] -> apoC[m] + biocyt[m]	Biotin metabolism	1000	976.495	893.946	1000	1	0.976495	0.893946
APPNNte	xenobiotic transport	appnn[e] <=> appnn[c]	Transport, extracellular	1000	1000	1000	1000	1	1	1
APPNNte_b	xenobiotic transport (backward)	appnn[e] <=> appnn[c]	Transport, extracellular	0	0	0	0	1	1	1
APRGSTRNte	hydroxyprogesterone transport	aprgstrn[e] <=> aprgstrn[c]	Transport, extracellular	0	0	0	0	1	1	1
APRGSTRNte_b	hydroxyprogesterone transport (backward)	aprgstrn[e] <=> aprgstrn[c]	Transport, extracellular	0	0	0	0	1	1	1
APRTO2	N-acetylputrescine: oxygen oxireductase (deaminating)	aprut[c] + h2o[c] + o2[c] -> h2o2[c] + n4abutn[c] + nh4[c]	Arginine and Proline Metabolism	0	0	0	0	1	1	1
AQCOBALt	Aquacob(III)alamin uptake	aqcobal[e] -> aqcobal[c]	Transport, extracellular	0	0	0	0	1	1	1
ARABR	arabinose reductase	arab_L[c] + h[c] + nadph[c] -> abt[c] + nadp[c]	Pentose phosphate pathway	1000	1000	1000	1000	1	1	1
ARAB_Lt	L-arabinoase extracellular transport	arab_L[e] <=> arab_L[c]	Transport, extracellular	1000	1000	1000	1000	1	1	1
ARAB_Lt_b	L-arabinoase extracellular transport (backward)	arab_L[e] <=> arab_L[c]	Transport, extracellular	0	0	0	0	1	1	1
ARACHCOAtx	fatty acid intracellular transport	arachcoa[c] <=> arachcoa[x]	Transport, peroxisomal	520.83	431.658	427.73	433.333	1.20191	0.996133	0.98707
ARACHCOAtx_b	fatty acid intracellular transport (backward)	arachcoa[c] <=> arachcoa[x]	Transport, peroxisomal	0	0	0	0	1	1	1
ARACHCPT1	carnitine acyltransferase I	arachcoa[c] + crn[c] -> arachcrn[c] + coa[c]	Fatty acid oxidation	993.559	932.203	895.05	1000	0.993559	0.932203	0.89505
ARACHCPT2	carnitine acyltransferase II	arachcrn[m] + coa[m] -> arachcoa[m] + crn[m]	Fatty acid oxidation	993.559	932.203	895.05	1000	0.993559	0.932203	0.89505
ARACHCRNt	carnitine/acylcarnitine translocase	arachcrn[c] + crn[m] -> arachcrn[m] + crn[c]	Fatty acid oxidation	993.559	932.203	895.05	1000	0.993559	0.932203	0.89505
ARACHDCOAtx	fatty acid intracellular transport	arachdcoa[c] <=> arachdcoa[x]	Transport, peroxisomal	1000	1000	1000	1000	1	1	1
ARACHDCOAtx_b	fatty acid intracellular transport (backward)	arachdcoa[c] <=> arachdcoa[x]	Transport, peroxisomal	0	0	0	0	1	1	1
ARACHDFATPtc	arachidonate (n-C18:1) transport by FATP	arachd[e] + atp[c] + coa[c] -> amp[c] + arachdcoa[c] + ppi[c]	Unassigned	1529.68	1544.32	2000	1000	1.52968	1.54432	2
ARACHDt2	fatty acid transport via diffusion	arachd[e] <=> arachd[c]	Transport, extracellular	929.336	775.903	952.02	1000	0.929336	0.775903	0.95202
ARACHDt2_b	fatty acid transport via diffusion (backward)	arachd[e] <=> arachd[c]	Transport, extracellular	0	0	0	0	1	1	1
ARACHDtr	intracellular transport	arachd[c] <=> arachd[r]	Transport, endoplasmic reticular	1000	1000	1000	1000	1	1	1
ARACHDtr_b	intracellular transport (backward)	arachd[c] <=> arachd[r]	Transport, endoplasmic reticular	0	0	0	0	1	1	1
ARACHFATPtc	arachidate transport	arach[e] + atp[c] + coa[c] -> amp[c] + arachcoa[c] + ppi[c]	Unassigned	1000	1000	1000	1000	1	1	1
ARACHt	arachidate transport by FAT	arach[e] -> arach[c]	Transport, extracellular	1000	1000	1000	1000	1	1	1
ARF1_activation	ARF1_activation	gtp[c] + ARF1-gdp[c] -> gdp[c] + ARF1-gtp[c]	Protein translation and secretion	0.313093	0.294268	0.293241	0.34983	0.894984	0.841173	0.838238
ARF1_gdp_binding	ARF1_gdp_binding	gdp[c] + ARF1[c] -> ARF1-gdp[c]	Protein translation and secretion	0	0	0	0	1	1	1
ARF1_gdp_degradation	ARF1_gdp_degradation	ARF1-gdp[c] ->	Protein translation and secretion	0	0	0	0	1	1	1
ARGATB0tc	transport of L-Arginine into the intestinal cells by ATB0 transporter	arg_L[e] + cl[e] + 2 na1[e] -> arg_L[c] + cl[c] + 2 na1[c]	Transport, extracellular	864.724	1858.57	1616.97	1000	0.864724	1.85857	1.61697
ARGB0AT3tc	arginine transport by B0AT3	arg_L[e] + cl[e] + na1[e] -> arg_L[c] + cl[c] + na1[c]	Unassigned	1000	1000	1000	1000	1	1	1
ARGDCm	arginine decarboxylase (m)	arg_L[m] + h[m] -> agm[m] + co2[m]	Arginine and Proline Metabolism	999.51	1000	1000	1000	0.99951	1	1
ARGLYSex	Arginine/Lysine exchanger (Arg in)	arg_L[e] + lys_L[c] -> arg_L[c] + lys_L[e]	Transport, extracellular	1031.93	1301.05	1104.13	1000	1.03193	1.30105	1.10413
ARGN	arginase	arg_L[c] + h2o[c] -> orn[c] + urea[c]	Urea cycle	1077.51	1196.91	1195.44	1000	1.07751	1.19691	1.19544
ARGNm	arginase (m)	arg_L[m] + h2o[m] -> orn[m] + urea[m]	Urea cycle	851.746	1000	1000	1000	0.851746	1	1
ARGSL	argininosuccinate lyase	argsuc[c] <=> arg_L[c] + fum[c]	Alanine and aspartate metabolism	1061.77	826.227	580.484	1000	1.06177	0.826227	0.580484
ARGSL_b	argininosuccinate lyase (backward)	argsuc[c] <=> arg_L[c] + fum[c]	Alanine and aspartate metabolism	0	0	0	0	1	1	1
ARGSS	argininosuccinate synthase	asp_L[c] + atp[c] + citr_L[c] -> amp[c] + argsuc[c] + h[c] + ppi[c]	Alanine and aspartate metabolism	1061.77	826.227	580.484	1000	1.06177	0.826227	0.580484
ARGt4	L-arginine transport in via sodium symport	arg_L[e] + na1[e] -> arg_L[c] + na1[c]	Transport, extracellular	864.724	1858.57	1616.97	1000	0.864724	1.85857	1.61697
ARGtiDF	L-arginine transport via diffusion (extracellular to cytosol)	arg_L[e] -> arg_L[c]	Transport, extracellular	1219.82	1323.15	1048.48	1000	1.21982	1.32315	1.04848
ARGtm	arginine mitochondrial transport via ornithine carrier	arg_L[c] + h[m] <=> arg_L[m] + h[c]	Transport, mitochondrial	1026.6	1000	1000	1000	1.0266	1	1
ARGtm_b	arginine mitochondrial transport via ornithine carrier (backward)	arg_L[c] + h[m] <=> arg_L[m] + h[c]	Transport, mitochondrial	0	0	0	0	1	1	1
ARSA	Arylsulfatase A	h2o[l] + sgalside_hs[l] -> galside_hs[l] + h[l] + so4[l]	Sphingolipid metabolism	263.158	263.158	263.158	263.158	1	1	1
ARTCOAL3	R group coenzyme a ligase	Rtotalcoa[c] + h2o[c] -> Rtotal[c] + coa[c] + 5 h[c]	R group synthesis	1000	1000	1000	1000	1	1	1
ARTFR12	R group artificial flux (C16:1)	fadh2[m] + 4 h[m] + hdcoa[c] -> Rtotalcoa[c] + fad[m]	R group synthesis	1000	1000	1000	1000	1	1	1
ARTFR207	R group artificial flux	arachcoa[c] + 4 h[c] -> R2coa_hs[c]	R group synthesis	0	0	0	0	1	1	1
ARTFR31	R group artificial flux	4 h[c] + stcoa[c] -> R3coa_hs[c]	R group synthesis	0	0	0	0	1	1	1
ARTFR51	R group artificial flux	4 h[c] + ttccoa[c] -> R5coa_hs[c]	R group synthesis	0	0	0	0	1	1	1
ARTPLM3	R group to palmitate conversion	Rtotalcoa[c] <=> 4 h[c] + pmtcoa[c]	R group synthesis	1000	1000	1000	1000	1	1	1
ARTPLM3_b	R group to palmitate conversion (backward)	Rtotalcoa[c] <=> 4 h[c] + pmtcoa[c]	R group synthesis	0	0	0	0	1	1	1
ARTPLM3m	R group to palmitate conversion	Rtotalcoa[m] <=> 4 h[m] + pmtcoa[m]	R group synthesis	1000	935.218	957.135	1000	1	0.935218	0.957135
ARTPLM3m_b	R group to palmitate conversion (backward)	Rtotalcoa[m] <=> 4 h[m] + pmtcoa[m]	R group synthesis	0	0	0	0	1	1	1
ASAH1	N-acylsphingosine amidohydrolase	crm_hs[l] + h2o[l] -> Rtotal[l] + sphings[l]	Sphingolipid metabolism	994.94	995.385	845.414	995.141	0.999798	1.00025	0.849542
ASCBOX	ascorbic acid oxidase	ascb_L[c] + 2 h[c] + 2 o2s[c] -> dhdascb[c] + 2 h2o2[c]	Vitamin C metabolism	0	0	0	0	1	1	1
ASCBSVCTtc	transport of L-Ascorbate by SVCT1 or SVCT2 transporter	ascb_L[e] + atp[c] + h2o[c] + 2 na1[e] -> adp[c] + ascb_L[c] + h[c] + 2 na1[c] + pi[c]	Transport, extracellular	1215.93	1075.04	912.309	1000	1.21593	1.07504	0.912309
ASCBt	L-ascorbate transport via facilitated diffusion	ascb_L[e] <=> ascb_L[c]	Transport, extracellular	1000	1000	1000	1000	1	1	1
ASCBt4	L-ascorbate transport via proton symport	ascb_L[e] + na1[e] <=> ascb_L[c] + na1[c]	Transport, extracellular	1215.93	1075.04	912.309	1000	1.21593	1.07504	0.912309
ASCBt4_b	L-ascorbate transport via proton symport (backward)	ascb_L[e] + na1[e] <=> ascb_L[c] + na1[c]	Transport, extracellular	0	0	0	0	1	1	1
ASCBt_b	L-ascorbate transport via facilitated diffusion (backward)	ascb_L[e] <=> ascb_L[c]	Transport, extracellular	0	0	0	0	1	1	1
ASNA1_adp_degradation	ASNA1_adp_degradation	ASNA1-adp[c] ->	Protein translation and secretion	0	0	0	0	1	1	1
ASNA1_atp	ASNA1_atp	atp[c] + ASNA1-adp[c] -> adp[c] + ASNA1-atp[c]	Protein translation and secretion	42.9455	40.3634	40.2226	47.9846	0.894984	0.841173	0.838238
ASNA1_formation	ASNA1_formation	atp[c] + ASNA1[c] -> ASNA1-atp[c]	Protein translation and secretion	0	0	0	0	1	1	1
ASNALANaEx	L-alanine/L-asparagine Na-dependent exchange (Asn-L in)	ala_L[c] + asn_L[e] + na1[e] -> ala_L[e] + asn_L[c] + na1[c]	Transport, extracellular	1163.04	1298.11	1409.05	1000	1.16304	1.29811	1.40905
ASNATB0tc	transport of L-Asparagine into the intestinal cells by ATB0 transporter	asn_L[e] + cl[e] + 2 na1[e] -> asn_L[c] + cl[c] + 2 na1[c]	Transport, extracellular	864.724	1858.57	1616.97	1000	0.864724	1.85857	1.61697
ASNB0AT3tc	asparagine transport by B0AT3	asn_L[e] + cl[e] + na1[e] -> asn_L[c] + cl[c] + na1[c]	Unassigned	1000	1000	1000	1000	1	1	1
ASNCYSNaEx	L-cysteine/L-asparagine Na-dependent exchange (Asn-L in)	asn_L[e] + cys_L[c] + na1[e] -> asn_L[c] + cys_L[e] + na1[c]	Transport, extracellular	1163.04	1298.11	1409.05	1000	1.16304	1.29811	1.40905
ASNGLNNaEx	L-glutamine/L-asparagine Na-dependent exchange (Asn-L in)	asn_L[e] + gln_L[c] + na1[e] -> asn_L[c] + gln_L[e] + na1[c]	Transport, extracellular	1163.04	1298.11	1409.05	1000	1.16304	1.29811	1.40905
ASNNm	L-asparaginase (mitochondrial)	asn_L[m] + h2o[m] -> asp_L[m] + nh4[m]	Alanine and aspartate metabolism	1000	966.514	995.874	1000	1	0.966514	0.995874
ASNPHELAT2tc	transport of L-Asparagine into the cell and efflux of L-Phenylalanine out of the cell by LAT2 on the basolateral surfaces of kidney and intestine.	asn_L[e] + phe_L[c] -> asn_L[c] + phe_L[e]	Transport, extracellular	838.034	1322.12	1104.13	1000	0.838034	1.32212	1.10413
ASNS1	asparagine synthase (glutamine-hydrolysing)	asp_L[c] + atp[c] + gln_L[c] + h2o[c] -> amp[c] + asn_L[c] + glu_L[c] + h[c] + ppi[c]	Alanine and aspartate metabolism	1390.46	1516.72	700.962	1000	1.39046	1.51672	0.700962
ASNSERNaEx	L-serine/L-asparagine Na-dependent exchange (Asn-L in)	asn_L[e] + na1[e] + ser_L[c] -> asn_L[c] + na1[c] + ser_L[e]	Transport, extracellular	1163.04	1298.11	1409.05	1000	1.16304	1.29811	1.40905
ASNTHRNaEx	L-threonine/L-asparagine Na-dependent exchange (Asn-L in)	asn_L[e] + na1[e] + thr_L[c] -> asn_L[c] + na1[c] + thr_L[e]	Transport, extracellular	1163.04	1298.11	1409.05	1000	1.16304	1.29811	1.40905
ASNt4	L-asparagine transport in via sodium symport	asn_L[e] + na1[e] -> asn_L[c] + na1[c]	Transport, extracellular	1100.73	1858.57	1616.97	1000	1.10073	1.85857	1.61697
ASNtN1	Asparagine transport (Na, H coupled)	asn_L[e] + h[c] + 2 na1[e] <=> asn_L[c] + h[e] + 2 na1[c]	Transport, extracellular	1512.01	946.617	1067.59	1000	1.51201	0.946617	1.06759
ASNtN1_b	Asparagine transport (Na, H coupled) (backward)	asn_L[e] + h[c] + 2 na1[e] <=> asn_L[c] + h[e] + 2 na1[c]	Transport, extracellular	0	0	0	0	1	1	1
ASNtm	L-asparagine transport, mitochondrial	asn_L[c] -> asn_L[m]	Transport, mitochondrial	1000	966.514	995.874	1000	1	0.966514	0.995874
ASP1DC	aspartate 1-decarboxylase	asp_L[c] + h[c] -> ala_B[c] + co2[c]	Beta-Alanine metabolism	1255.24	1388.99	1130.86	1000	1.25524	1.38899	1.13086
ASPCTr	aspartate carbamoyltransferase (reversible)	asp_L[c] + cbp[c] <=> cbasp[c] + h[c] + pi[c]	Pyrimidine synthesis	932.064	1050.15	1119.35	1000	0.932064	1.05015	1.11935
ASPCTr_b	aspartate carbamoyltransferase (reversible) (backward)	asp_L[c] + cbp[c] <=> cbasp[c] + h[c] + pi[c]	Pyrimidine synthesis	0	0	0	0	1	1	1
ASPDTDe	D-aspartate transport, extracellular	asp_D[c] <=> asp_D[e]	Transport, extracellular	1000	1000	1000	1000	1	1	1
ASPDTDe_b	D-aspartate transport, extracellular (backward)	asp_D[c] <=> asp_D[e]	Transport, extracellular	0	0	0	0	1	1	1
ASPDt6	D-aspartate transport via Na, H symport and K antiport	asp_D[e] + h[e] + k[c] + 3 na1[e] -> asp_D[c] + h[c] + k[e] + 3 na1[c]	Transport, extracellular	1451.37	1312.15	1650.5	1000	1.45137	1.31215	1.6505
ASPDxt	D-aspartate transport, peroxisomal	asp_D[x] <=> asp_D[c]	Transport, peroxisomal	0	0	0	0	1	1	1
ASPDxt_b	D-aspartate transport, peroxisomal (backward)	asp_D[x] <=> asp_D[c]	Transport, peroxisomal	0	0	0	0	1	1	1
ASPGLUm	aspartate-glutamate mitochondrial shuttle	asp_L[m] + glu_L[c] + h[i] -> asp_L[c] + glu_L[m] + h[m]	Transport, mitochondrial	1077.02	1191.95	1173.79	1000	1.07702	1.19195	1.17379
ASPNATm	aspartate N-acetyltransferase, mitochondrial	accoa[m] + asp_L[m] -> Nacasp[m] + coa[m] + h[m]	Alanine and aspartate metabolism	1000	1000	1000	1000	1	1	1
ASPPROASCT1	aspartate intake by system ASCT-1 transporter	asp_L[e] + na1[e] + pro_L[c] -> asp_L[c] + na1[c] + pro_L[e]	Transport, extracellular	1362.31	1388.04	905.476	1000	1.36231	1.38804	0.905476
ASPTA	aspartate transaminase	akg[c] + asp_L[c] <=> glu_L[c] + oaa[c]	Alanine and aspartate metabolism	955.895	1275.15	1191.43	1000	0.955895	1.27515	1.19143
ASPTA_b	aspartate transaminase (backward)	akg[c] + asp_L[c] <=> glu_L[c] + oaa[c]	Alanine and aspartate metabolism	0	0	0	0	1	1	1
ASPTAm	aspartate transaminase	akg[m] + asp_L[m] <=> glu_L[m] + oaa[m]	Alanine and aspartate metabolism	961.231	1117.37	1280.89	1000	0.961231	1.11737	1.28089
ASPTAm_b	aspartate transaminase (backward)	akg[m] + asp_L[m] <=> glu_L[m] + oaa[m]	Alanine and aspartate metabolism	0	0	0	0	1	1	1
ASPt6	L-aspartate transport via Na, H symport and K antiport	asp_L[e] + h[e] + k[c] + 3 na1[e] -> asp_L[c] + h[c] + k[e] + 3 na1[c]	Transport, extracellular	1451.37	1312.15	1650.5	1000	1.45137	1.31215	1.6505
ASPte	diffusion of aspartate into blood	asp_L[c] -> asp_L[e]	Transport, extracellular	1000	1000	1000	1000	1	1	1
ATP1ter	ADP/ATP transporter, endoplasmic reticulum	adp[r] + atp[c] <=> adp[c] + atp[r]	Transport, endoplasmic reticular	1000	1000	1000	1000	1	1	1
ATP1ter_b	ADP/ATP transporter, endoplasmic reticulum (backward)	adp[r] + atp[c] <=> adp[c] + atp[r]	Transport, endoplasmic reticular	0	0	0	0	1	1	1
ATP2ter	AMP/ATP transporter, endoplasmic reticulum	amp[r] + atp[c] <=> amp[c] + atp[r]	Transport, endoplasmic reticular	1000	1000	1000	1000	1	1	1
ATP2ter_b	AMP/ATP transporter, endoplasmic reticulum (backward)	amp[r] + atp[c] <=> amp[c] + atp[r]	Transport, endoplasmic reticular	0	0	0	0	1	1	1
ATPH1e	ATP diphosphohydrolase	atp[e] + 2 h2o[e] -> amp[e] + 2 h[e] + 2 pi[e]	Nucleotide interconversion	1178.16	1200.06	1583.47	1000	1.17816	1.20006	1.58347
ATPH2e	ATP diphosphohydrolase	adp[e] + h2o[e] -> amp[e] + h[e] + pi[e]	Nucleotide interconversion	1000	1000	1000	1000	1	1	1
ATPS4m	ATP synthase (four protons for one ATP)	adp[m] + pi[m] + 4 h[i] -> atp[m] + h2o[m] + 3 h[m]	Oxidative phosphorylation	887.433	852.594	1027.33	1000	0.887433	0.852594	1.02733
ATPasel	V-type ATPase, H+ transporting, lysosomal	atp[c] + h2o[c] -> adp[c] + h[l] + pi[c]	Transport, lysosomal	357.143	357.143	357.143	357.143	1	1	1
ATPtm	ADP/ATP transporter, mitochondrial	adp[c] + atp[m] -> adp[m] + atp[c]	Transport, mitochondrial	1002.87	1072.6	1286.01	1000	1.00287	1.0726	1.28601
ATPtn	ATP diffusion in nucleus	atp[c] <=> atp[n]	Transport, nuclear	1000	1000	1000	1000	1	1	1
ATPtn_b	ATP diffusion in nucleus (backward)	atp[c] <=> atp[n]	Transport, nuclear	0	0	0	0	1	1	1
ATPtx	ATP transporter, peroxisomal	atp[c] <=> atp[x]	Transport, peroxisomal	1000	1000	1000	1000	1	1	1
ATPtx_b	ATP transporter, peroxisomal (backward)	atp[c] <=> atp[x]	Transport, peroxisomal	0	0	0	0	1	1	1
ATVACIDMCTtu	uptake of atorvastatin by enterocytes by MCT1	h[e] + atvacid[e] <=> h[c] + atvacid[c]	Unassigned	1007.26	1090.46	1097.25	1000	1.00726	1.09046	1.09725
ATVACIDMCTtu_b	uptake of atorvastatin by enterocytes by MCT1 (backward)	h[e] + atvacid[e] <=> h[c] + atvacid[c]	Unassigned	0	0	0	0	1	1	1
ATVACIDOATPtu	uptake of atorvastatin by enterocytes	hco3[c] + atvacid[e] <=> hco3[e] + atvacid[c]	Unassigned	1109.45	738.14	615.86	1000	1.10945	0.73814	0.61586
ATVACIDOATPtu_b	uptake of atorvastatin by enterocytes (backward)	hco3[c] + atvacid[e] <=> hco3[e] + atvacid[c]	Unassigned	0	0	0	0	1	1	1
ATVACIDhc	conversion of lactone to acid form of atorvastatin in hepatocytes	h2o[c] + atvlac[c] -> h[c] + atvacid[c]	Unassigned	917.303	823.26	751.593	1000	0.917303	0.82326	0.751593
ATVACIDhr	spontaneous conversion of atorvastatin ether glucuronide (G1) to atorvastatin-acid	2 h2o[r] + atvethgluc[r] -> 2 glcur[r] + atvacid[r]	Unassigned	500	500	500	500	1	1	1
ATVACIDitr	ATVACIDitr	atvacid[c] <=> atvacid[r]	Unassigned	1000	1000	1000	1000	1	1	1
ATVACIDitr_b	ATVACIDitr (backward)	atvacid[c] <=> atvacid[r]	Unassigned	0	0	0	0	1	1	1
ATVACIDtdu	passive diffusion of atorvastatin into enterocytes	atvacid[e] <=> atvacid[c]	Unassigned	1000	1000	1000	1000	1	1	1
ATVACIDtdu_b	passive diffusion of atorvastatin into enterocytes (backward)	atvacid[e] <=> atvacid[c]	Unassigned	0	0	0	0	1	1	1
ATVACIDtu	efflux of atorvastatin acid by P-gp from the enterocytes into lumen	atp[c] + h2o[c] + atvacid[c] -> adp[c] + h[c] + pi[c] + atvacid[e]	Unassigned	1129.74	1185.39	922.394	1000	1.12974	1.18539	0.922394
ATVACYLGLUChc	glucuronidation of atorvastatin to atorvastatin acyl glucuronide (G2) in hepatocytes	udpglcur[r] + atvacid[r] -> udp[r] + atvacylgluc[r]	Unassigned	1000	1000	1000	1000	1	1	1
ATVETHGLUChc	glucuronidation of atorvastatin to atorvastatin ether glucuronide (G1) in hepatocytes	2 udpglcur[r] + atvacid[r] -> 2 h[r] + 2 udp[r] + atvethgluc[r]	Unassigned	500	500	500	500	1	1	1
ATVLACGLCURhc	glucuronidation of atorvastatin lactone to atorvastain lactone ether glucuronide (G3) in hepatocytes	udpglcur[r] + atvlac[r] -> h[r] + udp[r] + atvlacgluc[r]	Unassigned	1000	1000	1000	1000	1	1	1
ATVLACThc	uptake of atorvastatin-lactone into hepatocytes	hco3[c] + atvlac[e] <=> hco3[e] + atvlac[c]	Unassigned	1109.45	738.14	615.86	1000	1.10945	0.73814	0.61586
ATVLACThc_b	uptake of atorvastatin-lactone into hepatocytes (backward)	hco3[c] + atvlac[e] <=> hco3[e] + atvlac[c]	Unassigned	0	0	0	0	1	1	1
ATVLACh2r	spontaneous conversion of glucuronide (G2) to lactone form of atorvastatin	atvacylgluc[r] -> glcur[r] + atvlac[r]	Unassigned	1000	1000	1000	1000	1	1	1
ATVLAChc	lactonization of atorvastatin in hepatocytes	atp[c] + atvacid[c] -> amp[c] + ppi[c] + atvlac[c]	Unassigned	1000	1000	1000	1000	1	1	1
ATVLAChr	spontaneous conversion of atorvastain lactone ether glucuronide (G3) to atorvastatin-lactone in hepatocytes	h2o[r] + atvlacgluc[r] -> glcur[r] + atvlac[r]	Unassigned	1000	1000	1000	1000	1	1	1
ATVLACitr	ATVLACitr	atvlac[c] <=> atvlac[r]	Unassigned	947.385	947.103	941.265	954.646	0.992394	0.992099	0.985984
ATVLACitr_b	ATVLACitr (backward)	atvlac[c] <=> atvlac[r]	Unassigned	0	0	0	0	1	1	1
ATVLACtdhc	passive diffusion of atorvastatin lactone into hepatocytes	atvlac[e] <=> atvlac[c]	Unassigned	1000	1000	1000	1000	1	1	1
ATVLACtdhc_b	passive diffusion of atorvastatin lactone into hepatocytes (backward)	atvlac[e] <=> atvlac[c]	Unassigned	0	0	0	0	1	1	1
ATVLACtu	efflux of atorvastatin lactone by P-gp from the enterocytes into lumen	atp[c] + h2o[c] + atvlac[c] -> adp[c] + h[c] + pi[c] + atvlac[e]	Unassigned	1129.74	1185.39	922.394	1000	1.12974	1.18539	0.922394
AVITE1t	vitamin E transport by SCARB1	avite1[e] -> avite1[c]	Transport, extracellular	1089.15	851.096	872.297	1000	1.08915	0.851096	0.872297
AVITE2t	alpha-tocotrienol (Vit. E) transport	avite2[e] -> avite2[c]	Transport, extracellular	1000	1000	1000	1000	1	1	1
A_MANASE	alpha-mannosidase	2 h2o[c] + m2mn[c] -> 2 man[c] + mn[c]	N-glycan degradation	0	0	0	0	1	1	1
A_MANASEly	alpha-mannosidase, lysosomal	2 h2o[l] + m2mn[l] -> 2 man[l] + mn[l]	N-glycan degradation	333.333	329.202	333.333	333.333	1	0.987607	1
Am19CStev	efflux of AM19-cyclosporine into hepatic vein	am19cs[c] <=> am19cs[e]	Unassigned	947.385	947.103	941.265	954.646	0.992394	0.992099	0.985984
Am19CStev_b	efflux of AM19-cyclosporine into hepatic vein (backward)	am19cs[c] <=> am19cs[e]	Unassigned	0	0	0	0	1	1	1
Am1CSAteb	efflux of AM1-cyclosporine into bile	atp[c] + h2o[c] + am1csa[c] -> adp[c] + h[c] + pi[c] + am1csa[e]	Unassigned	1000	1000	1000	1000	1	1	1
Asn_X_Ser_Thrtr	Asn-X-Ser/Thr transport (from ER to lysosome)	Asn_X_Ser_Thr[r] <=> Asn_X_Ser_Thr[l]	Transport, endoplasmic reticular	0	0	0	0	1	1	1
Asn_X_Ser_Thrtr_b	Asn-X-Ser/Thr transport (from ER to lysosome) (backward)	Asn_X_Ser_Thr[r] <=> Asn_X_Ser_Thr[l]	Transport, endoplasmic reticular	0	0	0	0	1	1	1
B3GALT3g	Beta-1,3-galactosyltransferase 3	thcrm_hs[g] + udpacgal[g] -> gbside_hs[g] + h[g] + udp[g]	Sphingolipid metabolism	166.667	166.667	166.667	166.667	1	1	1
B3GALT41g	Beta-1,3-galactosyltransferase 4	ga2_hs[g] + udpgal[g] -> ga1_hs[g] + h[g] + udp[g]	Sphingolipid metabolism	250	250	250	250	1	1	1
B3GALT42g	Beta-1,3-galactosyltransferase 4	gm2_hs[g] + udpgal[g] -> gm1_hs[g] + udp[g]	Sphingolipid metabolism	250	250	250	250	1	1	1
B3GALT43g	Beta-1,3-galactosyltransferase 4	gd2_hs[g] + udpgal[g] -> gd1b_hs[g] + 3 h[g] + udp[g]	Sphingolipid metabolism	0	0	0	0	1	1	1
B3GALT44g	Beta-1,3-galactosyltransferase 4	gt2_hs[g] + udpgal[g] -> gt1c_hs[g] + h[g] + udp[g]	Sphingolipid metabolism	0	0	0	0	1	1	1
B3GALT5g	Beta-1,3-galactosyltransferase 5	gbside_hs[g] + udpgal[g] -> galgbside_hs[g] + h[g] + udp[g]	Sphingolipid metabolism	142.857	142.857	142.857	142.857	1	1	1
B3GALTg	Beta galactosyltransferase	acglcgalgluside_hs[g] + udpgal[g] -> galacglcgalgluside_hs[g] + h[g] + udp[g]	Blood group synthesis	200	200	200	200	1	1	1
B3GNT11g	UDP-GlcNAc:betaGal beta-1,3-N-acetylglucosaminyltransferase 1	gal14acglcgalgluside_hs[g] + uacgam[g] -> acglcgal14acglcgalgluside_hs[g] + h[g] + udp[g]	Blood group synthesis	111.111	111.111	111.111	111.111	1	1	1
B3GNT12g	UDP-GlcNAc:betaGal beta-1,3-N-acetylglucosaminyltransferase 1	galacglcgal14acglcgalgluside_hs[g] + uacgam[g] -> acglc13galacglcgal14acglcgalgluside_hs[g] + h[g] + udp[g]	Blood group synthesis	66.6667	66.6667	66.6667	66.6667	1	1	1
B3GNT310g	UDP-GlcNAc:betaGal beta-1,3-N-acetylglucosaminyltransferase 3, Golgi apparatus	acglcgalgluside_hs[g] + udpgal[g] -> gal14acglcgalgluside_hs[g] + h[g] + udp[g]	Blood group synthesis	200	200	200	200	1	1	1
B3GNT311g	UDP-GlcNAc:betaGal beta-1,3-N-acetylglucosaminyltransferase 3, Golgi apparatus	acgalfucgalacglcgalgluside_hs[g] + udpgal[g] -> galacgalfuc12gal14acglcgalgluside_hs[g] + h[g] + udp[g]	Blood group synthesis	83.3333	83.3333	83.3333	83.3333	1	1	1
B3GNT312g	UDP-GlcNAc:betaGal beta-1,3-N-acetylglucosaminyltransferase 3, Golgi apparatus	acglcgal14acglcgalgluside_hs[g] + udpgal[g] -> galacglcgal14acglcgalgluside_hs[g] + h[g] + udp[g]	Blood group synthesis	111.111	111.111	111.111	111.111	1	1	1
B3GNT313g	UDP-GlcNAc:betaGal beta-1,3-N-acetylglucosaminyltransferase 3, Golgi apparatus	acgalfucgalacglcgal14acglcgalgluside_hs[g] + udpgal[g] -> galacgalfucgalacglcgal14acglcgalgluside_hs[g] + h[g] + udp[g]	Blood group synthesis	62.5	62.5	62.5	62.5	1	1	1
B3GNT314g	UDP-GlcNAc:betaGal beta-1,3-N-acetylglucosaminyltransferase 3, Golgi apparatus	acglcgalacglcgal14acglcgalgluside_hs[g] + udpgal[g] -> galacglcgalacglcgal14acglcgalgluside_hs[g] + h[g] + udp[g]	Blood group synthesis	55.5556	55.5556	55.5556	55.5556	1	1	1
B3GNT315g	UDP-GlcNAc:betaGal beta-1,3-N-acetylglucosaminyltransferase 3, Golgi apparatus	acglc13galacglcgal14acglcgalgluside_hs[g] + udpgal[g] -> galacglc13galacglcgal14acglcgalgluside_hs[g] + h[g] + udp[g]	Blood group synthesis	66.6667	66.6667	66.6667	66.6667	1	1	1
B3GNT31g	UDP-GlcNAc:betaGal beta-1,3-N-acetylglucosaminyltransferase 3, Golgi apparatus	thcrm_hs[g] + udpgal[g] -> galthcrm_hs[g] + h[g] + udp[g]	Sphingolipid metabolism	125	125	125	125	1	1	1
B3GNT32g	UDP-GlcNAc:betaGal beta-1,3-N-acetylglucosaminyltransferase 3, Golgi apparatus	galthcrm_hs[g] + udpgal[g] -> galgalthcrm_hs[g] + h[g] + udp[g]	Sphingolipid metabolism	125	125	125	125	1	1	1
B3GNT33g	UDP-GlcNAc:betaGal beta-1,3-N-acetylglucosaminyltransferase 3, Golgi apparatus	galgalthcrm_hs[g] + udpgal[g] -> galgalgalthcrm_hs[g] + h[g] + udp[g]	Sphingolipid metabolism	125	125	125	125	1	1	1
B3GNT34g	UDP-GlcNAc:betaGal beta-1,3-N-acetylglucosaminyltransferase 3, Golgi apparatus	galgbside_hs[g] + uacgam[g] -> acglcgalgbside_hs[g] + h[g] + udp[g]	Sphingolipid metabolism	100	100	100	100	1	1	1
B3GNT35g	UDP-GlcNAc:betaGal beta-1,3-N-acetylglucosaminyltransferase 3, Golgi apparatus	acglcgalgbside_hs[g] + udpgal[g] -> galacglcgalgbside_hs[g] + h[g] + udp[g]	Sphingolipid metabolism	100	100	100	100	1	1	1
B3GNT36g	UDP-GlcNAc:betaGal beta-1,3-N-acetylglucosaminyltransferase 3, Golgi apparatus	acgal[g] + gbside_hs[g] -> acgbgbside_hs[g] + h2o[g]	Sphingolipid metabolism	0	0	0	0	1	1	1
B3GNT37g	UDP-GlcNAc:betaGal beta-1,3-N-acetylglucosaminyltransferase 3, Golgi apparatus	gm2a_hs[g] + udpgal[g] -> gm1a_hs[g] + h[g] + udp[g]	Sphingolipid metabolism	0	0	0	0	1	1	1
B3GNT39g	UDP-GlcNAc:betaGal beta-1,3-N-acetylglucosaminyltransferase 3, Golgi apparatus	gluside_hs[g] + udpgal[g] -> galgluside_hs[g] + h[g] + udp[g]	Sphingolipid metabolism	500	500	500	500	1	1	1
B3GNT51g	UDP-GlcNAc:betaGal beta-1,3-N-acetylglucosaminyltransferase 5	galgluside_hs[g] + uacgam[g] -> acglcgalgluside_hs[g] + h[g] + udp[g]	Blood group synthesis	200	200	200	200	1	1	1
BAAT1x	bile acid Coenzyme A: amino acid N-acyltransferase	cholcoa[x] + gly[x] -> coa[x] + gchola[x]	Bile acid synthesis	951.795	814.945	607.276	1000	0.951795	0.814945	0.607276
BAAT2x	bile acid Coenzyme A: amino acid N-acyltransferase	cholcoa[x] + taur[x] -> coa[x] + tchola[x]	Bile acid synthesis	951.795	814.945	607.276	1000	0.951795	0.814945	0.607276
BAAT4x	bile acid Coenzyme A: amino acid N-acyltransferase	dcholcoa[x] + gly[x] -> coa[x] + dgchol[x]	Bile acid synthesis	951.795	814.945	607.276	1000	0.951795	0.814945	0.607276
BAAT5x	RE1845	dcholcoa[x] + taur[x] <=> coa[x] + tdchola[x]	Bile acid synthesis	1000	1000	1000	1000	1	1	1
BAAT5x_b	RE1845 (backward)	dcholcoa[x] + taur[x] <=> coa[x] + tdchola[x]	Bile acid synthesis	0	0	0	0	1	1	1
BACCL	biotin-[acetyl-CoA-carboxylase] ligase	atp[c] + btn[c] + h[c] -> btamp[c] + ppi[c]	Biotin metabolism	1000	976.495	893.946	1000	1	0.976495	0.893946
BACCLm	biotin-[acetyl-CoA-carboxylase] ligase, mitochondrial	atp[m] + btn[m] + h[m] -> btamp[m] + ppi[m]	Biotin metabolism	1000	976.495	893.946	1000	1	0.976495	0.893946
BALABETAtc	transport of beta alanine into the intestinal cells by beta transport system	ala_B[e] + cl[e] + 2 na1[e] -> ala_B[c] + cl[c] + 2 na1[c]	Transport, extracellular	1130.88	1218.06	1510.39	1000	1.13088	1.21806	1.51039
BALAPAT1tc	transport of beta alanine by PAT1 in renal and intestinal cells	ala_B[e] + h[e] -> ala_B[c] + h[c]	Transport, extracellular	1135.18	1029.81	1059.1	1000	1.13518	1.02981	1.0591
BALAVECSEC	B-alanine secretion via secretory vesicle (ATP driven)	ala_B[c] + atp[c] + h2o[c] -> adp[c] + ala_B[e] + h[c] + pi[c]	Transport, extracellular	1000	1000	1000	1000	1	1	1
BALAtmr	Beta-alanine reversible mitochondrial transport (diffusion)	ala_B[c] <=> ala_B[m]	Transport, mitochondrial	1000	545.121	506.449	1000	1	0.545121	0.506449
BALAtmr_b	Beta-alanine reversible mitochondrial transport (diffusion) (backward)	ala_B[c] <=> ala_B[m]	Transport, mitochondrial	0	0	0	0	1	1	1
BAMPPALDOX	beta-Aminopropion aldehyde:NAD+ oxidoreductase	bamppald[c] + h2o[c] + nad[c] -> ala_B[c] + 2 h[c] + nadh[c]	Beta-Alanine metabolism	1090.01	1009.34	1018.26	1000	1.09001	1.00934	1.01826
BAMPPALDOXm	beta-Aminopropion aldehyde:NAD+ oxidoreductase (m)	bamppald[m] + h2o[m] + nad[m] -> ala_B[m] + 2 h[m] + nadh[m]	Beta-Alanine metabolism	0	0	0	0	1	1	1
BBHOX	4-Trimethylammoniobutanoate,2-oxoglutarate:oxygen oxidoreductase (3-hydroxylating)	4tmeabutn[c] + akg[c] + o2[c] -> co2[c] + crn[c] + succ[c]	Lysine metabolism	0	0	0	0	1	1	1
BCDO	beta-Carotene dioxygenase	caro[c] + o2[c] -> 2 retinal[c]	Vitamin A metabolism	1000	1000	1000	1000	1	1	1
BCRNe	transport of 3-hydroxy butyryl carnitine into extra cellular space	3bcrn[c] -> 3bcrn[e]	Fatty acid oxidation	1000	739.133	614.3	1000	1	0.739133	0.6143
BDG2HCGHD	beta-D-Glucosyl-2-coumarinate glucohydrolase	bdg2hc[c] + h2o[c] -> 2coum[c] + glc_D[c] + h[c]	Stilbene, coumarine and lignin synthesis	0	0	0	0	1	1	1
BDHm	(R)-3-Hydroxybutanoate:NAD+ oxidoreductase	bhb[m] + nad[m] <=> acac[m] + h[m] + nadh[m]	Butanoate metabolism	1000	583.948	573.621	1000	1	0.583948	0.573621
BDHm_b	(R)-3-Hydroxybutanoate:NAD+ oxidoreductase (backward)	bhb[m] + nad[m] <=> acac[m] + h[m] + nadh[m]	Butanoate metabolism	0	0	0	0	1	1	1
BDMT_U	GDPmannose:chitobiosyldiphosphodolichol beta-D-mannosyltransferase (uterus)	chito2pdol_U[c] + gdpmann[c] -> gdp[c] + h[c] + mpdol_U[c]	N-glycan synthesis	125.383	120.308	133.914	111.111	1.12845	1.08278	1.20523
BETALDHxm	betaine-aldehyde dehydrogenase, mitochondrial	betald[m] + h2o[m] + nad[m] -> glyb[m] + 2 h[m] + nadh[m]	Glycine, serine, alanine and threonine metabolism	1000	945.753	1000	1000	1	0.945753	1
BETBGTtc	betaine transport by BGT	cl[e] + glyb[e] + na1[e] <=> cl[c] + glyb[c] + na1[c]	Unassigned	1321.49	958.453	1130.44	1000	1.32149	0.958453	1.13044
BETBGTtc_b	betaine transport by BGT (backward)	cl[e] + glyb[e] + na1[e] <=> cl[c] + glyb[c] + na1[c]	Unassigned	0	0	0	0	1	1	1
BGLUGCHe	binding of betaglucans with glycocholate in the intestinal lumen, reducing serum cholsterol levels.	bglc[e] + gchola[e] -> glgchlo[e]	Dietary fiber binding	1000	1000	1000	1000	1	1	1
BGLUTCHLe	binding of betaglucans with taurocholate in the intestinal lumen, reducing serum cholsterol levels.	bglc[e] + tchola[e] -> gltcho[e]	Dietary fiber binding	1000	1000	1000	1000	1	1	1
BGLUTDECHOe	binding of betaglucans with taurodeoxycholate in the intestinal lumen, reducing serum cholsterol levels.	bglc[e] + tdechola[e] -> gltdechol[e]	Dietary fiber binding	0	0	0	0	1	1	1
BHBt	(R)-3-Hydroxybutanoate transport via H+ symport	bhb[e] + h[e] <=> bhb[c] + h[c]	Transport, extracellular	1000	1000	1000	1000	1	1	1
BHBt_b	(R)-3-Hydroxybutanoate transport via H+ symport (backward)	bhb[e] + h[e] <=> bhb[c] + h[c]	Transport, extracellular	0	0	0	0	1	1	1
BHBtm	(R)-3-Hydroxybutanoate mitochondrial transport via H+ symport	bhb[c] + h[c] <=> bhb[m] + h[m]	Transport, mitochondrial	1000	583.948	573.621	1000	1	0.583948	0.573621
BHBtm_b	(R)-3-Hydroxybutanoate mitochondrial transport via H+ symport (backward)	bhb[c] + h[c] <=> bhb[m] + h[m]	Transport, mitochondrial	0	0	0	0	1	1	1
BHMT	betaine-homocysteine S-methyltransferase	glyb[c] + hcys_L[c] -> dmgly[c] + met_L[c]	Glycine, serine, alanine and threonine metabolism	1000	952.595	825.149	1000	1	0.952595	0.825149
BIDGLCURr	bilirubin di-glucuronide production	bilglcur[r] + udpglcur[r] -> bildglcur[r] + 2 h[r] + udp[r]	Heme degradation	932.391	991.936	866.211	1000	0.932391	0.991936	0.866211
BILDGLCURt	bilirubin beta-diglucuronide transport via bicarbonate countertransport	bildglcur[e] + hco3[c] <=> bildglcur[c] + hco3[e]	Transport, extracellular	530.314	479.747	280.159	1000	0.530314	0.479747	0.280159
BILDGLCURt_b	bilirubin beta-diglucuronide transport via bicarbonate countertransport (backward)	bildglcur[e] + hco3[c] <=> bildglcur[c] + hco3[e]	Transport, extracellular	0	0	0	0	1	1	1
BILDGLCURte	bilirubin beta-diglucuronide transport MDR	atp[c] + bildglcur[c] + h2o[c] -> adp[c] + bildglcur[e] + h[c] + pi[c]	Transport, extracellular	1062.64	1091.41	1132.31	1000	1.06264	1.09141	1.13231
BILDGLCURtr	glucuronidated compound transport	bildglcur[c] <=> bildglcur[r]	Transport, endoplasmic reticular	1000	985.078	620.97	1000	1	0.985078	0.62097
BILDGLCURtr_b	glucuronidated compound transport (backward)	bildglcur[c] <=> bildglcur[r]	Transport, endoplasmic reticular	0	0	0	0	1	1	1
BILGLCURt	bilirubin monoglucuronide transport via bicarbonate countertransport	bilglcur[e] + hco3[c] <=> bilglcur[c] + hco3[e]	Transport, extracellular	785.565	479.747	299.049	1000	0.785565	0.479747	0.299049
BILGLCURt_b	bilirubin monoglucuronide transport via bicarbonate countertransport (backward)	bilglcur[e] + hco3[c] <=> bilglcur[c] + hco3[e]	Transport, extracellular	0	0	0	0	1	1	1
BILGLCURte	bilirubin monoglucuronide transport MDR	atp[c] + bilglcur[c] + h2o[c] -> adp[c] + bilglcur[e] + h[c] + pi[c]	Transport, extracellular	1058.81	1091.41	1132.31	1000	1.05881	1.09141	1.13231
BILGLCURtr	glucuronidated compound transport	bilglcur[c] <=> bilglcur[r]	Transport, endoplasmic reticular	1000	1000	1000	1000	1	1	1
BILGLCURtr_b	glucuronidated compound transport (backward)	bilglcur[c] <=> bilglcur[r]	Transport, endoplasmic reticular	0	0	0	0	1	1	1
BILIRED	Nad(p)h biliverdin reductase	biliverd[c] + h[c] + nadph[c] -> bilirub[c] + nadp[c]	Heme degradation	125	125	125	125	1	1	1
BILIRUBt2	bilirubin transport via bicarbonate countertransport	bilirub[e] + hco3[c] <=> bilirub[c] + hco3[e]	Transport, extracellular	530.314	479.747	280.159	1000	0.530314	0.479747	0.280159
BILIRUBt2_b	bilirubin transport via bicarbonate countertransport (backward)	bilirub[e] + hco3[c] <=> bilirub[c] + hco3[e]	Transport, extracellular	0	0	0	0	1	1	1
BILIRUBtr	lipid, flip-flop intracellular transport	bilirub[c] <=> bilirub[r]	Transport, endoplasmic reticular	1000	1000	919.741	1000	1	1	0.919741
BILIRUBtr_b	lipid, flip-flop intracellular transport (backward)	bilirub[c] <=> bilirub[r]	Transport, endoplasmic reticular	0	0	0	0	1	1	1
BIOCYTtn	biocytin transport, nuclear	biocyt[c] <=> biocyt[n]	Transport, nuclear	1000	976.495	893.946	1000	1	0.976495	0.893946
BIOCYTtn_b	biocytin transport, nuclear (backward)	biocyt[c] <=> biocyt[n]	Transport, nuclear	0	0	0	0	1	1	1
BMTer_U	B mannosyltransferase, endoplasmic reticulum	dolmanp_U[r] + memgacpail_hs[r] -> dolp_U[r] + 2 h[r] + m2emgacpail_hs[r]	Phosphatidylinositol phosphate metabolism	333.333	333.333	333.333	333.333	1	1	1
BPNT	3,5-bisphosphate nucleotidase	h2o[c] + pap[c] -> amp[c] + pi[c]	Nucleotide interconversion	1004.27	1045.37	921.707	1000	1.00427	1.04537	0.921707
BPNT2	3,5-bisphosphate nucleotidase (paps)	h2o[c] + paps[c] -> aps[c] + pi[c]	Nucleotide interconversion	1004.27	1045.37	921.707	1000	1.00427	1.04537	0.921707
BTND1	biotinidase (biotin)	biocyt[c] + h2o[c] -> btn[c] + lys_L[c]	Biotin metabolism	1000	976.495	893.946	1000	1	0.976495	0.893946
BTND1n	biotinidase (biotin), nuclear	biocyt[n] + h2o[n] -> btn[n] + lys_L[n]	Biotin metabolism	1000	976.495	893.946	1000	1	0.976495	0.893946
BTNDe	biotinidase (biotin), extracellular	biocyt[e] + h2o[e] -> btn[e] + lys_L[e]	Biotin metabolism	1000	991.023	1000	1000	1	0.991023	1
BTNDm	biotinidase (biotin), mitochondrial	biocyt[m] + h2o[m] -> btn[m] + lys_L[m]	Biotin metabolism	1000	976.495	893.946	1000	1	0.976495	0.893946
BTNPL	holocarboxylase synthestase (biotin protein ligase)	apoC_Lys[c] + btamp[c] -> amp[c] + apoC_Lys_btn[c] + h[c]	Biotin metabolism	1000	976.495	893.946	1000	1	0.976495	0.893946
BTNPLm	holocarboxylase synthestase (biotin protein ligase), mitochondrial	apoC_Lys[m] + btamp[m] -> amp[m] + apoC_Lys_btn[m] + h[m]	Biotin metabolism	1000	976.495	893.946	1000	1	0.976495	0.893946
BTNTe	release of biotin across the basolatral membrane	btn[c] -> btn[e]	Transport, extracellular	1000	1000	1000	1000	1	1	1
BTNt2	Biotin reversible transport via proton symport	btn[e] + h[e] <=> btn[c] + h[c]	Transport, extracellular	1007.26	1090.46	1097.25	1000	1.00726	1.09046	1.09725
BTNt2_b	Biotin reversible transport via proton symport (backward)	btn[e] + h[e] <=> btn[c] + h[c]	Transport, extracellular	0	0	0	0	1	1	1
BTNt2m	Biotin reversible transport via proton symport, mitochondria	btn[c] + h[c] <=> btn[m] + h[m]	Transport, mitochondrial	0	0	0	0	1	1	1
BTNt2m_b	Biotin reversible transport via proton symport, mitochondria (backward)	btn[c] + h[c] <=> btn[m] + h[m]	Transport, mitochondrial	0	0	0	0	1	1	1
BTNt3i	Biotin transport via sodium symport	atp[c] + btn[e] + h2o[c] + na1[e] -> adp[c] + btn[c] + h[c] + na1[c] + pi[c]	Transport, extracellular	986.537	1425.89	1920.4	1000	0.986537	1.42589	1.9204
BTNt4i	Biotin uptake (antiport)	btn[e] + h[c] -> btn[c] + h[e]	Transport, extracellular	909.197	865.895	627.889	1000	0.909197	0.865895	0.627889
BTNtn	Biotin transport, nuclear	btn[c] <=> btn[n]	Transport, nuclear	0	0	0	0	1	1	1
BTNtn_b	Biotin transport, nuclear (backward)	btn[c] <=> btn[n]	Transport, nuclear	0	0	0	0	1	1	1
BUP2	beta-ureidopropionase (D-3-amino-isobutanoate forming)	3uib[c] + h2o[c] + 2 h[c] -> 3aib_D[c] + co2[c] + nh4[c]	Pyrimidine catabolism	955.789	868.689	1000	1000	0.955789	0.868689	1
BUTSMCT1	butyrate transport by SMCT1	but[e] + na1[e] <=> but[c] + na1[c]	Unassigned	1000	1000	1000	1000	1	1	1
BUTSMCT1_b	butyrate transport by SMCT1 (backward)	but[e] + na1[e] <=> but[c] + na1[c]	Unassigned	0	0	0	0	1	1	1
BUTt2m	Butyrate mitochondrial transport via proton symport, reversible	but[c] + h[c] <=> but[m] + h[m]	Transport, mitochondrial	1000	1000	1000	1000	1	1	1
BUTt2m_b	Butyrate mitochondrial transport via proton symport, reversible (backward)	but[c] + h[c] <=> but[m] + h[m]	Transport, mitochondrial	0	0	0	0	1	1	1
BUTt2r	Butyrate transport via proton symport, reversible	but[e] + h[e] <=> but[c] + h[c]	Transport, extracellular	1007.26	1090.46	1097.25	1000	1.00726	1.09046	1.09725
BUTt2r_b	Butyrate transport via proton symport, reversible (backward)	but[e] + h[e] <=> but[c] + h[c]	Transport, extracellular	0	0	0	0	1	1	1
BVITEt	beta-Tocopherol (Vit. E) transport	bvite[e] -> bvite[c]	Transport, extracellular	1000	1000	1000	1000	1	1	1
BZt	benzoate transport (diffusion)	bz[e] <=> bz[c]	Transport, extracellular	0	0	0	0	1	1	1
BZt_b	benzoate transport (diffusion) (backward)	bz[e] <=> bz[c]	Transport, extracellular	0	0	0	0	1	1	1
BZtr	Benzene transporter, endoplasmic reticulum	bz[c] <=> bz[r]	Transport, endoplasmic reticular	0	0	0	0	1	1	1
BZtr_b	Benzene transporter, endoplasmic reticulum (backward)	bz[c] <=> bz[r]	Transport, endoplasmic reticular	0	0	0	0	1	1	1
B_MANNASEly	beta-mannosidase, lysosomal	h2o[l] + mn[l] -> acgam[l] + man[l]	N-glycan degradation	333.333	329.202	333.333	333.333	1	0.987607	1
BiP_ATPase	BiP_ATPase	h2o[r] + BiP-atp[r] -> pi[r] + BiP-adp[r]	Protein translation and secretion	960.377	942.155	1000	1000	0.960377	0.942155	1
BiP_NEF	BiP_NEF	atp[r] + BiP-adp[r] -> adp[r] + BiP-atp[r]	Protein translation and secretion	960.377	942.155	1000	1000	0.960377	0.942155	1
BiP_adp_degradation	BiP_adp_degradation	BiP-adp[r] ->	Protein translation and secretion	0	0	0	0	1	1	1
BiP_atp_formation	BiP_atp_formation	atp[r] + BiP[r] -> BiP-atp[r]	Protein translation and secretion	0	0	0	0	1	1	1
C100CPT1	carnitine acyltransferase I	crn[c] + dcacoa[c] <=> c10crn[c] + coa[c]	Fatty acid oxidation	1406.87	1000	1000	1000	1.40687	1	1
C100CPT1_b	carnitine acyltransferase I (backward)	crn[c] + dcacoa[c] <=> c10crn[c] + coa[c]	Fatty acid oxidation	0	0	0	0	1	1	1
C100CPT2	carnitine O-hexanoyl transferase	coa[m] + c10crn[m] -> crn[m] + dcacoa[m]	Unassigned	1007.8	935.218	957.135	1000	1.0078	0.935218	0.957135
C100CRNt	C160 transport into the mitochondria	c10crn[c] -> c10crn[m]	Unassigned	1007.8	935.218	957.135	1000	1.0078	0.935218	0.957135
C101CPT1	production of decenoylcarnitine	c101coa[c] + crn[c] <=> c101crn[c] + coa[c]	Fatty acid oxidation	0	0	0	0	1	1	1
C101CPT1_b	production of decenoylcarnitine (backward)	c101coa[c] + crn[c] <=> c101crn[c] + coa[c]	Fatty acid oxidation	0	0	0	0	1	1	1
C101CRNe	transport of decenoyl carnitine into extra cellular space	c101crn[c] -> c101crn[e]	Fatty acid oxidation	0	0	0	0	1	1	1
C102CPT1	production of decadienoylcarnitine	crn[c] + decdicoa[c] <=> coa[c] + decdicrn[c] + 4 h[c]	Fatty acid oxidation	1000	1000	1000	1000	1	1	1
C102CPT1_b	production of decadienoylcarnitine (backward)	crn[c] + decdicoa[c] <=> coa[c] + decdicrn[c] + 4 h[c]	Fatty acid oxidation	0	0	0	0	1	1	1
C10CRNe	transport of decanoyl carnitine into extra cellular space	c10crn[c] -> c10crn[e]	Fatty acid oxidation	1000	1000	1000	1000	1	1	1
C10DCCACT	transport of sebacoyl carnitine into cytosol	c10dc[x] <=> c10dc[c]	Fatty acid oxidation	0	0	0	0	1	1	1
C10DCCACT_b	transport of sebacoyl carnitine into cytosol (backward)	c10dc[x] <=> c10dc[c]	Fatty acid oxidation	0	0	0	0	1	1	1
C10DCc	production of sebacoylcarnitine	crn[c] + sebcoa[c] <=> c10dc[c] + coa[c]	Fatty acid oxidation	1000	858.502	667.602	1000	1	0.858502	0.667602
C10DCc_b	production of sebacoylcarnitine (backward)	crn[c] + sebcoa[c] <=> c10dc[c] + coa[c]	Fatty acid oxidation	0	0	0	0	1	1	1
C10DCe	transport of sebacoyl carnitine into extra cellular space	c10dc[c] -> c10dc[e]	Fatty acid oxidation	0	0	0	0	1	1	1
C10OHc	production of 3-OHdecanoylcarnitinec	3hdcoa[c] + crn[c] <=> 3deccrn[c] + coa[c]	Fatty acid oxidation	1000	903.758	938.865	1000	1	0.903758	0.938865
C10OHc_b	production of 3-OHdecanoylcarnitinec (backward)	3hdcoa[c] + crn[c] <=> 3deccrn[c] + coa[c]	Fatty acid oxidation	0	0	0	0	1	1	1
C120CPT1	production of dodecanoylcarnitine	crn[c] + ddcacoa[c] <=> coa[c] + ddeccrn[c]	Fatty acid oxidation	1406.87	1000	1000	1000	1.40687	1	1
C120CPT1_b	production of dodecanoylcarnitine (backward)	crn[c] + ddcacoa[c] <=> coa[c] + ddeccrn[c]	Fatty acid oxidation	0	0	0	0	1	1	1
C120CPT2	carnitine transferase	coa[m] + ddeccrn[m] -> crn[m] + ddcacoa[m]	Unassigned	1007.8	935.218	957.135	1000	1.0078	0.935218	0.957135
C120CRNt	transport into the mitochondria (carnitine)	ddeccrn[c] -> ddeccrn[m]	Unassigned	1007.8	935.218	957.135	1000	1.0078	0.935218	0.957135
C121CPT1	production of dodecenoylcarnitine	crn[c] + dd2coa[c] <=> coa[c] + ddece1crn[c]	Fatty acid oxidation	1000	1000	1000	1000	1	1	1
C121CPT1_b	production of dodecenoylcarnitine (backward)	crn[c] + dd2coa[c] <=> coa[c] + ddece1crn[c]	Fatty acid oxidation	0	0	0	0	1	1	1
C12DCACOT	thioesterification of dodecanedioyl coa for release into cytosol	c12dccoa[x] + h2o[x] + h[x] -> coa[x] + dodecanac[x]	Fatty acid oxidation	1000	858.502	667.602	1000	1	0.858502	0.667602
C12DCACT	activation of Dodecanedioic acid	atp[c] + coa[c] + dodecanac[c] -> amp[c] + c12dccoa[c] + 2 h[c] + ppi[c]	Fatty acid oxidation	1000	858.502	667.602	1000	1	0.858502	0.667602
C12DCTD	transport of Dodecanedioic acid by diffusion	dodecanac[x] <=> dodecanac[c]	Fatty acid oxidation	1000	858.502	667.602	1000	1	0.858502	0.667602
C12DCTD_b	transport of Dodecanedioic acid by diffusion (backward)	dodecanac[x] <=> dodecanac[c]	Fatty acid oxidation	0	0	0	0	1	1	1
C12DCe	excretion of C12DC	c12dc[c] -> c12dc[e]	Fatty acid oxidation	0	0	0	0	1	1	1
C12OHc	production of 3-OHdodecanoylcarnitinec	3hddcoa[c] + crn[c] <=> 3ddcrn[c] + coa[c]	Fatty acid oxidation	1000	903.758	938.865	1000	1	0.903758	0.938865
C12OHc_b	production of 3-OHdodecanoylcarnitinec (backward)	3hddcoa[c] + crn[c] <=> 3ddcrn[c] + coa[c]	Fatty acid oxidation	0	0	0	0	1	1	1
C141ACBP	transport of 3-hydroxytetradecenoyl coa from mitochondria into cytosol	3tetd7ecoa[m] <=> 3tetd7ecoa[c]	Fatty acid oxidation	993.559	903.758	895.05	1000	0.993559	0.903758	0.89505
C141ACBP_b	transport of 3-hydroxytetradecenoyl coa from mitochondria into cytosol (backward)	3tetd7ecoa[m] <=> 3tetd7ecoa[c]	Fatty acid oxidation	0	0	0	0	1	1	1
C141CPT1	production of tetradecenoylcarnitine	crn[c] + tetdece1coa[c] <=> coa[c] + tetdece1crn[c]	Fatty acid oxidation	1000	1000	1000	1000	1	1	1
C141CPT1_b	production of tetradecenoylcarnitine (backward)	crn[c] + tetdece1coa[c] <=> coa[c] + tetdece1crn[c]	Fatty acid oxidation	0	0	0	0	1	1	1
C141OHc	production of 3-hydroxytetradecenoyl carnitine	3tetd7ecoa[c] + crn[c] <=> 3tetd7ecoacrn[c] + coa[c]	Fatty acid oxidation	993.559	903.758	895.05	1000	0.993559	0.903758	0.89505
C141OHc_b	production of 3-hydroxytetradecenoyl carnitine (backward)	3tetd7ecoa[c] + crn[c] <=> 3tetd7ecoacrn[c] + coa[c]	Fatty acid oxidation	0	0	0	0	1	1	1
C141OHe	excretion of C14:1-OH	3tetd7ecoacrn[c] -> 3tetd7ecoacrn[e]	Fatty acid oxidation	993.559	903.758	895.05	1000	0.993559	0.903758	0.89505
C142ACBP	transport of 3-hydroxytetradeca dienoyl coa from mitochondria into cytosol	3ttetddcoa[m] <=> 3ttetddcoa[c]	Fatty acid oxidation	1000	903.758	895.05	1000	1	0.903758	0.89505
C142ACBP_b	transport of 3-hydroxytetradeca dienoyl coa from mitochondria into cytosol (backward)	3ttetddcoa[m] <=> 3ttetddcoa[c]	Fatty acid oxidation	0	0	0	0	1	1	1
C142CPT1	production of tetradecadienoylcarnitine	crn[c] + tetdec2coa[c] <=> coa[c] + tetdec2crn[c]	Fatty acid oxidation	0	0	0	0	1	1	1
C142CPT1_b	production of tetradecadienoylcarnitine (backward)	crn[c] + tetdec2coa[c] <=> coa[c] + tetdec2crn[c]	Fatty acid oxidation	0	0	0	0	1	1	1
C142OHc	production of 3-hydroxytetradeca dienoyl carnitine	3ttetddcoa[c] + crn[c] <=> 3ttetddcoacrn[c] + coa[c]	Fatty acid oxidation	1000	903.758	895.05	1000	1	0.903758	0.89505
C142OHc_b	production of 3-hydroxytetradeca dienoyl carnitine (backward)	3ttetddcoa[c] + crn[c] <=> 3ttetddcoacrn[c] + coa[c]	Fatty acid oxidation	0	0	0	0	1	1	1
C142OHe	excretion of C14:2-OH	3ttetddcoacrn[c] -> 3ttetddcoacrn[e]	Fatty acid oxidation	1000	903.758	895.05	1000	1	0.903758	0.89505
C14OHc	production of 3-hydroxytetradecanoylcarnitine	3htdcoa[c] + crn[c] <=> 3tdcrn[c] + coa[c]	Fatty acid oxidation	1000	903.758	938.865	1000	1	0.903758	0.938865
C14OHc_b	production of 3-hydroxytetradecanoylcarnitine (backward)	3htdcoa[c] + crn[c] <=> 3tdcrn[c] + coa[c]	Fatty acid oxidation	0	0	0	0	1	1	1
C14STRr	C-14 sterol reductase	44mctr[r] + h[r] + nadph[r] -> 44mzym[r] + nadp[r]	Cholesterol metabolism	125	125	99.3651	125	1	1	0.79492
C160CPT1	carnitine acyltransferase I	crn[c] + pmtcoa[c] -> coa[c] + pmtcrn[c]	Fatty acid oxidation	1406.87	1000	1000	1000	1.40687	1	1
C160CPT2	carnitine acyltransferase II	coa[m] + pmtcrn[m] -> crn[m] + pmtcoa[m]	Fatty acid oxidation	1007.8	935.218	957.135	1000	1.0078	0.935218	0.957135
C160CRNt	carnitine/acylcarnitine translocase	crn[m] + pmtcrn[c] -> crn[c] + pmtcrn[m]	Fatty acid oxidation	1007.8	935.218	957.135	1000	1.0078	0.935218	0.957135
C161CPT1	production of palmitoleoylcarnitine	crn[c] + hdcoa[c] -> coa[c] + hdcecrn[c]	Fatty acid oxidation	1406.87	1000	1000	1000	1.40687	1	1
C161CPT12	carnitine O-palmitoyltransferase	crn[c] + hdcoa[c] -> coa[c] + hdd2crn[c]	Fatty acid oxidation	1007.8	935.218	957.135	1000	1.0078	0.935218	0.957135
C161CPT2	transport of Hexadecenoyl-CoA into mitochondrial matrix	coa[m] + hdcecrn[m] -> crn[m] + hdcoa[m]	Fatty acid oxidation	1019.37	981.709	957.135	1000	1.01937	0.981709	0.957135
C161CPT22	C161 transport into the mitochondria	coa[m] + hdd2crn[m] -> crn[m] + hdcoa[m]	Fatty acid oxidation	1007.8	935.218	957.135	1000	1.0078	0.935218	0.957135
C161CRN2t	C161 transport into the mitochondria	hdd2crn[c] -> hdd2crn[m]	Fatty acid oxidation	1007.8	935.218	957.135	1000	1.0078	0.935218	0.957135
C161CRNt	C161 transport into the mitochondria	hdcecrn[c] -> hdcecrn[m]	Fatty acid oxidation	1007.8	935.218	968.428	1000	1.0078	0.935218	0.968428
C161OHc	production of 3-hydroxyhexadecenoylcarnitine	3hdeccoa[c] + crn[c] <=> 3hdececrn[c] + coa[c]	Fatty acid oxidation	1000	903.758	895.05	1000	1	0.903758	0.89505
C161OHc_b	production of 3-hydroxyhexadecenoylcarnitine (backward)	3hdeccoa[c] + crn[c] <=> 3hdececrn[c] + coa[c]	Fatty acid oxidation	0	0	0	0	1	1	1
C162ACBP	transport of 3-hydroxy trans7,10-hexadecadienoylcoa from mitochondria into cytosol	3thexddcoa[m] <=> 3thexddcoa[c]	Fatty acid oxidation	993.559	903.758	895.05	1000	0.993559	0.903758	0.89505
C162ACBP_b	transport of 3-hydroxy trans7,10-hexadecadienoylcoa from mitochondria into cytosol (backward)	3thexddcoa[m] <=> 3thexddcoa[c]	Fatty acid oxidation	0	0	0	0	1	1	1
C162OHc	production of 3-hydroxy hexadecadienoyl carnitine	3thexddcoa[c] + crn[c] <=> 3thexddcoacrn[c] + coa[c]	Fatty acid oxidation	993.559	903.758	895.05	1000	0.993559	0.903758	0.89505
C162OHc_b	production of 3-hydroxy hexadecadienoyl carnitine (backward)	3thexddcoa[c] + crn[c] <=> 3thexddcoacrn[c] + coa[c]	Fatty acid oxidation	0	0	0	0	1	1	1
C162OHe	excretion of C16:2OH	3thexddcoacrn[c] -> 3thexddcoacrn[e]	Fatty acid oxidation	993.559	903.758	895.05	1000	0.993559	0.903758	0.89505
C16DCc	production of hexadecanedioylcarnitine	crn[c] + hexdicoa[c] <=> c16dc[c] + coa[c]	Fatty acid oxidation	0	0	0	0	1	1	1
C16DCc_b	production of hexadecanedioylcarnitine (backward)	crn[c] + hexdicoa[c] <=> c16dc[c] + coa[c]	Fatty acid oxidation	0	0	0	0	1	1	1
C16DCe	transport of Hexadecanedioic acid mono-L-carnitine ester into extra cellular space	c16dc[c] -> c16dc[e]	Fatty acid oxidation	0	0	0	0	1	1	1
C16OHc	production of 3-hydroxyhexadecanoylcarnitinec	3hexdcoa[c] + crn[c] <=> 3hexdcrn[c] + coa[c]	Fatty acid oxidation	1000	903.758	938.865	1000	1	0.903758	0.938865
C16OHc_b	production of 3-hydroxyhexadecanoylcarnitinec (backward)	3hexdcoa[c] + crn[c] <=> 3hexdcrn[c] + coa[c]	Fatty acid oxidation	0	0	0	0	1	1	1
C16txc	transport of palmitoylcoa into peroxisomes	atp[c] + h2o[c] + pmtcoa[c] -> adp[c] + h[c] + pi[c] + pmtcoa[x]	Transport, peroxisomal	1151.4	1126.47	1168.42	1000	1.1514	1.12647	1.16842
C180CPT1	carnitine acyltransferase I	crn[c] + stcoa[c] -> coa[c] + stcrn[c]	Fatty acid oxidation	1007.8	935.218	957.135	1000	1.0078	0.935218	0.957135
C180CPT2	carnitine acyltransferase II	coa[m] + stcrn[m] -> crn[m] + stcoa[m]	Fatty acid oxidation	1007.8	935.218	957.135	1000	1.0078	0.935218	0.957135
C180CRNt	carnitine/acylcarnitine translocase	crn[m] + stcrn[c] -> crn[c] + stcrn[m]	Fatty acid oxidation	1007.8	935.218	957.135	1000	1.0078	0.935218	0.957135
C181CPT1	transport of Octadecenoyl-CoA into mitochondrial matrix	crn[c] + octdececoa[c] -> coa[c] + elaidcrn[c]	Fatty acid oxidation	1007.8	935.218	968.428	1000	1.0078	0.935218	0.968428
C181CPT2	transport of Octadecenoyl-CoA into mitochondrial matrix	coa[m] + elaidcrn[m] -> crn[m] + octdececoa[m]	Fatty acid oxidation	1007.8	935.218	957.135	1000	1.0078	0.935218	0.957135
C181OHc	production of 3-hydroxyoctadecenoylcarnitinec	3octdece1coa[c] + crn[c] <=> 3octdece1crn[c] + coa[c]	Fatty acid oxidation	1000	903.758	895.05	1000	1	0.903758	0.89505
C181OHc_b	production of 3-hydroxyoctadecenoylcarnitinec (backward)	3octdece1coa[c] + crn[c] <=> 3octdece1crn[c] + coa[c]	Fatty acid oxidation	0	0	0	0	1	1	1
C182OHc	production of 3-hydroxyoctadecadienoylcarnitine	3ocddcoa[c] + crn[c] <=> 3octdec2crn[c] + coa[c]	Fatty acid oxidation	1000	903.758	895.05	1000	1	0.903758	0.89505
C182OHc_b	production of 3-hydroxyoctadecadienoylcarnitine (backward)	3ocddcoa[c] + crn[c] <=> 3octdec2crn[c] + coa[c]	Fatty acid oxidation	0	0	0	0	1	1	1
C18OHc	production of 3-hydroxyoctadecanoylcarnitine	3hodcoa[c] + crn[c] <=> 3octdeccrn[c] + coa[c]	Fatty acid oxidation	1000	903.758	895.05	1000	1	0.903758	0.89505
C18OHc_b	production of 3-hydroxyoctadecanoylcarnitine (backward)	3hodcoa[c] + crn[c] <=> 3octdeccrn[c] + coa[c]	Fatty acid oxidation	0	0	0	0	1	1	1
C204CPT1	carnitine C20:4 transferase	arachdcoa[c] + crn[c] -> arachdcrn[c] + coa[c]	Fatty acid oxidation	1406.87	1000	1000	1000	1.40687	1	1
C204CPT2	arachidonic acid transport into the mitochondria	arachdcrn[m] + coa[m] -> arachdcoa[m] + crn[m]	Fatty acid oxidation	993.559	932.203	895.05	1000	0.993559	0.932203	0.89505
C204CRNt	arachidonic acid transport into the mitochondria	arachdcrn[c] -> arachdcrn[m]	Fatty acid oxidation	993.559	932.203	895.05	1000	0.993559	0.932203	0.89505
C226COAtx	fatty acid intracellular transport	c226coa[c] <=> c226coa[x]	Transport, peroxisomal	921.713	740.355	406.283	1000	0.921713	0.740355	0.406283
C226COAtx_b	fatty acid intracellular transport (backward)	c226coa[c] <=> c226coa[x]	Transport, peroxisomal	0	0	0	0	1	1	1
C226CPT1	carnitine C22:6 transferase	c226coa[c] + crn[c] -> c226crn[c] + coa[c]	Fatty acid oxidation	849.201	718.51	653.957	888.439	0.955834	0.808732	0.736074
C226CPT2	C226 transport into the mitochondria	c226crn[m] + coa[m] -> c226coa[m] + crn[m]	Fatty acid oxidation	849.201	718.51	653.957	888.439	0.955834	0.808732	0.736074
C226CRNt	C226 transport into the mitochondria	c226crn[c] -> c226crn[m]	Fatty acid oxidation	849.201	718.51	653.957	888.439	0.955834	0.808732	0.736074
C2M26DCOAHLm	cis-2-Methyl-5-isopropylhexa-2,5-dienoyl-CoA hydro-lyase (m)	c2m26dcoa[m] + h2o[m] <=> 3h26dm5coa[m]	Limonene and pinene degradation	0	0	0	0	1	1	1
C2M26DCOAHLm_b	cis-2-Methyl-5-isopropylhexa-2,5-dienoyl-CoA hydro-lyase (m) (backward)	c2m26dcoa[m] + h2o[m] <=> 3h26dm5coa[m]	Limonene and pinene degradation	0	0	0	0	1	1	1
C2M26DCOAHLx	cis-2-Methyl-5-isopropylhexa-2,5-dienoyl-CoA hydro-lyase (x)	c2m26dcoa[x] + h2o[x] <=> 3h26dm5coa[x]	Limonene and pinene degradation	0	0	0	0	1	1	1
C2M26DCOAHLx_b	cis-2-Methyl-5-isopropylhexa-2,5-dienoyl-CoA hydro-lyase (x) (backward)	c2m26dcoa[x] + h2o[x] <=> 3h26dm5coa[x]	Limonene and pinene degradation	0	0	0	0	1	1	1
C2tcx	transport of acetylcarnitine from peroxisomes to cytosol	acrn[x] <=> acrn[c]	Transport, peroxisomal	1007.8	874.415	875.375	1000	1.0078	0.874415	0.875375
C2tcx_b	transport of acetylcarnitine from peroxisomes to cytosol (backward)	acrn[x] <=> acrn[c]	Transport, peroxisomal	0	0	0	0	1	1	1
C30CPT1	production of propionylcarnitine	crn[c] + ppcoa[c] -> coa[c] + pcrn[c]	Fatty acid oxidation	1354.8	874.415	875.375	1000	1.3548	0.874415	0.875375
C3DCe	transport of malonyl carnitine into extra cellular space	c3dc[c] -> c3dc[e]	Fatty acid oxidation	0	0	0	0	1	1	1
C3STDH1Pr	C-3 sterol dehydrogenase (4-methylzymosterol)	4mzym_int1[r] + nadp[r] -> 4mzym_int2[r] + co2[r] + h[r] + nadph[r]	Cholesterol metabolism	125	125	99.3651	125	1	1	0.79492
C3STDH1r	C-3 sterol dehydrogenase (4-methylzymosterol)	4mzym_int1[r] + nad[r] -> 4mzym_int2[r] + co2[r] + h[r] + nadh[r]	Cholesterol metabolism	125	125	99.3651	125	1	1	0.79492
C3STKR2r	C-3 sterol keto reductase (zymosterol)	h[r] + nadph[r] + zym_int2[r] -> nadp[r] + zymst[r]	Cholesterol metabolism	947.385	698.339	584.254	954.646	0.992394	0.731516	0.612011
C40CPT1	production of butyrylcarnitine	btcoa[c] + crn[c] <=> c4crn[c] + coa[c]	Fatty acid oxidation	1000	1000	1000	1000	1	1	1
C40CPT1_b	production of butyrylcarnitine (backward)	btcoa[c] + crn[c] <=> c4crn[c] + coa[c]	Fatty acid oxidation	0	0	0	0	1	1	1
C4CRNCPT2	transport of butyryl carnitine in the mitochondrial matrix for final hydrolysis	c4crn[m] + coa[m] <=> btcoa[m] + crn[m]	Fatty acid oxidation	1019.37	981.709	957.135	1000	1.01937	0.981709	0.957135
C4CRNCPT2_b	transport of butyryl carnitine in the mitochondrial matrix for final hydrolysis (backward)	c4crn[m] + coa[m] <=> btcoa[m] + crn[m]	Fatty acid oxidation	0	0	0	0	1	1	1
C4CRNe	transport of butyryl carnitine into the extra cellular space	c4crn[c] -> c4crn[e]	Fatty acid oxidation	1000	1000	1000	1000	1	1	1
C4DCCACT	transport of succinyl carnitine into cytosol	c4dc[x] <=> c4dc[c]	Fatty acid oxidation	0	0	0	0	1	1	1
C4DCCACT_b	transport of succinyl carnitine into cytosol (backward)	c4dc[x] <=> c4dc[c]	Fatty acid oxidation	0	0	0	0	1	1	1
C4DCe	transport of succinyl carnitine into the extra cellular space	c4dc[c] -> c4dc[e]	Fatty acid oxidation	0	0	0	0	1	1	1
C4OHc	production of 3-hydroxybytyryl carnitinec	3hbcoa_R[c] + crn[c] <=> 3bcrn[c] + coa[c]	Fatty acid oxidation	1000	739.133	614.3	1000	1	0.739133	0.6143
C4OHc_b	production of 3-hydroxybytyryl carnitinec (backward)	3hbcoa_R[c] + crn[c] <=> 3bcrn[c] + coa[c]	Fatty acid oxidation	0	0	0	0	1	1	1
C4STMO1r	C-4 sterol methyl oxidase (4,4-dimethylzymosterol)	44mzym[r] + 3 h[r] + 3 nadph[r] + 3 o2[r] -> 4mzym_int1[r] + 4 h2o[r] + 3 nadp[r]	Cholesterol metabolism	125	125	99.3651	125	1	1	0.79492
C4STMO2Pr	C-4 methyl sterol oxidase	4mzym_int2[r] + nadp[r] + o2[r] -> co2[r] + h[r] + nadph[r] + zym_int2[r]	Cholesterol metabolism	947.385	698.339	584.254	954.646	0.992394	0.731516	0.612011
C4STMO2r	C-4 methyl sterol oxidase	4mzym_int2[r] + nad[r] + o2[r] -> co2[r] + h[r] + nadh[r] + zym_int2[r]	Cholesterol metabolism	947.385	698.339	584.254	954.646	0.992394	0.731516	0.612011
C4tcx	transport of bytyrylcarnitine from peroxisomes	c4crn[x] <=> c4crn[c]	Transport, peroxisomal	945.703	661.978	667.602	866.667	1.0912	0.763821	0.77031
C4tcx_b	transport of bytyrylcarnitine from peroxisomes (backward)	c4crn[x] <=> c4crn[c]	Transport, peroxisomal	0	0	0	0	1	1	1
C4tmc	transport of bytyrylcarnitine into mitochondrial matrix	c4crn[c] <=> c4crn[m]	Transport, mitochondrial	1007.8	935.218	957.135	1000	1.0078	0.935218	0.957135
C4tmc_b	transport of bytyrylcarnitine into mitochondrial matrix (backward)	c4crn[c] <=> c4crn[m]	Transport, mitochondrial	0	0	0	0	1	1	1
C4x	esterification of butyrylcoa to butyrylcarnitine for transport	btcoa[x] + crn[x] <=> c4crn[x] + coa[x]	Transport, peroxisomal	945.703	661.978	667.602	866.667	1.0912	0.763821	0.77031
C4x_b	esterification of butyrylcoa to butyrylcarnitine for transport (backward)	btcoa[x] + crn[x] <=> c4crn[x] + coa[x]	Transport, peroxisomal	0	0	0	0	1	1	1
C50CPT1	production of isovalerylcarnitine	crn[c] + ivcoa[c] <=> coa[c] + ivcrn[c]	Fatty acid oxidation	1000	903.758	938.865	1000	1	0.903758	0.938865
C50CPT1_b	production of isovalerylcarnitine (backward)	crn[c] + ivcoa[c] <=> coa[c] + ivcrn[c]	Fatty acid oxidation	0	0	0	0	1	1	1
C51CPT1	production of tiglylcarnitine	2mb2coa[c] + crn[c] <=> c51crn[c] + coa[c]	Fatty acid oxidation	1000	903.758	938.865	1000	1	0.903758	0.938865
C51CPT1_b	production of tiglylcarnitine (backward)	2mb2coa[c] + crn[c] <=> c51crn[c] + coa[c]	Fatty acid oxidation	0	0	0	0	1	1	1
C5DCe	transport of glutaryl carnitine into the extra cellular fluid	c5dc[c] -> c5dc[e]	Fatty acid oxidation	1000	903.758	938.865	1000	1	0.903758	0.938865
C60CPT1	production of hexanoylcarnitine	crn[c] + hxcoa[c] <=> c6crn[c] + coa[c]	Fatty acid oxidation	1406.87	1000	1000	1000	1.40687	1	1
C60CPT1_b	production of hexanoylcarnitine (backward)	crn[c] + hxcoa[c] <=> c6crn[c] + coa[c]	Fatty acid oxidation	0	0	0	0	1	1	1
C60CPT2	carnitine O-hexanoyl transferase	coa[m] + c6crn[m] -> crn[m] + hxcoa[m]	Unassigned	1007.8	935.218	957.135	1000	1.0078	0.935218	0.957135
C60CRNt	C160 transport into the mitochondria	c6crn[c] -> c6crn[m]	Unassigned	1007.8	935.218	957.135	1000	1.0078	0.935218	0.957135
C6COAt	esterification of of hexanoylcoa for transport into cytosol	crn[x] + hxcoa[x] <=> c6crn[x] + coa[x]	Transport, peroxisomal	921.713	611.644	637.901	866.667	1.06352	0.705743	0.736039
C6COAt_b	esterification of of hexanoylcoa for transport into cytosol (backward)	crn[x] + hxcoa[x] <=> c6crn[x] + coa[x]	Transport, peroxisomal	0	0	0	0	1	1	1
C6CRNe	transport of hexanoyl carnitine into the extra cellular fluid	c6crn[c] -> c6crn[e]	Fatty acid oxidation	1000	1000	1000	1000	1	1	1
C6CRNtcx	transport of hexanoylcarnitine into cytosol	c6crn[x] <=> c6crn[c]	Transport, peroxisomal	921.713	611.644	637.901	866.667	1.06352	0.705743	0.736039
C6CRNtcx_b	transport of hexanoylcarnitine into cytosol (backward)	c6crn[x] <=> c6crn[c]	Transport, peroxisomal	0	0	0	0	1	1	1
C6DCCACT	transport of adipoyl carnitine into cytosol	c6dc[x] <=> c6dc[c]	Fatty acid oxidation	0	0	0	0	1	1	1
C6DCCACT_b	transport of adipoyl carnitine into cytosol (backward)	c6dc[x] <=> c6dc[c]	Fatty acid oxidation	0	0	0	0	1	1	1
C6DCc	production of adipoylcarnitine	adpcoa[c] + crn[c] <=> c6dc[c] + coa[c]	Fatty acid oxidation	1000	858.502	667.602	1000	1	0.858502	0.667602
C6DCc_b	production of adipoylcarnitine (backward)	adpcoa[c] + crn[c] <=> c6dc[c] + coa[c]	Fatty acid oxidation	0	0	0	0	1	1	1
C6DCe	transport of adipoyl carnitine into the extra cellular fluid	c6dc[c] -> c6dc[e]	Fatty acid oxidation	0	0	0	0	1	1	1
C80CPT1	production of octanoylcarnitine	crn[c] + occoa[c] <=> c8crn[c] + coa[c]	Fatty acid oxidation	1406.87	1000	1000	1000	1.40687	1	1
C80CPT1_b	production of octanoylcarnitine (backward)	crn[c] + occoa[c] <=> c8crn[c] + coa[c]	Fatty acid oxidation	0	0	0	0	1	1	1
C81CPT1	production of ocetenoylcarnitine	c81coa[c] + crn[c] <=> c81crn[c] + coa[c] + 4 h[c]	Fatty acid oxidation	1000	1000	1000	1000	1	1	1
C81CPT1_b	production of ocetenoylcarnitine (backward)	c81coa[c] + crn[c] <=> c81crn[c] + coa[c] + 4 h[c]	Fatty acid oxidation	0	0	0	0	1	1	1
C81CRNe	transport of octenoyl carnitine into the extra cellular space	c81crn[c] -> c81crn[e]	Fatty acid oxidation	1000	1000	1000	1000	1	1	1
C8CRNe	transport of octanoyl carnitine into the extra cellular space	c8crn[c] -> c8crn[e]	Fatty acid oxidation	1000	1000	1000	1000	1	1	1
C8DCc	production of suberylcarnitine	crn[c] + sbcoa[c] <=> c8dc[c] + coa[c]	Fatty acid oxidation	1000	858.502	667.602	1000	1	0.858502	0.667602
C8DCc_b	production of suberylcarnitine (backward)	crn[c] + sbcoa[c] <=> c8dc[c] + coa[c]	Fatty acid oxidation	0	0	0	0	1	1	1
C8DCe	transport of suberyl carnitine into the extra cellular space	c8dc[c] -> c8dc[e]	Fatty acid oxidation	0	0	0	0	1	1	1
C9BRxtc	transport of dimethylnonanoylcarnitine from peroxisomes to cytosol	dmnoncrn[x] <=> dmnoncrn[c]	Transport, peroxisomal	1007.8	935.218	968.428	1000	1.0078	0.935218	0.968428
C9BRxtc_b	transport of dimethylnonanoylcarnitine from peroxisomes to cytosol (backward)	dmnoncrn[x] <=> dmnoncrn[c]	Transport, peroxisomal	0	0	0	0	1	1	1
CAATPS	Ca ATPase	atp[c] + ca2[c] + h2o[c] -> adp[c] + ca2[e] + h[e] + pi[c]	Transport, extracellular	1403.36	1109.99	1117.27	1000	1.40336	1.10999	1.11727
CAATPaser	CAATPaser	atp[c] + 2 ca2[c] + h2o[c] -> adp[c] + h[r] + pi[c] + 2 ca2[r]	Protein translation and secretion	0	0	0	0	1	1	1
CALR_Ca2	CALR_Ca2	CALR[r] + ca2[r] -> CALR-ca2[r]	Protein translation and secretion	0	0	0	0	1	1	1
CALR_Ca2_degradation	CALR_Ca2_degradation	CALR-ca2[r] ->	Protein translation and secretion	0	0	0	0	1	1	1
CAMPt	cAMP transport (ATP-dependent)	atp[c] + camp[c] + h2o[c] -> adp[c] + camp[e] + h[c] + pi[c]	Transport, extracellular	1000	1000	1000	1000	1	1	1
CARBIBUP_SGLUthv	release of S-carboxy ibuprofen glucuronide into hepatic vein	caribupglu_S[c] <=> caribupglu_S[e]	Unassigned	1000	1000	1000	1000	1	1	1
CARBIBUP_SGLUthv_b	release of S-carboxy ibuprofen glucuronide into hepatic vein (backward)	caribupglu_S[c] <=> caribupglu_S[e]	Unassigned	0	0	0	0	1	1	1
CARIBUPGLU_Sitr	CARIBUPGLU Sitr	caribupglu_S[c] <=> caribupglu_S[r]	Unassigned	0	0	0	0	1	1	1
CARIBUPGLU_Sitr_b	CARIBUPGLU Sitr (backward)	caribupglu_S[c] <=> caribupglu_S[r]	Unassigned	0	0	0	0	1	1	1
CARIBUP_Rthv	release of R-carboxy ibuprofen into hepatic vein	caribup_R[c] <=> caribup_R[e]	Unassigned	0	0	0	0	1	1	1
CARIBUP_Rthv_b	release of R-carboxy ibuprofen into hepatic vein (backward)	caribup_R[c] <=> caribup_R[e]	Unassigned	0	0	0	0	1	1	1
CARIBUP_SGLUhep	glucuronidation of S-carboxy ibuprofen	udpglcur[r] + caribup_s[r] -> udp[r] + caribupglu_S[r]	Unassigned	1000	1000	1000	1000	1	1	1
CARIBUP_Sitr	CARIBUP Sitr	caribup_s[c] <=> caribup_s[r]	Unassigned	1000	1000	1000	1000	1	1	1
CARIBUP_Sitr_b	CARIBUP Sitr (backward)	caribup_s[c] <=> caribup_s[r]	Unassigned	0	0	0	0	1	1	1
CARIBUP_Sthv	release of S-carboxy ibuprofen into hepatic vein	caribup_s[c] <=> caribup_s[e]	Unassigned	0	0	0	0	1	1	1
CARIBUP_Sthv_b	release of S-carboxy ibuprofen into hepatic vein (backward)	caribup_s[c] <=> caribup_s[e]	Unassigned	0	0	0	0	1	1	1
CAROtr	beta-carotene transport via diffusion	caro[e] <=> caro[c]	Transport, extracellular	1000	1000	1000	1000	1	1	1
CAROtr_b	beta-carotene transport via diffusion (backward)	caro[e] <=> caro[c]	Transport, extracellular	0	0	0	0	1	1	1
CARPEPT1tc	transport of L-Carnosine by the apical PEPT1 amino acid transporters across the brush border cells of the enterocytes of the intestine and renal cells	carn[e] + h[e] -> carn[c] + h[c]	Transport, extracellular	1000	675.178	412.183	1000	1	0.675178	0.412183
CARVEOLte	xenobiotic transport	carveol[e] <=> carveol[c]	Transport, extracellular	0	0	0	0	1	1	1
CARVEOLte_b	xenobiotic transport (backward)	carveol[e] <=> carveol[c]	Transport, extracellular	0	0	0	0	1	1	1
CARhPTtc	Transport of L-Carnosine by hPT3 or hPT4 peptide transporter.	carn[l] -> carn[c]	Transport, lysosomal	0	0	0	0	1	1	1
CAT2p	catalase A, peroxisomal (ethanol)	etoh[x] + h2o2[x] -> acald[x] + 2 h2o[x]	Glycolysis/gluconeogenesis	1000	948.606	973.169	1000	1	0.948606	0.973169
CATm	catalase	2 h2o2[m] -> 2 h2o[m] + o2[m]	ROS detoxification	1202.76	948.606	973.169	1000	1.20276	0.948606	0.973169
CATp	catalase A, peroxisomal	2 h2o2[x] -> 2 h2o[x] + o2[x]	Miscellaneous	1202.76	948.606	973.169	1000	1.20276	0.948606	0.973169
CAt7r	calcium / sodium antiporter (1:3), reversible	ca2[c] + 3 na1[e] <=> ca2[e] + 3 na1[c]	Transport, extracellular	1000	1000	1000	1000	1	1	1
CAt7r_b	calcium / sodium antiporter (1:3), reversible (backward)	ca2[c] + 3 na1[e] <=> ca2[e] + 3 na1[c]	Transport, extracellular	0	0	0	0	1	1	1
CBASPte	Transport of N-carbamoyl-L-aspartate	cbasp[e] <=> cbasp[c]	Transport, extracellular	932.064	909.791	1000	1000	0.932064	0.909791	1
CBASPte_b	Transport of N-carbamoyl-L-aspartate (backward)	cbasp[e] <=> cbasp[c]	Transport, extracellular	0	0	0	0	1	1	1
CBL2OR	NADH:cob(III)alamine oxidoreductase	2 aqcobal[c] + h[c] + nadh[c] -> 2 cbl2[c] + 2 h2o[c] + nad[c]	Vitamin B12 metabolism	0	0	0	0	1	1	1
CBL2tm	Cob(II)alamine transport, mitochondrial	cbl2[c] -> cbl2[m]	Transport, mitochondrial	0	0	0	0	1	1	1
CBLATm	cob(I)alamin adenosyltransferase, mitochondrial	atp[m] + cbl1[m] + h[m] <=> adocbl[m] + pppi[m]	Vitamin B12 metabolism	0	0	0	0	1	1	1
CBLATm_b	cob(I)alamin adenosyltransferase, mitochondrial (backward)	atp[m] + cbl1[m] + h[m] <=> adocbl[m] + pppi[m]	Vitamin B12 metabolism	0	0	0	0	1	1	1
CBLtle	transport of Adenosylcobalamin into the intestine	adocbl[e] -> adocbl[c]	Transport, extracellular	0	0	0	0	1	1	1
CBPPer	Carbamoyl phosphate phosphotransferase, endoplasmic reticulum	cbp[r] + glc_D[r] + h[r] -> co2[r] + g6p[r] + nh4[r]	Glycolysis/gluconeogenesis	0	0	0	0	1	1	1
CBPS	carbamoyl-phosphate synthase (glutamine-hydrolysing)	2 atp[c] + gln_L[c] + h2o[c] + hco3[c] -> 2 adp[c] + cbp[c] + glu_L[c] + 2 h[c] + pi[c]	Pyrimidine synthesis	932.064	1050.15	1119.35	1000	0.932064	1.05015	1.11935
CBPSam	carbamoyl-phosphate synthase (ammonia) (mitochondria	2 atp[m] + hco3[m] + nh4[m] -> 2 adp[m] + cbp[m] + 2 h[m] + pi[m]	Glutamate metabolism	668.667	467.522	436.057	1000	0.668667	0.467522	0.436057
CBPter	carbamoyl phosphate transport, endoplasmic reticulum	cbp[c] + pi[c] + ppi[c] <=> cbp[r] + pi[r] + ppi[r]	Transport, endoplasmic reticular	0	0	0	0	1	1	1
CBPter_b	carbamoyl phosphate transport, endoplasmic reticulum (backward)	cbp[c] + pi[c] + ppi[c] <=> cbp[r] + pi[r] + ppi[r]	Transport, endoplasmic reticular	0	0	0	0	1	1	1
CBR1	Carbonyl reductase [NADPH] 1	h[c] + nadph[c] + prostg1[c] -> nadp[c] + prostge1[c]	Eicosanoid metabolism	0	0	0	0	1	1	1
CBR2	Carbonyl reductase [NADPH] 1	h[c] + nadph[c] + prostge2[c] -> nadp[c] + prostgf2[c]	Eicosanoid metabolism	939.52	935.316	1218.6	1000	0.93952	0.935316	1.2186
CDIPTr	phosphatidylinositol synthase (Homo sapiens)	cdpdag_hs[c] + inost[c] <=> cmp[c] + h[c] + pail_hs[c]	Glycerophospholipid metabolism	1236.98	1238.74	1536.15	1000	1.23698	1.23874	1.53615
CDIPTr_b	phosphatidylinositol synthase (Homo sapiens) (backward)	cdpdag_hs[c] + inost[c] <=> cmp[c] + h[c] + pail_hs[c]	Glycerophospholipid metabolism	0	0	0	0	1	1	1
CDPDAGtm	intracellular transport	cdpdag_hs[c] <=> cdpdag_hs[m]	Transport, mitochondrial	0	0	0	0	1	1	1
CDPDAGtm_b	intracellular transport (backward)	cdpdag_hs[c] <=> cdpdag_hs[m]	Transport, mitochondrial	0	0	0	0	1	1	1
CDS	phosphatidate cytidylyltransferase	ctp[c] + h[c] + pa_hs[c] -> cdpdag_hs[c] + ppi[c]	Glycerophospholipid metabolism	1277.37	1029.6	858.955	1000	1.27737	1.0296	0.858955
CDSm	phosphatidate cytidylyltransferase	ctp[m] + h[m] + pa_hs[m] -> cdpdag_hs[m] + ppi[m]	Glycerophospholipid metabolism	677.707	710.548	702.588	666.667	1.01656	1.06582	1.05388
CEPTC	choline phosphotransferase	cdpchol[c] + dag_hs[c] -> cmp[c] + h[c] + pchol_hs[c]	Glycerophospholipid metabolism	1062.11	1103.23	994.456	1000	1.06211	1.10323	0.994456
CEPTE	ethanolamine phosphotransferase	cdpea[c] + dag_hs[c] -> cmp[c] + h[c] + pe_hs[c]	Glycerophospholipid metabolism	1032.46	962.7	826.006	1000	1.03246	0.9627	0.826006
CERK	Ceramide kinase	atp[c] + crm_hs[c] -> adp[c] + crmp_hs[c] + h[c]	Sphingolipid metabolism	994.94	995.385	995.311	995.141	0.999798	1.00025	1.00017
CERT1gt	ceramide transport protein	crm_hs[c] <=> crm_hs[g]	Transport, golgi apparatus	500	500	500	500	1	1	1
CERT1gt_b	ceramide transport protein (backward)	crm_hs[c] <=> crm_hs[g]	Transport, golgi apparatus	0	0	0	0	1	1	1
CERT1rt	ceramide transport protein	crm_hs[c] <=> crm_hs[r]	Transport, endoplasmic reticular	903.52	953.544	680.521	1000	0.90352	0.953544	0.680521
CERT1rt_b	ceramide transport protein (backward)	crm_hs[c] <=> crm_hs[r]	Transport, endoplasmic reticular	0	0	0	0	1	1	1
CERT2gt	ceramide transport protein	gluside_hs[c] <=> gluside_hs[g]	Transport, golgi apparatus	500	500	500	500	1	1	1
CERT2gt_b	ceramide transport protein (backward)	gluside_hs[c] <=> gluside_hs[g]	Transport, golgi apparatus	0	0	0	0	1	1	1
CERT2rt	ceramide transport protein	gluside_hs[c] <=> gluside_hs[r]	Transport, endoplasmic reticular	0	0	0	0	1	1	1
CERT2rt_b	ceramide transport protein (backward)	gluside_hs[c] <=> gluside_hs[r]	Transport, endoplasmic reticular	0	0	0	0	1	1	1
CGLYt3_2_	Cys-Gly transport in via proton symport	cgly[e] + 2 h[e] -> cgly[c] + 2 h[c]	Transport, extracellular	903.339	754.353	678.303	1000	0.903339	0.754353	0.678303
CGMPt	cGMP transport (ATP-dependent)	35cgmp[c] + atp[c] + h2o[c] -> 35cgmp[e] + adp[c] + h[c] + pi[c]	Transport, extracellular	1000	1000	1000	1000	1	1	1
CH25H	cholesterol 25-hydroxylase	chsterol[r] + h[r] + nadph[r] + o2[r] -> h2o[r] + nadp[r] + xol25oh[r]	Bile acid synthesis	105.265	105.234	92.0232	106.072	0.992394	0.992099	0.867556
CHAT	Choline O-acetyltransferase	accoa[c] + chol[c] <=> ach[c] + coa[c]	Glycerophospholipid metabolism	1000	1000	1000	1000	1	1	1
CHAT_b	Choline O-acetyltransferase (backward)	accoa[c] + chol[c] <=> ach[c] + coa[c]	Glycerophospholipid metabolism	0	0	0	0	1	1	1
CHATn	Choline O-acetyltransferase	accoa[n] + chol[n] <=> ach[n] + coa[n]	Glycerophospholipid metabolism	1000	1000	1000	1000	1	1	1
CHATn_b	Choline O-acetyltransferase (backward)	accoa[n] + chol[n] <=> ach[n] + coa[n]	Glycerophospholipid metabolism	0	0	0	0	1	1	1
CHLP	choline phosphate phosphatase	cholp[c] + h2o[c] -> chol[c] + pi[c]	Glycerophospholipid metabolism	1000	1000	1000	1000	1	1	1
CHLPCTD	choline phosphate cytididyltransferase	cholp[c] + ctp[c] + h[c] -> cdpchol[c] + ppi[c]	Glycerophospholipid metabolism	1062.11	1103.23	994.456	1000	1.06211	1.10323	0.994456
CHLtm	choline transport via diffusion (cytosol to mitochondria)	chol[c] <=> chol[m]	Transport, mitochondrial	1000	945.753	1000	1000	1	0.945753	1
CHLtm_b	choline transport via diffusion (cytosol to mitochondria) (backward)	chol[c] <=> chol[m]	Transport, mitochondrial	0	0	0	0	1	1	1
CHOLATEt	cholate transport via bicarbonate countertransport	cholate[e] + hco3[c] <=> cholate[c] + hco3[e]	Transport, extracellular	1147.89	670.964	437.054	1000	1.14789	0.670964	0.437054
CHOLATEt2	cholate transport via sodium cotransport	cholate[e] + 2 na1[e] -> cholate[c] + 2 na1[c]	Transport, extracellular	1000	1000	1000	1000	1	1	1
CHOLATEt3	ABC bile acid transporter	atp[c] + cholate[c] + h2o[c] -> adp[c] + cholate[e] + h[c] + pi[c]	Transport, extracellular	1062.64	985.078	620.97	1000	1.06264	0.985078	0.62097
CHOLATEt_b	cholate transport via bicarbonate countertransport (backward)	cholate[e] + hco3[c] <=> cholate[c] + hco3[e]	Transport, extracellular	0	0	0	0	1	1	1
CHOLD2m	choline dehydrogenase (FAD acceptor), mitochondrial	chol[m] + fad[m] -> betald[m] + fadh2[m]	Glycine, serine, alanine and threonine metabolism	1000	945.753	1000	1000	1	0.945753	1
CHOLESACATc	esterification of cholesterol to cholesterol ester within enterocytes	Rtotalcoa[c] + chsterol[c] -> coa[c] + 4 h[c] + xolest2_hs[c]	Cholesterol metabolism	118.423	118.388	92.0232	119.331	0.992394	0.992099	0.771161
CHOLESTTDe	CHOLESTTDe	chsterol[c] -> chsterol[e]	Transport, extracellular	118.423	118.388	92.0232	119.331	0.992394	0.992099	0.771161
CHOLESTle	hydrolysis of cholesterol ester by cholesterol esterase	h2o[e] + xolest2_hs[e] -> Rtotal[e] + chsterol[e] + h[e]	Transport, extracellular	1148.15	821.885	708.657	1000	1.14815	0.821885	0.708657
CHOLK	Choline kinase	atp[c] + chol[c] -> adp[c] + cholp[c] + h[c]	Glycerophospholipid metabolism	1080.79	1228.84	1247.65	1000	1.08079	1.22884	1.24765
CHOLPtg	choline phosphate intracellular transport	cholp[c] <=> cholp[g]	Transport, golgi apparatus	0	0	0	0	1	1	1
CHOLPtg_b	choline phosphate intracellular transport (backward)	cholp[c] <=> cholp[g]	Transport, golgi apparatus	0	0	0	0	1	1	1
CHOLPtl	choline phosphate intracellular transport	cholp[c] <=> cholp[l]	Transport, lysosomal	0	0	0	0	1	1	1
CHOLPtl_b	choline phosphate intracellular transport (backward)	cholp[c] <=> cholp[l]	Transport, lysosomal	0	0	0	0	1	1	1
CHOLt4	choline, sodium cotransport	chol[e] + na1[e] <=> chol[c] + na1[c]	Transport, extracellular	1000	1000	1000	1000	1	1	1
CHOLt4_b	choline, sodium cotransport (backward)	chol[e] + na1[e] <=> chol[c] + na1[c]	Transport, extracellular	0	0	0	0	1	1	1
CHOLtg	choline intracellular transport	chol[g] <=> chol[c]	Transport, golgi apparatus	1000	1000	1000	1000	1	1	1
CHOLtg_b	choline intracellular transport (backward)	chol[g] <=> chol[c]	Transport, golgi apparatus	0	0	0	0	1	1	1
CHOLtn	Choline transport, nuclear through pores	chol[c] <=> chol[n]	Transport, nuclear	1000	1000	1000	1000	1	1	1
CHOLtn_b	Choline transport, nuclear through pores (backward)	chol[c] <=> chol[n]	Transport, nuclear	0	0	0	0	1	1	1
CHOLtr	choline intracellular transport	chol[r] <=> chol[c]	Transport, endoplasmic reticular	1000	1000	1000	1000	1	1	1
CHOLtr_b	choline intracellular transport (backward)	chol[r] <=> chol[c]	Transport, endoplasmic reticular	0	0	0	0	1	1	1
CHOLtu	Choline uniport	chol[e] <=> chol[c]	Transport, extracellular	1234.27	1000	1000	1000	1.23427	1	1
CHOLtu_b	Choline uniport (backward)	chol[e] <=> chol[c]	Transport, extracellular	0	0	0	0	1	1	1
CHSTEROLSULT	steroid sulfotransferase	chsterol[c] + paps[c] -> chsterols[c] + h[c] + pap[c]	Steroid metabolism	1000	884.558	921.707	1000	1	0.884558	0.921707
CHSTEROLt	cholesterol efflux (ATP depedent)	atp[c] + chsterol[c] + h2o[c] -> adp[c] + chsterol[e] + h[c] + pi[c]	Transport, extracellular	118.423	118.388	92.0232	119.331	0.992394	0.992099	0.771161
CHSTEROLt1	cholesterol intracellular transport	chsterol[l] <=> chsterol[m]	Transport, mitochondrial	1000	1000	1000	1000	1	1	1
CHSTEROLt1_b	cholesterol intracellular transport (backward)	chsterol[l] <=> chsterol[m]	Transport, mitochondrial	0	0	0	0	1	1	1
CHSTEROLt2	cholesterol intracellular transport	chsterol[r] <=> chsterol[m]	Transport, mitochondrial	1000	1000	1000	1000	1	1	1
CHSTEROLt2_b	cholesterol intracellular transport (backward)	chsterol[r] <=> chsterol[m]	Transport, mitochondrial	0	0	0	0	1	1	1
CHSTEROLt3	cholesterol intracellular transport	chsterol[c] <=> chsterol[m]	Transport, mitochondrial	1000	1000	1000	1000	1	1	1
CHSTEROLt3_b	cholesterol intracellular transport (backward)	chsterol[c] <=> chsterol[m]	Transport, mitochondrial	0	0	0	0	1	1	1
CHSTEROLtg	cholesterol efflux (ATP depedent), golgi	atp[c] + chsterol[g] + h2o[c] -> adp[c] + chsterol[c] + h[c] + pi[c]	Transport, golgi apparatus	0	0	0	0	1	1	1
CHSTEROLtrc	transport of cholesterol into the cytosol	chsterol[r] <=> chsterol[c]	Transport, endoplasmic reticular	1000	1000	1000	1000	1	1	1
CHSTEROLtrc_b	transport of cholesterol into the cytosol (backward)	chsterol[r] <=> chsterol[c]	Transport, endoplasmic reticular	0	0	0	0	1	1	1
CHTNASE	chitinase	chtn[c] + 2 h2o[c] -> 3 acgam[c]	Aminosugar metabolism	0	0	0	0	1	1	1
CHTNASEe	chitinase, extracellular	chtn[e] + 2 h2o[e] -> 3 acgam[e]	Aminosugar metabolism	333.333	333.333	333.333	333.333	1	1	1
CITL	Citrate lyase	cit[c] -> ac[c] + oaa[c]	Citric acid cycle	1000	1000	1000	1000	1	1	1
CITMCOAHm	L-Citramalyl-CoA hydro-lyase, mitochondrial	h2o[m] + itaccoa[m] <=> citmcoa_L[m]	C5-branched dibasic acid metabolism	0	0	0	0	1	1	1
CITMCOAHm_b	L-Citramalyl-CoA hydro-lyase, mitochondrial (backward)	h2o[m] + itaccoa[m] <=> citmcoa_L[m]	C5-branched dibasic acid metabolism	0	0	0	0	1	1	1
CITMCOALm	L-Citramalyl-CoA pyruvate-lyase	citmcoa_L[m] -> accoa[m] + pyr[m]	C5-branched dibasic acid metabolism	0	0	0	0	1	1	1
CITRtm	citrulline mitochondrial transport via proton antiport	citr_L[m] <=> citr_L[c]	Transport, mitochondrial	1026.6	1000	1000	1000	1.0266	1	1
CITRtm_b	citrulline mitochondrial transport via proton antiport (backward)	citr_L[m] <=> citr_L[c]	Transport, mitochondrial	0	0	0	0	1	1	1
CITt4_2	citrate transport via sodium symport	cit[e] + 2 na1[e] <=> cit[c] + 2 na1[c]	Transport, extracellular	1000	1000	1000	1000	1	1	1
CITt4_2_b	citrate transport via sodium symport (backward)	cit[e] + 2 na1[e] <=> cit[c] + 2 na1[c]	Transport, extracellular	0	0	0	0	1	1	1
CITt4_4	citrate transport via sodium symport	cit[e] + 4 na1[e] <=> cit[c] + 4 na1[c]	Transport, extracellular	1430.85	705.996	495.671	1000	1.43085	0.705996	0.495671
CITt4_4_b	citrate transport via sodium symport (backward)	cit[e] + 4 na1[e] <=> cit[c] + 4 na1[c]	Transport, extracellular	0	0	0	0	1	1	1
CITtam	citrate transport, mitochondrial	cit[c] + mal_L[m] <=> cit[m] + mal_L[c]	Transport, mitochondrial	984.792	825.144	1121.23	1000	0.984792	0.825144	1.12123
CITtam_b	citrate transport, mitochondrial (backward)	cit[c] + mal_L[m] <=> cit[m] + mal_L[c]	Transport, mitochondrial	0	0	0	0	1	1	1
CITtbm	citrate transport, mitochondrial	cit[c] + pep[m] <=> cit[m] + pep[c]	Transport, mitochondrial	984.792	825.144	1121.23	1000	0.984792	0.825144	1.12123
CITtbm_b	citrate transport, mitochondrial (backward)	cit[c] + pep[m] <=> cit[m] + pep[c]	Transport, mitochondrial	0	0	0	0	1	1	1
CK	ATP Creatine kinase	atp[m] + creat[m] <=> adp[m] + h[m] + pcreat[m]	Urea cycle	1000	1000	1000	1000	1	1	1
CK_b	ATP Creatine kinase (backward)	atp[m] + creat[m] <=> adp[m] + h[m] + pcreat[m]	Urea cycle	0	0	0	0	1	1	1
CKc	ATP Creatine kinase (c)	atp[c] + creat[c] <=> adp[c] + h[c] + pcreat[c]	Urea cycle	0	0	0	0	1	1	1
CKc_b	ATP Creatine kinase (c) (backward)	atp[c] + creat[c] <=> adp[c] + h[c] + pcreat[c]	Urea cycle	0	0	0	0	1	1	1
CLCFTRte	chloride transport by CFTR	cl[c] <=> cl[e]	Unassigned	711.824	935.446	1015.09	1000	0.711824	0.935446	1.01509
CLCFTRte_b	chloride transport by CFTR (backward)	cl[c] <=> cl[e]	Unassigned	0	0	0	0	1	1	1
CLFORtex	chloride transport via formate countertransport	cl[e] + 2 for[c] -> cl[c] + 2 for[e]	Transport, extracellular	1000	1000	1000	1000	1	1	1
CLHCO3tex2	chloride transport via bicarbonate countertransport (2:1)	2 cl[e] + hco3[c] -> 2 cl[c] + hco3[e]	Transport, extracellular	1177.46	960.462	941.5	1000	1.17746	0.960462	0.9415
CLI2tex	chloride transport via iodide countertransport	cl[e] + 2 i[c] -> cl[c] + 2 i[e]	Transport, extracellular	1000	1000	1000	1000	1	1	1
CLOHtex2	chloride transport via hydroxide countertransport (2:1)	2 cl[e] + h2o[c] -> 2 cl[c] + h2o[e]	Transport, extracellular	1177.46	960.462	941.5	1000	1.17746	0.960462	0.9415
CLOXAtex2	chloride transport via oxalate countertransport (2:1)	2 cl[e] + oxa[c] -> 2 cl[c] + oxa[e]	Transport, extracellular	1177.46	960.462	941.5	1000	1.17746	0.960462	0.9415
CLPNDCOAtx	fatty acid intracellular transport	clpndcoa[c] <=> clpndcoa[x]	Transport, peroxisomal	1000	1000	1000	1000	1	1	1
CLPNDCOAtx_b	fatty acid intracellular transport (backward)	clpndcoa[c] <=> clpndcoa[x]	Transport, peroxisomal	0	0	0	0	1	1	1
CLPNDCPT1	carnitine O-palmitoyltransferase	clpndcoa[c] + crn[c] -> clpndcrn[c] + coa[c]	Fatty acid oxidation	0	0	0	0	1	1	1
CLPNDCPT2	carnitine transferase	clpndcrn[m] + coa[m] -> clpndcoa[m] + crn[m]	Fatty acid oxidation	0	0	0	0	1	1	1
CLPNDCRNt	transport into the mitochondria (carnitine)	clpndcrn[c] -> clpndcrn[m]	Fatty acid oxidation	0	0	0	0	1	1	1
CLPNDt	fatty acid transport via diffusion	clpnd[e] <=> clpnd[c]	Transport, extracellular	1000	740.355	406.283	1000	1	0.740355	0.406283
CLPNDt_b	fatty acid transport via diffusion (backward)	clpnd[e] <=> clpnd[c]	Transport, extracellular	0	0	0	0	1	1	1
CLS_hs	cardiolipin synthase (homo sapiens)	cdpdag_hs[c] + h[c] + pglyc_hs[c] -> clpn_hs[c] + cmp[c]	Glycerophospholipid metabolism	6.03348	4.9817	4.51631	6.2417	0.966641	0.798132	0.72357
CMPACNAtg	CMP-Sia Golgi transport via CMP antiport	cmp[g] + cmpacna[c] <=> cmp[c] + cmpacna[g]	Transport, golgi apparatus	750	750	750	750	1	1	1
CMPACNAtg_b	CMP-Sia Golgi transport via CMP antiport (backward)	cmp[g] + cmpacna[c] <=> cmp[c] + cmpacna[g]	Transport, golgi apparatus	0	0	0	0	1	1	1
CMPACNAtn	CMP-Sia nuclear export	cmpacna[n] -> cmpacna[c]	Transport, nuclear	904.923	876.029	821.686	1000	0.904923	0.876029	0.821686
CMPSAS	CMP sialic acid synthase	acnam[c] + ctp[c] -> cmpacna[c] + ppi[c]	Aminosugar metabolism	904.923	876.029	821.686	1000	0.904923	0.876029	0.821686
CMPSASn	CMP sialic acid synthase, nuclear	acnam[n] + ctp[n] -> cmpacna[n] + ppi[n]	Aminosugar metabolism	904.923	876.029	821.686	1000	0.904923	0.876029	0.821686
CO2t	CO2 transporter via diffusion	co2[e] <=> co2[c]	Transport, extracellular	1000	1000	1000	1000	1	1	1
CO2t_b	CO2 transporter via diffusion (backward)	co2[e] <=> co2[c]	Transport, extracellular	0	0	0	0	1	1	1
CO2ter	CO2 endoplasmic reticular transport via diffusion	co2[c] <=> co2[r]	Transport, endoplasmic reticular	0	0	0	0	1	1	1
CO2ter_b	CO2 endoplasmic reticular transport via diffusion (backward)	co2[c] <=> co2[r]	Transport, endoplasmic reticular	0	0	0	0	1	1	1
CO2tg	CO2 Golgi transport	co2[c] <=> co2[g]	Transport, golgi apparatus	0	0	0	0	1	1	1
CO2tg_b	CO2 Golgi transport (backward)	co2[c] <=> co2[g]	Transport, golgi apparatus	0	0	0	0	1	1	1
CO2tm	CO2 transport (diffusion), mitochondrial	co2[c] <=> co2[m]	Transport, mitochondrial	1000	1000	1000	1000	1	1	1
CO2tm_b	CO2 transport (diffusion), mitochondrial (backward)	co2[c] <=> co2[m]	Transport, mitochondrial	0	0	0	0	1	1	1
CO2tn	CO2 nuclear transport via diffusion	co2[n] <=> co2[c]	Transport, nuclear	0	0	0	0	1	1	1
CO2tn_b	CO2 nuclear transport via diffusion (backward)	co2[n] <=> co2[c]	Transport, nuclear	0	0	0	0	1	1	1
CO2tp	CO2 peroxisomal transport	co2[c] <=> co2[x]	Transport, peroxisomal	0	0	0	0	1	1	1
CO2tp_b	CO2 peroxisomal transport (backward)	co2[c] <=> co2[x]	Transport, peroxisomal	0	0	0	0	1	1	1
COAtg	CoA transport in Golgi via diffusion	coa[c] <=> coa[g]	Transport, golgi apparatus	0	0	0	0	1	1	1
COAtg_b	CoA transport in Golgi via diffusion (backward)	coa[c] <=> coa[g]	Transport, golgi apparatus	0	0	0	0	1	1	1
COAtl	CoA transport in lysosome via diffusion	coa[c] <=> coa[l]	Transport, lysosomal	1000	1000	1000	1000	1	1	1
COAtl_b	CoA transport in lysosome via diffusion (backward)	coa[c] <=> coa[l]	Transport, lysosomal	0	0	0	0	1	1	1
COAtm	CoA transporter	coa[c] <=> coa[m]	Transport, mitochondrial	919.32	875.998	780.698	1000	0.91932	0.875998	0.780698
COAtm_b	CoA transporter (backward)	coa[c] <=> coa[m]	Transport, mitochondrial	0	0	0	0	1	1	1
COAtn	coenzyme A transport, nuclear	coa[c] <=> coa[n]	Transport, nuclear	1000	1000	1000	1000	1	1	1
COAtn_b	coenzyme A transport, nuclear (backward)	coa[c] <=> coa[n]	Transport, nuclear	0	0	0	0	1	1	1
COAtp	coenzyme A transport, peroxisomal	coa[c] <=> coa[x]	Transport, peroxisomal	1000	1000	1000	1000	1	1	1
COAtp_b	coenzyme A transport, peroxisomal (backward)	coa[c] <=> coa[x]	Transport, peroxisomal	0	0	0	0	1	1	1
COAtr	COA transporter, endoplasmic reticulum	coa[c] <=> coa[r]	Transport, endoplasmic reticular	1000	1000	1000	1000	1	1	1
COAtr_b	COA transporter, endoplasmic reticulum (backward)	coa[c] <=> coa[r]	Transport, endoplasmic reticular	0	0	0	0	1	1	1
COKECBESr	Carboxylesterase (cocaine) (er)	coke[r] + h2o[r] -> bz[r] + egme[r] + h[r]	Alkaloid synthesis	0	0	0	0	1	1	1
COPII_recycling	COPII_recycling	atp[c] + h2o[c] + BET1-SEC22B-GOSR1-STX5[c] + 6 NSF[c] + NAPA[c] -> adp[c] + pi[c] + BET1[c] + SEC22B[c] + GOSR1[c] + STX5[c] + NSF(6)NAPA[c]	Protein translation and secretion	0.142552	0.133981	0.133513	0.159279	0.894984	0.841173	0.838238
COPI_recycling	COPI_recycling	atp[c] + h2o[c] + 6 NSF[c] + NAPA[c] + BET1-SEC22B-USE1-STX8-STX18[c] -> adp[c] + pi[c] + BET1[c] + SEC22B[c] + NSF(6)NAPA[c] + USE1[c] + STX8[c] + STX18[c]	Protein translation and secretion	0	0	0	0	1	1	1
COQ3m	methyltransferase COQ3	2dpmhobq[m] + amet[m] -> ahcys[m] + h[m] + q10[m]	Ubiquinone synthesis	99.1866	86.8654	55.2139	96.5984	1.02679	0.899242	0.571582
COQ5m	Ubiquinone biosynthesis methyltransferase COQ5	2dp6mobq[m] + amet[m] -> 2dp6mobq_me[m] + ahcys[m] + h[m]	Ubiquinone synthesis	99.1866	86.8654	55.2139	96.5984	1.02679	0.899242	0.571582
COQ6m	Ubiquinone biosynthesis monooxgenase COQ6	2dp6mep[m] + o2[m] -> 2dp6mobq[m] + h2o[m]	Ubiquinone synthesis	99.1866	86.8654	55.2139	96.5984	1.02679	0.899242	0.571582
COQ7m	Ubiquinone biosynthesis COQ7	2dp6mobq_me[m] + h[m] + nadph[m] + o2[m] -> 2dpmhobq[m] + h2o[m] + nadp[m]	Ubiquinone synthesis	99.1866	86.8654	55.2139	96.5984	1.02679	0.899242	0.571582
CORE2GTg	Core 2 acetylglucosaminyltransferase, Golgi apparatus	T_antigen[g] + uacgam[g] -> core2[g] + h[g] + udp[g]	O-glycan synthesis	31.25	31.25	31.25	31.25	1	1	1
CORE3GTg	Core 3 beta-GlcNAc-transferase, Golgi apparatus	Tn_antigen[g] + uacgam[g] -> core3[g] + h[g] + udp[g]	O-glycan synthesis	29.4118	29.4118	29.4118	29.4118	1	1	1
CORE4GTg	Core 4 beta6-GalNAc-transferase, Golgi apparatus	core3[g] + uacgam[g] -> core4[g] + h[g] + udp[g]	O-glycan synthesis	29.4118	29.4118	29.4118	29.4118	1	1	1
CORE5GTg	Core 5 alpha-GalNAc-transferase, Golgi apparatus	Tn_antigen[g] + udpacgal[g] -> core5[g] + h[g] + udp[g]	O-glycan synthesis	0	0	0	0	1	1	1
CORE6GTg	Core 6 beta-GlcNAc-transferase A, Golgi apparatus	Tn_antigen[g] + uacgam[g] -> core6[g] + h[g] + udp[g]	O-glycan synthesis	71.4286	71.4286	71.4286	71.4286	1	1	1
CORE7GTg	Core 7 alpha-GalNAc-transferase, Golgi apparatus	Tn_antigen[g] + udpacgal[g] -> core7[g] + h[g] + udp[g]	O-glycan synthesis	0	0	0	0	1	1	1
CORE8GTg	N-acetylgalactosamine 3-alpha-galactosyltransferase, Golgi apparatus	Tn_antigen[g] + udpgal[g] -> core8[g] + h[g] + udp[g]	O-glycan synthesis	0	0	0	0	1	1	1
COUCOAFm	p-coumaroyl-CoA formation	T4hcinnm[m] + atp[m] + coa[m] -> amp[m] + coucoa[m] + ppi[m]	Ubiquinone synthesis	99.1866	86.8654	55.2139	96.5984	1.02679	0.899242	0.571582
COUMARINte	xenobiotic transport	coumarin[e] <=> coumarin[c]	Transport, extracellular	1000	1000	1000	1000	1	1	1
COUMARINte_b	xenobiotic transport (backward)	coumarin[e] <=> coumarin[c]	Transport, extracellular	0	0	0	0	1	1	1
COt	CO transporter via diffusion	co[c] <=> co[e]	Transport, extracellular	125	125	125	125	1	1	1
COt_b	CO transporter via diffusion (backward)	co[c] <=> co[e]	Transport, extracellular	0	0	0	0	1	1	1
CPCTDTX	choline-phosphate cytidylyltransferase	ctp[c] + h[c] + ntm2amep[c] -> cmpntm2amep[c] + ppi[c]	Glycerophospholipid metabolism	0	0	0	0	1	1	1
CPPPGO	coproporphyrinogen oxidase (O2 required)	cpppg3[c] + 2 h[c] + o2[c] -> 2 co2[c] + 2 h2o[c] + pppg9[c]	Heme synthesis	125	125	125	125	1	1	1
CREATt4_2_r	Creatine transport (sodium symport) (2:1)	creat[e] + 2 na1[e] <=> creat[c] + 2 na1[c]	Transport, extracellular	1531.12	400.855	227.842	1000	1.53112	0.400855	0.227842
CREATt4_2_r_b	Creatine transport (sodium symport) (2:1) (backward)	creat[e] + 2 na1[e] <=> creat[c] + 2 na1[c]	Transport, extracellular	0	0	0	0	1	1	1
CREATtmdiffir	Creatine transport to/from mitochondria via diffusion	creat[c] -> creat[m]	Urea cycle	1000	1000	1000	1000	1	1	1
CRGLZABCt	excretion of carboxy-gliclazide into bile	atp[c] + h2o[c] + crglz[c] -> adp[c] + h[c] + pi[c] + crglz[e]	Unassigned	1000	1000	1000	1000	1	1	1
CRGLZhr	oxidation of methyl-hydroxy-gliclazide to carboxy-gliclazide in hepatocytes	o2[r] + mhglz[r] -> h2o[r] + h[r] + crglz[r]	Unassigned	947.385	947.103	941.265	954.646	0.992394	0.992099	0.985984
CRGLZitr	CRGLZitr	crglz[r] <=> crglz[c]	Unassigned	947.385	947.103	941.265	954.646	0.992394	0.992099	0.985984
CRGLZitr_b	CRGLZitr (backward)	crglz[r] <=> crglz[c]	Unassigned	0	0	0	0	1	1	1
CRGLZtev	excretion of carboxy-gliclazide into hepatic vein	crglz[c] <=> crglz[e]	Unassigned	947.385	947.103	941.265	954.646	0.992394	0.992099	0.985984
CRGLZtev_b	excretion of carboxy-gliclazide into hepatic vein (backward)	crglz[c] <=> crglz[e]	Unassigned	0	0	0	0	1	1	1
CRMPte	crmp hs transport	crmp_hs[c] <=> crmp_hs[e]	Transport, extracellular	994.94	995.385	995.311	995.141	0.999798	1.00025	1.00017
CRMPte_b	crmp hs transport (backward)	crmp_hs[c] <=> crmp_hs[e]	Transport, extracellular	0	0	0	0	1	1	1
CRNATBtc	carnitine transport by ATB0	cl[e] + crn[e] + 2 na1[e] -> cl[c] + crn[c] + 2 na1[c]	Unassigned	864.724	1858.57	1616.97	1000	0.864724	1.85857	1.61697
CRNCAR3tp	carnitine-propcarnitine carrier, peroxisomal	crn[c] + pcrn[x] -> crn[x] + pcrn[c]	Transport, peroxisomal	1000	874.415	875.375	1000	1	0.874415	0.875375
CRNCARtp	carnitine-acetylcarnitine carrier, peroxisomal	acrn[x] + crn[c] -> acrn[c] + crn[x]	Transport, peroxisomal	1354.8	874.415	875.375	1000	1.3548	0.874415	0.875375
CRNrtx	reversible transport of L-Carnitine in peroxisome	crn[c] <=> crn[x]	Transport, peroxisomal	1000	1000	1000	1000	1	1	1
CRNrtx_b	reversible transport of L-Carnitine in peroxisome (backward)	crn[c] <=> crn[x]	Transport, peroxisomal	0	0	0	0	1	1	1
CRNt	L-carnitine reversible transport	crn[e] <=> crn[c]	Transport, extracellular	1234.27	871.265	701.009	1000	1.23427	0.871265	0.701009
CRNtHa	L-carnitine outward transport (H+ antiport)	crn[c] + h[e] -> crn[e] + h[c]	Transport, extracellular	1000	1000	1000	1000	1	1	1
CRNt_b	L-carnitine reversible transport (backward)	crn[e] <=> crn[c]	Transport, extracellular	0	0	0	0	1	1	1
CRNtim	L-carnitine transport out of mitochondria via diffusion	crn[m] -> crn[c]	Transport, mitochondrial	1007.8	935.218	968.428	1000	1.0078	0.935218	0.968428
CRNtuNa	L-carnitine inward transport by Na+ symport	crn[e] + na1[e] -> crn[c] + na1[c]	Transport, extracellular	1234.27	871.265	701.009	1000	1.23427	0.871265	0.701009
CRNtx	carnitine transport peroxisome to mitochondria	dmnoncrn[x] <=> dmnoncrn[m]	Transport, peroxisomal	1000	1000	1000	1000	1	1	1
CRNtx_b	carnitine transport peroxisome to mitochondria (backward)	dmnoncrn[x] <=> dmnoncrn[m]	Transport, peroxisomal	0	0	0	0	1	1	1
CRTNsyn	Creatinine synthase	pcreat[c] -> crtn[c] + pi[c]	Urea cycle	0	0	0	0	1	1	1
CRTSLt	cortisol transport	crtsl[e] <=> crtsl[c]	Transport, extracellular	0	0	0	0	1	1	1
CRTSLt_b	cortisol transport (backward)	crtsl[e] <=> crtsl[c]	Transport, extracellular	0	0	0	0	1	1	1
CRTSLtm	cortisol intracellular transport	crtsl[c] <=> crtsl[m]	Transport, mitochondrial	0	0	0	0	1	1	1
CRTSLtm_b	cortisol intracellular transport (backward)	crtsl[c] <=> crtsl[m]	Transport, mitochondrial	0	0	0	0	1	1	1
CRTSLtr	cortisol intracellular transport	crtsl[c] <=> crtsl[r]	Transport, endoplasmic reticular	0	0	0	0	1	1	1
CRTSLtr_b	cortisol intracellular transport (backward)	crtsl[c] <=> crtsl[r]	Transport, endoplasmic reticular	0	0	0	0	1	1	1
CRTSTRNt	corticosterone transport	crtstrn[e] <=> crtstrn[c]	Transport, extracellular	0	0	0	0	1	1	1
CRTSTRNt_b	corticosterone transport (backward)	crtstrn[e] <=> crtstrn[c]	Transport, extracellular	0	0	0	0	1	1	1
CRTSTRNtm	corticosterone intracellular transport	crtstrn[c] <=> crtstrn[m]	Transport, mitochondrial	0	0	0	0	1	1	1
CRTSTRNtm_b	corticosterone intracellular transport (backward)	crtstrn[c] <=> crtstrn[m]	Transport, mitochondrial	0	0	0	0	1	1	1
CRTSTRNtr	corticosterone intracellular transport	crtstrn[c] <=> crtstrn[r]	Transport, endoplasmic reticular	0	0	0	0	1	1	1
CRTSTRNtr_b	corticosterone intracellular transport (backward)	crtstrn[c] <=> crtstrn[r]	Transport, endoplasmic reticular	0	0	0	0	1	1	1
CRVNCtr	fatty acid transport via diffusion	crvnc[e] <=> crvnc[c]	Transport, extracellular	1000	1000	1000	1000	1	1	1
CRVNCtr_b	fatty acid transport via diffusion (backward)	crvnc[e] <=> crvnc[c]	Transport, extracellular	0	0	0	0	1	1	1
CRVS1M24hc	hydroxylation of cerivastatin-M1 to M24 in hepatocytes	h[r] + nadph[r] + o2[r] + crvsm1[r] -> h2o[r] + nadp[r] + crvsm24[r]	Unassigned	473.692	473.551	470.633	477.323	0.992394	0.992099	0.985984
CRVS1tev	exit of cerivastatin-M1 into hepatic vein	crvsm1[c] <=> crvsm1[e]	Unassigned	947.385	947.103	941.265	954.646	0.992394	0.992099	0.985984
CRVS1tev_b	exit of cerivastatin-M1 into hepatic vein (backward)	crvsm1[c] <=> crvsm1[e]	Unassigned	0	0	0	0	1	1	1
CRVS23M24hc	demethylation of cerivastatin-M23 to M24 in hepatocytes	ahcys[r] + 2 h[r] + nadph[r] + o2[r] + crvsm23[r] -> amet[r] + h2o2[r] + nadp[r] + crvsm24[r]	Unassigned	473.692	473.551	353.748	477.323	0.992394	0.992099	0.741108
CRVSATPthc	cerivastatin uptake by hepatocytes by active transport	atp[c] + h2o[c] + crvs[e] -> adp[c] + h[c] + pi[c] + crvs[c]	Unassigned	1000	1000	1000	1000	1	1	1
CRVSATPtu	efflux of cerivastatin by P-gp or BCRP from the enterocytes into lumen	atp[c] + h2o[c] + crvs[c] -> adp[c] + h[c] + pi[c] + crvs[e]	Unassigned	1129.74	1185.39	1017.39	1000	1.12974	1.18539	1.01739
CRVSM1SPhc	de-lactonization of cerivastatin-M22 to cerivastatin-M1 in hepatocytes	ahcys[c] + h2o[c] + h[c] + crvsm22[c] -> amet[c] + crvsm1[c]	Unassigned	947.385	947.103	941.265	954.646	0.992394	0.992099	0.985984
CRVSM1hc	demethylation of cerivastatin to M1 in hepatocytes	ahcys[r] + 2 h[r] + nadph[r] + o2[r] + crvs[r] -> amet[r] + h2o2[r] + nadp[r] + crvsm1[r]	Unassigned	947.385	947.103	941.265	954.646	0.992394	0.992099	0.985984
CRVSM1hr	beta-glucuronidase of cerivastatin-M1-glucuronide to M1 form	h2o[r] + cvm1gluc[r] -> glcur[r] + crvsm1[r]	Unassigned	1000	950.638	1000	1000	1	0.950638	1
CRVSM1teb	efflux of cerivastatin-M1 into bile	atp[c] + h2o[c] + crvsm1[c] -> adp[c] + h[c] + pi[c] + crvsm1[e]	Unassigned	856.139	1159.68	1017.39	1000	0.856139	1.15968	1.01739
CRVSM22hc	spontaneous conversion of glucuronide to cerivastatin-M22 in hepatocytes	amet[r] + cvm1gluc[r] -> ahcys[r] + glcur[r] + h[r] + crvsm22[r]	Unassigned	947.385	947.103	941.265	954.646	0.992394	0.992099	0.985984
CRVSM22itr	CRVSM22itr	crvsm22[r] <=> crvsm22[c]	Unassigned	947.385	947.103	941.265	954.646	0.992394	0.992099	0.985984
CRVSM22itr_b	CRVSM22itr (backward)	crvsm22[r] <=> crvsm22[c]	Unassigned	0	0	0	0	1	1	1
CRVSM23hc	hydroxylation of cerivastatin to M23 in hepatocytes	h[r] + nadph[r] + o2[r] + crvs[r] -> h2o[r] + nadp[r] + crvsm23[r]	Unassigned	947.385	603.163	353.748	954.646	0.992394	0.631818	0.370554
CRVSM23hr	beta-glucuronidase of cerivastatin-M23-glucuronide to M23 form	h2o[r] + cvm23gluc[r] -> glcur[r] + crvsm23[r]	Unassigned	1000	950.638	1000	1000	1	0.950638	1
CRVSM23teb	efflux of cerivastatin-M23 into bile	atp[c] + h2o[c] + crvsm23[c] -> adp[c] + h[c] + pi[c] + crvsm23[e]	Unassigned	856.139	1159.68	1017.39	1000	0.856139	1.15968	1.01739
CRVSM23tev	exit of cerivastatin-M23 into hepatic vein	crvsm23[c] <=> crvsm23[e]	Unassigned	947.385	603.163	353.748	954.646	0.992394	0.631818	0.370554
CRVSM23tev_b	exit of cerivastatin-M23 into hepatic vein (backward)	crvsm23[c] <=> crvsm23[e]	Unassigned	0	0	0	0	1	1	1
CRVSM24itr	CRVSM24itr	crvsm24[r] <=> crvsm24[c]	Unassigned	473.692	473.551	470.633	477.323	0.992394	0.992099	0.985984
CRVSM24itr_b	CRVSM24itr (backward)	crvsm24[r] <=> crvsm24[c]	Unassigned	0	0	0	0	1	1	1
CRVSM24teb	efflux of cerivastatin-M24 into bile	atp[c] + h2o[c] + crvsm24[c] -> adp[c] + h[c] + pi[c] + crvsm24[e]	Unassigned	856.139	1159.68	1017.39	1000	0.856139	1.15968	1.01739
CRVSM24tev	exit of cerivastatin-M24 into hepatic vein	crvsm24[c] <=> crvsm24[e]	Unassigned	473.692	473.551	470.633	477.323	0.992394	0.992099	0.985984
CRVSM24tev_b	exit of cerivastatin-M24 into hepatic vein (backward)	crvsm24[c] <=> crvsm24[e]	Unassigned	0	0	0	0	1	1	1
CRVSM31hc	spontaneous conversion of glucuronide to cerivastatin-M31 in hepatocytes	amet[r] + cvm23gluc[r] -> ahcys[r] + glcur[r] + h[r] + crvsm31[r]	Unassigned	947.385	603.163	353.748	954.646	0.992394	0.631818	0.370554
CRVSM31itr	CRVSM31itr	crvsm31[c] <=> crvsm31[r]	Unassigned	0	0	0	0	1	1	1
CRVSM31itr_b	CRVSM31itr (backward)	crvsm31[c] <=> crvsm31[r]	Unassigned	0	0	0	0	1	1	1
CRVSitr	CRVSitr	crvs[c] <=> crvs[r]	Unassigned	947.385	947.103	941.265	954.646	0.992394	0.992099	0.985984
CRVSitr_b	CRVSitr (backward)	crvs[c] <=> crvs[r]	Unassigned	0	0	0	0	1	1	1
CRVSthc	cerivastatin uptake by hepatocytes	hco3[c] + crvs[e] <=> hco3[e] + crvs[c]	Unassigned	530.314	479.747	280.159	1000	0.530314	0.479747	0.280159
CRVSthc_b	cerivastatin uptake by hepatocytes (backward)	hco3[c] + crvs[e] <=> hco3[e] + crvs[c]	Unassigned	0	0	0	0	1	1	1
CRVStu	cerivastatin uptake by enterocytes	crvs[e] <=> crvs[c]	Unassigned	1000	1000	1000	1000	1	1	1
CRVStu_b	cerivastatin uptake by enterocytes (backward)	crvs[e] <=> crvs[c]	Unassigned	0	0	0	0	1	1	1
CSAPASEly	chondroitin sulfate A proteoglycan protease, lysosome (endosome)	cspg_a[l] + h2o[l] -> Ser_Gly_Ala_X_Gly[l] + cs_a[l]	Chondroitin sulfate degradation	0	0	0	0	1	1	1
CSASULPhc	conjugation of cyclosporine with sulphate for excretion in hepatocytes	paps[c] + csa[c] -> h[c] + pap[c] + csasulp[c]	Unassigned	1000	1000	921.707	1000	1	1	0.921707
CSASULPteb	efflux of cyclosporine-sulphate into bile	atp[c] + h2o[c] + csasulp[c] -> adp[c] + h[c] + pi[c] + csasulp[e]	Unassigned	1000	1000	1000	1000	1	1	1
CSASULPtev	efflux of cyclosporine-sulphate into hepatic vein	csasulp[c] <=> csasulp[e]	Unassigned	1000	1000	921.707	1000	1	1	0.921707
CSASULPtev_b	efflux of cyclosporine-sulphate into hepatic vein (backward)	csasulp[c] <=> csasulp[e]	Unassigned	0	0	0	0	1	1	1
CSAitr	CSAitr	csa[c] <=> csa[r]	Unassigned	947.385	947.103	941.265	954.646	0.992394	0.992099	0.985984
CSAitr_b	CSAitr (backward)	csa[c] <=> csa[r]	Unassigned	0	0	0	0	1	1	1
CSAtd	uptake of cyclosporine by the enterocytes	csa[e] <=> csa[c]	Unassigned	1000	1000	1000	1000	1	1	1
CSAtd_b	uptake of cyclosporine by the enterocytes (backward)	csa[e] <=> csa[c]	Unassigned	0	0	0	0	1	1	1
CSAtu	efflux of cyclosporine by P-gp from the enterocytes into lumen	atp[c] + h2o[c] + csa[c] -> adp[c] + h[c] + pi[c] + csa[e]	Unassigned	1000	1000	922.394	1000	1	1	0.922394
CSBPASEly	chondroitin sulfate B proteoglycan protease, lysosome (endosome)	cspg_b[l] + h2o[l] -> Ser_Gly_Ala_X_Gly[l] + cs_b[l]	Chondroitin sulfate degradation	0	0	0	0	1	1	1
CSCPASEly	chondroitin sulfate C proteoglycan protease, lysosome (endosome)	cspg_c[l] + h2o[l] -> Ser_Gly_Ala_X_Gly[l] + cs_c[l]	Chondroitin sulfate degradation	0	0	0	0	1	1	1
CSDPASEly	chondroitin sulfate D proteoglycan protease, lysosome (endosome)	cspg_d[l] + h2o[l] -> Ser_Gly_Ala_X_Gly[l] + cs_d[l]	Chondroitin sulfate degradation	0	0	0	0	1	1	1
CSEPASEly	chondroitin sulfate E proteoglycan protease, lysosome (endosome)	cspg_e[l] + h2o[l] -> Ser_Gly_Ala_X_Gly[l] + cs_e[l]	Chondroitin sulfate degradation	0	0	0	0	1	1	1
CSNAT2m	carnitine O-aceyltransferase, mitochondrial	coa[m] + pcrn[m] <=> crn[m] + ppcoa[m]	Fatty acid oxidation	1354.8	874.415	875.375	1000	1.3548	0.874415	0.875375
CSNAT2m_b	carnitine O-aceyltransferase, mitochondrial (backward)	coa[m] + pcrn[m] <=> crn[m] + ppcoa[m]	Fatty acid oxidation	0	0	0	0	1	1	1
CSNAT2x	carnitine dimethyl nonanoyl transferase, revsible, peroxisomal	crn[x] + dmnoncoa[x] <=> coa[x] + dmnoncrn[x]	Fatty acid oxidation	1239.55	874.415	875.375	1000	1.23955	0.874415	0.875375
CSNAT2x_b	carnitine dimethyl nonanoyl transferase, revsible, peroxisomal (backward)	crn[x] + dmnoncoa[x] <=> coa[x] + dmnoncrn[x]	Fatty acid oxidation	0	0	0	0	1	1	1
CSNAT3x	carnitine O-aceyltransferase, peroxisomal	crn[x] + ppcoa[x] <=> coa[x] + pcrn[x]	Fatty acid oxidation	1354.8	874.415	875.375	1000	1.3548	0.874415	0.875375
CSNAT3x_b	carnitine O-aceyltransferase, peroxisomal (backward)	crn[x] + ppcoa[x] <=> coa[x] + pcrn[x]	Fatty acid oxidation	0	0	0	0	1	1	1
CSNATer	carnitine O-acetyltransferase, endolasmic reticulum	accoa[r] + crn[r] <=> acrn[r] + coa[r]	Fatty acid oxidation	1007.8	874.415	875.375	1000	1.0078	0.874415	0.875375
CSNATer_b	carnitine O-acetyltransferase, endolasmic reticulum (backward)	accoa[r] + crn[r] <=> acrn[r] + coa[r]	Fatty acid oxidation	0	0	0	0	1	1	1
CSNATm	carnitine O-aceyltransferase, mitochondrial	acrn[m] + coa[m] <=> accoa[m] + crn[m]	Fatty acid oxidation	1354.8	874.415	875.375	1000	1.3548	0.874415	0.875375
CSNATm_b	carnitine O-aceyltransferase, mitochondrial (backward)	acrn[m] + coa[m] <=> accoa[m] + crn[m]	Fatty acid oxidation	0	0	0	0	1	1	1
CSNATp	carnitine O-acetyltransferase, reverse direction, peroxisomal	accoa[x] + crn[x] <=> acrn[x] + coa[x]	Fatty acid oxidation	1354.8	874.415	875.375	1000	1.3548	0.874415	0.875375
CSNATp_b	carnitine O-acetyltransferase, reverse direction, peroxisomal (backward)	accoa[x] + crn[x] <=> acrn[x] + coa[x]	Fatty acid oxidation	0	0	0	0	1	1	1
CSNATr	carnitine O-acetyltransferase	accoa[c] + crn[c] <=> acrn[c] + coa[c]	Fatty acid oxidation	1354.8	874.415	875.375	1000	1.3548	0.874415	0.875375
CSNATr_b	carnitine O-acetyltransferase (backward)	accoa[c] + crn[c] <=> acrn[c] + coa[c]	Fatty acid oxidation	0	0	0	0	1	1	1
CSND	Cytosine deaminase	csn[c] + h2o[c] + h[c] -> nh4[c] + ura[c]	Pyrimidine catabolism	1000	1000	1000	1000	1	1	1
CSNt	cytosine transport via facilated diffusion	csn[e] <=> csn[c]	Transport, extracellular	1000	1000	1000	1000	1	1	1
CSNt_b	cytosine transport via facilated diffusion (backward)	csn[e] <=> csn[c]	Transport, extracellular	0	0	0	0	1	1	1
CSPG_At	chondroitin sulfate A transport, golgi to extracellular	cspg_a[g] -> cspg_a[e]	Transport, extracellular	0	0	0	0	1	1	1
CSPG_Atly	chondroitin sulfate A transport, extracellular to lysosome	cspg_a[e] -> cspg_a[l]	Transport, lysosomal	0	0	0	0	1	1	1
CSPG_Bt	chondroitin sulfate B transport, golgi to extracellular	cspg_b[g] -> cspg_b[e]	Transport, extracellular	0	0	0	0	1	1	1
CSPG_Btly	chondroitin sulfate B transport, extracellular to lysosome	cspg_b[e] -> cspg_b[l]	Transport, lysosomal	0	0	0	0	1	1	1
CSPG_Ct	chondroitin sulfate C transport, golgi to extracellular	cspg_c[g] -> cspg_c[e]	Transport, extracellular	0	0	0	0	1	1	1
CSPG_Ctly	chondroitin sulfate C transport, extracellular to lysosome	cspg_c[e] -> cspg_c[l]	Transport, lysosomal	0	0	0	0	1	1	1
CSPG_Dt	chondroitin sulfate D transport, golgi to extracellular	cspg_d[g] -> cspg_d[e]	Transport, extracellular	0	0	0	0	1	1	1
CSPG_Dtly	chondroitin sulfate D transport, extracellular to lysosome	cspg_d[e] -> cspg_d[l]	Transport, lysosomal	0	0	0	0	1	1	1
CSPG_Et	chondroitin sulfate E transport, golgi to extracellular	cspg_e[g] -> cspg_e[e]	Transport, extracellular	0	0	0	0	1	1	1
CSPG_Etly	chondroitin sulfate E transport, extracellular to lysosome	cspg_e[e] -> cspg_e[l]	Transport, lysosomal	0	0	0	0	1	1	1
CSm	citrate synthase	accoa[m] + h2o[m] + oaa[m] -> cit[m] + coa[m] + h[m]	Citric acid cycle	909.831	945.323	950.213	1000	0.909831	0.945323	0.950213
CTPS1	CTP synthase (NH3)	atp[c] + nh4[c] + utp[c] -> adp[c] + ctp[c] + 2 h[c] + pi[c]	Nucleotide interconversion	1046.07	1280.16	1602.48	1000	1.04607	1.28016	1.60248
CTPS2	CTP synthase (glutamine)	atp[c] + gln_L[c] + h2o[c] + utp[c] -> adp[c] + ctp[c] + glu_L[c] + 2 h[c] + pi[c]	Pyrimidine synthesis	1046.07	1280.16	1602.48	1000	1.04607	1.28016	1.60248
CTPtn	CTP diffusion in nucleus	ctp[c] <=> ctp[n]	Transport, nuclear	904.923	876.029	821.686	1000	0.904923	0.876029	0.821686
CTPtn_b	CTP diffusion in nucleus (backward)	ctp[c] <=> ctp[n]	Transport, nuclear	0	0	0	0	1	1	1
CVM1GLUChc	glucuronidation of cerivastatin-M1	udpglcur[r] + crvsm1[r] -> h[r] + udp[r] + cvm1gluc[r]	Unassigned	1000	1000	1000	1000	1	1	1
CVM23GLUChc	glucuronidation of cerivastatin-M23	udpglcur[r] + crvsm23[r] -> h[r] + udp[r] + cvm23gluc[r]	Unassigned	1000	1000	1000	1000	1	1	1
CYANt	Cyanide transport via diffusion (extracellular to cytosol)	cyan[e] <=> cyan[c]	Transport, extracellular	1000	1000	1000	1000	1	1	1
CYANt_b	Cyanide transport via diffusion (extracellular to cytosol) (backward)	cyan[e] <=> cyan[c]	Transport, extracellular	0	0	0	0	1	1	1
CYANtm	Cyanide transport via diffusion (mitochondrial)	cyan[c] <=> cyan[m]	Transport, mitochondrial	1000	970.276	1000	1000	1	0.970276	1
CYANtm_b	Cyanide transport via diffusion (mitochondrial) (backward)	cyan[c] <=> cyan[m]	Transport, mitochondrial	0	0	0	0	1	1	1
CYOOm2	cytochrome c oxidase, mitochondrial Complex IV	4 focytC[m] + 4 h[m] + o2[m] -> 4 ficytC[m] + 2 h2o[m]	Oxidative phosphorylation	896.652	881.412	868.83	1000	0.896652	0.881412	0.86883
CYOOm3	cytochrome c oxidase, mitochondrial Complex IV	4 focytC[m] + 8 h[m] + o2[m] -> 4 ficytC[m] + 2 h2o[m] + 4 h[i]	Oxidative phosphorylation	902.073	859.063	742.82	1000	0.902073	0.859063	0.74282
CYOR_u10m	ubiquinol-6 cytochrome c reductase, Complex III	2 ficytC[m] + 2 h[m] + q10h2[m] -> 2 focytC[m] + q10[m] + 4 h[i]	Oxidative phosphorylation	896.652	881.412	868.83	1000	0.896652	0.881412	0.86883
CYSACMPAChc	acetylation of cysteine-conjugate-acetaminophen in hepatocytes	accoa[c] + cysacmp[c] -> coa[c] + h[c] + meracmp[c]	Unassigned	1000	985.078	620.97	1000	1	0.985078	0.62097
CYSACMPitr	CYSACMPitr	cysacmp[r] <=> cysacmp[c]	Unassigned	1000	1000	1000	1000	1	1	1
CYSACMPitr_b	CYSACMPitr (backward)	cysacmp[r] <=> cysacmp[c]	Unassigned	0	0	0	0	1	1	1
CYSALANaEx	L-alanine/L-cysteine Na-dependent exchange (Cys-L in)	ala_L[c] + cys_L[e] + na1[e] -> ala_L[e] + cys_L[c] + na1[c]	Transport, extracellular	1362.31	1388.04	1409.05	1000	1.36231	1.38804	1.40905
CYSAMOe	CYSAMOe	cysam[e] + o2[e] -> h[e] + hyptaur[e]	Transport, extracellular	1000	1000	1000	1000	1	1	1
CYSAMPtev	efflux of cysteine-conjugate-acetaminophen into hepatic vein	atp[c] + h2o[c] + cysacmp[c] -> adp[c] + h[c] + pi[c] + cysacmp[e]	Unassigned	1000	1000	1000	1000	1	1	1
CYSASNNaEx	L-cysteine/L-asparagine Na-dependent exchange (Cys-L in)	asn_L[c] + cys_L[e] + na1[e] -> asn_L[e] + cys_L[c] + na1[c]	Transport, extracellular	1163.04	1298.11	1409.05	1000	1.16304	1.29811	1.40905
CYSATB0tc	transport of L-Cysteine into the intestinal cells by ATB0 transporter	cl[e] + cys_L[e] + 2 na1[e] -> cl[c] + cys_L[c] + 2 na1[c]	Transport, extracellular	864.724	1858.57	1616.97	1000	0.864724	1.85857	1.61697
CYSB0AT3tc	cysteine transport by B0AT3	cl[e] + cys_L[e] + na1[e] -> cl[c] + cys_L[c] + na1[c]	Unassigned	1000	1000	1000	1000	1	1	1
CYSGLNNaEx	L-cysteine/L-glutamine Na-dependent exchange (Cys-L in)	cys_L[e] + gln_L[c] + na1[e] -> cys_L[c] + gln_L[e] + na1[c]	Transport, extracellular	1163.04	1298.11	1409.05	1000	1.16304	1.29811	1.40905
CYSGLTH	Glutathione:cystine oxidoreductase	Lcystin[c] + 2 gthrd[c] <=> 2 cys_L[c] + gthox[c]	Methionine and cysteine metabolism	1000	1000	1000	1000	1	1	1
CYSGLTH_b	Glutathione:cystine oxidoreductase (backward)	Lcystin[c] + 2 gthrd[c] <=> 2 cys_L[c] + gthox[c]	Methionine and cysteine metabolism	0	0	0	0	1	1	1
CYSGLUexR	L-cysteine/L-glutamine reversible exchanger	cys_L[e] + gln_L[c] <=> cys_L[c] + gln_L[e]	Transport, extracellular	1084.07	1322.12	1104.13	1000	1.08407	1.32212	1.10413
CYSGLUexR_b	L-cysteine/L-glutamine reversible exchanger (backward)	cys_L[e] + gln_L[c] <=> cys_L[c] + gln_L[e]	Transport, extracellular	0	0	0	0	1	1	1
CYSGLYexR	L-cysteine/glycine reversible exchanger	cys_L[c] + gly[e] <=> cys_L[e] + gly[c]	Transport, extracellular	1084.07	1322.12	1104.13	1000	1.08407	1.32212	1.10413
CYSGLYexR_b	L-cysteine/glycine reversible exchanger (backward)	cys_L[c] + gly[e] <=> cys_L[e] + gly[c]	Transport, extracellular	0	0	0	0	1	1	1
CYSLYSL	L-Cystine Lysteine-lyase (deaminating)	Lcystin[c] + h2o[c] -> nh4[c] + pyr[c] + thcys[c]	Methionine and cysteine metabolism	0	0	0	0	1	1	1
CYSO	cysteine oxidase	cys_L[c] + o2[c] -> 3sala[c] + 2 h[c]	Taurine and hypotaurine metabolism	960.458	1045.88	990.427	1000	0.960458	1.04588	0.990427
CYSPHELAT2tc	transport of L-Cysteine into the cell and efflux of L-Phenylalanine out of the cell by LAT2 on the basolateral surfaces of kidney and intestine.	cys_L[e] + phe_L[c] -> cys_L[c] + phe_L[e]	Transport, extracellular	1000	1000	1000	1000	1	1	1
CYSSERNaEx	L-serine/L-cysteine Na-dependent exchange (Cys-L in)	cys_L[e] + na1[e] + ser_L[c] -> cys_L[c] + na1[c] + ser_L[e]	Transport, extracellular	1362.31	1388.04	1409.05	1000	1.36231	1.38804	1.40905
CYSSNAT4te	cysteine transport by SNAT4	cys_L[e] + na1[e] <=> cys_L[c] + na1[c]	Unassigned	1001.5	674.952	600.364	1000	1.0015	0.674952	0.600364
CYSSNAT4te_b	cysteine transport by SNAT4 (backward)	cys_L[e] + na1[e] <=> cys_L[c] + na1[c]	Unassigned	0	0	0	0	1	1	1
CYSSNAT5tc	transport of L-Cysteine into the cell coupled with co-transport with Sodium and counter transport with proton by SNAT5 transporter.	cys_L[e] + h[c] + na1[e] <=> cys_L[c] + h[e] + na1[c]	Transport, extracellular	886.189	946.617	1067.59	1000	0.886189	0.946617	1.06759
CYSSNAT5tc_b	transport of L-Cysteine into the cell coupled with co-transport with Sodium and counter transport with proton by SNAT5 transporter. (backward)	cys_L[e] + h[c] + na1[e] <=> cys_L[c] + h[e] + na1[c]	Transport, extracellular	0	0	0	0	1	1	1
CYSTA	cysteine transaminase	akg[c] + cys_L[c] <=> glu_L[c] + mercppyr[c]	Methionine and cysteine metabolism	955.895	1275.15	1191.43	1000	0.955895	1.27515	1.19143
CYSTALArBATtc	transport of L-Cystine into the cell in exchange for L-Alanine by b0,+AT transporter at the apical surfaces of the membranes of small intestine and renal cells.	Lcystin[e] + ala_L[c] -> Lcystin[c] + ala_L[e]	Transport, extracellular	1000	701.523	570.976	1000	1	0.701523	0.570976
CYSTA_b	cysteine transaminase (backward)	akg[c] + cys_L[c] <=> glu_L[c] + mercppyr[c]	Methionine and cysteine metabolism	0	0	0	0	1	1	1
CYSTAm	cysteine transaminase (mitochondrial)	akg[m] + cys_L[m] <=> glu_L[m] + mercppyr[m]	Methionine and cysteine metabolism	0	0	0	0	1	1	1
CYSTAm_b	cysteine transaminase (mitochondrial) (backward)	akg[m] + cys_L[m] <=> glu_L[m] + mercppyr[m]	Methionine and cysteine metabolism	0	0	0	0	1	1	1
CYSTGL	cystathionine g-lyase	cyst_L[c] + h2o[c] -> 2obut[c] + cys_L[c] + nh4[c]	Methionine and cysteine metabolism	1000.59	963.159	539.041	1000	1.00059	0.963159	0.539041
CYSTGLUex	L-cystine/L-glutamate exchanger	Lcystin[e] + glu_L[c] -> Lcystin[c] + glu_L[e]	Transport, extracellular	1000	1000	462.471	1000	1	1	0.462471
CYSTHRNaEx	L-cysteine/L-threonine Na-dependent exchange (Cys-L in)	cys_L[e] + na1[e] + thr_L[c] -> cys_L[c] + na1[c] + thr_L[e]	Transport, extracellular	1362.31	1388.04	1409.05	1000	1.36231	1.38804	1.40905
CYSTLEUrBATtc	transport of L-Cystine into the cell in exchange for L-Leucine by b0,+AT transporter at the apical surfaces of the membranes of small intestine and renal cells.	Lcystin[e] + leu_L[c] -> Lcystin[c] + leu_L[e]	Transport, extracellular	1000	701.523	570.976	1000	1	0.701523	0.570976
CYSTS	cystathionine beta-synthase	hcys_L[c] + ser_L[c] -> cyst_L[c] + h2o[c]	Methionine and cysteine metabolism	1000.59	963.159	539.041	1000	1.00059	0.963159	0.539041
CYSTSERex	L-cystine/glycine exchanger (cystine in)	Lcystin[e] + ser_L[c] -> Lcystin[c] + ser_L[e]	Transport, extracellular	1000	701.523	570.976	1000	1	0.701523	0.570976
CYStec	L-cysteine transport via diffusion (extracellular to cytosol)	cys_L[e] <=> cys_L[c]	Transport, extracellular	1833.7	2709.35	5005.08	1000	1.8337	2.70935	5.00508
CYStec_b	L-cysteine transport via diffusion (extracellular to cytosol) (backward)	cys_L[e] <=> cys_L[c]	Transport, extracellular	0	0	0	0	1	1	1
CYTD	cytidine deaminase	cytd[c] + h2o[c] + h[c] -> nh4[c] + uri[c]	Pyrimidine catabolism	1000	1000	1000	1000	1	1	1
CYTDK1	ATPcytidine 5-phosphotransferase	atp[c] + cytd[c] -> adp[c] + cmp[c] + h[c]	Nucleotide interconversion	978.496	1167.24	1412.54	1000	0.978496	1.16724	1.41254
CYTDK2m	cytidine kinase (ATP), mitochondrial	atp[m] + cytd[m] -> adp[m] + cmp[m] + h[m]	Nucleotide interconversion	677.707	710.548	702.588	666.667	1.01656	1.06582	1.05388
CYTDn	cytidine deaminase, nuclear	cytd[n] + h2o[n] + h[n] -> nh4[n] + uri[n]	Nucleotide interconversion	1000	1000	1000	1000	1	1	1
CYTDt	cytidine facilated transport in cytosol	cytd[e] <=> cytd[c]	Transport, extracellular	1162.11	1119.99	1213.49	1000	1.16211	1.11999	1.21349
CYTDt2r	cytidine transport in via proton symport, reversible	cytd[e] + h[e] <=> cytd[c] + h[c]	Unassigned	1000	1000	1000	1000	1	1	1
CYTDt2r_b	cytidine transport in via proton symport, reversible (backward)	cytd[e] + h[e] <=> cytd[c] + h[c]	Unassigned	0	0	0	0	1	1	1
CYTDt4	cytidine transport in via sodium symport	cytd[e] + na1[e] -> cytd[c] + na1[c]	Transport, extracellular	1000	1000	1000	1000	1	1	1
CYTDt5le	cytidine transport (1:2 Na/cytd cotransport)	cytd[e] + 2 na1[e] -> cytd[c] + 2 na1[c]	Transport, extracellular	1000	1000	1000	1000	1	1	1
CYTDt_b	cytidine facilated transport in cytosol (backward)	cytd[e] <=> cytd[c]	Transport, extracellular	0	0	0	0	1	1	1
CYTDtl	Cytidine facilated transport from lysosome	cytd[l] <=> cytd[c]	Transport, lysosomal	0	0	0	0	1	1	1
CYTDtl_b	Cytidine facilated transport from lysosome (backward)	cytd[l] <=> cytd[c]	Transport, lysosomal	0	0	0	0	1	1	1
CYTDtm	cytidine facilated transport in mitochondria	cytd[c] <=> cytd[m]	Transport, mitochondrial	677.707	710.548	702.588	666.667	1.01656	1.06582	1.05388
CYTDtm_b	cytidine facilated transport in mitochondria (backward)	cytd[c] <=> cytd[m]	Transport, mitochondrial	0	0	0	0	1	1	1
CYTDtn	cytidine transport in nucleus	cytd[c] <=> cytd[n]	Transport, nuclear	1000	1000	1000	1000	1	1	1
CYTDtn_b	cytidine transport in nucleus (backward)	cytd[c] <=> cytd[n]	Transport, nuclear	0	0	0	0	1	1	1
CYTK1	cytidylate kinase (CMP)	atp[c] + cmp[c] <=> adp[c] + cdp[c]	Nucleotide interconversion	865.902	938.868	938.642	1000	0.865902	0.938868	0.938642
CYTK10	cytidylate kinase (CMP,dGTP)	cmp[c] + dgtp[c] <=> cdp[c] + dgdp[c]	Nucleotide interconversion	865.902	938.868	938.642	1000	0.865902	0.938868	0.938642
CYTK10_b	cytidylate kinase (CMP,dGTP) (backward)	cmp[c] + dgtp[c] <=> cdp[c] + dgdp[c]	Nucleotide interconversion	0	0	0	0	1	1	1
CYTK10n	cytidylate kinase (CMP,dGTP),nuclear	cmp[n] + dgtp[n] <=> cdp[n] + dgdp[n]	Nucleotide interconversion	865.902	938.868	938.642	1000	0.865902	0.938868	0.938642
CYTK10n_b	cytidylate kinase (CMP,dGTP),nuclear (backward)	cmp[n] + dgtp[n] <=> cdp[n] + dgdp[n]	Nucleotide interconversion	0	0	0	0	1	1	1
CYTK11	cytidylate kinase (dCMP,dGTP)	dcmp[c] + dgtp[c] <=> dcdp[c] + dgdp[c]	Nucleotide interconversion	865.902	938.868	938.642	1000	0.865902	0.938868	0.938642
CYTK11_b	cytidylate kinase (dCMP,dGTP) (backward)	dcmp[c] + dgtp[c] <=> dcdp[c] + dgdp[c]	Nucleotide interconversion	0	0	0	0	1	1	1
CYTK11n	cytidylate kinase (dCMP,dGTP),nuclear	dcmp[n] + dgtp[n] <=> dcdp[n] + dgdp[n]	Nucleotide interconversion	865.902	938.868	938.642	1000	0.865902	0.938868	0.938642
CYTK11n_b	cytidylate kinase (dCMP,dGTP),nuclear (backward)	dcmp[n] + dgtp[n] <=> dcdp[n] + dgdp[n]	Nucleotide interconversion	0	0	0	0	1	1	1
CYTK12	cytidylate kinase (dCMP,dCTP)	dcmp[c] + dctp[c] <=> 2 dcdp[c]	Nucleotide interconversion	865.902	938.868	938.642	1000	0.865902	0.938868	0.938642
CYTK12_b	cytidylate kinase (dCMP,dCTP) (backward)	dcmp[c] + dctp[c] <=> 2 dcdp[c]	Nucleotide interconversion	0	0	0	0	1	1	1
CYTK12n	cytidylate kinase (dCMP,dCTP),nuclear	dcmp[n] + dctp[n] <=> 2 dcdp[n]	Nucleotide interconversion	865.902	938.868	938.642	1000	0.865902	0.938868	0.938642
CYTK12n_b	cytidylate kinase (dCMP,dCTP),nuclear (backward)	dcmp[n] + dctp[n] <=> 2 dcdp[n]	Nucleotide interconversion	0	0	0	0	1	1	1
CYTK13	cytidylate kinase (dCMP,dATP)	datp[c] + dcmp[c] <=> dadp[c] + dcdp[c]	Nucleotide interconversion	865.902	938.868	938.642	1000	0.865902	0.938868	0.938642
CYTK13_b	cytidylate kinase (dCMP,dATP) (backward)	datp[c] + dcmp[c] <=> dadp[c] + dcdp[c]	Nucleotide interconversion	0	0	0	0	1	1	1
CYTK13n	cytidylate kinase (dCMP,dATP),nuclear	datp[n] + dcmp[n] <=> dadp[n] + dcdp[n]	Nucleotide interconversion	865.902	938.868	938.642	1000	0.865902	0.938868	0.938642
CYTK13n_b	cytidylate kinase (dCMP,dATP),nuclear (backward)	datp[n] + dcmp[n] <=> dadp[n] + dcdp[n]	Nucleotide interconversion	0	0	0	0	1	1	1
CYTK14	cytidylate kinase (dCMP,UTP)	dcmp[c] + utp[c] <=> dcdp[c] + udp[c]	Nucleotide interconversion	865.902	938.868	938.642	1000	0.865902	0.938868	0.938642
CYTK14_b	cytidylate kinase (dCMP,UTP) (backward)	dcmp[c] + utp[c] <=> dcdp[c] + udp[c]	Nucleotide interconversion	0	0	0	0	1	1	1
CYTK14n	cytidylate kinase (dCMP,CTP),nuclear	dcmp[n] + utp[n] <=> dcdp[n] + udp[n]	Nucleotide interconversion	865.902	938.868	938.642	1000	0.865902	0.938868	0.938642
CYTK14n_b	cytidylate kinase (dCMP,CTP),nuclear (backward)	dcmp[n] + utp[n] <=> dcdp[n] + udp[n]	Nucleotide interconversion	0	0	0	0	1	1	1
CYTK1_b	cytidylate kinase (CMP) (backward)	atp[c] + cmp[c] <=> adp[c] + cdp[c]	Nucleotide interconversion	0	0	0	0	1	1	1
CYTK1m	cytidylate kinase (CMP),mitochondrial	atp[m] + cmp[m] <=> adp[m] + cdp[m]	Nucleotide interconversion	677.707	710.548	702.588	666.667	1.01656	1.06582	1.05388
CYTK1m_b	cytidylate kinase (CMP),mitochondrial (backward)	atp[m] + cmp[m] <=> adp[m] + cdp[m]	Nucleotide interconversion	0	0	0	0	1	1	1
CYTK1n	cytidylate kinase (CMP),nuclear	atp[n] + cmp[n] <=> adp[n] + cdp[n]	Nucleotide interconversion	865.902	938.868	938.642	1000	0.865902	0.938868	0.938642
CYTK1n_b	cytidylate kinase (CMP),nuclear (backward)	atp[n] + cmp[n] <=> adp[n] + cdp[n]	Nucleotide interconversion	0	0	0	0	1	1	1
CYTK2	cytidylate kinase (dCMP)	atp[c] + dcmp[c] <=> adp[c] + dcdp[c]	Nucleotide interconversion	865.902	938.868	938.642	1000	0.865902	0.938868	0.938642
CYTK2_b	cytidylate kinase (dCMP) (backward)	atp[c] + dcmp[c] <=> adp[c] + dcdp[c]	Nucleotide interconversion	0	0	0	0	1	1	1
CYTK2n	cytidylate kinase (dCMP),nuclear	atp[n] + dcmp[n] <=> adp[n] + dcdp[n]	Nucleotide interconversion	865.902	938.868	938.642	1000	0.865902	0.938868	0.938642
CYTK2n_b	cytidylate kinase (dCMP),nuclear (backward)	atp[n] + dcmp[n] <=> adp[n] + dcdp[n]	Nucleotide interconversion	0	0	0	0	1	1	1
CYTK3	cytidylate kinase (CMP)(GTP)	cmp[c] + gtp[c] <=> cdp[c] + gdp[c]	Nucleotide interconversion	1000	1000	1000	1000	1	1	1
CYTK3_b	cytidylate kinase (CMP)(GTP) (backward)	cmp[c] + gtp[c] <=> cdp[c] + gdp[c]	Nucleotide interconversion	0	0	0	0	1	1	1
CYTK3n	cytidylate kinase (dCMP,CTP),nuclear	ctp[n] + dcmp[n] <=> cdp[n] + dcdp[n]	Nucleotide interconversion	865.902	938.868	938.642	1000	0.865902	0.938868	0.938642
CYTK3n_b	cytidylate kinase (dCMP,CTP),nuclear (backward)	ctp[n] + dcmp[n] <=> cdp[n] + dcdp[n]	Nucleotide interconversion	0	0	0	0	1	1	1
CYTK4	cytidylate kinase (dCMP)(GTP)	dcmp[c] + gtp[c] <=> dcdp[c] + gdp[c]	Nucleotide interconversion	1000	1000	1000	1000	1	1	1
CYTK4_b	cytidylate kinase (dCMP)(GTP) (backward)	dcmp[c] + gtp[c] <=> dcdp[c] + gdp[c]	Nucleotide interconversion	0	0	0	0	1	1	1
CYTK4n	cytidylate kinase (dCMP,GTP),nuclear	dcmp[n] + gtp[n] <=> dcdp[n] + gdp[n]	Nucleotide interconversion	865.902	938.868	938.642	1000	0.865902	0.938868	0.938642
CYTK4n_b	cytidylate kinase (dCMP,GTP),nuclear (backward)	dcmp[n] + gtp[n] <=> dcdp[n] + gdp[n]	Nucleotide interconversion	0	0	0	0	1	1	1
CYTK5	cytidylate kinase (dCMP)	ctp[c] + dcmp[c] <=> cdp[c] + dcdp[c]	Nucleotide interconversion	865.902	938.868	938.642	1000	0.865902	0.938868	0.938642
CYTK5_b	cytidylate kinase (dCMP) (backward)	ctp[c] + dcmp[c] <=> cdp[c] + dcdp[c]	Nucleotide interconversion	0	0	0	0	1	1	1
CYTK5n	cytidylate kinase (CMP),nuclear	cmp[n] + gtp[n] <=> cdp[n] + gdp[n]	Nucleotide interconversion	865.902	938.868	938.642	1000	0.865902	0.938868	0.938642
CYTK5n_b	cytidylate kinase (CMP),nuclear (backward)	cmp[n] + gtp[n] <=> cdp[n] + gdp[n]	Nucleotide interconversion	0	0	0	0	1	1	1
CYTK6	cytidylate kinase (CMP,CTP)	cmp[c] + ctp[c] <=> 2 cdp[c]	Nucleotide interconversion	865.902	938.868	938.642	1000	0.865902	0.938868	0.938642
CYTK6_b	cytidylate kinase (CMP,CTP) (backward)	cmp[c] + ctp[c] <=> 2 cdp[c]	Nucleotide interconversion	0	0	0	0	1	1	1
CYTK6n	cytidylate kinase (CMP,CTP),nuclear	cmp[n] + ctp[n] <=> 2 cdp[n]	Nucleotide interconversion	865.902	938.868	938.642	1000	0.865902	0.938868	0.938642
CYTK6n_b	cytidylate kinase (CMP,CTP),nuclear (backward)	cmp[n] + ctp[n] <=> 2 cdp[n]	Nucleotide interconversion	0	0	0	0	1	1	1
CYTK7	cytidylate kinase (CMP,UTP)	cmp[c] + utp[c] <=> cdp[c] + udp[c]	Nucleotide interconversion	865.902	938.868	938.642	1000	0.865902	0.938868	0.938642
CYTK7_b	cytidylate kinase (CMP,UTP) (backward)	cmp[c] + utp[c] <=> cdp[c] + udp[c]	Nucleotide interconversion	0	0	0	0	1	1	1
CYTK7n	cytidylate kinase (CMP,UTP),nuclear	cmp[n] + utp[n] <=> cdp[n] + udp[n]	Nucleotide interconversion	865.902	938.868	938.642	1000	0.865902	0.938868	0.938642
CYTK7n_b	cytidylate kinase (CMP,UTP),nuclear (backward)	cmp[n] + utp[n] <=> cdp[n] + udp[n]	Nucleotide interconversion	0	0	0	0	1	1	1
CYTK8	cytidylate kinase (CMP,dATP)	cmp[c] + datp[c] <=> cdp[c] + dadp[c]	Nucleotide interconversion	865.902	938.868	938.642	1000	0.865902	0.938868	0.938642
CYTK8_b	cytidylate kinase (CMP,dATP) (backward)	cmp[c] + datp[c] <=> cdp[c] + dadp[c]	Nucleotide interconversion	0	0	0	0	1	1	1
CYTK8n	cytidylate kinase (CMP,dATP),nuclear	cmp[n] + datp[n] <=> cdp[n] + dadp[n]	Nucleotide interconversion	865.902	938.868	938.642	1000	0.865902	0.938868	0.938642
CYTK8n_b	cytidylate kinase (CMP,dATP),nuclear (backward)	cmp[n] + datp[n] <=> cdp[n] + dadp[n]	Nucleotide interconversion	0	0	0	0	1	1	1
CYTK9	cytidylate kinase (CMP,dCTP)	cmp[c] + dctp[c] <=> cdp[c] + dcdp[c]	Nucleotide interconversion	865.902	938.868	938.642	1000	0.865902	0.938868	0.938642
CYTK9_b	cytidylate kinase (CMP,dCTP) (backward)	cmp[c] + dctp[c] <=> cdp[c] + dcdp[c]	Nucleotide interconversion	0	0	0	0	1	1	1
CYTK9n	cytidylate kinase (CMP,dCTP),nuclear	cmp[n] + dctp[n] <=> cdp[n] + dcdp[n]	Nucleotide interconversion	865.902	938.868	938.642	1000	0.865902	0.938868	0.938642
CYTK9n_b	cytidylate kinase (CMP,dCTP),nuclear (backward)	cmp[n] + dctp[n] <=> cdp[n] + dcdp[n]	Nucleotide interconversion	0	0	0	0	1	1	1
Coqe	Transport of q10	q10[e] <=> q10[c]	Transport, extracellular	1000	1000	1000	1000	1	1	1
Coqe_b	Transport of q10 (backward)	q10[e] <=> q10[c]	Transport, extracellular	0	0	0	0	1	1	1
D3AIBTm	D-3-Amino-isobutanoate:pyruvate aminotransferase, mitochondrial	3aib_D[m] + pyr[m] <=> 2mop[m] + ala_L[m]	Pyrimidine catabolism	1083.7	618.451	600.345	1000	1.0837	0.618451	0.600345
D3AIBTm_b	D-3-Amino-isobutanoate:pyruvate aminotransferase, mitochondrial (backward)	3aib_D[m] + pyr[m] <=> 2mop[m] + ala_L[m]	Pyrimidine catabolism	0	0	0	0	1	1	1
DADA	Deoxyadenosine deaminase	dad_2[c] + h2o[c] + h[c] -> din[c] + nh4[c]	Nucleotide interconversion	1127.96	1368.24	1810.68	1000	1.12796	1.36824	1.81068
DADAe	Deoxyadenosine deaminase, extracellular	dad_2[e] + h2o[e] + h[e] -> din[e] + nh4[e]	Nucleotide interconversion	1127.96	1368.24	1810.68	1000	1.12796	1.36824	1.81068
DADNK	deoxyadenosine kinase	atp[c] + dad_2[c] -> adp[c] + damp[c] + h[c]	Nucleotide interconversion	1000	1000	1000	1000	1	1	1
DADNt4	deoxyadenosine transport via diffusion	dad_2[e] <=> dad_2[c]	Transport, extracellular	1000	1000	1000	1000	1	1	1
DADNt4_b	deoxyadenosine transport via diffusion (backward)	dad_2[e] <=> dad_2[c]	Transport, extracellular	0	0	0	0	1	1	1
DAGK_hs	Diacylglycerol phosphate kinase (homo sapiens)	atp[c] + dag_hs[c] <=> adp[c] + h[c] + pa_hs[c]	Glycerophospholipid metabolism	1372.99	1482.46	2139.53	1000	1.37299	1.48246	2.13953
DAGK_hs_b	Diacylglycerol phosphate kinase (homo sapiens) (backward)	atp[c] + dag_hs[c] <=> adp[c] + h[c] + pa_hs[c]	Glycerophospholipid metabolism	0	0	0	0	1	1	1
DAGKn_hs	Diacylglycerol phosphate kinase (homo sapiens)	atp[n] + dag_hs[n] <=> adp[n] + h[n] + pa_hs[n]	Glycerophospholipid metabolism	1000	1000	1000	1000	1	1	1
DAGKn_hs_b	Diacylglycerol phosphate kinase (homo sapiens) (backward)	atp[n] + dag_hs[n] <=> adp[n] + h[n] + pa_hs[n]	Glycerophospholipid metabolism	0	0	0	0	1	1	1
DAG_HSter	diacylglycerol ER export	dag_hs[r] -> dag_hs[c]	Transport, endoplasmic reticular	1000	1000	1000	1000	1	1	1
DAGt	diacylglycerol transport	dag_hs[e] <=> dag_hs[c]	Transport, extracellular	1000	1000	1000	1000	1	1	1
DAGt_b	diacylglycerol transport (backward)	dag_hs[e] <=> dag_hs[c]	Transport, extracellular	0	0	0	0	1	1	1
DALAOXx	D-Alanine Oxidase (x)	ala_D[x] + h2o[x] + o2[x] -> h2o2[x] + nh4[x] + pyr[x]	D-alanine metabolism	201.453	290.457	297.25	200	1.00726	1.45229	1.48625
DALAt2r	D-alanine transport via proton symport	ala_D[e] + h[e] <=> ala_D[c] + h[c]	Transport, extracellular	1135.18	1029.81	1059.1	1000	1.13518	1.02981	1.0591
DALAt2rL	D-alanine transport via proton symport (lysosome)	ala_D[l] + h[l] <=> ala_D[c] + h[c]	Transport, lysosomal	0	0	0	0	1	1	1
DALAt2rL_b	D-alanine transport via proton symport (lysosome) (backward)	ala_D[l] + h[l] <=> ala_D[c] + h[c]	Transport, lysosomal	0	0	0	0	1	1	1
DALAt2r_b	D-alanine transport via proton symport (backward)	ala_D[e] + h[e] <=> ala_D[c] + h[c]	Transport, extracellular	0	0	0	0	1	1	1
DALAxt	D-Alanine transport to perixosome	ala_D[c] -> ala_D[x]	D-alanine metabolism	201.453	290.457	297.25	200	1.00726	1.45229	1.48625
DARGOp	D-arginine oxidase, perixosomal	arg_D[x] + h2o[x] + o2[x] -> 5g2oxpt[x] + h2o2[x] + nh4[x]	Arginine and Proline Metabolism	0	0	0	0	1	1	1
DASCBH	L-Dehydroascorbate lactonohydrolase	dhdascb[c] + h2o[c] -> 23doguln[c]	Vitamin C metabolism	0	0	0	0	1	1	1
DASCBR	dehydroascorbate reductase	dhdascb[c] + h[c] + nadph[c] -> ascb_L[c] + nadp[c]	Vitamin C metabolism	1088.7	1271.14	1587.99	1000	1.0887	1.27114	1.58799
DASPO1p	D-aspartate oxidase, peroxisomal	asp_D[x] + h2o[x] + o2[x] -> h2o2[x] + nh4[x] + oaa[x]	Alanine and aspartate metabolism	1000	1000	1000	1000	1	1	1
DATPtm	transport of dATP into mitochondria	datp[c] -> datp[m]	Transport, mitochondrial	1000	1000	1000	1000	1	1	1
DATPtn	dATP diffusion in nucleus	datp[c] <=> datp[n]	Transport, nuclear	1000	1000	1000	1000	1	1	1
DATPtn_b	dATP diffusion in nucleus (backward)	datp[c] <=> datp[n]	Transport, nuclear	0	0	0	0	1	1	1
DCATDc	transport of Decanoate (n-C10:0) into the cell by diffusion	dca[e] <=> dca[c]	Fatty acid oxidation	1275.33	890.917	594.828	1000	1.27533	0.890917	0.594828
DCATDc_b	transport of Decanoate (n-C10:0) into the cell by diffusion (backward)	dca[e] <=> dca[c]	Fatty acid oxidation	0	0	0	0	1	1	1
DCATDr	transport of Decanoate (n-C10:0) into the E.R. by diffusion	dca[c] <=> dca[r]	Fatty acid oxidation	347.22	287.772	285.154	288.889	1.20191	0.996133	0.98707
DCATDr_b	transport of Decanoate (n-C10:0) into the E.R. by diffusion (backward)	dca[c] <=> dca[r]	Fatty acid oxidation	0	0	0	0	1	1	1
DCIm	dodecenoyl-Coenzyme A delta isomerase	dd2coa[m] <=> dd3coa[m]	Fatty acid oxidation	0	0	0	0	1	1	1
DCIm_b	dodecenoyl-Coenzyme A delta isomerase (backward)	dd2coa[m] <=> dd3coa[m]	Fatty acid oxidation	0	0	0	0	1	1	1
DCK1m	Deoxycytidine kinase, mitochondrial (ATP)	atp[m] + dcyt[m] <=> adp[m] + dcmp[m] + h[m]	Nucleotide interconversion	0	0	0	0	1	1	1
DCK1m_b	Deoxycytidine kinase, mitochondrial (ATP) (backward)	atp[m] + dcyt[m] <=> adp[m] + dcmp[m] + h[m]	Nucleotide interconversion	0	0	0	0	1	1	1
DCK1n	Deoxycytidine kinase, nuclear (ATP)	atp[n] + dcyt[n] <=> adp[n] + dcmp[n] + h[n]	Nucleotide interconversion	896.673	1004.85	934.448	1000	0.896673	1.00485	0.934448
DCK1n_b	Deoxycytidine kinase, nuclear (ATP) (backward)	atp[n] + dcyt[n] <=> adp[n] + dcmp[n] + h[n]	Nucleotide interconversion	0	0	0	0	1	1	1
DCK2n	Deoxycytidine kinase, nuclear (UTP)	dcyt[n] + utp[n] <=> dcmp[n] + h[n] + udp[n]	Nucleotide interconversion	896.673	1004.85	934.448	1000	0.896673	1.00485	0.934448
DCK2n_b	Deoxycytidine kinase, nuclear (UTP) (backward)	dcyt[n] + utp[n] <=> dcmp[n] + h[n] + udp[n]	Nucleotide interconversion	0	0	0	0	1	1	1
DCMPDA	dCMP deaminase	dcmp[c] + h2o[c] + h[c] -> dump[c] + nh4[c]	Pyrimidine catabolism	1065.76	1046.79	1066.59	1000	1.06576	1.04679	1.06659
DCSPTN1COAtx	fatty acid intracellular transport	dcsptn1coa[c] <=> dcsptn1coa[x]	Transport, peroxisomal	1000	740.355	406.283	1000	1	0.740355	0.406283
DCSPTN1COAtx_b	fatty acid intracellular transport (backward)	dcsptn1coa[c] <=> dcsptn1coa[x]	Transport, peroxisomal	0	0	0	0	1	1	1
DCSPTN1COAtxc	transport of docosapentenoylcoa into peroxisomes.	atp[c] + dcsptn1coa[c] + h2o[c] -> adp[c] + dcsptn1coa[x] + h[c] + pi[c]	Transport, peroxisomal	1000	1000	1000	1000	1	1	1
DCSPTN1CPT1	carnitine O-palmitoyltransferase	crn[c] + dcsptn1coa[c] -> coa[c] + dcsptn1crn[c]	Fatty acid oxidation	1007.8	935.218	957.135	1000	1.0078	0.935218	0.957135
DCSPTN1CPT2	carnitine transferase	coa[m] + dcsptn1crn[m] -> crn[m] + dcsptn1coa[m]	Fatty acid oxidation	1007.8	935.218	957.135	1000	1.0078	0.935218	0.957135
DCSPTN1CRNt	transport into the mitochondria (carnitine)	dcsptn1crn[c] -> dcsptn1crn[m]	Fatty acid oxidation	1007.8	935.218	957.135	1000	1.0078	0.935218	0.957135
DCSPTN1t	fatty acid transport via diffusion	dcsptn1[e] <=> dcsptn1[c]	Transport, extracellular	1000	740.355	406.283	1000	1	0.740355	0.406283
DCSPTN1t_b	fatty acid transport via diffusion (backward)	dcsptn1[e] <=> dcsptn1[c]	Transport, extracellular	0	0	0	0	1	1	1
DCT	Dopachrome tautomerase	L_dpchrm[c] -> 56dihindlcrbxlt[c]	Tyrosine metabolism	0	0	0	0	1	1	1
DCTPtm	transport of dCTP into mitochondria	dctp[c] -> dctp[m]	Transport, mitochondrial	1000	1000	1000	1000	1	1	1
DCTPtn	dCTP diffusion in nucleus	dctp[c] <=> dctp[n]	Transport, nuclear	1000	1000	1000	1000	1	1	1
DCTPtn_b	dCTP diffusion in nucleus (backward)	dctp[c] <=> dctp[n]	Transport, nuclear	0	0	0	0	1	1	1
DCYTD	deoxycytidine deaminase	dcyt[c] + h2o[c] + h[c] -> duri[c] + nh4[c]	Pyrimidine catabolism	1000	1000	1000	1000	1	1	1
DCYTDn	deoxycytidine deaminase, nuclear	dcyt[n] + h2o[n] + h[n] -> duri[n] + nh4[n]	Nucleotide interconversion	997.268	997.508	997.468	997.376	0.999891	1.00013	1.00009
DCYTt	deoxycytidine transport via diffusion	dcyt[e] <=> dcyt[c]	Transport, extracellular	1000	1000	1000	1000	1	1	1
DCYTt_b	deoxycytidine transport via diffusion (backward)	dcyt[e] <=> dcyt[c]	Transport, extracellular	0	0	0	0	1	1	1
DDCRNe	transport of 3-hydroxydodecanoyl carnitine into extra cellular space	3ddcrn[c] -> 3ddcrn[e]	Fatty acid oxidation	1000	903.758	938.865	1000	1	0.903758	0.938865
DDECCRNe	transport of lauroyl carnitine into extra cellular space	ddeccrn[c] -> ddeccrn[e]	Fatty acid oxidation	1000	1000	1000	1000	1	1	1
DDECE1CRNe	transport of dodecenoyl carnitine into extra cellular space	ddece1crn[c] -> ddece1crn[e]	Fatty acid oxidation	1000	1000	1000	1000	1	1	1
DDPGAm	2-dehydro-3-deoxy-phosphogluconate aldolase, mitochondrial	4h2oglt[m] <=> glx[m] + pyr[m]	Arginine and Proline Metabolism	1000	1000	1000	1000	1	1	1
DDPGAm_b	2-dehydro-3-deoxy-phosphogluconate aldolase, mitochondrial (backward)	4h2oglt[m] <=> glx[m] + pyr[m]	Arginine and Proline Metabolism	0	0	0	0	1	1	1
DEBRISOQUINEt	debrisoquine uniport	debrisoquine[e] <=> debrisoquine[c]	Transport, extracellular	1000	1000	1000	1000	1	1	1
DEBRISOQUINEt_b	debrisoquine uniport (backward)	debrisoquine[e] <=> debrisoquine[c]	Transport, extracellular	0	0	0	0	1	1	1
DECCRNe	transport of 3-hydroxydecanoyl carnitine into extra cellular space	3deccrn[c] -> 3deccrn[e]	Fatty acid oxidation	1000	903.758	938.865	1000	1	0.903758	0.938865
DECDICRNe	trnasport of decadienoyl carnitine into the extra cellular space	decdicrn[c] -> decdicrn[e]	Fatty acid oxidation	1000	1000	1000	1000	1	1	1
DECDPtm	lipid, flip-flop intracellular transport	decdp[c] <=> decdp[m]	Transport, mitochondrial	99.1866	86.8654	55.2139	96.5984	1.02679	0.899242	0.571582
DECDPtm_b	lipid, flip-flop intracellular transport (backward)	decdp[c] <=> decdp[m]	Transport, mitochondrial	0	0	0	0	1	1	1
DEDOLP1_U	dehydrodolichol diphosphate phosphatase (uterus)	dedoldp_U[c] + h2o[c] -> dedolp_U[c] + 2 h[c] + pi[c]	N-glycan synthesis	0	0	0	0	1	1	1
DEDOLP2_U	dehydrodolichol phosphate phosphatase (uterus)	dedolp_U[c] + h2o[c] -> dedol_U[c] + 2 h[c] + pi[c]	N-glycan synthesis	0	0	0	0	1	1	1
DEDOLR_U	dehydrodolichol reductase (uterus)	dedol_U[c] + h[c] + nadph[c] -> dolichol_U[c] + nadp[c]	N-glycan synthesis	0	0	0	0	1	1	1
DELACCRVSM23hc	de-lactonization of cerivastatin-M31 to cerivastatin-M23 in hepatocytes	ahcys[c] + h2o[c] + h[c] + crvsm31[c] -> amet[c] + crvsm23[c]	Unassigned	947.385	603.163	353.748	954.646	0.992394	0.631818	0.370554
DEOXFVShc	formation of deoxy-fluvastatin-dinor	coa[x] + 3 h2o[x] + 3 nad[x] + fvs[x] -> accoa[x] + h2o2[x] + 3 h[x] + 3 nadh[x] + o2[x] + deoxfvs[x]	Unassigned	921.713	611.644	637.901	1000	0.921713	0.611644	0.637901
DEOXFVSitx	DEOXFVSitx	deoxfvs[c] <=> deoxfvs[x]	Unassigned	0	0	0	0	1	1	1
DEOXFVSitx_b	DEOXFVSitx (backward)	deoxfvs[c] <=> deoxfvs[x]	Unassigned	0	0	0	0	1	1	1
DEOXFVStev	exit of deoxy-fluvastatin-dinor into hepatic vein for excretion in urine	deoxfvs[c] <=> deoxfvs[e]	Unassigned	921.713	611.644	637.901	1000	0.921713	0.611644	0.637901
DEOXFVStev_b	exit of deoxy-fluvastatin-dinor into hepatic vein for excretion in urine (backward)	deoxfvs[c] <=> deoxfvs[e]	Unassigned	0	0	0	0	1	1	1
DESAT16_2	palmitoyl-CoA desaturase (n-C16:0CoA -> n-C16:1CoA)	h[c] + nadh[c] + o2[c] + pmtcoa[c] -> 2 h2o[c] + hdcoa[c] + nad[c]	Fatty acid synthesis	1141.34	836.566	673.678	1000	1.14134	0.836566	0.673678
DESAT18_10	fatty acyl-CoA desaturase (n-C18:2CoA -> n-C18:3CoA)	h[c] + lnlncacoa[c] + nadh[c] + o2[c] -> 2 h2o[c] + nad[c] + strdnccoa[c]	Fatty acid synthesis	1040.17	740.355	406.283	1000	1.04017	0.740355	0.406283
DESAT18_3	stearoyl-CoA desaturase (n-C18:0CoA -> n-C18:1CoA)	h[c] + nadh[c] + o2[c] + stcoa[c] -> 2 h2o[c] + nad[c] + octdececoa[c]	Fatty acid synthesis	1141.34	836.566	673.678	1000	1.14134	0.836566	0.673678
DESAT18_4	stearoyl-CoA desaturase (n-C18:0CoA -> n-C18:1CoA)	h[c] + nadh[c] + o2[c] + stcoa[c] -> 2 h2o[c] + nad[c] + octd11ecoa[c]	Fatty acid synthesis	1141.34	836.566	673.678	1000	1.14134	0.836566	0.673678
DESAT18_5	stearoyl-CoA desaturase (n-C18:0CoA -> n-C18:1CoA)	h[c] + nadh[c] + o2[c] + stcoa[c] -> 2 h2o[c] + nad[c] + od2coa[c]	Fatty acid synthesis	1141.34	836.566	673.678	1000	1.14134	0.836566	0.673678
DESAT18_6	fatty acyl-CoA desaturase (n-C18:1CoA -> n-C18:2CoA)	h[c] + nadh[c] + o2[c] + octdececoa[c] -> 2 h2o[c] + lneldccoa[c] + nad[c]	Fatty acid synthesis	1224.6	954.232	1000	1000	1.2246	0.954232	1
DESAT18_7	fatty acyl-CoA desaturase (n-C18:1CoA -> n-C18:2CoA)	h[c] + nadh[c] + o2[c] + octd11ecoa[c] -> 2 h2o[c] + lneldccoa[c] + nad[c]	Fatty acid synthesis	1224.6	954.232	1000	1000	1.2246	0.954232	1
DESAT18_8	fatty acyl-CoA desaturase (n-C18:1CoA -> n-C18:2CoA)	h[c] + nadh[c] + o2[c] + od2coa[c] -> 2 h2o[c] + lneldccoa[c] + nad[c]	Fatty acid synthesis	1224.6	954.232	1000	1000	1.2246	0.954232	1
DESAT18_9	fatty acyl-CoA desaturase (n-C18:2CoA -> n-C18:3CoA)	h[c] + lnlccoa[c] + nadh[c] + o2[c] -> 2 h2o[c] + lnlncgcoa[c] + nad[c]	Fatty acid synthesis	1387.95	954.232	1004.76	1000	1.38795	0.954232	1.00476
DESAT20_1	fatty acyl-CoA desaturase (n-C20:3CoA -> n-C20:4CoA)	dlnlcgcoa[c] + h[c] + nadh[c] + o2[c] -> arachdcoa[c] + 2 h2o[c] + nad[c]	Fatty acid synthesis	1387.95	906.914	672.785	1000	1.38795	0.906914	0.672785
DESAT20_2	fatty acyl-CoA desaturase (n-C20:4CoA -> n-C20:5CoA)	eicostetcoa[c] + h[c] + nadh[c] + o2[c] -> 2 h2o[c] + nad[c] + tmndnccoa[c]	Fatty acid synthesis	1387.95	906.914	672.785	1000	1.38795	0.906914	0.672785
DESAT22_1p	fatty acyl-CoA desaturase (n-C22:4CoA -> n-C22:5CoA)	adrncoa[x] + h[x] + nadh[x] + o2[x] -> dcsptn1coa[x] + 2 h2o[x] + nad[x]	Fatty acid synthesis	1000	1000	1000	1000	1	1	1
DESAT22_2p	fatty acyl-CoA desaturase (n-C22:5CoA -> n-C22:6CoA)	clpndcoa[x] + h[x] + nadh[x] + o2[x] -> c226coa[x] + 2 h2o[x] + nad[x]	Fatty acid synthesis	1000	1000	1000	1000	1	1	1
DESAT24_1	fatty acyl-CoA desaturase (n-C24:5CoA -> n-C24:6CoA)	h[c] + nadh[c] + o2[c] + tetpent3coa[c] -> 2 h2o[c] + nad[c] + tethex3coa[c]	Fatty acid synthesis	1000	740.355	406.283	1000	1	0.740355	0.406283
DESFVShc	oxidation of fluvastatin to N-desisopropyl-fluvastatin in hepatocytes	3 ahcys[r] + 4 h[r] + nadph[r] + o2[r] + fvs[r] -> 3 amet[r] + h2o2[r] + nadp[r] + desfvs[r]	Unassigned	689.843	352.151	229.454	954.646	0.722617	0.368882	0.240355
DESFVSitr	DESFVSitr	desfvs[c] <=> desfvs[r]	Unassigned	0	0	0	0	1	1	1
DESFVSitr_b	DESFVSitr (backward)	desfvs[c] <=> desfvs[r]	Unassigned	0	0	0	0	1	1	1
DESFVSteb	efflux of N-desisopropyl-fluvastatin into bile for excretion into faeces	atp[c] + h2o[c] + desfvs[c] -> adp[c] + h[c] + pi[c] + desfvs[e]	Unassigned	689.843	352.151	229.454	954.646	0.722617	0.368882	0.240355
DGAT	diacylglycerol acyltransferase	Rtotalcoa[c] + dag_hs[c] -> coa[c] + 4 h[c] + tag_hs[c]	Triacylglycerol synthesis	1190.22	977.456	1213.54	1000	1.19022	0.977456	1.21354
DGCHOLte	bile acid intracellular transport	dgchol[e] <=> dgchol[c]	Transport, extracellular	1000	1000	1000	1000	1	1	1
DGCHOLte_b	bile acid intracellular transport (backward)	dgchol[e] <=> dgchol[c]	Transport, extracellular	0	0	0	0	1	1	1
DGCHOLtx	bile acid intracellular transport	dgchol[x] <=> dgchol[c]	Transport, peroxisomal	951.795	814.945	607.276	1000	0.951795	0.814945	0.607276
DGCHOLtx_b	bile acid intracellular transport (backward)	dgchol[x] <=> dgchol[c]	Transport, peroxisomal	0	0	0	0	1	1	1
DGK1	deoxyguanylate kinase (dGMP:ATP)	atp[c] + dgmp[c] <=> adp[c] + dgdp[c]	Nucleotide interconversion	1140.93	1151.58	1982.93	1000	1.14093	1.15158	1.98293
DGK1_b	deoxyguanylate kinase (dGMP:ATP) (backward)	atp[c] + dgmp[c] <=> adp[c] + dgdp[c]	Nucleotide interconversion	0	0	0	0	1	1	1
DGK2m	deoxyguanylate kinase (dGMP:dATP) (mitochondrial)	datp[m] + dgmp[m] <=> dadp[m] + dgdp[m]	Nucleotide interconversion	964.659	985.251	1000	1000	0.964659	0.985251	1
DGK2m_b	deoxyguanylate kinase (dGMP:dATP) (mitochondrial) (backward)	datp[m] + dgmp[m] <=> dadp[m] + dgdp[m]	Nucleotide interconversion	0	0	0	0	1	1	1
DGNSKm	deoxyguanosine kinase	atp[m] + dgsn[m] -> adp[m] + dgmp[m] + h[m]	Nucleotide interconversion	964.659	985.251	1000	1000	0.964659	0.985251	1
DGSNt	deoyguanosine transport via diffusion	dgsn[e] <=> dgsn[c]	Transport, extracellular	1000	1000	1000	1000	1	1	1
DGSNt_b	deoyguanosine transport via diffusion (backward)	dgsn[e] <=> dgsn[c]	Transport, extracellular	0	0	0	0	1	1	1
DGSNtm	deoyguanosine transport in mitochondria	dgsn[c] <=> dgsn[m]	Transport, mitochondrial	964.659	985.251	1000	1000	0.964659	0.985251	1
DGSNtm_b	deoyguanosine transport in mitochondria (backward)	dgsn[c] <=> dgsn[m]	Transport, mitochondrial	0	0	0	0	1	1	1
DGTPtm	transport of dGTP into mitochondria	dgtp[c] -> dgtp[m]	Transport, mitochondrial	1000	1000	1000	1000	1	1	1
DGTPtn	dGTP diffusion in nucleus	dgtp[c] <=> dgtp[n]	Transport, nuclear	1000	1000	1000	1000	1	1	1
DGTPtn_b	dGTP diffusion in nucleus (backward)	dgtp[c] <=> dgtp[n]	Transport, nuclear	0	0	0	0	1	1	1
DGULND	dehydro-L-gulonate decarboxylase	3dhguln[c] + h[c] <=> co2[c] + xylu_L[c]	Pentose phosphate pathway	1000	1000	1000	1000	1	1	1
DGULND_b	dehydro-L-gulonate decarboxylase (backward)	3dhguln[c] + h[c] <=> co2[c] + xylu_L[c]	Pentose phosphate pathway	0	0	0	0	1	1	1
DHAAt1r	dehydroascorbate transport (uniport)	dhdascb[e] <=> dhdascb[c]	Transport, extracellular	1349.85	1179.05	1599.76	1000	1.34985	1.17905	1.59976
DHAAt1r_b	dehydroascorbate transport (uniport) (backward)	dhdascb[e] <=> dhdascb[c]	Transport, extracellular	0	0	0	0	1	1	1
DHAPA	dihydroxyacetone phosphate acyltransferase	Rtotalcoa[c] + dhap[c] -> adhap_hs[c] + coa[c] + 4 h[c]	Triacylglycerol synthesis	0	0	0	0	1	1	1
DHAPAx	dihydroxyacetone phosphate acyltransferase	Rtotalcoa[x] + dhap[x] -> adhap_hs[x] + coa[x] + 4 h[x]	Triacylglycerol synthesis	0	0	0	0	1	1	1
DHAPtc	transport of DHAP into cytosol	dhap[m] -> dhap[c]	Transport, mitochondrial	1000	1000	1000	1000	1	1	1
DHCHOLESTANATEtm	lipid, flip-flop intracellular transport	dhcholestanate[m] <=> dhcholestanate[x]	Transport, peroxisomal	118.423	118.388	92.0232	119.331	0.992394	0.992099	0.771161
DHCHOLESTANATEtm_b	lipid, flip-flop intracellular transport (backward)	dhcholestanate[m] <=> dhcholestanate[x]	Transport, peroxisomal	0	0	0	0	1	1	1
DHCR241r	24-dehydrocholesterol reductase [Precursor]	fadh2[r] + zymst[r] -> fad[r] + zymstnl[r]	Cholesterol metabolism	1000	1000	919.341	1000	1	1	0.919341
DHCR242r	24-dehydrocholesterol reductase [Precursor]	chlstol[r] + fadh2[r] -> fad[r] + lthstrl[r]	Cholesterol metabolism	1000	1000	1000	1000	1	1	1
DHCR243r	24-dehydrocholesterol reductase [Precursor]	dsmsterol[r] + fadh2[r] -> chsterol[r] + fad[r]	Cholesterol metabolism	125	125	99.3651	125	1	1	0.79492
DHCR71r	7-dehydrocholesterol reductase	ddsmsterol[r] + h[r] + nadph[r] -> dsmsterol[r] + nadp[r]	Cholesterol metabolism	125	125	99.3651	125	1	1	0.79492
DHCR72r	7-dehydrocholesterol reductase	7dhchsterol[r] + h[r] + nadph[r] -> chsterol[r] + nadp[r]	Cholesterol metabolism	125	125	99.3651	125	1	1	0.79492
DHCRD1	dihydroceramide desaturase	dhcrm_hs[c] + nadp[c] -> crm_hs[c] + h[c] + nadph[c]	Sphingolipid metabolism	1000	1000	1000	1000	1	1	1
DHCRD2	dihydroceramide desaturase	dhcrm_hs[c] + fad[c] -> crm_hs[c] + fadh2[c]	Sphingolipid metabolism	1000	1000	1000	1000	1	1	1
DHDPBMTm	dihydroxydecaprenylbenzoate methyltransferase	3dpdhb[m] + amet[m] -> 3dpdhb_me[m] + ahcys[m] + h[m]	Ubiquinone synthesis	99.1866	86.8654	55.2139	96.5984	1.02679	0.899242	0.571582
DHEASABCCte	DHEA transport by ABCA11	atp[c] + dheas[c] + h2o[c] -> adp[c] + dheas[e] + h[c] + pi[c]	Unassigned	1081.62	740.833	771.76	1000	1.08162	0.740833	0.77176
DHEASULT	Dehydroepiandrosterone sulfotransferase	dhea[c] + paps[c] -> dheas[c] + h[c] + pap[c]	Steroid metabolism	986.772	984.253	921.707	1000	0.986772	0.984253	0.921707
DHEASt	dehydroepiandrosterone sulfate transport via bicarbonate countertransport	dheas[e] + hco3[c] <=> dheas[c] + hco3[e]	Transport, extracellular	1147.89	738.14	615.86	1000	1.14789	0.73814	0.61586
DHEASt_b	dehydroepiandrosterone sulfate transport via bicarbonate countertransport (backward)	dheas[e] + hco3[c] <=> dheas[c] + hco3[e]	Transport, extracellular	0	0	0	0	1	1	1
DHEAStr	dheas intracellular transport	dheas[r] <=> dheas[c]	Transport, extracellular	0	0	0	0	1	1	1
DHEAStr_b	dheas intracellular transport (backward)	dheas[r] <=> dheas[c]	Transport, extracellular	0	0	0	0	1	1	1
DHEAtr	Dehydroepiandrosterone transport	dhea[r] <=> dhea[c]	Transport, endoplasmic reticular	99.7247	99.695	92.0232	100.489	0.992394	0.992099	0.915754
DHEAtr_b	Dehydroepiandrosterone transport (backward)	dhea[r] <=> dhea[c]	Transport, endoplasmic reticular	0	0	0	0	1	1	1
DHFR	dihydrofolate reductase	dhf[c] + h[c] + nadph[c] <=> nadp[c] + thf[c]	Folate metabolism	810.148	703.874	904.887	1000	0.810148	0.703874	0.904887
DHFR_b	dihydrofolate reductase (backward)	dhf[c] + h[c] + nadph[c] <=> nadp[c] + thf[c]	Folate metabolism	0	0	0	0	1	1	1
DHFtl	dihydrofolate reversible lysosomal transport	dhf[c] <=> dhf[l]	Transport, lysosomal	0	0	0	0	1	1	1
DHFtl_b	dihydrofolate reversible lysosomal transport (backward)	dhf[c] <=> dhf[l]	Transport, lysosomal	0	0	0	0	1	1	1
DHFtm	dihydrofolate reversible mitochondrial transport	dhf[c] <=> dhf[m]	Transport, mitochondrial	1000	1000	1000	1000	1	1	1
DHFtm_b	dihydrofolate reversible mitochondrial transport (backward)	dhf[c] <=> dhf[m]	Transport, mitochondrial	0	0	0	0	1	1	1
DHGLZABCt	excretion of dehydro-gliclazide into bile	atp[c] + h2o[c] + dhglz[c] -> adp[c] + h[c] + pi[c] + dhglz[e]	Unassigned	1000	1000	1000	1000	1	1	1
DHGLZhc	dehydrogenation of gliclazide to dehydro-gliclazide in hepatocytes	nadp[c] + glz[c] -> h[c] + nadph[c] + dhglz[c]	Unassigned	1000	1000	1000	1000	1	1	1
DHGLZtev	excretion of dehydro-gliclazide into hepatic vein	dhglz[c] <=> dhglz[e]	Unassigned	1000	1000	1000	1000	1	1	1
DHGLZtev_b	excretion of dehydro-gliclazide into hepatic vein (backward)	dhglz[c] <=> dhglz[e]	Unassigned	0	0	0	0	1	1	1
DHORD9	dihydoorotic acid dehydrogenase (quinone10)	dhor_S[c] + q10[m] -> orot[c] + q10h2[m]	Pyrimidine synthesis	932.064	909.791	1185.28	1000	0.932064	0.909791	1.18528
DHORTS	dihydroorotase	dhor_S[c] + h2o[c] <=> cbasp[c] + h[c]	Pyrimidine synthesis	0	0	0	0	1	1	1
DHORTS_b	dihydroorotase (backward)	dhor_S[c] + h2o[c] <=> cbasp[c] + h[c]	Pyrimidine synthesis	0	0	0	0	1	1	1
DHPM1	dihydropyrimidinase (5,6-dihydrouracil)	56dura[c] + h2o[c] -> cala[c] + h[c]	Pyrimidine catabolism	955.789	700.21	473.204	1000	0.955789	0.70021	0.473204
DHPM2	dihydropyrimidinase (dihydrothymine)	56dthm[c] + h2o[c] -> 3uib[c] + h[c]	Pyrimidine catabolism	955.789	868.689	1000	1000	0.955789	0.868689	1
DHPR	6,7-dihydropteridine reductase	dhbpt[c] + h[c] + nadh[c] -> nad[c] + thbpt[c]	Tetrahydrobiopterin metabolism	956.631	1081.95	1189.09	1000	0.956631	1.08195	1.18909
DHPR2	6,7-dihydropteridine reduction	5mthf[c] + dhbpt[c] -> h[c] + mlthf[c] + thbpt[c]	Tetrahydrobiopterin metabolism	1000	1000	1000	1000	1	1	1
DIDPtn	dIDP nuclear transport	didp[c] <=> didp[n]	Transport, nuclear	884.241	1000	1000	1000	0.884241	1	1
DIDPtn_b	dIDP nuclear transport (backward)	didp[c] <=> didp[n]	Transport, nuclear	0	0	0	0	1	1	1
DIGALSGALSIDEte	digalsgalside hs transport	digalsgalside_hs[c] <=> digalsgalside_hs[e]	Transport, extracellular	851.207	705.293	623.267	922.437	0.922781	0.764598	0.675674
DIGALSGALSIDEte_b	digalsgalside hs transport (backward)	digalsgalside_hs[c] <=> digalsgalside_hs[e]	Transport, extracellular	0	0	0	0	1	1	1
DIGALSGALSIDEtg	digalsgalside hs intracellular transport	digalsgalside_hs[c] <=> digalsgalside_hs[g]	Transport, golgi apparatus	0	0	0	0	1	1	1
DIGALSGALSIDEtg_b	digalsgalside hs intracellular transport (backward)	digalsgalside_hs[c] <=> digalsgalside_hs[g]	Transport, golgi apparatus	0	0	0	0	1	1	1
DIGALSIDEtg	digalside hs intracellular transport	digalside_hs[c] <=> digalside_hs[g]	Transport, golgi apparatus	851.207	705.293	623.267	922.437	0.922781	0.764598	0.675674
DIGALSIDEtg_b	digalside hs intracellular transport (backward)	digalside_hs[c] <=> digalside_hs[g]	Transport, golgi apparatus	0	0	0	0	1	1	1
DIGALSIDEtl	digalside hs intracellular transport	digalside_hs[c] <=> digalside_hs[l]	Transport, lysosomal	893.982	1000	1000	1000	0.893982	1	1
DIGALSIDEtl_b	digalside hs intracellular transport (backward)	digalside_hs[c] <=> digalside_hs[l]	Transport, lysosomal	0	0	0	0	1	1	1
DINt	deoxyinosine transport via diffusion	din[e] <=> din[c]	Transport, extracellular	849.561	1011.75	1087.85	1000	0.849561	1.01175	1.08785
DINt_b	deoxyinosine transport via diffusion (backward)	din[e] <=> din[c]	Transport, extracellular	0	0	0	0	1	1	1
DITPtn	dITP nuclear transport	ditp[c] <=> ditp[n]	Transport, nuclear	884.241	1000	1000	1000	0.884241	1	1
DITPtn_b	dITP nuclear transport (backward)	ditp[c] <=> ditp[n]	Transport, nuclear	0	0	0	0	1	1	1
DKMPPD	2,3-diketo-5-methylthio-1-phosphopentane degradation reaction	dkmpp[c] + h2o[c] + o2[c] -> 2kmb[c] + for[c] + 2 h[c] + pi[c]	Arginine and Proline Metabolism	897.755	1000	1000	1000	0.897755	1	1
DLNLCGCPT1	carnitine O-palmitoyltransferase	crn[c] + dlnlcgcoa[c] -> coa[c] + dlnlcgcrn[c]	Fatty acid oxidation	993.559	932.203	895.05	1000	0.993559	0.932203	0.89505
DLNLCGCPT2	carnitine transferase	coa[m] + dlnlcgcrn[m] -> crn[m] + dlnlcgcoa[m]	Fatty acid oxidation	993.559	932.203	895.05	1000	0.993559	0.932203	0.89505
DLNLCGCRNt	transport into the mitochondria (carnitine)	dlnlcgcrn[c] -> dlnlcgcrn[m]	Fatty acid oxidation	993.559	932.203	895.05	1000	0.993559	0.932203	0.89505
DLNLCGt	fatty acid transport via diffusion	dlnlcg[e] <=> dlnlcg[c]	Transport, extracellular	929.336	775.903	952.02	1000	0.929336	0.775903	0.95202
DLNLCGt_b	fatty acid transport via diffusion (backward)	dlnlcg[e] <=> dlnlcg[c]	Transport, extracellular	0	0	0	0	1	1	1
DMANTIPYRINEte	xenobiotic transport	dmantipyrine[e] <=> dmantipyrine[c]	Transport, extracellular	0	0	0	0	1	1	1
DMANTIPYRINEte_b	xenobiotic transport (backward)	dmantipyrine[e] <=> dmantipyrine[c]	Transport, extracellular	0	0	0	0	1	1	1
DMATT	dimethylallyltranstransferase	dmpp[c] + ipdp[c] -> grdp[c] + ppi[c]	Cholesterol metabolism	278.133	265.833	198.73	275	1.01139	0.966664	0.722655
DMATTx	dimethylallyltranstransferase	dmpp[x] + ipdp[x] -> grdp[x] + ppi[x]	Cholesterol metabolism	278.133	265.833	198.73	275	1.01139	0.966664	0.722655
DMGDHm	dimethylglycine dehydrogenase, mitochondrial	dmgly[m] + fad[m] + h2o[m] -> fadh2[m] + fald[m] + sarcs[m]	Glycine, serine, alanine and threonine metabolism	1000	952.595	825.149	1000	1	0.952595	0.825149
DMGtm	dimethylglycine transport via diffusion (cytosol to mitochondria)	dmgly[c] <=> dmgly[m]	Transport, mitochondrial	1000	952.595	825.149	1000	1	0.952595	0.825149
DMGtm_b	dimethylglycine transport via diffusion (cytosol to mitochondria) (backward)	dmgly[c] <=> dmgly[m]	Transport, mitochondrial	0	0	0	0	1	1	1
DMHPTCRNCPT1	carnitine fatty-acyl transferase	crn[c] + dmhptcoa[c] <=> coa[c] + dmhptcrn[c]	Fatty acid oxidation	0	0	0	0	1	1	1
DMHPTCRNCPT1_b	carnitine fatty-acyl transferase (backward)	crn[c] + dmhptcoa[c] <=> coa[c] + dmhptcrn[c]	Fatty acid oxidation	0	0	0	0	1	1	1
DMHPTCRNCPT2	2,6 dimethylheptanoly CoA carnitine transferase	coa[m] + dmhptcrn[m] <=> crn[m] + dmhptcoa[m]	Fatty acid oxidation	0	0	0	0	1	1	1
DMHPTCRNCPT2_b	2,6 dimethylheptanoly CoA carnitine transferase (backward)	coa[m] + dmhptcrn[m] <=> crn[m] + dmhptcoa[m]	Fatty acid oxidation	0	0	0	0	1	1	1
DMHPTCRNt	2,6 dimethylheptanoyl crn transport	dmhptcrn[c] <=> dmhptcrn[m]	Fatty acid oxidation	0	0	0	0	1	1	1
DMHPTCRNt_b	2,6 dimethylheptanoyl crn transport (backward)	dmhptcrn[c] <=> dmhptcrn[m]	Fatty acid oxidation	0	0	0	0	1	1	1
DMHPTCRNte	2,6 dimethylheptanoyl carnitine transport	dmhptcrn[c] <=> dmhptcrn[e]	Transport, extracellular	260.415	215.829	213.865	216.667	1.20191	0.996133	0.98707
DMHPTCRNte_b	2,6 dimethylheptanoyl carnitine transport (backward)	dmhptcrn[c] <=> dmhptcrn[e]	Transport, extracellular	0	0	0	0	1	1	1
DMNONCOACRNCPT1	DMNONCOACRNCPT1	crn[c] + dmnoncoa[c] <=> coa[c] + dmnoncrn[c]	Fatty acid oxidation	979.135	957.056	933.275	1000	0.979135	0.957056	0.933275
DMNONCOACRNCPT1_b	DMNONCOACRNCPT1 (backward)	crn[c] + dmnoncoa[c] <=> coa[c] + dmnoncrn[c]	Fatty acid oxidation	0	0	0	0	1	1	1
DMNONCRNCPT2	DMNONCRNCPT2	coa[m] + dmnoncrn[m] <=> crn[m] + dmnoncoa[m]	Fatty acid oxidation	260.415	215.829	213.865	216.667	1.20191	0.996133	0.98707
DMNONCRNCPT2_b	DMNONCRNCPT2 (backward)	coa[m] + dmnoncrn[m] <=> crn[m] + dmnoncoa[m]	Fatty acid oxidation	0	0	0	0	1	1	1
DMNONCRNt	4,8 dimethylnonanoyl carnitine transport (mitochondria)	dmnoncrn[c] <=> dmnoncrn[m]	Fatty acid oxidation	1000	1000	1000	1000	1	1	1
[truncated: 11,675 more rows]

## Sheet: reactions24h
Reaction ID	Reaction name	Formula	Pathway	FC 24h
P13236_COPII_fusion	P13236_COPII_fusion	10 h2o[c] + 98 GOSR1[c] + 98 STX5[c] + P13236-COPII-uncoated[c] -> 10 pi[c] + 15187 LMAN1L[r] + 10 RAB1A-gdp[c] + 98 BET1-SEC22B-GOSR1-STX5[c] + 15187 P13236[g]	P13236 translation and secretion	21.5572
P13236_COPII_maturation	P13236_COPII_maturation	84 h2o[c] + P13236-COPII-coated[c] -> 84 pi[c] + SEC23A[c] + SEC24A[c] + SEC13[c] + SEC31A[c] + SEC16[c] + 84 SAR1B-gdp[c] + P13236-COPII-uncoated[c]	P13236 translation and secretion	21.5572
P13236_COPII_recruit	P13236_COPII_recruit	SEC23A[c] + SEC24A[c] + SEC13[c] + SEC31A[c] + 98 BET1[c] + 98 SEC22B[c] + 84 SAR1B-gtp[c] + 10 RAB1A-gtp[c] + SEC16[c] + 15187 P13236-LMAN1L[r] -> P13236-COPII-coated[c]	P13236 translation and secretion	21.5572
P02778_COPII_fusion	P02778_COPII_fusion	10 h2o[c] + 98 GOSR1[c] + 98 STX5[c] + P02778-COPII-uncoated[c] -> 10 pi[c] + 14253 LMAN1L[r] + 10 RAB1A-gdp[c] + 98 BET1-SEC22B-GOSR1-STX5[c] + 14253 P02778[g]	P02778 translation and secretion	16.044
P02778_COPII_maturation	P02778_COPII_maturation	84 h2o[c] + P02778-COPII-coated[c] -> 84 pi[c] + SEC23A[c] + SEC24A[c] + SEC13[c] + SEC31A[c] + SEC16[c] + 84 SAR1B-gdp[c] + P02778-COPII-uncoated[c]	P02778 translation and secretion	16.044
P02778_COPII_recruit	P02778_COPII_recruit	SEC23A[c] + SEC24A[c] + SEC13[c] + SEC31A[c] + 98 BET1[c] + 98 SEC22B[c] + 84 SAR1B-gtp[c] + 10 RAB1A-gtp[c] + SEC16[c] + 14253 P02778-LMAN1L[r] -> P02778-COPII-coated[c]	P02778 translation and secretion	16.044
P29459_COPII_fusion_A	P29459_COPII_fusion_A	10 h2o[c] + 98 GOSR1[c] + 98 STX5[c] + P29459-COPII-uncoated[c] -> 10 pi[c] + 6235 LMAN1L[r] + 10 RAB1A-gdp[c] + 98 BET1-SEC22B-GOSR1-STX5[c] + 6235 P29459-M8B[g]	P29459 translation and secretion	12.8354
P29459_COPII_maturation_A	P29459_COPII_maturation_A	84 h2o[c] + P29459-COPII-coated[c] -> 84 pi[c] + SEC23A[c] + SEC24A[c] + SEC13[c] + SEC31A[c] + SEC16[c] + 84 SAR1B-gdp[c] + P29459-COPII-uncoated[c]	P29459 translation and secretion	12.8354
P29459_COPII_recruit_A	P29459_COPII_recruit_A	SEC23A[c] + SEC24A[c] + SEC13[c] + SEC31A[c] + 98 BET1[c] + 98 SEC22B[c] + 84 SAR1B-gtp[c] + 10 RAB1A-gtp[c] + SEC16[c] + 6235 P29459-M8B-LMAN1L[r] -> P29459-COPII-coated[c]	P29459 translation and secretion	12.8354
P15692_COPII_fusion_A	P15692_COPII_fusion_A	10 h2o[c] + 98 GOSR1[c] + 98 STX5[c] + P15692-COPII-uncoated[c] -> 10 pi[c] + 5735 LMAN1L[r] + 10 RAB1A-gdp[c] + 98 BET1-SEC22B-GOSR1-STX5[c] + 5735 P15692-M8B[g]	P15692 translation and secretion	9.70337
P15692_COPII_maturation_A	P15692_COPII_maturation_A	84 h2o[c] + P15692-COPII-coated[c] -> 84 pi[c] + SEC23A[c] + SEC24A[c] + SEC13[c] + SEC31A[c] + SEC16[c] + 84 SAR1B-gdp[c] + P15692-COPII-uncoated[c]	P15692 translation and secretion	9.70337
P15692_COPII_recruit_A	P15692_COPII_recruit_A	SEC23A[c] + SEC24A[c] + SEC13[c] + SEC31A[c] + 98 BET1[c] + 98 SEC22B[c] + 84 SAR1B-gtp[c] + 10 RAB1A-gtp[c] + SEC16[c] + 5735 P15692-M8B-LMAN1L[r] -> P15692-COPII-coated[c]	P15692 translation and secretion	9.70337
P02763_COPII_fusion_A	P02763_COPII_fusion_A	10 h2o[c] + 98 GOSR1[c] + 98 STX5[c] + P02763-COPII-uncoated[c] -> 10 pi[c] + 6596 LMAN1L[r] + 10 RAB1A-gdp[c] + 98 BET1-SEC22B-GOSR1-STX5[c] + 6596 P02763-M8B[g]	P02763 translation and secretion	6.87662
P02763_COPII_maturation_A	P02763_COPII_maturation_A	84 h2o[c] + P02763-COPII-coated[c] -> 84 pi[c] + SEC23A[c] + SEC24A[c] + SEC13[c] + SEC31A[c] + SEC16[c] + 84 SAR1B-gdp[c] + P02763-COPII-uncoated[c]	P02763 translation and secretion	6.87662
P02763_COPII_recruit_A	P02763_COPII_recruit_A	SEC23A[c] + SEC24A[c] + SEC13[c] + SEC31A[c] + 98 BET1[c] + 98 SEC22B[c] + 84 SAR1B-gtp[c] + 10 RAB1A-gtp[c] + SEC16[c] + 6596 P02763-M8B-LMAN1L[r] -> P02763-COPII-coated[c]	P02763 translation and secretion	6.87662
P29460_COPII_fusion_A	P29460_COPII_fusion_A	10 h2o[c] + 98 GOSR1[c] + 98 STX5[c] + P29460-COPII-uncoated[c] -> 10 pi[c] + 4173 LMAN1L[r] + 10 RAB1A-gdp[c] + 98 BET1-SEC22B-GOSR1-STX5[c] + 4173 P29460-M8B[g]	P29460 translation and secretion	5.42082
P29460_COPII_maturation_A	P29460_COPII_maturation_A	84 h2o[c] + P29460-COPII-coated[c] -> 84 pi[c] + SEC23A[c] + SEC24A[c] + SEC13[c] + SEC31A[c] + SEC16[c] + 84 SAR1B-gdp[c] + P29460-COPII-uncoated[c]	P29460 translation and secretion	5.42082
P29460_COPII_recruit_A	P29460_COPII_recruit_A	SEC23A[c] + SEC24A[c] + SEC13[c] + SEC31A[c] + 98 BET1[c] + 98 SEC22B[c] + 84 SAR1B-gtp[c] + 10 RAB1A-gtp[c] + SEC16[c] + 4173 P29460-M8B-LMAN1L[r] -> P29460-COPII-coated[c]	P29460 translation and secretion	5.42082
P78556_COPII_fusion	P78556_COPII_fusion	10 h2o[c] + 98 GOSR1[c] + 98 STX5[c] + P78556-COPII-uncoated[c] -> 10 pi[c] + 14411 LMAN1L[r] + 10 RAB1A-gdp[c] + 98 BET1-SEC22B-GOSR1-STX5[c] + 14411 P78556[g]	P78556 translation and secretion	4.43326
P78556_COPII_maturation	P78556_COPII_maturation	84 h2o[c] + P78556-COPII-coated[c] -> 84 pi[c] + SEC23A[c] + SEC24A[c] + SEC13[c] + SEC31A[c] + SEC16[c] + 84 SAR1B-gdp[c] + P78556-COPII-uncoated[c]	P78556 translation and secretion	4.43326
P78556_COPII_recruit	P78556_COPII_recruit	SEC23A[c] + SEC24A[c] + SEC13[c] + SEC31A[c] + 98 BET1[c] + 98 SEC22B[c] + 84 SAR1B-gtp[c] + 10 RAB1A-gtp[c] + SEC16[c] + 14411 P78556-LMAN1L[r] -> P78556-COPII-coated[c]	P78556 translation and secretion	4.43326
P51671_COPII_fusion	P51671_COPII_fusion	10 h2o[c] + 98 GOSR1[c] + 98 STX5[c] + P51671-COPII-uncoated[c] -> 10 pi[c] + 14451 LMAN1L[r] + 10 RAB1A-gdp[c] + 98 BET1-SEC22B-GOSR1-STX5[c] + 14451 P51671[g]	P51671 translation and secretion	2.98601
P51671_COPII_maturation	P51671_COPII_maturation	84 h2o[c] + P51671-COPII-coated[c] -> 84 pi[c] + SEC23A[c] + SEC24A[c] + SEC13[c] + SEC31A[c] + SEC16[c] + 84 SAR1B-gdp[c] + P51671-COPII-uncoated[c]	P51671 translation and secretion	2.98601
P51671_COPII_recruit	P51671_COPII_recruit	SEC23A[c] + SEC24A[c] + SEC13[c] + SEC31A[c] + 98 BET1[c] + 98 SEC22B[c] + 84 SAR1B-gtp[c] + 10 RAB1A-gtp[c] + SEC16[c] + 14451 P51671-LMAN1L[r] -> P51671-COPII-coated[c]	P51671 translation and secretion	2.98601
P05231_COPII_fusion_A	P05231_COPII_fusion_A	10 h2o[c] + 98 GOSR1[c] + 98 STX5[c] + P05231-COPII-uncoated[c] -> 10 pi[c] + 6539 LMAN1L[r] + 10 RAB1A-gdp[c] + 98 BET1-SEC22B-GOSR1-STX5[c] + 6539 P05231-M8B[g]	P05231 translation and secretion	2.76221
P05231_COPII_maturation_A	P05231_COPII_maturation_A	84 h2o[c] + P05231-COPII-coated[c] -> 84 pi[c] + SEC23A[c] + SEC24A[c] + SEC13[c] + SEC31A[c] + SEC16[c] + 84 SAR1B-gdp[c] + P05231-COPII-uncoated[c]	P05231 translation and secretion	2.76221
P05231_COPII_recruit_A	P05231_COPII_recruit_A	SEC23A[c] + SEC24A[c] + SEC13[c] + SEC31A[c] + 98 BET1[c] + 98 SEC22B[c] + 84 SAR1B-gtp[c] + 10 RAB1A-gtp[c] + SEC16[c] + 6539 P05231-M8B-LMAN1L[r] -> P05231-COPII-coated[c]	P05231 translation and secretion	2.76221
P10145_COPII_fusion	P10145_COPII_fusion	10 h2o[c] + 98 GOSR1[c] + 98 STX5[c] + P10145-COPII-uncoated[c] -> 10 pi[c] + 13974 LMAN1L[r] + 10 RAB1A-gdp[c] + 98 BET1-SEC22B-GOSR1-STX5[c] + 13974 P10145[g]	P10145 translation and secretion	2.6288
P10145_COPII_maturation	P10145_COPII_maturation	84 h2o[c] + P10145-COPII-coated[c] -> 84 pi[c] + SEC23A[c] + SEC24A[c] + SEC13[c] + SEC31A[c] + SEC16[c] + 84 SAR1B-gdp[c] + P10145-COPII-uncoated[c]	P10145 translation and secretion	2.6288
P10145_COPII_recruit	P10145_COPII_recruit	SEC23A[c] + SEC24A[c] + SEC13[c] + SEC31A[c] + 98 BET1[c] + 98 SEC22B[c] + 84 SAR1B-gtp[c] + 10 RAB1A-gtp[c] + SEC16[c] + 13974 P10145-LMAN1L[r] -> P10145-COPII-coated[c]	P10145 translation and secretion	2.6288
P04141_COPII_fusion_A	P04141_COPII_fusion_A	10 h2o[c] + 98 GOSR1[c] + 98 STX5[c] + P04141-COPII-uncoated[c] -> 10 pi[c] + 9518 LMAN1L[r] + 10 RAB1A-gdp[c] + 98 BET1-SEC22B-GOSR1-STX5[c] + 9518 P04141-M8B[g]	P04141 translation and secretion	2.3749
P04141_COPII_maturation_A	P04141_COPII_maturation_A	84 h2o[c] + P04141-COPII-coated[c] -> 84 pi[c] + SEC23A[c] + SEC24A[c] + SEC13[c] + SEC31A[c] + SEC16[c] + 84 SAR1B-gdp[c] + P04141-COPII-uncoated[c]	P04141 translation and secretion	2.3749
P04141_COPII_recruit_A	P04141_COPII_recruit_A	SEC23A[c] + SEC24A[c] + SEC13[c] + SEC31A[c] + 98 BET1[c] + 98 SEC22B[c] + 84 SAR1B-gtp[c] + 10 RAB1A-gtp[c] + SEC16[c] + 9518 P04141-M8B-LMAN1L[r] -> P04141-COPII-coated[c]	P04141 translation and secretion	2.3749
P02647_COPII_fusion_A	P02647_COPII_fusion_A	10 h2o[c] + 98 GOSR1[c] + 98 STX5[c] + P02647-COPII-uncoated[c] -> 10 pi[c] + 5039 LMAN1L[r] + 10 RAB1A-gdp[c] + 98 BET1-SEC22B-GOSR1-STX5[c] + 5039 P02647-M8B[g]	P02647 translation and secretion	2.34257
P02647_COPII_maturation_A	P02647_COPII_maturation_A	84 h2o[c] + P02647-COPII-coated[c] -> 84 pi[c] + SEC23A[c] + SEC24A[c] + SEC13[c] + SEC31A[c] + SEC16[c] + 84 SAR1B-gdp[c] + P02647-COPII-uncoated[c]	P02647 translation and secretion	2.34257
P02647_COPII_recruit_A	P02647_COPII_recruit_A	SEC23A[c] + SEC24A[c] + SEC13[c] + SEC31A[c] + 98 BET1[c] + 98 SEC22B[c] + 84 SAR1B-gtp[c] + 10 RAB1A-gtp[c] + SEC16[c] + 5039 P02647-M8B-LMAN1L[r] -> P02647-COPII-coated[c]	P02647 translation and secretion	2.34257
FBP26	Fructose-2,6-bisphosphate 2-phosphatase	f26bp[c] + h2o[c] -> f6p[c] + pi[c]	Fructose and mannose metabolism	1.9892
PFK26	6-phosphofructo-2-kinase	atp[c] + f6p[c] -> adp[c] + f26bp[c] + h[c]	Fructose and mannose metabolism	1.9892
DOPABMO	dopamine beta-monooxygenase	ascb_L[c] + dopa[c] + o2[c] -> dhdascb[c] + h2o[c] + nrpphr[c]	Tyrosine metabolism	1.96411
Q96PD4_COPII_fusion_A	Q96PD4_COPII_fusion_A	10 h2o[c] + 98 GOSR1[c] + 98 STX5[c] + Q96PD4-COPII-uncoated[c] -> 10 pi[c] + 8595 LMAN1L[r] + 10 RAB1A-gdp[c] + 98 BET1-SEC22B-GOSR1-STX5[c] + 8595 Q96PD4-M8B[g]	Q96PD4 translation and secretion	1.95902
Q96PD4_COPII_maturation_A	Q96PD4_COPII_maturation_A	84 h2o[c] + Q96PD4-COPII-coated[c] -> 84 pi[c] + SEC23A[c] + SEC24A[c] + SEC13[c] + SEC31A[c] + SEC16[c] + 84 SAR1B-gdp[c] + Q96PD4-COPII-uncoated[c]	Q96PD4 translation and secretion	1.95902
Q96PD4_COPII_recruit_A	Q96PD4_COPII_recruit_A	SEC23A[c] + SEC24A[c] + SEC13[c] + SEC31A[c] + 98 BET1[c] + 98 SEC22B[c] + 84 SAR1B-gtp[c] + 10 RAB1A-gtp[c] + SEC16[c] + 8595 Q96PD4-M8B-LMAN1L[r] -> Q96PD4-COPII-coated[c]	Q96PD4 translation and secretion	1.95902
Q16552_COPII_fusion_A	Q16552_COPII_fusion_A	10 h2o[c] + 98 GOSR1[c] + 98 STX5[c] + Q16552-COPII-uncoated[c] -> 10 pi[c] + 8860 LMAN1L[r] + 10 RAB1A-gdp[c] + 98 BET1-SEC22B-GOSR1-STX5[c] + 8860 Q16552-M8B[g]	Q16552 translation and secretion	1.89825
Q16552_COPII_maturation_A	Q16552_COPII_maturation_A	84 h2o[c] + Q16552-COPII-coated[c] -> 84 pi[c] + SEC23A[c] + SEC24A[c] + SEC13[c] + SEC31A[c] + SEC16[c] + 84 SAR1B-gdp[c] + Q16552-COPII-uncoated[c]	Q16552 translation and secretion	1.89825
Q16552_COPII_recruit_A	Q16552_COPII_recruit_A	SEC23A[c] + SEC24A[c] + SEC13[c] + SEC31A[c] + 98 BET1[c] + 98 SEC22B[c] + 84 SAR1B-gtp[c] + 10 RAB1A-gtp[c] + SEC16[c] + 8860 Q16552-M8B-LMAN1L[r] -> Q16552-COPII-coated[c]	Q16552 translation and secretion	1.89825
CYStec	L-cysteine transport via diffusion (extracellular to cytosol)	cys_L[e] <=> cys_L[c]	Transport, extracellular	1.8337
ILEtec	L-isoleucine transport via diffusion (extracellular to cytosol)	ile_L[e] <=> ile_L[c]	Transport, extracellular	1.8337
LEUtec	L-leucine transport via diffusion (extracellular to cytosol)	leu_L[e] <=> leu_L[c]	Transport, extracellular	1.8337
METtec	L-methionine transport via diffusion (extracellular to cytosol)	met_L[e] <=> met_L[c]	Transport, extracellular	1.8337
PHEtec	L-phenylalanine transport via diffusion (extracellular to cytosol)	phe_L[e] <=> phe_L[c]	Transport, extracellular	1.8337
VALtec	L-valine transport via diffusion (extracellular to cytosol)	val_L[e] <=> val_L[c]	Transport, extracellular	1.8337
r0510	steroyl-CoA,hydrogen-donor:oxygen oxidoreductase Polyunsaturated fatty acid biosynthesis EC:1.14.19.1	2 HC00619[c] + o2[c] + pmtcoa[c] <=> 2 HC00617[c] + CE0852[c] + 2 h2o[c]	Unassigned	1.76387
r0511	steroyl-CoA,hydrogen-donor:oxygen oxidoreductase Polyunsaturated fatty acid biosynthesis EC:1.14.19.1	2 HC00619[c] + o2[c] + stcoa[c] <=> 2 HC00617[c] + 2 h2o[c] + octdececoa[c]	Unassigned	1.76387
ADNCYC	adenylate cyclase	atp[c] -> camp[c] + ppi[c]	Nucleotide interconversion	1.71471
PDE1	3,5-cyclic-nucleotide phosphodiesterase	camp[c] + h2o[c] -> amp[c] + h[c]	Nucleotide interconversion	1.71471
PIt7	phosphate transport in/out via three Na+ symporter	3 na1[e] + pi[e] <=> 3 na1[c] + pi[c]	Transport, extracellular	1.69598
Htm	Uncoupling protein	h[i] -> h[m]	Transport, mitochondrial	1.659
P01579_COPII_fusion_A	P01579_COPII_fusion_A	10 h2o[c] + 98 GOSR1[c] + 98 STX5[c] + P01579-COPII-uncoated[c] -> 10 pi[c] + 8016 LMAN1L[r] + 10 RAB1A-gdp[c] + 98 BET1-SEC22B-GOSR1-STX5[c] + 8016 P01579-M8B[g]	P01579 translation and secretion	1.64705
P01579_COPII_maturation_A	P01579_COPII_maturation_A	84 h2o[c] + P01579-COPII-coated[c] -> 84 pi[c] + SEC23A[c] + SEC24A[c] + SEC13[c] + SEC31A[c] + SEC16[c] + 84 SAR1B-gdp[c] + P01579-COPII-uncoated[c]	P01579 translation and secretion	1.64705
P01579_COPII_recruit_A	P01579_COPII_recruit_A	SEC23A[c] + SEC24A[c] + SEC13[c] + SEC31A[c] + 98 BET1[c] + 98 SEC22B[c] + 84 SAR1B-gtp[c] + 10 RAB1A-gtp[c] + SEC16[c] + 8016 P01579-M8B-LMAN1L[r] -> P01579-COPII-coated[c]	P01579 translation and secretion	1.64705
FOLOAT2tc	folate transport by OATS	fol[e] + so4[c] <=> fol[c] + so4[e]	Unassigned	1.59613
OROTGLUt	OROTGLUt	glu_L[c] + orot[e] <=> glu_L[e] + orot[c]	Transport, extracellular	1.59613
OXYPthc	uptake of oxypurinol by hepatocytes	oxyp[e] <=> oxyp[c]	Unassigned	1.59613
Q969D9_COPII_fusion_A	Q969D9_COPII_fusion_A	10 h2o[c] + 98 GOSR1[c] + 98 STX5[c] + Q969D9-COPII-uncoated[c] -> 10 pi[c] + 8549 LMAN1L[r] + 10 RAB1A-gdp[c] + 98 BET1-SEC22B-GOSR1-STX5[c] + 8549 Q969D9-M8B[g]	Q969D9 translation and secretion	1.53389
Q969D9_COPII_maturation_A	Q969D9_COPII_maturation_A	84 h2o[c] + Q969D9-COPII-coated[c] -> 84 pi[c] + SEC23A[c] + SEC24A[c] + SEC13[c] + SEC31A[c] + SEC16[c] + 84 SAR1B-gdp[c] + Q969D9-COPII-uncoated[c]	Q969D9 translation and secretion	1.53389
Q969D9_COPII_recruit_A	Q969D9_COPII_recruit_A	SEC23A[c] + SEC24A[c] + SEC13[c] + SEC31A[c] + 98 BET1[c] + 98 SEC22B[c] + 84 SAR1B-gtp[c] + 10 RAB1A-gtp[c] + SEC16[c] + 8549 Q969D9-M8B-LMAN1L[r] -> Q969D9-COPII-coated[c]	Q969D9 translation and secretion	1.53389
CREATt4_2_r	Creatine transport (sodium symport) (2:1)	creat[e] + 2 na1[e] <=> creat[c] + 2 na1[c]	Transport, extracellular	1.53112
r0942	Neurotransmitter:Sodium Symporter (NSS) TCDB:2.A.22.3.4	creat[c] <=> creat[e]	Transport, extracellular	1.53112
ARACHDFATPtc	arachidonate (n-C18:1) transport by FATP	arachd[e] + atp[c] + coa[c] -> amp[c] + arachdcoa[c] + ppi[c]	Unassigned	1.52968
FATP1t	fatty acid electroneutral transport	na1[c] + hdca[c] <=> na1[e] + hdca[e]	Transport, extracellular	1.52968
FATP2t	fatty acid electroneutral transport	na1[c] + ocdcea[c] <=> na1[e] + ocdcea[e]	Transport, extracellular	1.52968
LGNCFATPtc	lignocerate transport by FATP	atp[c] + coa[c] + lgnc[e] -> amp[c] + ttccoa[c] + ppi[c]	Unassigned	1.52968
OCDCEAFATPtc	octadecenoate transport	atp[c] + coa[c] + ocdcea[e] -> amp[c] + octdececoa[c] + ppi[c]	Unassigned	1.52968
OCT11EFATP	uptake of vaccenic acid by cells	atp[c] + coa[c] + vacc[e] -> amp[c] + ppi[c] + octd11ecoa[c]	Fatty acid oxidation	1.52968
ALAtN1	Alanine transport (Na, H coupled)	ala_L[e] + h[c] + 2 na1[e] <=> ala_L[c] + h[e] + 2 na1[c]	Transport, extracellular	1.51201
ASNtN1	Asparagine transport (Na, H coupled)	asn_L[e] + h[c] + 2 na1[e] <=> asn_L[c] + h[e] + 2 na1[c]	Transport, extracellular	1.51201
GLNtN1	Glutamine transport (Na, H coupled)	gln_L[e] + h[c] + 2 na1[e] <=> gln_L[c] + h[e] + 2 na1[c]	Transport, extracellular	1.51201
HIStN1	Histidine transport (Na, H coupled)	h[c] + his_L[e] + 2 na1[e] <=> h[e] + his_L[c] + 2 na1[c]	Transport, extracellular	1.51201
SRTNt6_2_r	Seratonin reversible transport in via sodium symport/potassium antiport (1:2)	2 k[c] + 2 na1[e] + srtn[e] <=> 2 k[e] + 2 na1[c] + srtn[c]	Transport, extracellular	1.4929
H2OGLYAQPt	water and glycerol transport by AQP	glyc[e] + h2o[e] <=> glyc[c] + h2o[c]	Unassigned	1.4847
MTHFD	methylenetetrahydrofolate dehydrogenase (NADP)	mlthf[c] + nadp[c] <=> methf[c] + nadph[c]	Folate metabolism	1.48337
MTHFR3	5,10-methylenetetrahydrofolatereductase (NADPH)	2 h[c] + mlthf[c] + nadph[c] -> 5mthf[c] + nadp[c]	Folate metabolism	1.48337
r0792	5-methyltetrahydrofolate:NAD+ oxidoreductase One carbon pool by folate / Methane metabolism EC:1.5.1.20	5mthf[c] + nad[c] <=> 2 h[c] + mlthf[c] + nadh[c]	Folate metabolism	1.48337
PYK	pyruvate kinase	adp[c] + h[c] + pep[c] -> atp[c] + pyr[c]	Glycolysis/gluconeogenesis	1.47794
r0122	GTP:pyruvate O2-phosphotransferase Purine metabolism EC:2.7.1.40	gdp[c] + h[c] + pep[c] -> gtp[c] + pyr[c]	Glycolysis/gluconeogenesis	1.47794
r0153	CTP:pyruvate O2-phosphotransferase EC:2.7.1.40	cdp[c] + h[c] + pep[c] -> ctp[c] + pyr[c]	Glycolysis/gluconeogenesis	1.47794
r0165	UTP:pyruvate O2-phosphotransferase EC:2.7.1.40	h[c] + pep[c] + udp[c] -> pyr[c] + utp[c]	Glycolysis/gluconeogenesis	1.47794
r0280	dATP:pyruvate O2-phosphotransferase Purine metabolism EC:2.7.1.40	dadp[c] + h[c] + pep[c] -> datp[c] + pyr[c]	Glycolysis/gluconeogenesis	1.47794
r0413	dATP:pyruvate O2-phosphotransferase Purine metabolism EC:2.7.1.40	dgdp[c] + h[c] + pep[c] -> dgtp[c] + pyr[c]	Glycolysis/gluconeogenesis	1.47794
P45027A12m	5-beta-cholestane-3-alpha,7-alpha,12-alpha-triol 27-hydroxylase	nadp[m] + xoltetrol[m] -> h[m] + nadph[m] + thcholst[m]	Bile acid synthesis	1.47533
P45027A13m	5-beta-cholestane-3-alpha,7-alpha,12-alpha-triol 27-hydroxylase	nadph[m] + o2[m] + thcholst[m] -> h2o[m] + nadp[m] + thcholstoic[m]	Bile acid synthesis	1.47533
P45027A15m	5-beta-cytochrome P450, family 27, subfamily A, polypeptide 1	h[m] + nadph[m] + o2[m] + xol7ah3[m] -> 2 h2o[m] + nadp[m] + xol7ah2al[m]	Bile acid synthesis	1.47533
P45027A16m	Cytochrome P450 27	nadph[m] + o2[m] + xol7ah2al[m] -> dhcholestanate[m] + h2o[m] + nadp[m]	Bile acid synthesis	1.47533
HSD17B1	testicular 17-beta-hydroxysteroid dehydrogenase	estrone[c] + h[c] + nadph[c] <=> estradiol[c] + nadp[c]	Steroid metabolism	1.47369
ASPDt6	D-aspartate transport via Na, H symport and K antiport	asp_D[e] + h[e] + k[c] + 3 na1[e] -> asp_D[c] + h[c] + k[e] + 3 na1[c]	Transport, extracellular	1.45137
ASPt6	L-aspartate transport via Na, H symport and K antiport	asp_L[e] + h[e] + k[c] + 3 na1[e] -> asp_L[c] + h[c] + k[e] + 3 na1[c]	Transport, extracellular	1.45137
GLUt6	Glutamate transport via Na, H symport and K antiport	glu_L[e] + h[e] + k[c] + 3 na1[e] -> glu_L[c] + h[c] + k[e] + 3 na1[c]	Transport, extracellular	1.45137
CITt4_4	citrate transport via sodium symport	cit[e] + 4 na1[e] <=> cit[c] + 4 na1[c]	Transport, extracellular	1.43085
ALCD1	alcohol dehydrogenase (methanol)	meoh[c] + nad[c] <=> fald[c] + h[c] + nadh[c]	Miscellaneous	1.40705
C100CPT1	carnitine acyltransferase I	crn[c] + dcacoa[c] <=> c10crn[c] + coa[c]	Fatty acid oxidation	1.40687
C120CPT1	production of dodecanoylcarnitine	crn[c] + ddcacoa[c] <=> coa[c] + ddeccrn[c]	Fatty acid oxidation	1.40687
C160CPT1	carnitine acyltransferase I	crn[c] + pmtcoa[c] -> coa[c] + pmtcrn[c]	Fatty acid oxidation	1.40687
C161CPT1	production of palmitoleoylcarnitine	crn[c] + hdcoa[c] -> coa[c] + hdcecrn[c]	Fatty acid oxidation	1.40687
C204CPT1	carnitine C20:4 transferase	arachdcoa[c] + crn[c] -> arachdcrn[c] + coa[c]	Fatty acid oxidation	1.40687
C60CPT1	production of hexanoylcarnitine	crn[c] + hxcoa[c] <=> c6crn[c] + coa[c]	Fatty acid oxidation	1.40687
C80CPT1	production of octanoylcarnitine	crn[c] + occoa[c] <=> c8crn[c] + coa[c]	Fatty acid oxidation	1.40687
LNELDCCPT1	carnitine O-palmitoyltransferase	crn[c] + lneldccoa[c] -> coa[c] + lneldccrn[c]	Fatty acid oxidation	1.40687
TTDCPT1	carnitine acyltransferase I	crn[c] + tdcoa[c] -> coa[c] + ttdcrn[c]	Fatty acid oxidation	1.40687
ALDD2x	aldehyde dehydrogenase (acetaldehyde, NAD)	acald[c] + h2o[c] + nad[c] -> ac[c] + 2 h[c] + nadh[c]	Glycolysis/gluconeogenesis	1.40471
ALDD2y	aldehyde dehydrogenase (acetaldehyde, NADP)	acald[c] + h2o[c] + nadp[c] -> ac[c] + 2 h[c] + nadph[c]	Glycolysis/gluconeogenesis	1.40471
LCADi_D	lactaldehyde dehydrogenase	h2o[c] + lald_D[c] + nad[c] -> 2 h[c] + lac_D[c] + nadh[c]	Pyruvate metabolism	1.40471
r0545	Phenylacetaldehyde:NAD+ oxidoreductase Phenylalanine metabolism / Styrene degradation EC:1.2.1.5 EC:1.2.1.39	h2o[c] + nad[c] + pacald[c] -> 2 h[c] + nadh[c] + pac[c]	Phenylalanine metabolism	1.40471
CAATPS	Ca ATPase	atp[c] + ca2[c] + h2o[c] -> adp[c] + ca2[e] + h[e] + pi[c]	Transport, extracellular	1.40336
ASNS1	asparagine synthase (glutamine-hydrolysing)	asp_L[c] + atp[c] + gln_L[c] + h2o[c] -> amp[c] + asn_L[c] + glu_L[c] + h[c] + ppi[c]	Alanine and aspartate metabolism	1.39046
DESAT18_9	fatty acyl-CoA desaturase (n-C18:2CoA -> n-C18:3CoA)	h[c] + lnlccoa[c] + nadh[c] + o2[c] -> 2 h2o[c] + lnlncgcoa[c] + nad[c]	Fatty acid synthesis	1.38795
DESAT20_1	fatty acyl-CoA desaturase (n-C20:3CoA -> n-C20:4CoA)	dlnlcgcoa[c] + h[c] + nadh[c] + o2[c] -> arachdcoa[c] + 2 h2o[c] + nad[c]	Fatty acid synthesis	1.38795
DESAT20_2	fatty acyl-CoA desaturase (n-C20:4CoA -> n-C20:5CoA)	eicostetcoa[c] + h[c] + nadh[c] + o2[c] -> 2 h2o[c] + nad[c] + tmndnccoa[c]	Fatty acid synthesis	1.38795
OCBTm	ornithine carbamoyltransferase, irreversible	cbp[m] + orn[m] -> citr_L[m] + h[m] + pi[m]	Urea cycle	1.38232
OXAHCOtex	oxalate transport via bicarbonate countertransport	2 hco3[c] + oxa[e] -> 2 hco3[e] + oxa[c]	Transport, extracellular	1.38121
SO4HCOtex	sulfate transport via bicarbonate countertransport	2 hco3[c] + so4[e] -> 2 hco3[e] + so4[c]	Transport, extracellular	1.38121
ALATA_L	L-alanine transaminase	akg[c] + ala_L[c] <=> glu_L[c] + pyr[c]	Glutamate metabolism	1.37492
r0081	L-Alanine:2-oxoglutarate aminotransferase Glutamate metabolism / Alanine and aspartate metabolism EC:2.6.1.2	akg[m] + ala_L[m] <=> glu_L[m] + pyr[m]	Citric acid cycle	1.37492
FTHFDH	formyltetrahydrofolate dehydrogenase	10fthf[c] + h2o[c] + nadp[c] -> co2[c] + h[c] + nadph[c] + thf[c]	Folate metabolism	1.37447
DAGK_hs	Diacylglycerol phosphate kinase (homo sapiens)	atp[c] + dag_hs[c] <=> adp[c] + h[c] + pa_hs[c]	Glycerophospholipid metabolism	1.37299
NOS2	Nitric Oxide Synthase (NO forming)	nadph[c] + 2 nwharg[c] + 2 o2[c] -> 2 citr_L[c] + 2 h2o[c] + h[c] + nadp[c] + 2 no[c]	Arginine and Proline Metabolism	1.36308
ALACYSNaEx	L-alanine/L-cysteine Na-dependent exchange (Ala-L in)	ala_L[e] + cys_L[c] + na1[e] -> ala_L[c] + cys_L[e] + na1[c]	Transport, extracellular	1.36231
ALASERNaEx	L-alanine/L-serine Na-dependent exchange (Ala-L in)	ala_L[e] + na1[e] + ser_L[c] -> ala_L[c] + na1[c] + ser_L[e]	Transport, extracellular	1.36231
ALATHRNaEx	L-alanine/L-threonine Na-dependent exchange (Ala-L in)	ala_L[e] + na1[e] + thr_L[c] -> ala_L[c] + na1[c] + thr_L[e]	Transport, extracellular	1.36231
ASPPROASCT1	aspartate intake by system ASCT-1 transporter	asp_L[e] + na1[e] + pro_L[c] -> asp_L[c] + na1[c] + pro_L[e]	Transport, extracellular	1.36231
CYSALANaEx	L-alanine/L-cysteine Na-dependent exchange (Cys-L in)	ala_L[c] + cys_L[e] + na1[e] -> ala_L[e] + cys_L[c] + na1[c]	Transport, extracellular	1.36231
CYSSERNaEx	L-serine/L-cysteine Na-dependent exchange (Cys-L in)	cys_L[e] + na1[e] + ser_L[c] -> cys_L[c] + na1[c] + ser_L[e]	Transport, extracellular	1.36231
CYSTHRNaEx	L-cysteine/L-threonine Na-dependent exchange (Cys-L in)	cys_L[e] + na1[e] + thr_L[c] -> cys_L[c] + na1[c] + thr_L[e]	Transport, extracellular	1.36231
GLUPROASCT1	glutamate intake by system ASCT-1 transporter	glu_L[e] + na1[e] + pro_L[c] -> glu_L[c] + na1[c] + pro_L[e]	Transport, extracellular	1.36231
SERALANaEx	L-alanine/L-serine Na-dependent exchange (Ser-L in)	ala_L[c] + na1[e] + ser_L[e] -> ala_L[e] + na1[c] + ser_L[c]	Transport, extracellular	1.36231
SERCYSNaEx	L-serine/L-cysteine Na-dependent exchange (Ser-L in)	cys_L[c] + na1[e] + ser_L[e] -> cys_L[e] + na1[c] + ser_L[c]	Transport, extracellular	1.36231
SERTHRNaEx	L-serine/L-threonine Na-dependent exchange (Ser-L in)	na1[e] + ser_L[e] + thr_L[c] -> na1[c] + ser_L[c] + thr_L[e]	Transport, extracellular	1.36231
THRALANaEx	L-alanine/L-threonine Na-dependent exchange (Thr-L in)	ala_L[c] + na1[e] + thr_L[e] -> ala_L[e] + na1[c] + thr_L[c]	Transport, extracellular	1.36231
THRCYSNaEx	L-cysteine/L-threonine Na-dependent exchange (Thr-L in)	cys_L[c] + na1[e] + thr_L[e] -> cys_L[e] + na1[c] + thr_L[c]	Transport, extracellular	1.36231
THRSERNaEx	L-serine/L-threonine Na-dependent exchange (Thr-L in)	na1[e] + ser_L[c] + thr_L[e] -> na1[c] + ser_L[e] + thr_L[c]	Transport, extracellular	1.36231
ACCOACm	Acetyl-Coa carboxylase, beta isoform	accoa[m] + atp[m] + hco3[m] -> adp[m] + h[m] + malcoa[m] + pi[m]	Fatty acid oxidation	1.36209
FBA	fructose-bisphosphate aldolase	fdp[c] <=> dhap[c] + g3p[c]	Glycolysis/gluconeogenesis	1.35779
r0407	Sedoheptulose 1,7-bisphosphate D-glyceraldehyde-3-phosphate-lyase Carbon fixation EC:4.1.2.13	HC00361[c] <=> dhap[c] + e4p[c]	Unassigned	1.35779
SO4t4_2	sulfate transport via sodium symport	2 na1[e] + so4[e] <=> 2 na1[c] + so4[c]	Transport, extracellular	1.35579
r2136	Major Facilitator(MFS) TCDB:2.A.1.14.6	na1[e] + pi[e] -> na1[c] + pi[c]	Transport, extracellular	1.35549
C30CPT1	production of propionylcarnitine	crn[c] + ppcoa[c] -> coa[c] + pcrn[c]	Fatty acid oxidation	1.3548
CRNCARtp	carnitine-acetylcarnitine carrier, peroxisomal	acrn[x] + crn[c] -> acrn[c] + crn[x]	Transport, peroxisomal	1.3548
CSNAT2m	carnitine O-aceyltransferase, mitochondrial	coa[m] + pcrn[m] <=> crn[m] + ppcoa[m]	Fatty acid oxidation	1.3548
CSNAT3x	carnitine O-aceyltransferase, peroxisomal	crn[x] + ppcoa[x] <=> coa[x] + pcrn[x]	Fatty acid oxidation	1.3548
CSNATm	carnitine O-aceyltransferase, mitochondrial	acrn[m] + coa[m] <=> accoa[m] + crn[m]	Fatty acid oxidation	1.3548
CSNATp	carnitine O-acetyltransferase, reverse direction, peroxisomal	accoa[x] + crn[x] <=> acrn[x] + coa[x]	Fatty acid oxidation	1.3548
CSNATr	carnitine O-acetyltransferase	accoa[c] + crn[c] <=> acrn[c] + coa[c]	Fatty acid oxidation	1.3548
DHAAt1r	dehydroascorbate transport (uniport)	dhdascb[e] <=> dhdascb[c]	Transport, extracellular	1.34985
GALt1r	galactose transport (uniport)	gal[e] <=> gal[c]	Transport, extracellular	1.34985
MANt1r	mannose transport (uniport)	man[e] <=> man[c]	Transport, extracellular	1.34985
P02765_COPII_fusion_A	P02765_COPII_fusion_A	10 h2o[c] + 98 GOSR1[c] + 98 STX5[c] + P02765-COPII-uncoated[c] -> 10 pi[c] + 3944 LMAN1L[r] + 10 RAB1A-gdp[c] + 98 BET1-SEC22B-GOSR1-STX5[c] + 3944 P02765-M8B[g]	P02765 translation and secretion	1.34206
P02765_COPII_maturation_A	P02765_COPII_maturation_A	84 h2o[c] + P02765-COPII-coated[c] -> 84 pi[c] + SEC23A[c] + SEC24A[c] + SEC13[c] + SEC31A[c] + SEC16[c] + 84 SAR1B-gdp[c] + P02765-COPII-uncoated[c]	P02765 translation and secretion	1.34206
P02765_COPII_recruit_A	P02765_COPII_recruit_A	SEC23A[c] + SEC24A[c] + SEC13[c] + SEC31A[c] + 98 BET1[c] + 98 SEC22B[c] + 84 SAR1B-gtp[c] + 10 RAB1A-gtp[c] + SEC16[c] + 3944 P02765-M8B-LMAN1L[r] -> P02765-COPII-coated[c]	P02765 translation and secretion	1.34206
AMPDA	Adenosine monophosphate deaminase	amp[c] + h2o[c] + h[c] -> imp[c] + nh4[c]	Nucleotide interconversion	1.34017
PI45PLC	phosphatidylinositol 4,5-bisphosphate phospholipase C	h2o[c] + pail45p_hs[c] -> dag_hs[c] + 6 h[c] + mi145p[c]	Inositol phosphate metabolism	1.33349
PI4PLC	phosphatidylinositol 4-phosphate phospholipase C	h2o[c] + pail4p_hs[c] -> dag_hs[c] + h[c] + mi14p[c]	Inositol phosphate metabolism	1.33349
LCYSTCBOXL	3-Sulfoalanine carboxy-lyase	Lcyst[c] + h[c] -> co2[c] + taur[c]	Taurine and hypotaurine metabolism	1.33108
r0160	L-Serine:pyruvate aminotransferase Glycine, serine and threonine metabolism EC:2.6.1.51	pyr[c] + ser_L[c] -> ala_L[c] + hpyr[c]	Glycine, serine, alanine and threonine metabolism	1.33078
GLYt7_211_r	glycine reversible transport via sodium and chloride symport (2:1:1)	cl[e] + gly[e] + 2 na1[e] <=> cl[c] + gly[c] + 2 na1[c]	Transport, extracellular	1.33039
AMPTASECG	alanyl aminopeptidase (cys-gly)	cgly[c] + h2o[c] -> cys_L[c] + gly[c]	Glutathione metabolism	1.3295
AMPTASECGe	alanyl aminopeptidase (cys-gly) (e)	cgly[e] + h2o[e] -> cys_L[e] + gly[e]	Glutathione metabolism	1.3295
METAT	methionine adenosyltransferase	atp[c] + h2o[c] + met_L[c] -> amet[c] + pi[c] + ppi[c]	Methionine and cysteine metabolism	1.32285
G6PDH1rer	glucose-6-phosphate dehydrogenase, endoplasmic reticulum	g6p[r] + nad[r] <=> 6pgl[r] + h[r] + nadh[r]	Pentose phosphate pathway	1.32225
G6PDH2rer	glucose 6-phosphate dehydrogenase, endoplasmic reticulum	g6p[r] + nadp[r] <=> 6pgl[r] + h[r] + nadph[r]	Pentose phosphate pathway	1.32225
ABUTt4_2_r	4-aminobutyrate reversible transport in via sodium symport (1:2)	4abut[e] + 2 na1[e] <=> 4abut[c] + 2 na1[c]	Transport, extracellular	1.32149
BETBGTtc	betaine transport by BGT	cl[e] + glyb[e] + na1[e] <=> cl[c] + glyb[c] + na1[c]	Unassigned	1.32149
GABABGTtc	GABA transport by BGT	4abut[e] + cl[e] + na1[e] <=> 4abut[c] + cl[c] + na1[c]	Unassigned	1.32149
GLYBt4_2_r	Betaine transport (sodium symport) (2:1)	glyb[e] + 2 na1[e] <=> glyb[c] + 2 na1[c]	Transport, extracellular	1.32149
2HBt2	2-hydroxybutyrate cotransport with proton	2hb[e] + h[e] <=> 2hb[c] + h[c]	Transport, extracellular	1.32148
ACETONEt2	acetone transport via proton symport	acetone[e] + h[e] <=> acetone[c] + h[c]	Transport, extracellular	1.32148
L_LACt2r	L-lactate reversible transport via proton symport	h[e] + lac_L[e] <=> h[c] + lac_L[c]	Transport, extracellular	1.32148
PYRt2r	pyruvate reversible transport via proton symport	h[e] + pyr[e] <=> h[c] + pyr[c]	Transport, extracellular	1.32148
NTD10	5-nucleotidase (XMP)	h2o[c] + xmp[c] -> pi[c] + xtsn[c]	Nucleotide interconversion	1.31521
NTD11	5-nucleotidase (IMP)	h2o[c] + imp[c] -> ins[c] + pi[c]	Purine catabolism	1.31521
NTD2e	5-nucleotidase (UMP), extracellular	h2o[e] + ump[e] -> pi[e] + uri[e]	Nucleotide interconversion	1.31521
NTD3	5-nucleotidase (dCMP)	dcmp[c] + h2o[c] -> dcyt[c] + pi[c]	Pyrimidine catabolism	1.31521
NTD4	5-nucleotidase (CMP)	cmp[c] + h2o[c] -> cytd[c] + pi[c]	Pyrimidine catabolism	1.31521
NTD4e	5-nucleotidase (CMP), extracellular	cmp[e] + h2o[e] -> cytd[e] + pi[e]	Nucleotide interconversion	1.31521
NTD5	5-nucleotidase (dTMP)	dtmp[c] + h2o[c] -> pi[c] + thymd[c]	Pyrimidine catabolism	1.31521
NTD6	5-nucleotidase (dAMP)	damp[c] + h2o[c] -> dad_2[c] + pi[c]	Nucleotide interconversion	1.31521
NTD7e	5-nucleotidase (AMP), extracellular	amp[e] + h2o[e] -> adn[e] + pi[e]	Nucleotide interconversion	1.31521
NTD8	5-nucleotidase (dGMP)	dgmp[c] + h2o[c] -> dgsn[c] + pi[c]	Nucleotide interconversion	1.31521
NTD9	5-nucleotidase (GMP)	gmp[c] + h2o[c] -> gsn[c] + pi[c]	Nucleotide interconversion	1.31521
NTD9e	5-nucleotidase (GMP), extracellular	gmp[e] + h2o[e] -> gsn[e] + pi[e]	Nucleotide interconversion	1.31521
r0047	Adenosine 5-monophosphate phosphohydrolase Purine metabolism EC:3.1.3.5	amp[m] + h2o[m] -> adn[m] + pi[m]	Purine catabolism	1.31521
MI145PP	inositol-1,4,5-trisphosphate 5-phosphatase	h2o[c] + mi145p[c] -> mi14p[c] + pi[c]	Inositol phosphate metabolism	1.30426
PAFHe	Platelet-activating factor acetylhydrolase	h2o[e] + paf_hs[e] -> ac[e] + ak2lgchol_hs[e] + h[e]	Glycerophospholipid metabolism	1.2851
CDS	phosphatidate cytidylyltransferase	ctp[c] + h[c] + pa_hs[c] -> cdpdag_hs[c] + ppi[c]	Glycerophospholipid metabolism	1.27737
FDH	formate dehydrogenase	for[c] + nad[c] -> co2[c] + nadh[c]	Fatty acid oxidation	1.27558
DCATDc	transport of Decanoate (n-C10:0) into the cell by diffusion	dca[e] <=> dca[c]	Fatty acid oxidation	1.27533
ELAIDt	fatty acid transport via diffusion	elaid[e] <=> elaid[c]	Transport, extracellular	1.27533
FATP6t	fatty acid electroneutral transport	adrn[c] + na1[c] <=> adrn[e] + na1[e]	Transport, extracellular	1.27533
FATP7t	fatty acid electroneutral transport	crvnc[c] + na1[c] <=> crvnc[e] + na1[e]	Transport, extracellular	1.27533
FATP8t	fatty acid electroneutral transport	lgnc[c] + na1[c] <=> lgnc[e] + na1[e]	Transport, extracellular	1.27533
FATP9t	fatty acid electroneutral transport	na1[c] + nrvnc[c] <=> na1[e] + nrvnc[e]	Transport, extracellular	1.27533
HDCEAtr	fatty acid transport via diffusion	hdcea[e] <=> hdcea[c]	Transport, extracellular	1.27533
TTDCAFATPtc	myristate transport	atp[c] + coa[c] + ttdca[e] -> amp[c] + ppi[c] + tdcoa[c]	Unassigned	1.27533
TTDCAtr	tetradecanoate (transport)	ttdca[e] <=> ttdca[c]	Transport, extracellular	1.27533
r0311	Palmitate:CoA ligase (AMP-forming) Fatty acid metabolism EC:6.2.1.3	atp[r] + coa[r] + hdca[r] -> amp[r] + pmtcoa[r] + ppi[r]	Fatty acid oxidation	1.27533
r1257	EC:6.2.1.3	atp[r] + coa[r] + lnlc[r] -> amp[r] + lnlccoa[r] + ppi[r]	Fatty acid oxidation	1.27533
r1259	EC:6.2.1.3	atp[r] + coa[r] + lnlnca[r] -> amp[r] + lnlncgcoa[r] + ppi[r]	Fatty acid oxidation	1.27533
r1260	EC:6.2.1.3	atp[r] + coa[r] + lnlncg[r] -> amp[r] + lnlncgcoa[r] + ppi[r]	Fatty acid oxidation	1.27533
r1262	EC:6.2.1.3	arachd[r] + atp[r] + coa[r] -> amp[r] + arachdcoa[r] + ppi[r]	Fatty acid oxidation	1.27533
P13232_COPII_fusion_A	P13232_COPII_fusion_A	10 h2o[c] + 98 GOSR1[c] + 98 STX5[c] + P13232-COPII-uncoated[c] -> 10 pi[c] + 7683 LMAN1L[r] + 10 RAB1A-gdp[c] + 98 BET1-SEC22B-GOSR1-STX5[c] + 7683 P13232-M8B[g]	P13232 translation and secretion	1.2714
P13232_COPII_maturation_A	P13232_COPII_maturation_A	84 h2o[c] + P13232-COPII-coated[c] -> 84 pi[c] + SEC23A[c] + SEC24A[c] + SEC13[c] + SEC31A[c] + SEC16[c] + 84 SAR1B-gdp[c] + P13232-COPII-uncoated[c]	P13232 translation and secretion	1.2714
P13232_COPII_recruit_A	P13232_COPII_recruit_A	SEC23A[c] + SEC24A[c] + SEC13[c] + SEC31A[c] + 98 BET1[c] + 98 SEC22B[c] + 84 SAR1B-gtp[c] + 10 RAB1A-gtp[c] + SEC16[c] + 7683 P13232-M8B-LMAN1L[r] -> P13232-COPII-coated[c]	P13232 translation and secretion	1.2714
r2499	ATP-binding Cassette (ABC) TCDB:3.A.1.203.3	atp[c] + h2o[c] + ppcoa[c] -> adp[c] + h[c] + pi[c] + ppcoa[x]	Transport, peroxisomal	1.26669
r2501	ATP-binding Cassette (ABC) TCDB:3.A.1.203.3	atp[c] + cholcoa[c] + h2o[c] -> adp[c] + cholcoa[x] + h[c] + pi[c]	Transport, peroxisomal	1.26669
r2502	ATP-binding Cassette (ABC) TCDB:3.A.1.203.3	atp[c] + h2o[c] + lnlccoa[c] -> adp[c] + h[c] + lnlccoa[x] + pi[c]	Transport, peroxisomal	1.26669
r2503	ATP-binding Cassette (ABC) TCDB:3.A.1.203.3	arachdcoa[c] + atp[c] + h2o[c] -> adp[c] + arachdcoa[x] + h[c] + pi[c]	Transport, peroxisomal	1.26669
FACOAL160i	fatty-acid--CoA ligase (palmitate, n-C16:0)	atp[c] + coa[c] + hdca[c] -> amp[c] + pmtcoa[c] + ppi[c]	Fatty acid oxidation	1.25936
FACOAL1831	fatty-acid--CoA ligase	atp[c] + coa[c] + lnlncg[c] <=> amp[c] + lnlncgcoa[c] + ppi[c]	Fatty acid oxidation	1.25936
FACOAL204	fatty-acid--CoA ligase	arachd[c] + atp[c] + coa[c] -> amp[c] + arachdcoa[c] + ppi[c]	Fatty acid oxidation	1.25936
PI345P5P	phosphatidylinositol-3,4,5-trisphosphate 5-phosphatase	h2o[c] + pail345p_hs[c] -> pail34p_hs[c] + pi[c]	Inositol phosphate metabolism	1.25794
PI34P5K	phosphatidylinositol 3,4-bisphosphate 5-kinase	atp[c] + pail34p_hs[c] -> adp[c] + h[c] + pail345p_hs[c]	Inositol phosphate metabolism	1.25794
PI4P5K	phosphatidylinositol 4-phosphate 5-kinase	atp[c] + 4 h[c] + pail4p_hs[c] -> adp[c] + pail45p_hs[c]	Glycerophospholipid metabolism	1.25794
PLA2_2	phospholipase A2	h2o[c] + pchol_hs[c] -> Rtotal[c] + h[c] + lpchol_hs[c]	Glycerophospholipid metabolism	1.25722
ASP1DC	aspartate 1-decarboxylase	asp_L[c] + h[c] -> ala_B[c] + co2[c]	Beta-Alanine metabolism	1.25524
GLUDC	Glutamate Decarboxylase	glu_L[c] + h[c] -> 4abut[c] + co2[c]	Glutamate metabolism	1.25524
r0483	(R)-3-Amino-2-methylpropanoate:2-oxoglutarate aminotransferase EC:2.6.1.22	3aib_D[m] + akg[m] <=> 2mop[m] + glu_L[m]	Pyrimidine catabolism	1.25478
ACCOAL	acetate-CoA ligase (ADP-forming)	atp[c] + coa[c] + ppa[c] -> adp[c] + pi[c] + ppcoa[c]	Propanoate metabolism	1.25367
ACS	acetyl-CoA synthetase	ac[c] + atp[c] + coa[c] -> accoa[c] + amp[c] + ppi[c]	Glycolysis/gluconeogenesis	1.25367
ACS2	acetyl-CoA synthase (propionate)	atp[c] + coa[c] + ppa[c] -> amp[c] + ppcoa[c] + ppi[c]	Propanoate metabolism	1.25367
r0068	Acetyl adenylate:CoA ligase (AMP-forming) Pyruvate metabolism EC:6.2.1.1	HC01672[c] + coa[c] -> accoa[c] + amp[c] + h[c]	Unassigned	1.25367
r0097	Acetate:CoA ligase (AMP-forming) Pyruvate metabolism EC:6.2.1.1	ac[c] + atp[c] + h[c] -> HC01672[c] + ppi[c]	Unassigned	1.25367
r0220	Propinol adenylate:CoA ligase (AMP-forming) Propanoate metabolism EC:6.2.1.17 EC:6.2.1.1	HC01668[c] + coa[c] <=> amp[c] + 2 h[c] + ppcoa[c]	Unassigned	1.25367
r0221	Propinol adenylate:CoA ligase (AMP-forming) Propanoate metabolism EC:6.2.1.17	HC01668[m] + coa[m] <=> amp[m] + 2 h[m] + ppcoa[m]	Unassigned	1.25367
r0318	Propanoate:CoA ligase (AMP-forming) Propanoate metabolism EC:6.2.1.1 EC:6.2.1.17	atp[c] + 2 h[c] + ppa[c] -> HC01668[c] + ppi[c]	Unassigned	1.25367
r0319	Propanoate:CoA ligase (AMP-forming) Propanoate metabolism EC:6.2.1.1 EC:6.2.1.17	atp[m] + 2 h[m] + ppa[m] -> HC01668[m] + ppi[m]	Unassigned	1.25367
P5CDm	1-pyrroline-5-carboxylate dehydrogenase, mitochondrial	1pyr5c[m] + 2 h2o[m] + nad[m] -> glu_L[m] + h[m] + nadh[m]	Glutamate metabolism	1.2495
r0074	L-Glutamate 5-semialdehyde:NAD+ oxidoreductase Arginine and proline metabolism EC:1.5.1.12	glu5sa[m] + h2o[m] + nad[m] <=> glu_L[m] + 2 h[m] + nadh[m]	Urea cycle	1.2495
GLYOX	hydroxyacylglutathione hydrolase	h2o[c] + lgt_S[c] -> gthrd[c] + h[c] + lac_D[c]	Pyruvate metabolism	1.24916
KCC2t	K+-Cl- cotransporter (NH4+)	cl[e] + nh4[e] <=> cl[c] + nh4[c]	Transport, extracellular	1.2444
KCCt	K+-Cl- cotransport	cl[e] + k[e] <=> cl[c] + k[c]	Transport, extracellular	1.2444
r0129	gamma-glutamyltranspeptidase Glutathione metabolism EC:3.4.11.4	gthrd[c] + h2o[c] <=> cgly[c] + glu_L[c]	Glutathione metabolism	1.242
r0130	gamma-glutamyltranspeptidase Glutathione metabolism EC:3.4.11.4	gthrd[e] + h2o[e] <=> cgly[e] + glu_L[e]	Glutathione metabolism	1.242
r0641	(5-Glutamyl)-peptide:amino-acid 5-glutamyltransferase Arachidonic acid metabolism EC:2.3.2.2	h2o[c] + leuktrC4[c] <=> glu_L[c] + leuktrD4[c]	Fatty acid oxidation	1.242
FOLTle	folate uptake into the enterocytes	fol[e] + h[e] -> fol[c] + h[c]	Transport, extracellular	1.24185
NH4t3r	ammonia transport via proton antiport	h[e] + nh4[c] <=> h[c] + nh4[e]	Transport, extracellular	1.23984
DURIK1	deoxyuridine kinase (ATP:Deoxyuridine)	atp[c] + duri[c] -> adp[c] + dump[c] + h[c]	Nucleotide interconversion	1.23978
DURIK1m	deoxyuridine kinase (ATP:Deoxyuridine), mitochondrial	atp[m] + duri[m] -> adp[m] + dump[m] + h[m]	Nucleotide interconversion	1.23978
TMDK1	thymidine kinase (ATP:thymidine)	atp[c] + thymd[c] -> adp[c] + dtmp[c] + h[c]	Nucleotide interconversion	1.23978
TMDK1m	thymidine kinase (ATP:thymidine)	atp[m] + thymd[m] -> adp[m] + dtmp[m] + h[m]	Nucleotide interconversion	1.23978
CSNAT2x	carnitine dimethyl nonanoyl transferase, revsible, peroxisomal	crn[x] + dmnoncoa[x] <=> coa[x] + dmnoncrn[x]	Fatty acid oxidation	1.23955
H2CO3D	carboxylic acid dissociation	co2[c] + h2o[c] <=> h[c] + hco3[c]	Miscellaneous	1.23939
r1418	Carbonic acid hydro-lyase Nitrogen metabolism EC:4.2.1.1	h[e] + hco3[e] <=> co2[e] + h2o[e]	Unassigned	1.23939
CDIPTr	phosphatidylinositol synthase (Homo sapiens)	cdpdag_hs[c] + inost[c] <=> cmp[c] + h[c] + pail_hs[c]	Glycerophospholipid metabolism	1.23698
CHOLtu	Choline uniport	chol[e] <=> chol[c]	Transport, extracellular	1.23427
CRNt	L-carnitine reversible transport	crn[e] <=> crn[c]	Transport, extracellular	1.23427
CRNtuNa	L-carnitine inward transport by Na+ symport	crn[e] + na1[e] -> crn[c] + na1[c]	Transport, extracellular	1.23427
DOPAtu	Dopamine uniport	dopa[e] <=> dopa[c]	Transport, extracellular	1.23427
HISTAtu	Histamine uniport	hista[e] <=> hista[c]	Transport, extracellular	1.23427
LYSt4	L-lysine transport in via sodium symport	lys_L[e] + na1[e] -> lys_L[c] + na1[c]	Transport, extracellular	1.23427
ACP1_FMN_	acid phosphatase (FMN)	fmn[c] + h2o[c] -> pi[c] + ribflv[c]	Vitamin B2 metabolism	1.22955
FACOAL191	fatty-acid--CoA ligase	atp[c] + coa[c] + prist[c] -> amp[c] + ppi[c] + pristcoa[c]	Fatty acid oxidation	1.22926
FAOXC15ATPx	fatty acid activation(C15)x	atp[x] + coa[x] + prist[x] -> amp[x] + ppi[x] + pristcoa[x]	Fatty acid oxidation	1.22926
FBA2	D-Fructose 1-phosphate D-glyceraldehyde-3-phosphate-lyase	f1p[c] <=> dhap[c] + glyald[c]	Fructose and mannose metabolism	1.22795
KHK	ketohexokinase	atp[c] + fru[c] -> adp[c] + f1p[c] + h[c]	Fructose and mannose metabolism	1.22795
FAEL183	fatty-acyl-CoA elongation (n-C18:3CoA)	5 h[c] + lnlncgcoa[c] + malcoa[c] + 4 nadph[c] + o2[c] -> co2[c] + coa[c] + dlnlcgcoa[c] + 3 h2o[c] + 4 nadp[c]	Fatty acid synthesis	1.22789
FAEL184	fatty-acyl-CoA elongation (n-C20:4CoA)	5 h[c] + malcoa[c] + 4 nadph[c] + o2[c] + strdnccoa[c] -> co2[c] + coa[c] + eicostetcoa[c] + 3 h2o[c] + 4 nadp[c]	Fatty acid synthesis	1.22789
FAEL204	fatty-acyl-CoA elongation (n-C20:4CoA)	arachdcoa[c] + 5 h[c] + malcoa[c] + 4 nadph[c] + o2[c] -> adrncoa[c] + co2[c] + coa[c] + 3 h2o[c] + 4 nadp[c]	Fatty acid synthesis	1.22789
FAEL205	fatty-acyl-CoA elongation (n-C20:5CoA)	5 h[c] + malcoa[c] + 4 nadph[c] + o2[c] + tmndnccoa[c] -> clpndcoa[c] + co2[c] + coa[c] + 3 h2o[c] + 4 nadp[c]	Fatty acid synthesis	1.22789
DESAT18_6	fatty acyl-CoA desaturase (n-C18:1CoA -> n-C18:2CoA)	h[c] + nadh[c] + o2[c] + octdececoa[c] -> 2 h2o[c] + lneldccoa[c] + nad[c]	Fatty acid synthesis	1.2246
DESAT18_7	fatty acyl-CoA desaturase (n-C18:1CoA -> n-C18:2CoA)	h[c] + nadh[c] + o2[c] + octd11ecoa[c] -> 2 h2o[c] + lneldccoa[c] + nad[c]	Fatty acid synthesis	1.2246
DESAT18_8	fatty acyl-CoA desaturase (n-C18:1CoA -> n-C18:2CoA)	h[c] + nadh[c] + o2[c] + od2coa[c] -> 2 h2o[c] + lneldccoa[c] + nad[c]	Fatty acid synthesis	1.2246
r0193	L-Cysteine L-homocysteine-lyase (deaminating) Cysteine metabolism EC:4.4.1.1	cys_L[c] + h2o[c] <=> HC00250[c] + h[c] + nh4[c] + pyr[c]	Cysteine Metabolism	1.22364
G3PD1	glycerol-3-phosphate dehydrogenase (NAD)	glyc3p[c] + nad[c] <=> dhap[c] + h[c] + nadh[c]	Glycerophospholipid metabolism	1.22324
NADS2	NAD synthase (glutamine-hydrolysing)	atp[c] + dnad[c] + gln_L[c] + h2o[c] -> amp[c] + glu_L[c] + h[c] + nad[c] + ppi[c]	NAD metabolism	1.22211
FAOXC160140x	FAOXC160140x	coa[x] + h2o[x] + nad[x] + o2[x] + pmtcoa[x] -> accoa[x] + h2o2[x] + h[x] + nadh[x] + tdcoa[x]	Unassigned	1.22069
ALAt4	Alanine-Sodium symporter	ala_L[e] + na1[e] -> ala_L[c] + na1[c]	Transport, extracellular	1.21982
ARGtiDF	L-arginine transport via diffusion (extracellular to cytosol)	arg_L[e] -> arg_L[c]	Transport, extracellular	1.21982
HOMt4	L-homoserine via sodium symport	hom_L[e] + na1[e] -> hom_L[c] + na1[c]	Transport, extracellular	1.21982
LYStiDF	L-lysine transport via diffusion (extracellular to cytosol)	lys_L[e] -> lys_L[c]	Transport, extracellular	1.21982
ORNtiDF	ornithine transport via diffusion (extracellular to cytosol)	orn[e] -> orn[c]	Transport, extracellular	1.21982
PHEt4	L-phenylalanine transport in via sodium symport	na1[e] + phe_L[e] -> na1[c] + phe_L[c]	Transport, extracellular	1.21982
r0946	Amino Acid-Polyamine-Organocation (APC) TCDB:2.A.3.8.15	citr_L[c] + orn[e] <=> citr_L[e] + orn[c]	Transport, extracellular	1.21749
r1992	Amino Acid-Polyamine-Organocation (APC) TCDB:2.A.3.8.15	gly[c] + lys_L[e] -> gly[e] + lys_L[c]	Transport, extracellular	1.21749
r1993	Amino Acid-Polyamine-Organocation (APC) TCDB:2.A.3.8.15	ala_L[c] + lys_L[e] -> ala_L[e] + lys_L[c]	Transport, extracellular	1.21749
r1994	Amino Acid-Polyamine-Organocation (APC) TCDB:2.A.3.8.15	gln_L[c] + lys_L[e] -> gln_L[e] + lys_L[c]	Transport, extracellular	1.21749
r1995	Amino Acid-Polyamine-Organocation (APC) TCDB:2.A.3.8.15	lys_L[e] + ser_L[c] -> lys_L[c] + ser_L[e]	Transport, extracellular	1.21749
r1996	Amino Acid-Polyamine-Organocation (APC) TCDB:2.A.3.8.15	lys_L[e] + met_L[c] -> lys_L[c] + met_L[e]	Transport, extracellular	1.21749
r1997	Amino Acid-Polyamine-Organocation (APC) TCDB:2.A.3.8.15	lys_L[e] + trp_L[c] -> lys_L[c] + trp_L[e]	Transport, extracellular	1.21749
r1998	Amino Acid-Polyamine-Organocation (APC) TCDB:2.A.3.8.15	lys_L[e] + phe_L[c] -> lys_L[c] + phe_L[e]	Transport, extracellular	1.21749
r1999	Amino Acid-Polyamine-Organocation (APC) TCDB:2.A.3.8.15	lys_L[e] + tyr_L[c] -> lys_L[c] + tyr_L[e]	Transport, extracellular	1.21749
r2000	Amino Acid-Polyamine-Organocation (APC) TCDB:2.A.3.8.15	cys_L[c] + lys_L[e] -> cys_L[e] + lys_L[c]	Transport, extracellular	1.21749
r2001	Amino Acid-Polyamine-Organocation (APC) TCDB:2.A.3.8.15	leu_L[c] + lys_L[e] -> leu_L[e] + lys_L[c]	Transport, extracellular	1.21749
r2002	Amino Acid-Polyamine-Organocation (APC) TCDB:2.A.3.8.15	lys_L[e] + pro_L[c] -> lys_L[c] + pro_L[e]	Transport, extracellular	1.21749
r2003	Amino Acid-Polyamine-Organocation (APC) TCDB:2.A.3.8.15	asn_L[c] + lys_L[e] -> asn_L[e] + lys_L[c]	Transport, extracellular	1.21749
r2004	Amino Acid-Polyamine-Organocation (APC) TCDB:2.A.3.8.15	lys_L[e] + val_L[c] -> lys_L[c] + val_L[e]	Transport, extracellular	1.21749
r2005	Amino Acid-Polyamine-Organocation (APC) TCDB:2.A.3.8.15	lys_L[e] + thr_L[c] -> lys_L[c] + thr_L[e]	Transport, extracellular	1.21749
r2006	Amino Acid-Polyamine-Organocation (APC) TCDB:2.A.3.8.15	hom_L[c] + lys_L[e] -> hom_L[e] + lys_L[c]	Transport, extracellular	1.21749
r2007	Amino Acid-Polyamine-Organocation (APC) TCDB:2.A.3.8.15	ile_L[c] + lys_L[e] -> ile_L[e] + lys_L[c]	Transport, extracellular	1.21749
r2008	Amino Acid-Polyamine-Organocation (APC) TCDB:2.A.3.8.15	arg_L[e] + gly[c] -> arg_L[c] + gly[e]	Transport, extracellular	1.21749
r2009	Amino Acid-Polyamine-Organocation (APC) TCDB:2.A.3.8.15	ala_L[c] + arg_L[e] -> ala_L[e] + arg_L[c]	Transport, extracellular	1.21749
r2010	Amino Acid-Polyamine-Organocation (APC) TCDB:2.A.3.8.15	arg_L[e] + gln_L[c] -> arg_L[c] + gln_L[e]	Transport, extracellular	1.21749
r2011	Amino Acid-Polyamine-Organocation (APC) TCDB:2.A.3.8.15	arg_L[e] + ser_L[c] -> arg_L[c] + ser_L[e]	Transport, extracellular	1.21749
r2012	Amino Acid-Polyamine-Organocation (APC) TCDB:2.A.3.8.15	arg_L[e] + met_L[c] -> arg_L[c] + met_L[e]	Transport, extracellular	1.21749
r2013	Amino Acid-Polyamine-Organocation (APC) TCDB:2.A.3.8.15	arg_L[e] + trp_L[c] -> arg_L[c] + trp_L[e]	Transport, extracellular	1.21749
r2014	Amino Acid-Polyamine-Organocation (APC) TCDB:2.A.3.8.15	arg_L[e] + phe_L[c] -> arg_L[c] + phe_L[e]	Transport, extracellular	1.21749
r2015	Amino Acid-Polyamine-Organocation (APC) TCDB:2.A.3.8.15	arg_L[e] + tyr_L[c] -> arg_L[c] + tyr_L[e]	Transport, extracellular	1.21749
r2016	Amino Acid-Polyamine-Organocation (APC) TCDB:2.A.3.8.15	arg_L[e] + cys_L[c] -> arg_L[c] + cys_L[e]	Transport, extracellular	1.21749
r2017	Amino Acid-Polyamine-Organocation (APC) TCDB:2.A.3.8.15	arg_L[e] + leu_L[c] -> arg_L[c] + leu_L[e]	Transport, extracellular	1.21749
r2018	Amino Acid-Polyamine-Organocation (APC) TCDB:2.A.3.8.15	arg_L[e] + pro_L[c] -> arg_L[c] + pro_L[e]	Transport, extracellular	1.21749
r2019	Amino Acid-Polyamine-Organocation (APC) TCDB:2.A.3.8.15	arg_L[e] + asn_L[c] -> arg_L[c] + asn_L[e]	Transport, extracellular	1.21749
r2020	Amino Acid-Polyamine-Organocation (APC) TCDB:2.A.3.8.15	arg_L[e] + val_L[c] -> arg_L[c] + val_L[e]	Transport, extracellular	1.21749
r2021	Amino Acid-Polyamine-Organocation (APC) TCDB:2.A.3.8.15	arg_L[e] + thr_L[c] -> arg_L[c] + thr_L[e]	Transport, extracellular	1.21749
r2022	Amino Acid-Polyamine-Organocation (APC) TCDB:2.A.3.8.15	arg_L[e] + hom_L[c] -> arg_L[c] + hom_L[e]	Transport, extracellular	1.21749
r2023	Amino Acid-Polyamine-Organocation (APC) TCDB:2.A.3.8.15	arg_L[e] + ile_L[c] -> arg_L[c] + ile_L[e]	Transport, extracellular	1.21749
r2024	Amino Acid-Polyamine-Organocation (APC) TCDB:2.A.3.8.15	gly[c] + orn[e] -> gly[e] + orn[c]	Transport, extracellular	1.21749
r2026	Amino Acid-Polyamine-Organocation (APC) TCDB:2.A.3.8.15	gln_L[c] + orn[e] -> gln_L[e] + orn[c]	Transport, extracellular	1.21749
r2027	Amino Acid-Polyamine-Organocation (APC) TCDB:2.A.3.8.15	orn[e] + ser_L[c] -> orn[c] + ser_L[e]	Transport, extracellular	1.21749
r2028	Amino Acid-Polyamine-Organocation (APC) TCDB:2.A.3.8.15	met_L[c] + orn[e] -> met_L[e] + orn[c]	Transport, extracellular	1.21749
r2029	Amino Acid-Polyamine-Organocation (APC) TCDB:2.A.3.8.15	orn[e] + trp_L[c] -> orn[c] + trp_L[e]	Transport, extracellular	1.21749
r2030	Amino Acid-Polyamine-Organocation (APC) TCDB:2.A.3.8.15	orn[e] + phe_L[c] -> orn[c] + phe_L[e]	Transport, extracellular	1.21749
r2031	Amino Acid-Polyamine-Organocation (APC) TCDB:2.A.3.8.15	orn[e] + tyr_L[c] -> orn[c] + tyr_L[e]	Transport, extracellular	1.21749
r2032	Amino Acid-Polyamine-Organocation (APC) TCDB:2.A.3.8.15	cys_L[c] + orn[e] -> cys_L[e] + orn[c]	Transport, extracellular	1.21749
r2034	Amino Acid-Polyamine-Organocation (APC) TCDB:2.A.3.8.15	orn[e] + pro_L[c] -> orn[c] + pro_L[e]	Transport, extracellular	1.21749
r2035	Amino Acid-Polyamine-Organocation (APC) TCDB:2.A.3.8.15	asn_L[c] + orn[e] -> asn_L[e] + orn[c]	Transport, extracellular	1.21749
r2036	Amino Acid-Polyamine-Organocation (APC) TCDB:2.A.3.8.15	orn[e] + val_L[c] -> orn[c] + val_L[e]	Transport, extracellular	1.21749
r2037	Amino Acid-Polyamine-Organocation (APC) TCDB:2.A.3.8.15	orn[e] + thr_L[c] -> orn[c] + thr_L[e]	Transport, extracellular	1.21749
r2038	Amino Acid-Polyamine-Organocation (APC) TCDB:2.A.3.8.15	hom_L[c] + orn[e] -> hom_L[e] + orn[c]	Transport, extracellular	1.21749
r2039	Amino Acid-Polyamine-Organocation (APC) TCDB:2.A.3.8.15	ile_L[c] + orn[e] -> ile_L[e] + orn[c]	Transport, extracellular	1.21749
r2040	Amino Acid-Polyamine-Organocation (APC) TCDB:2.A.3.8.15	gly[c] + his_L[e] -> gly[e] + his_L[c]	Transport, extracellular	1.21749
r2041	Amino Acid-Polyamine-Organocation (APC) TCDB:2.A.3.8.15	ala_L[c] + his_L[e] -> ala_L[e] + his_L[c]	Transport, extracellular	1.21749
r2042	Amino Acid-Polyamine-Organocation (APC) TCDB:2.A.3.8.15	gln_L[c] + his_L[e] -> gln_L[e] + his_L[c]	Transport, extracellular	1.21749
r2043	Amino Acid-Polyamine-Organocation (APC) TCDB:2.A.3.8.15	his_L[e] + ser_L[c] -> his_L[c] + ser_L[e]	Transport, extracellular	1.21749
r2044	Amino Acid-Polyamine-Organocation (APC) TCDB:2.A.3.8.15	his_L[e] + met_L[c] -> his_L[c] + met_L[e]	Transport, extracellular	1.21749
r2045	Amino Acid-Polyamine-Organocation (APC) TCDB:2.A.3.8.15	his_L[e] + trp_L[c] -> his_L[c] + trp_L[e]	Transport, extracellular	1.21749
r2046	Amino Acid-Polyamine-Organocation (APC) TCDB:2.A.3.8.15	his_L[e] + phe_L[c] -> his_L[c] + phe_L[e]	Transport, extracellular	1.21749
r2047	Amino Acid-Polyamine-Organocation (APC) TCDB:2.A.3.8.15	his_L[e] + tyr_L[c] -> his_L[c] + tyr_L[e]	Transport, extracellular	1.21749
r2048	Amino Acid-Polyamine-Organocation (APC) TCDB:2.A.3.8.15	cys_L[c] + his_L[e] -> cys_L[e] + his_L[c]	Transport, extracellular	1.21749
r2049	Amino Acid-Polyamine-Organocation (APC) TCDB:2.A.3.8.15	his_L[e] + leu_L[c] -> his_L[c] + leu_L[e]	Transport, extracellular	1.21749
r2050	Amino Acid-Polyamine-Organocation (APC) TCDB:2.A.3.8.15	his_L[e] + pro_L[c] -> his_L[c] + pro_L[e]	Transport, extracellular	1.21749
r2051	Amino Acid-Polyamine-Organocation (APC) TCDB:2.A.3.8.15	asn_L[c] + his_L[e] -> asn_L[e] + his_L[c]	Transport, extracellular	1.21749
r2052	Amino Acid-Polyamine-Organocation (APC) TCDB:2.A.3.8.15	his_L[e] + val_L[c] -> his_L[c] + val_L[e]	Transport, extracellular	1.21749
r2053	Amino Acid-Polyamine-Organocation (APC) TCDB:2.A.3.8.15	his_L[e] + thr_L[c] -> his_L[c] + thr_L[e]	Transport, extracellular	1.21749
r2054	Amino Acid-Polyamine-Organocation (APC) TCDB:2.A.3.8.15	his_L[e] + hom_L[c] -> his_L[c] + hom_L[e]	Transport, extracellular	1.21749
r2055	Amino Acid-Polyamine-Organocation (APC) TCDB:2.A.3.8.15	his_L[e] + ile_L[c] -> his_L[c] + ile_L[e]	Transport, extracellular	1.21749
r2056	Amino Acid-Polyamine-Organocation (APC) TCDB:2.A.3.8.15	citr_L[e] + gly[c] -> citr_L[c] + gly[e]	Transport, extracellular	1.21749
r2057	Amino Acid-Polyamine-Organocation (APC) TCDB:2.A.3.8.15	ala_L[c] + citr_L[e] -> ala_L[e] + citr_L[c]	Transport, extracellular	1.21749
r2058	Amino Acid-Polyamine-Organocation (APC) TCDB:2.A.3.8.15	citr_L[e] + gln_L[c] -> citr_L[c] + gln_L[e]	Transport, extracellular	1.21749
r2059	Amino Acid-Polyamine-Organocation (APC) TCDB:2.A.3.8.15	citr_L[e] + ser_L[c] -> citr_L[c] + ser_L[e]	Transport, extracellular	1.21749
r2060	Amino Acid-Polyamine-Organocation (APC) TCDB:2.A.3.8.15	citr_L[e] + met_L[c] -> citr_L[c] + met_L[e]	Transport, extracellular	1.21749
r2061	Amino Acid-Polyamine-Organocation (APC) TCDB:2.A.3.8.15	citr_L[e] + trp_L[c] -> citr_L[c] + trp_L[e]	Transport, extracellular	1.21749
r2062	Amino Acid-Polyamine-Organocation (APC) TCDB:2.A.3.8.15	citr_L[e] + phe_L[c] -> citr_L[c] + phe_L[e]	Transport, extracellular	1.21749
r2063	Amino Acid-Polyamine-Organocation (APC) TCDB:2.A.3.8.15	citr_L[e] + tyr_L[c] -> citr_L[c] + tyr_L[e]	Transport, extracellular	1.21749
r2064	Amino Acid-Polyamine-Organocation (APC) TCDB:2.A.3.8.15	citr_L[e] + cys_L[c] -> citr_L[c] + cys_L[e]	Transport, extracellular	1.21749
r2065	Amino Acid-Polyamine-Organocation (APC) TCDB:2.A.3.8.15	citr_L[e] + leu_L[c] -> citr_L[c] + leu_L[e]	Transport, extracellular	1.21749
r2066	Amino Acid-Polyamine-Organocation (APC) TCDB:2.A.3.8.15	citr_L[e] + pro_L[c] -> citr_L[c] + pro_L[e]	Transport, extracellular	1.21749
r2067	Amino Acid-Polyamine-Organocation (APC) TCDB:2.A.3.8.15	asn_L[c] + citr_L[e] -> asn_L[e] + citr_L[c]	Transport, extracellular	1.21749
r2068	Amino Acid-Polyamine-Organocation (APC) TCDB:2.A.3.8.15	citr_L[e] + val_L[c] -> citr_L[c] + val_L[e]	Transport, extracellular	1.21749
r2069	Amino Acid-Polyamine-Organocation (APC) TCDB:2.A.3.8.15	citr_L[e] + thr_L[c] -> citr_L[c] + thr_L[e]	Transport, extracellular	1.21749
r2070	Amino Acid-Polyamine-Organocation (APC) TCDB:2.A.3.8.15	citr_L[e] + hom_L[c] -> citr_L[c] + hom_L[e]	Transport, extracellular	1.21749
r2071	Amino Acid-Polyamine-Organocation (APC) TCDB:2.A.3.8.15	citr_L[e] + ile_L[c] -> citr_L[c] + ile_L[e]	Transport, extracellular	1.21749
ASCBSVCTtc	transport of L-Ascorbate by SVCT1 or SVCT2 transporter	ascb_L[e] + atp[c] + h2o[c] + 2 na1[e] -> adp[c] + ascb_L[c] + h[c] + 2 na1[c] + pi[c]	Transport, extracellular	1.21593
ASCBt4	L-ascorbate transport via proton symport	ascb_L[e] + na1[e] <=> ascb_L[c] + na1[c]	Transport, extracellular	1.21593
r2370	Nucleobase:Cation Symporter-2 (NCS2) TCDB:2.A.40.6.1	ascb_L[e] + 2 na1[e] -> ascb_L[c] + 2 na1[c]	Transport, extracellular	1.21593
GLCt4	glucose transport via sodium symport	glc_D[e] + na1[e] <=> glc_D[c] + na1[c]	Transport, extracellular	1.21486
INSTt4_2	inositol transport via sodium symport	inost[e] + 2 na1[e] <=> inost[c] + 2 na1[c]	Transport, extracellular	1.21486
RE3076X	RE3076	h2o[x] + nad[x] + pristanal[x] <=> 2 h[x] + nadh[x] + prist[x]	Fatty acid oxidation	1.21402
PCHOLABCtc	phsophatidylcholine transport by ABCA1	atp[c] + h2o[c] + pchol_hs[c] -> adp[c] + h[c] + pchol_hs[e] + pi[c]	Unassigned	1.21373
PSHSABCtc	phosphatidylserine transport by ABCA1	atp[c] + h2o[c] + ps_hs[c] -> adp[c] + h[c] + pi[c] + ps_hs[e]	Unassigned	1.21373
r1514	ATP-binding Cassette (ABC) TCDB:3.A.1.211.1	arachd[c] + atp[c] + h2o[c] -> adp[c] + arachd[e] + h[c] + pi[c]	Transport, extracellular	1.21373
r1515	ATP-binding Cassette (ABC) TCDB:3.A.1.211.1	atp[c] + h2o[c] + hdca[c] -> adp[c] + h[c] + pi[c] + hdca[e]	Transport, extracellular	1.21373
r1516	ATP-binding Cassette (ABC) TCDB:3.A.1.211.1	atp[c] + h2o[c] + ocdcea[c] -> adp[c] + h[c] + ocdcea[e] + pi[c]	Transport, extracellular	1.21373
r1517	ATP-binding Cassette (ABC) TCDB:3.A.1.211.1	atp[c] + h2o[c] + strdnc[c] -> adp[c] + h[c] + pi[c] + strdnc[e]	Transport, extracellular	1.21373
r1518	ATP-binding Cassette (ABC) TCDB:3.A.1.211.1	atp[c] + h2o[c] + lnlc[c] -> adp[c] + h[c] + lnlc[e] + pi[c]	Transport, extracellular	1.21373
r1519	ATP-binding Cassette (ABC) TCDB:3.A.1.211.1	atp[c] + elaid[c] + h2o[c] -> adp[c] + elaid[e] + h[c] + pi[c]	Transport, extracellular	1.21373
r1520	ATP-binding Cassette (ABC) TCDB:3.A.1.211.1	atp[c] + h2o[c] + lnlncg[c] -> adp[c] + h[c] + lnlncg[e] + pi[c]	Transport, extracellular	1.21373
r1521	ATP-binding Cassette (ABC) TCDB:3.A.1.211.1	atp[c] + h2o[c] + lnlnca[c] -> adp[c] + h[c] + lnlnca[e] + pi[c]	Transport, extracellular	1.21373
r1522	ATP-binding Cassette (ABC) TCDB:3.A.1.211.1	atp[c] + h2o[c] + lgnc[c] -> adp[c] + h[c] + lgnc[e] + pi[c]	Transport, extracellular	1.21373
r1523	ATP-binding Cassette (ABC) TCDB:3.A.1.211.1	atp[c] + h2o[c] + hdcea[c] -> adp[c] + h[c] + hdcea[e] + pi[c]	Transport, extracellular	1.21373
r1525	ATP-binding Cassette (ABC) TCDB:3.A.1.211.1	atp[c] + dlnlcg[c] + h2o[c] -> adp[c] + dlnlcg[e] + h[c] + pi[c]	Transport, extracellular	1.21373
r1529	ATP-binding Cassette (ABC) TCDB:3.A.1.211.1	atp[c] + h2o[c] + ttdca[c] -> adp[c] + h[c] + pi[c] + ttdca[e]	Transport, extracellular	1.21373
P35225_SECRETION_1	P35225_SECRETION_1	24 ARF1-gtp[c] + 120 CLTA[c] + 120 CLTB[c] + 120 CLTC[c] + 38 AP1B1[c] + 38 AP1M1[c] + 38 AP1S1[c] + 38 AP1S2[c] + 38 AP1G1[c] + 38 AP3D1[c] + 38 AP3M1[c] + 38 AP3M2[c] + 38 AP3B2[c] + 38 AP3S2[c] + STX1B[c] + STX4[c] + 20 RAB8B-gtp[c] + EXOCYST[c] + 1093 P35225-preSV[g] -> P35225-AP-coated[c]	P35225 translation and secretion	1.21205
P35225_SECRETION_2	P35225_SECRETION_2	44 h2o[c] + STX19[c] + STX11[c] + STX16[c] + P35225-AP-coated[c] -> 44 h[c] + 44 pi[c] + 120 CLTA[c] + 120 CLTB[c] + 120 CLTC[c] + 38 AP1B1[c] + 38 AP1M1[c] + 38 AP1S1[c] + 38 AP1S2[c] + 38 AP1G1[c] + 38 AP3D1[c] + 38 AP3M1[c] + 38 AP3M2[c] + 38 AP3B2[c] + 38 AP3S2[c] + EXOCYST[c] + 24 ARF1-gdp[c] + STX1B-4-11-16-19[c] + 20 RAB8B-gdp[c] + 1093 P35225_mature[sv]	P35225 translation and secretion	1.21205
TMDPK	Thiamin pyrophosphokinase (EC 2.7.6.2)	atp[c] + thm[c] -> amp[c] + h[c] + thmpp[c]	Thiamine metabolism	1.20953
ADNCNT3tc	adenosine transport CNT3	adn[e] + h[e] <=> adn[c] + h[c]	Unassigned	1.20929
DOPAENT4tc	dopa transport by ENT4	dopa[e] + h[e] <=> dopa[c] + h[c]	Unassigned	1.20929
SRTNENT4tc	serotonin transport by ENT4	h[e] + srtn[e] <=> h[c] + srtn[c]	Unassigned	1.20929
AATAi	2-aminoadipate transaminase, irreversible	L2aadp[c] + akg[c] <=> 2oxoadp[c] + glu_L[c]	Lysine metabolism	1.20799
LPCOXp	L-pipecolate oxidase, peroxisomal	Lpipecol[x] + o2[x] -> h2o2[x] + h[x] + thp2c[x]	Lysine metabolism	1.20799
LYSOXp	L-lysine oxidase, peroxisomal	h2o[x] + lys_L[x] + o2[x] -> 6a2ohxnt[x] + h2o2[x] + nh4[x]	Lysine metabolism	1.20799
LYStip	L-lysine transport, peroxisomal (irreversible)	lys_L[c] -> lys_L[x]	Transport, peroxisomal	1.20799
RE1254C	RE1254	h2o[c] + h[c] + thp2c[c] <=> L2aadp6sa[c]	Lysine metabolism	1.20799
r2539	Postulated transport reaction	L2aadp6sa[c] + L2aadp[m] <=> L2aadp6sa[m] + L2aadp[c]	Transport, mitochondrial	1.20799
1PPDCRp	delta1-piperideine-2-carboxylate reductase, perixosomal	1pipdn2c[x] + h[x] + nadh[x] -> Lpipecol[x] + nad[x]	Lysine metabolism	1.20799
PPD2CSPp	PPD2CSPp	6a2ohxnt[x] -> 1pipdn2c[x] + h2o[x]	Lysine metabolism	1.20799
SLCBK1	sphingolipid long chain base kinase (sphinganine)	atp[c] + sphgn[c] -> adp[c] + h[c] + sph1p[c]	Sphingolipid metabolism	1.20533
SPHK21c	sphingosine kinase 2	atp[c] + sphings[c] -> adp[c] + h[c] + sphs1p[c]	Sphingolipid metabolism	1.20533
RE3269C	RE3269	h2o[c] + pail35p_hs[c] <=> pail5p_hs[c] + pi[c]	Phosphatidylinositol phosphate metabolism	1.20477
ACHEe	Acetylcholinesterase	ach[e] + h2o[e] -> ac[e] + chol[e] + h[e]	Glycerophospholipid metabolism	1.20476
PGS	Prostaglandin G/H synthase	arachd[c] + h[c] + nadph[c] + 2 o2[c] -> h2o[c] + nadp[c] + prostgh2[c]	Eicosanoid metabolism	1.20382
INSTt4	inositol transport via sodium symport	inost[e] + na1[e] <=> inost[c] + na1[c]	Transport, extracellular	1.20382
NAt	sodium transport (uniport)	na1[e] <=> na1[c]	Transport, extracellular	1.20382
CATm	catalase	2 h2o2[m] -> 2 h2o[m] + o2[m]	ROS detoxification	1.20276
CATp	catalase A, peroxisomal	2 h2o2[x] -> 2 h2o[x] + o2[x]	Miscellaneous	1.20276
r0010	hydrogen-peroxide:hydrogen-peroxide oxidoreductase EC:1.11.1.6	2 h2o2[c] -> 2 h2o[c] + o2[c]	ROS detoxification	1.20276
FCOAH	formyl coa hydrolase	formcoa[c] + h2o[c] -> coa[c] + for[c] + h[c]	Fatty acid oxidation	1.20191
FORMCOAtx	formyl coa transport	formcoa[x] <=> formcoa[c]	Transport, peroxisomal	1.20191
AKGtp	AKG transporter, peroxisome	akg[c] <=> akg[x]	Transport, peroxisomal	1.20191
DMHPTCRNte	2,6 dimethylheptanoyl carnitine transport	dmhptcrn[c] <=> dmhptcrn[e]	Transport, extracellular	1.20191
DMNONCRNCPT2	DMNONCRNCPT2	coa[m] + dmnoncrn[m] <=> crn[m] + dmnoncoa[m]	Fatty acid oxidation	1.20191
EX_dmhptcrn(e)	2,6 dimethylheptanoyl carnitine exchange	dmhptcrn[e] <=>	Exchange/demand reaction	1.20191
FACOAL206	fatty-acid--CoA ligase	atp[c] + coa[c] + phyt[c] <=> amp[c] + phytcoa[c] + ppi[c]	Fatty acid oxidation	1.20191
FAOXC10DCC8DCx	fatty acid beta oxidation(C10DC-->C8DC)	coa[x] + h2o[x] + nad[x] + o2[x] + sebcoa[x] -> accoa[x] + h2o2[x] + h[x] + nadh[x] + sbcoa[x]	Fatty acid oxidation	1.20191
FAOXC121x	isomerization(C12:1)x	dd3coa[x] -> dd2coa[x]	Fatty acid oxidation	1.20191
FAOXC141C121x	fatty acid beta xoidation(C14:1-->C12:1)x	coa[x] + h2o[x] + nad[x] + o2[x] + tetde5coa[x] -> accoa[x] + dd3coa[x] + h2o2[x] + h[x] + nadh[x]	Fatty acid oxidation	1.20191
FAOXC15NADx	fatty acid alpha oxidation(2-Hydroxyphytanoyl-CoA)(nad)x	h2o[x] + nad[x] + phyt2ohcoa[x] -> formcoa[x] + 2 h[x] + nadh[x] + prist[x]	Fatty acid oxidation	1.20191
FAOXC161C141x	fatty acid beta xoidation(C16:1-->C14:1)x	coa[x] + h2o[x] + hexde7coa[x] + nad[x] + o2[x] -> accoa[x] + h2o2[x] + h[x] + nadh[x] + tetde5coa[x]	Fatty acid oxidation	1.20191
FAOXC181C161x	fatty acid beta xoidation(C18:1-->C16:1)x	coa[x] + h2o[x] + nad[x] + o2[x] + octdececoa[x] -> accoa[x] + h2o2[x] + h[x] + hexde7coa[x] + nadh[x]	Fatty acid oxidation	1.20191
FAOXC8DCC6DCx	fatty acid beta oxidation(C8DC-->C6DC)x	coa[x] + h2o[x] + nad[x] + o2[x] + sbcoa[x] -> accoa[x] + adpcoa[x] + h2o2[x] + h[x] + nadh[x]	Fatty acid oxidation	1.20191
FAOXC9BRC7BRm	fatty acid beta oxidation(C9br-->C7br)m	coa[m] + dmnoncoa[m] + fad[m] + h2o[m] + nad[m] -> accoa[m] + dmhptcoa[m] + fadh2[m] + h[m] + nadh[m]	Fatty acid oxidation	1.20191
HPCLx	2-hydroxyphytanoyl-CoA lyase	phyt2ohcoa[x] -> formcoa[x] + pristanal[x]	Fatty acid oxidation	1.20191
PHYHx	Phytanoyl-CoA dioxygenase, peroxisomal	akg[x] + o2[x] + phytcoa[x] -> co2[x] + phyt2ohcoa[x] + succ[x]	Fatty acid oxidation	1.20191
PHYTt	fatty acid transport via diffusion	phyt[e] <=> phyt[c]	Transport, extracellular	1.20191
ACACT5p	acetyl-CoA C-acyltransferase (decanoyl-CoA), peroxisomal	3oddcoa[x] + coa[x] -> accoa[x] + dcacoa[x]	Fatty acid oxidation	1.20191
ACACT7p	acetyl-CoA acyltransferase (tetradecanoyl-CoA), peroxisomal	3ohdcoa[x] + coa[x] -> accoa[x] + tdcoa[x]	Fatty acid oxidation	1.20191
ARACHCOAtx	fatty acid intracellular transport	arachcoa[c] <=> arachcoa[x]	Transport, peroxisomal	1.20191
DCATDr	transport of Decanoate (n-C10:0) into the E.R. by diffusion	dca[c] <=> dca[r]	Fatty acid oxidation	1.20191
DOCO13ECOAtxc	transport of 13-docosenoylcoa into peroxisomes	atp[c] + doco13ecoa[c] + h2o[c] -> adp[c] + doco13ecoa[x] + h[c] + pi[c]	Transport, peroxisomal	1.20191
DOCO13EFATP	absorption or uptake of 13-docosenoic acid into cells	atp[c] + coa[c] + doco13ac[e] -> amp[c] + doco13ecoa[c] + h[c] + ppi[c]	Fatty acid oxidation	1.20191
FAOXC10080x	FAOXC10080x	coa[x] + dcacoa[x] + h2o[x] + nad[x] + o2[x] -> accoa[x] + h2o2[x] + h[x] + nadh[x] + occoa[x]	Unassigned	1.20191
FAOXC101_4Zx	FAOXC101 4Zx	coa[x] + h2o[x] + nad[x] + nadph[x] + o2[x] + c101_4Zcoa[x] -> accoa[x] + h2o2[x] + nadh[x] + nadp[x] + occoa[x]	Unassigned	1.20191
FAOXC120100x	FAOXC120100x	coa[x] + ddcacoa[x] + h2o[x] + nad[x] + o2[x] -> accoa[x] + dcacoa[x] + h2o2[x] + h[x] + nadh[x]	Unassigned	1.20191
FAOXC121C10x	fatty acid beta xoidation(C12:1-->C10)x	coa[x] + dd2coa[x] + h2o[x] + nad[x] -> accoa[x] + dcacoa[x] + h[x] + nadh[x]	Fatty acid oxidation	1.20191
FAOXC122_3Z_6Zx	FAOXC122 3Z 6Zx	coa[x] + h2o[x] + nad[x] + c122_3Z_6Zcoa[x] -> accoa[x] + h[x] + nadh[x] + c101_4Zcoa[x]	Unassigned	1.20191
FAOXC12DCC10DCx	fatty acid beta oxidation(C12DC-->C10DC)x	c12dccoa[x] + coa[x] + h2o[x] + nad[x] + o2[x] -> accoa[x] + h2o2[x] + h[x] + nadh[x] + sebcoa[x]	Fatty acid oxidation	1.20191
FAOXC140120x	FAOXC140120x	coa[x] + h2o[x] + nad[x] + o2[x] + tdcoa[x] -> accoa[x] + ddcacoa[x] + h2o2[x] + h[x] + nadh[x]	Unassigned	1.20191
FAOXC142_5Z_8Zx	FAOXC142 5Z 8Zx	coa[x] + h2o[x] + nad[x] + o2[x] + c142_5Z_8Zcoa[x] -> accoa[x] + h2o2[x] + h[x] + nadh[x] + c122_3Z_6Zcoa[x]	Unassigned	1.20191
FAOXC14DCC12DCx	fatty acid beta oxidation(C14DC-->C12DC)x	c14dccoa[x] + coa[x] + h2o[x] + nad[x] + o2[x] -> accoa[x] + c12dccoa[x] + h2o2[x] + h[x] + nadh[x]	Fatty acid oxidation	1.20191
FAOXC163_4Z_7Z_10Zx	FAOXC163 4Z 7Z 10Zx	coa[x] + h2o[x] + nad[x] + nadph[x] + o2[x] + c163_4Z_7Z_10Zcoa[x] -> accoa[x] + h2o2[x] + nadh[x] + nadp[x] + c142_5Z_8Zcoa[x]	Unassigned	1.20191
FAOXC16DCC14DCx	fatty acid beta oxidation(C16DC-->C14DC)x	coa[x] + h2o[x] + hexdicoa[x] + nad[x] + o2[x] -> accoa[x] + c14dccoa[x] + h2o2[x] + h[x] + nadh[x]	Fatty acid oxidation	1.20191
FAOXC16DCr	fatty acid activation(C16DC)er	atp[r] + coa[r] + hexdiac[r] -> amp[r] + 2 h[r] + hexdicoa[r] + ppi[r]	Fatty acid oxidation	1.20191
FAOXC183806x	Beta oxidation of long chain fatty acid	5 coa[x] + 5 h2o[x] + lnlncgcoa[x] + 5 nad[x] + 2 o2[x] -> 5 accoa[x] + 2 h2o2[x] + 5 h[x] + 5 nadh[x] + occoa[x]	Fatty acid oxidation	1.20191
FAOXC183_6Z_9Z_12Zx	FAOXC183 6Z 9Z 12Zx	coa[x] + h2o[x] + lnlncgcoa[x] + nad[x] + o2[x] -> accoa[x] + h2o2[x] + h[x] + nadh[x] + c163_4Z_7Z_10Zcoa[x]	Unassigned	1.20191
FAOXC184_3Z_6Z_9Z_12Zx	FAOXC184 3Z 6Z 9Z 12Zx	coa[x] + h2o[x] + nad[x] + c184_3Z_6Z_9Z_12Zcoa[x] -> accoa[x] + h[x] + nadh[x] + c163_4Z_7Z_10Zcoa[x]	Unassigned	1.20191
FAOXC200180x	Beta oxidation of long chain fatty acid	arachcoa[x] + coa[x] + h2o[x] + nad[x] + o2[x] -> accoa[x] + h2o2[x] + h[x] + nadh[x] + stcoa[x]	Fatty acid oxidation	1.20191
FAOXC201181x	FAOXC201181x	coa[x] + h2o[x] + nad[x] + o2[x] + c201coa[x] -> accoa[x] + h2o2[x] + h[x] + nadh[x] + octdececoa[x]	Unassigned	1.20191
FAOXC201C181x	fatty acid beta xoidation(C20:1-->C18:1)x	coa[x] + ei11ecoa[x] + h2o[x] + nad[x] + o2[x] -> accoa[x] + h2o2[x] + h[x] + nadh[x] + octdececoa[x]	Fatty acid oxidation	1.20191
FAOXC204_5Z_8Z_11Z_14Zx	FAOXC204 5Z 8Z 11Z 14Zx	arachdcoa[x] + coa[x] + h2o[x] + nad[x] + o2[x] -> accoa[x] + h2o2[x] + h[x] + nadh[x] + c184_3Z_6Z_9Z_12Zcoa[x]	Unassigned	1.20191
FAOXC221201x	FAOXC221201x	coa[x] + h2o[x] + nad[x] + o2[x] + c221coa[x] -> accoa[x] + h2o2[x] + h[x] + nadh[x] + c201coa[x]	Unassigned	1.20191
FAOXC221C201x	fatty acid beta oxidation(C22:1-->C20:1)x	coa[x] + doco13ecoa[x] + h2o[x] + nad[x] + o2[x] -> accoa[x] + ei11ecoa[x] + h2o2[x] + h[x] + nadh[x]	Fatty acid oxidation	1.20191
FAOXC241221x	FAOXC241221x	coa[x] + h2o[x] + nad[x] + nrvnccoa[x] + o2[x] -> accoa[x] + h2o2[x] + h[x] + nadh[x] + c221coa[x]	Unassigned	1.20191
FAOXC241C221x	fatty acid beta oxidation(C24:1-->C22:1)x	coa[x] + h2o[x] + nad[x] + nrvnccoa[x] + o2[x] -> accoa[x] + doco13ecoa[x] + h2o2[x] + h[x] + nadh[x]	Fatty acid oxidation	1.20191
FAOXC24C22x	Fatty acid beta oxidation(C24-->C22)x	coa[x] + h2o[x] + ttccoa[x] + nad[x] + o2[x] -> accoa[x] + docoscoa[x] + h2o2[x] + h[x] + nadh[x]	Fatty acid oxidation	1.20191
FAOXC6DCC4DCx	fatty acid beta oxidation(C6DC-->C4DC)x	adpcoa[x] + coa[x] + h2o[x] + nad[x] + o2[x] -> accoa[x] + h2o2[x] + h[x] + nadh[x] + succoa[x]	Fatty acid oxidation	1.20191
FAOXMC10OHMC10r	fatty acid omega oxidation(MC10-->w-OHMC10)er	dca[r] + h[r] + nadph[r] + o2[r] -> h2o[r] + nadp[r] + omhdecacid[r]	Fatty acid oxidation	1.20191
FAOXOHC16C16DCc	fatty acid omega oxidation(w-OHC16-->C16DC)c	h2o[c] + 2 nad[c] + whhdca[c] -> h[c] + hexdiac[c] + 2 nadh[c]	Fatty acid oxidation	1.20191
FAOXOHMC10DC10c	fatty acid omega oxidation(w-OHMC10-->DC10)c	h2o[c] + 2 nad[c] + omhdecacid[c] -> 3 h[c] + 2 nadh[c] + sebacid[c]	Fatty acid oxidation	1.20191
HEXDIACTD	transport of hexadecanedioc acid by diffusion	hexdiac[c] <=> hexdiac[r]	Fatty acid oxidation	1.20191
HEXDICOAACBPx	transport of hexadecanedioyl coa	hexdicoa[r] -> hexdicoa[x]	Fatty acid oxidation	1.20191
LGNCCOAtx	fatty acid intracellular transport	ttccoa[c] <=> ttccoa[x]	Transport, peroxisomal	1.20191
NRVNCCOAtx	fatty acid intracellular transport	nrvnccoa[c] <=> nrvnccoa[x]	Transport, peroxisomal	1.20191
ODECOAtx	fatty acid intracellular transport	octdececoa[c] <=> octdececoa[x]	Transport, peroxisomal	1.20191
OMHDEACIDTD	transport of w-hydroxydecanoic acid by diffusion	omhdecacid[r] <=> omhdecacid[c]	Fatty acid oxidation	1.20191
SCP21x	Sterol carrier protein 2	phytcoa[c] <=> phytcoa[x]	Transport, peroxisomal	1.20191
WHHDCAte	xenobiotic transport	whhdca[e] <=> whhdca[c]	Transport, extracellular	1.20191
r0661	(S)-3-Hydroxydodecanoyl-CoA hydro-lyase Fatty acid elongation in mitochondria / Fatty acid metabolism EC:4.2.1.17	dd2coa[x] + h2o[x] -> 3hddcoa[x]	Fatty acid oxidation	1.20191
r0715	(S)-3-Hydroxyhexadecanoyl-CoA:NAD+ oxidoreductase Fatty acid elongation in mitochondria / Fatty acid metabolism EC:1.1.1.35 EC:1.1.1.211	3hexdcoa[x] + nad[x] -> 3ohdcoa[x] + h[x] + nadh[x]	Fatty acid oxidation	1.20191
r0717	(S)-3-Hydroxyhexadecanoyl-CoA hydro-lyase Fatty acid elongation in mitochondria / Fatty acid metabolism EC:4.2.1.17	h2o[x] + hdcoa[x] -> 3hexdcoa[x]	Fatty acid oxidation	1.20191
r0723	(S)-3-Hydroxydodecanoyl-CoA:NAD+ oxidoreductase Fatty acid elongation in mitochondria / Fatty acid metabolism EC:1.1.1.211 EC:1.1.1.35	3hddcoa[x] + nad[x] -> 3oddcoa[x] + h[x] + nadh[x]	Fatty acid oxidation	1.20191
r1443	EC:1.3.3.6	ddcacoa[x] + o2[x] -> dd2coa[x] + h2o2[x]	Fatty acid oxidation	1.20191
r1445	EC:1.3.3.6	dcacoa[x] + o2[x] -> dc2coa[x] + h2o2[x]	Fatty acid oxidation	1.20191
3HPVSCOAitx	3HPVSCOAitx	3hpvscoa[c] <=> 3hpvscoa[x]	Unassigned	1.20191
3HPVSTETCOAhcx	beta oxidation of 3''-S-hydroxy-pravastatin-CoA to tetranor-CoA in hepatocytes, peroxisomes	2 coa[x] + 2 h2o[x] + 2 nad[x] + o2[x] + 3hpvscoa[x] -> 2 accoa[x] + 2 h2o2[x] + 2 h[x] + 2 nadh[x] + 3hpvstetcoa[x]	Unassigned	1.20191
3HPVSTETCOAitx	3HPVSTETCOAitx	3hpvstetcoa[x] <=> 3hpvstetcoa[c]	Unassigned	1.20191
ACACT6p	acetyl-CoA C-acetyltransferase (dodecanoyl), peroxisomal	3otdcoa[x] + coa[x] -> accoa[x] + ddcacoa[x]	Fatty acid oxidation	1.20191
FAOXC102C103x	fatty acid beta oxidation(C10:2-->C10:3)x	dec47dicoa[x] + o2[x] -> dectricoa[x] + h2o2[x]	Fatty acid oxidation	1.20191
FAOXC102C81x	fatty acid beta oxidation(C10:2-->C8:1)x	2decdicoa[x] + coa[x] + h2o[x] + nad[x] -> accoa[x] + h[x] + nadh[x] + octe5coa[x]	Fatty acid oxidation	1.20191
FAOXC102x	isomerization(C10:2)x	3decdicoa[x] -> 2decdicoa[x]	Fatty acid oxidation	1.20191
FAOXC103C102x	fatty acid beta oxidation(C10:3-->C10:2)x	dectricoa[x] + h[x] + nadph[x] -> 3decdicoa[x] + nadp[x]	Fatty acid oxidation	1.20191
FAOXC11BRC9BRx	fatty acid beta oxidation(C11br-->C9br)x	coa[x] + h2o[x] + nad[x] + o2[x] + tmuncoa[x] -> dmnoncoa[x] + h2o2[x] + h[x] + nadh[x] + ppcoa[x]	Fatty acid oxidation	1.20191
FAOXC123C102x	fatty acid beta oxidation(C12:3-->C10:2)x	2dodtricoa[x] + coa[x] + h2o[x] + nad[x] -> accoa[x] + dec47dicoa[x] + h[x] + nadh[x]	Fatty acid oxidation	1.20191
FAOXC123x	isomerization(C12:3)x	3dodtricoa[x] -> 2dodtricoa[x]	Fatty acid oxidation	1.20191
FAOXC13BRC11BRx	fatty acid beta oxidation(C13br-->C11br)x	coa[x] + h2o[x] + nad[x] + o2[x] + tmtrdcoa[x] -> accoa[x] + h2o2[x] + h[x] + nadh[x] + tmuncoa[x]	Fatty acid oxidation	1.20191
FAOXC143C123x	fatty acid beta oxidation(C14:3-->C12:3)x	5tedtricoa[x] + coa[x] + h2o[x] + nad[x] + o2[x] -> 3dodtricoa[x] + accoa[x] + h2o2[x] + h[x] + nadh[x]	Fatty acid oxidation	1.20191
FAOXC15BRC13BRx	fatty acid beta oxidation(C15br-->C13br)x	coa[x] + h2o[x] + nad[x] + o2[x] + pristcoa[x] -> h2o2[x] + h[x] + nadh[x] + ppcoa[x] + tmtrdcoa[x]	Fatty acid oxidation	1.20191
FAOXC164C143x	fatty acid beta oxidation(C16:4-->C14:3)x	2hexdtetcoa[x] + coa[x] + h2o[x] + nad[x] -> 5tedtricoa[x] + accoa[x] + h[x] + nadh[x]	Fatty acid oxidation	1.20191
FAOXC164C165x	fatty acid beta oxidation(C16:4-->C16:5)x	4hexdtetcoa[x] + o2[x] -> h2o2[x] + hedepecoa[x]	Fatty acid oxidation	1.20191
FAOXC164x	isomerization(C16:4)x	3hexdtetcoa[x] -> 2hexdtetcoa[x]	Fatty acid oxidation	1.20191
FAOXC165C164x	fatty acid beta oxidation(C16:5-->C16:4)x	h[x] + hedepecoa[x] + nadph[x] -> 3hexdtetcoa[x] + nadp[x]	Fatty acid oxidation	1.20191
FAOXC184C164x	fatty acid beta oxidation(C18:4-->C16:4)x	coa[x] + h2o[x] + nad[x] + o2[x] + strdnccoa[x] -> 4hexdtetcoa[x] + accoa[x] + h2o2[x] + h[x] + nadh[x]	Fatty acid oxidation	1.20191
FAOXC2051843x	Beta oxidation of long chain fatty acid	coa[x] + h2o[x] + nad[x] + tmndnccoa[x] -> accoa[x] + h[x] + nadh[x] + strdnccoa[x]	Fatty acid oxidation	1.20191
FAOXC61C4x	fatty acid beta oxidation(C6:1-->C4:0)x	coa[x] + h2o[x] + hx2coa[x] + nad[x] -> accoa[x] + btcoa[x] + 5 h[x] + nadh[x]	Fatty acid oxidation	1.20191
FAOXC61x	isomerization(C6:1)x	4 h[x] + hexe3coa[x] -> hx2coa[x]	Fatty acid oxidation	1.20191
FAOXC81C61x	fatty acid beta oxidation(C8:1-->C6:1)x	coa[x] + h2o[x] + nad[x] + o2[x] + octe5coa[x] -> accoa[x] + h2o2[x] + h[x] + hexe3coa[x] + nadh[x]	Fatty acid oxidation	1.20191
FAOXCPRIST1x	FAOXCPRIST1x	coa[x] + h2o[x] + nad[x] + o2[x] + pristcoa[x] -> h2o2[x] + h[x] + nadh[x] + ppcoa[x] + c13_trimethylcoa[x]	Unassigned	1.20191
FAOXCPRIST2x	FAOXCPRIST2x	coa[x] + h2o[x] + nad[x] + o2[x] + c13_trimethylcoa[x] -> accoa[x] + h2o2[x] + h[x] + nadh[x] + c11_trimethylcoa[x]	Unassigned	1.20191
FAOXCPRIST3x	FAOXCPRIST3x	coa[x] + h2o[x] + nad[x] + o2[x] + c11_trimethylcoa[x] -> dmnoncoa[x] + h2o2[x] + h[x] + nadh[x] + ppcoa[x]	Unassigned	1.20191
STRDNCCOAtxc	transport of stearidonylcoa into peroxisomes.	atp[c] + h2o[c] + strdnccoa[c] -> adp[c] + h[c] + pi[c] + strdnccoa[x]	Transport, peroxisomal	1.20191
TMNDNCCOAtx	fatty acid intracellular transport	tmndnccoa[c] <=> tmndnccoa[x]	Transport, peroxisomal	1.20191
r0719	(S)-3-Hydroxytetradecanoyl-CoA:NAD+ oxidoreductase Fatty acid elongation in mitochondria / Fatty acid metabolism EC:1.1.1.35 EC:1.1.1.211	3htdcoa[x] + nad[x] -> 3otdcoa[x] + h[x] + nadh[x]	Fatty acid oxidation	1.20191
r0721	(S)-3-Hydroxytetradecanoyl-CoA hydro-lyase Fatty acid elongation in mitochondria / Fatty acid metabolism EC:4.2.1.17	tetdece1coa[x] + h2o[x] -> 3htdcoa[x]	Fatty acid oxidation	1.20191
r1444	EC:1.3.3.6	o2[x] + tdcoa[x] -> tetdece1coa[x] + h2o2[x]	Fatty acid oxidation	1.20191
FAOXC15NADPx	fatty acid alpha oxidation(2-Hydroxyphytanoyl-CoA)(nadp)x	h2o[x] + nadp[x] + phyt2ohcoa[x] -> formcoa[x] + 2 h[x] + nadph[x] + prist[x]	Fatty acid oxidation	1.20191
FAOXC142C122x	fatty acid beta oxidation(C14:2-->C12:2)x	coa[x] + h2o[x] + nad[x] + o2[x] + tetdecdicoa[x] -> tddedicoa[x] + accoa[x] + h2o2[x] + h[x] + nadh[x]	Fatty acid oxidation	1.201
FAOXC163C142x	fatty acid beta oxidation(C16:3-->C14:2)x	2hexdtricoa[x] + coa[x] + h2o[x] + nad[x] -> accoa[x] + h[x] + nadh[x] + tetdecdicoa[x]	Fatty acid oxidation	1.201
FAOXC163C164x	fatty acid beta oxidation(C16:3-->C16:4)x	4hexdtricoa[x] + o2[x] -> h2o2[x] + hexdectecoa[x]	Fatty acid oxidation	1.201
FAOXC163x	isomerization(C16:3)x	3hexdtricoa[x] -> 2hexdtricoa[x]	Fatty acid oxidation	1.201
FAOXC164C163x	fatty acid beta oxidation(C16:4-->C16:3)x	h[x] + hexdectecoa[x] + nadph[x] -> 3hexdtricoa[x] + nadp[x]	Fatty acid oxidation	1.201
FAOXC184C163x	fatty acid beta oxidation(C18:4-->C16:3)x	2octdectecoa[x] + coa[x] + h2o[x] + nad[x] -> 4hexdtricoa[x] + accoa[x] + h[x] + nadh[x]	Fatty acid oxidation	1.201
FAOXC184x	isomerization(C18:4)x	3octdectecoa[x] -> 2octdectecoa[x]	Fatty acid oxidation	1.201
FAOXC204C205x	fatty acid beta oxidation(C20:4-->C20:5)x	eitetcoa[x] + o2[x] -> eipencoa[x] + h2o2[x]	Fatty acid oxidation	1.201
FAOXC205C184x	fatty acid beta oxidation(C20:5-->C18:4)x	coa[x] + eipencoa[x] + h2o[x] + nad[x] -> 3octdectecoa[x] + accoa[x] + h[x] + nadh[x]	Fatty acid oxidation	1.201
FAOXC225C204x	fatty acid beta oxidation(C22:5-->C20:4)x	2docopencoa[x] + coa[x] + h2o[x] + nad[x] -> accoa[x] + eitetcoa[x] + h[x] + nadh[x]	Fatty acid oxidation	1.201
FAOXC225C226x	fatty acid beta oxidation(C22:5-->C22:6)x	dcsptn1coa[x] + o2[x] -> docohexcoa[x] + h2o2[x]	Fatty acid oxidation	1.201
FAOXC225x	isomerization(C22:5)x	3docopencoa[x] -> 2docopencoa[x]	Fatty acid oxidation	1.201
FAOXC226C225x	fatty acid beta oxidation(C22:6-->C22:5)x	docohexcoa[x] + h[x] + nadph[x] -> 3docopencoa[x] + nadp[x]	Fatty acid oxidation	1.201
FAOXC122x	isomerization(C12:2)x	tddedicoa[x] + 4 h[x] -> 2ddecdicoa[x]	Fatty acid oxidation	1.201
FOAXC122C101x	fatty acid beta oxidation(C12:2-->C10:1)x	2ddecdicoa[x] + coa[x] + h2o[x] + nad[x] -> accoa[x] + dece4coa[x] + h[x] + nadh[x]	Fatty acid oxidation	1.201
GLUt2m	L-glutamate reversible transport via proton symport, mitochondrial	glu_L[c] + h[c] -> glu_L[m] + h[m]	Transport, mitochondrial	1.19976
RE2985X	RE2985	arachdcoa[x] + o2[x] -> CE4795[x] + h2o2[x]	Fatty acid oxidation	1.19877
RE2986X	RE2986	CE5114[x] + h2o[x] <=> CE4791[x]	Fatty acid oxidation	1.19877
RE2987X	RE2987	CE4791[x] + nad[x] <=> CE4793[x] + h[x] + nadh[x]	Fatty acid oxidation	1.19877
RE2988X	RE2988	CE4793[x] + coa[x] <=> accoa[x] + lnlncgcoa[x]	Fatty acid oxidation	1.19877
RE2996X	RE2996	CE4795[x] + h[x] + nadph[x] <=> CE5116[x] + nadp[x]	Fatty acid oxidation	1.19877
RDH1	retinol dehydrogenase (all-trans)	nad[c] + retinol[c] <=> h[c] + nadh[c] + retinal[c]	Vitamin A metabolism	1.19242
DGAT	diacylglycerol acyltransferase	Rtotalcoa[c] + dag_hs[c] -> coa[c] + 4 h[c] + tag_hs[c]	Triacylglycerol synthesis	1.19022
LPS	lipase	h2o[c] + tag_hs[c] -> Rtotal[c] + dag_hs[c] + h[c]	Triacylglycerol synthesis	1.19022
TRPt	L-tryptophan transport	trp_L[e] <=> trp_L[c]	Transport, extracellular	1.18739
TYRt	L-tyrosine transport	tyr_L[e] <=> tyr_L[c]	Transport, extracellular	1.18739
P02741_SECRETION_1	P02741_SECRETION_1	24 ARF1-gtp[c] + 120 CLTA[c] + 120 CLTB[c] + 120 CLTC[c] + 38 AP1B1[c] + 38 AP1M1[c] + 38 AP1S1[c] + 38 AP1S2[c] + 38 AP1G1[c] + 38 AP3D1[c] + 38 AP3M1[c] + 38 AP3M2[c] + 38 AP3B2[c] + 38 AP3S2[c] + STX1B[c] + STX4[c] + 20 RAB8B-gtp[c] + EXOCYST[c] + 690 P02741-preSV[g] -> P02741-AP-coated[c]	P02741 translation and secretion	1.18654
P02741_SECRETION_2	P02741_SECRETION_2	44 h2o[c] + STX19[c] + STX11[c] + STX16[c] + P02741-AP-coated[c] -> 44 h[c] + 44 pi[c] + 120 CLTA[c] + 120 CLTB[c] + 120 CLTC[c] + 38 AP1B1[c] + 38 AP1M1[c] + 38 AP1S1[c] + 38 AP1S2[c] + 38 AP1G1[c] + 38 AP3D1[c] + 38 AP3M1[c] + 38 AP3M2[c] + 38 AP3B2[c] + 38 AP3S2[c] + EXOCYST[c] + 24 ARF1-gdp[c] + STX1B-4-11-16-19[c] + 20 RAB8B-gdp[c] + 690 P02741_mature[sv]	P02741 translation and secretion	1.18654
P5CRm	pyrroline-5-carboxylate reductase (m)	1pyr5c[m] + 2 h[m] + nadph[m] -> nadp[m] + pro_L[m]	Arginine and Proline Metabolism	1.18627
r0615	trans-4-Hydroxy-L-proline:NAD+ 5-oxidoreductase Arginine and proline metabolism EC:1.5.1.2	4hpro_LT[c] + nad[c] <=> 1p3h5c[c] + 2 h[c] + nadh[c]	Arginine and Proline Metabolism	1.18627
r0617	trans-4-Hydroxy-L-proline:NADP+ 5-oxidoreductase Arginine and proline metabolism EC:1.5.1.2	4hpro_LT[c] + nadp[c] <=> 1p3h5c[c] + 2 h[c] + nadph[c]	Arginine and Proline Metabolism	1.18627
r0618	trans-4-Hydroxy-L-proline:NADP+ 5-oxidoreductase Arginine and proline metabolism EC:1.5.1.2	4hpro_LT[m] + nadp[m] -> 1p3h5c[m] + 2 h[m] + nadph[m]	Arginine and Proline Metabolism	1.18627
FAOXC2251836x	Beta oxidation of long chain fatty acid	2 coa[x] + dcsptn1coa[x] + 2 h2o[x] + 2 nad[x] -> 2 accoa[x] + 2 h[x] + lnlncgcoa[x] + 2 nadh[x]	Fatty acid oxidation	1.18381
RE2989X	RE2989	CE2439[x] + coa[x] <=> CE2440[x] + accoa[x]	Fatty acid oxidation	1.18381
RE2990X	RE2990	CE2437[x] + h2o[x] <=> CE2438[x]	Fatty acid oxidation	1.18381
RE2991X	RE2991	CE2438[x] + nad[x] <=> CE2439[x] + h[x] + nadh[x]	Fatty acid oxidation	1.18381
RE2992X	RE2992	CE2442[x] <=> CE2433[x]	Fatty acid oxidation	1.18381
RE2993X	RE2993	CE2441[x] + h[x] + nadph[x] <=> CE2442[x] + nadp[x]	Fatty acid oxidation	1.18381
RE2994X	RE2994	CE2440[x] + o2[x] -> CE2441[x] + h2o2[x]	Fatty acid oxidation	1.18381
RE2997X	RE2997	lnlncgcoa[x] + o2[x] -> CE2437[x] + h2o2[x]	Fatty acid oxidation	1.18381
r0339	ATP:(R)-glycerate 3-phosphotransferase Glycine, serine and threonine metabolism EC:2.7.1.31	atp[c] + glyc_R[c] -> 3pg[c] + adp[c] + h[c]	Unassigned	1.18378
FA160ACPH	fatty-acyl-ACP hydrolase	h2o[c] + palmACP[c] <=> ACP[c] + h[c] + hdca[c]	Fatty acid oxidation	1.18322
FAS100COA	fatty acyl-CoA synthase (n-C10:0CoA)	3 h[c] + malcoa[c] + 2 nadph[c] + occoa[c] -> co2[c] + coa[c] + dcacoa[c] + h2o[c] + 2 nadp[c]	Fatty acid synthesis	1.18322
FAS120COA	fatty-acyl-CoA synthase (n-C12:0CoA)	dcacoa[c] + 3 h[c] + malcoa[c] + 2 nadph[c] -> co2[c] + coa[c] + ddcacoa[c] + h2o[c] + 2 nadp[c]	Fatty acid synthesis	1.18322
FAS140COA	fatty-acyl-CoA synthase (n-C14:0CoA)	ddcacoa[c] + 3 h[c] + malcoa[c] + 2 nadph[c] -> co2[c] + coa[c] + h2o[c] + 2 nadp[c] + tdcoa[c]	Fatty acid synthesis	1.18322
FAS160COA	fatty-acyl-CoA synthase (n-C16:0CoA)	3 h[c] + malcoa[c] + 2 nadph[c] + tdcoa[c] -> co2[c] + coa[c] + h2o[c] + 2 nadp[c] + pmtcoa[c]	Fatty acid synthesis	1.18322
FAS180COA	fatty-acyl-CoA synthase (n-C18:0CoA)	3 h[c] + malcoa[c] + 2 nadph[c] + pmtcoa[c] -> co2[c] + coa[c] + h2o[c] + 2 nadp[c] + stcoa[c]	Fatty acid synthesis	1.18322
MCOATA	Malonyl-CoA-ACP transacylase	ACP[c] + h[c] + malcoa[c] <=> coa[c] + malACP[c]	Fatty acid oxidation	1.18322
r0773	Hexadecanoyl-[acyl-carrier protein:malonyl-CoA C-acyltransferase(decarboxylating, oxoacyl- and enoyl-reducing and thioester-hydrolysing) Fatty acid biosynthesis EC:2.3.1.85	nadp[c] + palmACP[c] <=> h[c] + hdeACP[c] + nadph[c]	Fatty acid synthesis	1.18322
ORNDC	Ornithine Decarboxylase	h[c] + orn[c] -> co2[c] + ptrc[c]	Urea cycle	1.18122
FBP	fructose-bisphosphatase	fdp[c] + h2o[c] -> f6p[c] + pi[c]	Glycolysis/gluconeogenesis	1.18033
RE2626M	RE2626	h2o[m] + nadp[m] + thcholst[m] <=> 2 h[m] + nadph[m] + thcholstoic[m]	Bile acid synthesis	1.18022
MI1345PP	inositol-1,3,4,5-trisphosphate 5-phosphatase	h2o[c] + mi1345p[c] -> mi134p[c] + pi[c]	Inositol phosphate metabolism	1.17997
MI145PK	inositol-1,4,5-trisphosphate 3-kinase	atp[c] + mi145p[c] -> adp[c] + h[c] + mi1345p[c]	Inositol phosphate metabolism	1.17997
ATPH1e	ATP diphosphohydrolase	atp[e] + 2 h2o[e] -> amp[e] + 2 h[e] + 2 pi[e]	Nucleotide interconversion	1.17816
NDP7er	nucleoside-diphosphatase (UDP), endoplasmic reticulum	h2o[r] + udp[r] -> h[r] + pi[r] + ump[r]	Nucleotide interconversion	1.17816
MAN6PI	mannose-6-phosphate isomerase	man6p[c] <=> f6p[c]	Fructose and mannose metabolism	1.17767
CLHCO3tex2	chloride transport via bicarbonate countertransport (2:1)	2 cl[e] + hco3[c] -> 2 cl[c] + hco3[e]	Transport, extracellular	1.17746
CLOHtex2	chloride transport via hydroxide countertransport (2:1)	2 cl[e] + h2o[c] -> 2 cl[c] + h2o[e]	Transport, extracellular	1.17746
CLOXAtex2	chloride transport via oxalate countertransport (2:1)	2 cl[e] + oxa[c] -> 2 cl[c] + oxa[e]	Transport, extracellular	1.17746
SO4CLtex2	sulfate transport via chloride countertransport (2:1)	cl[c] + 2 so4[e] -> cl[e] + 2 so4[c]	Transport, extracellular	1.17746
SO4OXAtex2	sulfate transport via oxalate countertransport (2:1)	oxa[c] + 2 so4[e] -> oxa[e] + 2 so4[c]	Transport, extracellular	1.17746
H2CO3Dm	carboxylic acid dissociation	co2[m] + h2o[m] <=> h[m] + hco3[m]	Miscellaneous	1.17173
ACOAD10m	acyl-CoA dehydrogenase (2-methylbutanoyl-CoA), mitochondrial	2mbcoa[m] + fad[m] -> 2mb2coa[m] + fadh2[m]	Valine, leucine, and isoleucine metabolism	1.17023
ACOAD1fm	acyl-CoA dehydrogenase (butanoyl-CoA), mitochondrial	btcoa[m] + fad[m] -> b2coa[m] + fadh2[m]	Butanoate metabolism	1.17023
r0603	(S)-2-methylbutanoyl-CoA:acceptor 2,3-oxidoreductase Valine, leucine and isoleucine degradation EC:1.3.99.12	2mbcoa[m] + q10[m] -> 2mb2coa[m] + q10h2[m]	Valine, leucine, and isoleucine metabolism	1.17023
INSTt2r	inositol transport in via proton symport	h[e] + inost[e] <=> h[c] + inost[c]	Transport, extracellular	1.16936
NCKt	Na+/Ca2+-K+ exchange	ca2[e] + k[e] + 4 na1[c] <=> ca2[c] + k[c] + 4 na1[e]	Transport, extracellular	1.1688
NCNt	Na+/Ca2+-NH4+ exchange	ca2[e] + 4 na1[c] + nh4[e] <=> ca2[c] + 4 na1[e] + nh4[c]	Transport, extracellular	1.1688
PI5P3K	phosphatidylinositol-5-phosphate 3-kinase	atp[c] + pail5p_hs[c] -> adp[c] + h[c] + pail35p_hs[c]	Inositol phosphate metabolism	1.16755
PIK3	phosphatidylinositol 3-kinase	atp[c] + pail_hs[c] -> adp[c] + h[c] + pail3p_hs[c]	Inositol phosphate metabolism	1.16755
GLNS	glutamine synthetase	atp[c] + glu_L[c] + nh4[c] -> adp[c] + gln_L[c] + h[c] + pi[c]	Glutamate metabolism	1.16688
GALK	galactokinase	atp[c] + gal[c] -> adp[c] + gal1p[c] + h[c]	Galactose metabolism	1.16669
RE1834C	RE1834	cholcoa[c] + h2o[c] -> cholate[c] + coa[c] + h[c]	Bile acid synthesis	1.16374
FE2DMT1	uptake of food iron by DMT1 transporter	fe2[e] + h[e] -> fe2[c] + h[c]	Transport, extracellular	1.16336
ALAASNNaEx	L-alanine/L-asparagine Na-dependent exchange (Ala-L in)	ala_L[e] + asn_L[c] + na1[e] -> ala_L[c] + asn_L[e] + na1[c]	Transport, extracellular	1.16304
ALAGLNNaEx	L-alanine/L-glutamine Na-dependent exchange (Ala-L in)	ala_L[e] + gln_L[c] + na1[e] -> ala_L[c] + gln_L[e] + na1[c]	Transport, extracellular	1.16304
ASNALANaEx	L-alanine/L-asparagine Na-dependent exchange (Asn-L in)	ala_L[c] + asn_L[e] + na1[e] -> ala_L[e] + asn_L[c] + na1[c]	Transport, extracellular	1.16304
ASNCYSNaEx	L-cysteine/L-asparagine Na-dependent exchange (Asn-L in)	asn_L[e] + cys_L[c] + na1[e] -> asn_L[c] + cys_L[e] + na1[c]	Transport, extracellular	1.16304
ASNGLNNaEx	L-glutamine/L-asparagine Na-dependent exchange (Asn-L in)	asn_L[e] + gln_L[c] + na1[e] -> asn_L[c] + gln_L[e] + na1[c]	Transport, extracellular	1.16304
ASNSERNaEx	L-serine/L-asparagine Na-dependent exchange (Asn-L in)	asn_L[e] + na1[e] + ser_L[c] -> asn_L[c] + na1[c] + ser_L[e]	Transport, extracellular	1.16304
ASNTHRNaEx	L-threonine/L-asparagine Na-dependent exchange (Asn-L in)	asn_L[e] + na1[e] + thr_L[c] -> asn_L[c] + na1[c] + thr_L[e]	Transport, extracellular	1.16304
CYSASNNaEx	L-cysteine/L-asparagine Na-dependent exchange (Cys-L in)	asn_L[c] + cys_L[e] + na1[e] -> asn_L[e] + cys_L[c] + na1[c]	Transport, extracellular	1.16304
CYSGLNNaEx	L-cysteine/L-glutamine Na-dependent exchange (Cys-L in)	cys_L[e] + gln_L[c] + na1[e] -> cys_L[c] + gln_L[e] + na1[c]	Transport, extracellular	1.16304
GLNALANaEx	L-alanine/L-glutamine Na-dependent exchange (Gln-L in)	ala_L[c] + gln_L[e] + na1[e] -> ala_L[e] + gln_L[c] + na1[c]	Transport, extracellular	1.16304
GLNASNNaEx	L-glutamine/L-asparagine Na-dependent exchange (Gln-L in)	asn_L[c] + gln_L[e] + na1[e] -> asn_L[e] + gln_L[c] + na1[c]	Transport, extracellular	1.16304
GLNCYSNaEx	L-cysteine/L-glutamine Na-dependent exchange (Gln-L in)	cys_L[c] + gln_L[e] + na1[e] -> cys_L[e] + gln_L[c] + na1[c]	Transport, extracellular	1.16304
GLNSERNaEx	L-serine/L-glutamine Na-dependent exchange (Gln-L in)	gln_L[e] + na1[e] + ser_L[c] -> gln_L[c] + na1[c] + ser_L[e]	Transport, extracellular	1.16304
GLNTHRNaEx	L-threonine/L-glutamine Na-dependent exchange (Gln-L in)	gln_L[e] + na1[e] + thr_L[c] -> gln_L[c] + na1[c] + thr_L[e]	Transport, extracellular	1.16304
SERASNNaEx	L-serine/L-asparagine Na-dependent exchange (Ser-L in)	asn_L[c] + na1[e] + ser_L[e] -> asn_L[e] + na1[c] + ser_L[c]	Transport, extracellular	1.16304
SERGLNNaEx	L-serine/L-glutamine Na-dependent exchange (Ser-L in)	gln_L[c] + na1[e] + ser_L[e] -> gln_L[e] + na1[c] + ser_L[c]	Transport, extracellular	1.16304
THRASNNaEx	L-threonine/L-asparagine Na-dependent exchange (Thr-L in)	asn_L[c] + na1[e] + thr_L[e] -> asn_L[e] + na1[c] + thr_L[c]	Transport, extracellular	1.16304
THRGLNNaEx	L-threonine/L-glutamine Na-dependent exchange (Thr-L in)	gln_L[c] + na1[e] + thr_L[e] -> gln_L[e] + na1[c] + thr_L[c]	Transport, extracellular	1.16304
ADEt	adenine reversible transport, cytosol	ade[e] <=> ade[c]	Transport, extracellular	1.16211
ADNt	adenosine facilated transport in cytosol	adn[e] <=> adn[c]	Transport, extracellular	1.16211
CYTDt	cytidine facilated transport in cytosol	cytd[e] <=> cytd[c]	Transport, extracellular	1.16211
GSNt	guanosine facilated transport in cytosol	gsn[e] <=> gsn[c]	Transport, extracellular	1.16211
INSt	Inosine transport (diffusion)	ins[e] <=> ins[c]	Transport, extracellular	1.16211
THYMDt1	thymd transport	thymd[e] -> thymd[c]	Transport, extracellular	1.16211
URIt	uridine facilated transport in cytosol	uri[e] <=> uri[c]	Transport, extracellular	1.16211
NRPPHRtu	Norepinephrine uniport	nrpphr[e] <=> nrpphr[c]	Transport, extracellular	1.16184
PYDAMK	pyridoxamine kinase	atp[c] + pydam[c] -> adp[c] + h[c] + pyam5p[c]	Vitamin B6 metabolism	1.16178
PYDXK	pyridoxal kinase	atp[c] + pydx[c] -> adp[c] + h[c] + pydx5p[c]	Vitamin B6 metabolism	1.16178
PYDXNK	pyridoxine kinase	atp[c] + pydxn[c] -> adp[c] + h[c] + pdx5p[c]	Vitamin B6 metabolism	1.16178
THYMDtm	thymd transport	thymd[c] <=> thymd[m]	Transport, mitochondrial	1.16132
DRBK	Deoxyribokinase	atp[c] + drib[c] -> 2dr5p[c] + adp[c] + h[c]	Pentose phosphate pathway	1.15853
r0210	L-Serine hydro-lyase (adding homocysteine) Glycine, serine and threonine metabolism EC:4.2.1.22	HC00250[c] + h[c] + ser_L[c] -> cys_L[c] + h2o[c]	Methionine and cysteine metabolism	1.15849
FOLABCCte	folate transport by ABCA11	atp[c] + fol[c] + h2o[c] -> adp[c] + fol[e] + h[c] + pi[c]	Unassigned	1.15485
PEFLIP	phosphatidylethanolamine flippase	atp[c] + h2o[c] + pe_hs[e] -> adp[c] + h[c] + pe_hs[c] + pi[c]	Transport, extracellular	1.15485
DOCOSACTDe	uptake of docosanoic acid by cells by diffusion	docosac[e] <=> docosac[c]	Fatty acid oxidation	1.15385
DOCOSCOAtxc	transport of behenoylcoa into peroxisomes	atp[c] + docoscoa[c] + h2o[c] -> adp[c] + docoscoa[x] + h[c] + pi[c]	Transport, peroxisomal	1.15385
FACOAL246_1	fatty-acid--CoA ligase	atp[c] + coa[c] + tethex3[c] <=> amp[c] + ppi[c] + tethex3coa[c]	Fatty acid oxidation	1.15385
HXANtx	hypoxanthine diffusion in peroxisome	hxan[c] -> hxan[x]	Transport, peroxisomal	1.15385
TETHEX3COAtx	fatty acid intracellular transport	tethex3coa[c] <=> tethex3coa[x]	Transport, peroxisomal	1.15385
TETHEX3t	fatty acid transport via diffusion	tethex3[e] <=> tethex3[c]	Transport, extracellular	1.15385
XAO2x	xanthine oxidase	h2o[x] + hxan[x] + o2[x] -> h2o2[x] + xan[x]	Purine catabolism	1.15385
PPM	phosphopentomutase	r1p[c] <=> r5p[c]	Pentose phosphate pathway	1.15326
C16txc	transport of palmitoylcoa into peroxisomes	atp[c] + h2o[c] + pmtcoa[c] -> adp[c] + h[c] + pi[c] + pmtcoa[x]	Transport, peroxisomal	1.1514
PGK	phosphoglycerate kinase	3pg[c] + atp[c] <=> 13dpg[c] + adp[c]	Glycolysis/gluconeogenesis	1.15131
ADK1m	adenylate kinase, mitochondrial	amp[m] + atp[m] <=> 2 adp[m]	Nucleotide interconversion	1.14884
r0345	ATP:AMP phosphotransferase Purine metabolism EC:2.7.4.11	atp[c] + damp[c] <=> adp[c] + dadp[c]	Nucleotide interconversion	1.14884
NAt3_1	sodium proton antiporter (H:NA is 1:1)	h[e] + na1[c] <=> h[c] + na1[e]	Transport, extracellular	1.14881
NAt5	sodium/ammonium proton antiporter	na1[c] + nh4[e] <=> na1[e] + nh4[c]	Transport, extracellular	1.14881
CHOLESTle	hydrolysis of cholesterol ester by cholesterol esterase	h2o[e] + xolest2_hs[e] -> Rtotal[e] + chsterol[e] + h[e]	Transport, extracellular	1.14815
HMGLm	hydroxymethylglutaryl-CoA lyase	hmgcoa[m] -> acac[m] + accoa[m]	Cholesterol metabolism	1.14813
CHOLATEt	cholate transport via bicarbonate countertransport	cholate[e] + hco3[c] <=> cholate[c] + hco3[e]	Transport, extracellular	1.14789
DHEASt	dehydroepiandrosterone sulfate transport via bicarbonate countertransport	dheas[e] + hco3[c] <=> dheas[c] + hco3[e]	Transport, extracellular	1.14789
ESTRONESt	estrone 3-sulfate transport via bicarbonate countertransport	estrones[e] + hco3[c] <=> estrones[c] + hco3[e]	Transport, extracellular	1.14789
FOLOATPtc	folate transport by OATP	fol[e] + hco3[c] <=> fol[c] + hco3[e]	Unassigned	1.14789
GCHOLAt	glycocholate transport via bicarbonate countertransport	gchola[e] + hco3[c] <=> gchola[c] + hco3[e]	Transport, extracellular	1.14789
PROSTGE2t	prostaglandin transport via bicarbonate countertransport	hco3[c] + prostge2[e] <=> hco3[e] + prostge2[c]	Transport, extracellular	1.14789
PTVSTtu	uptake of pitavastatin by enterocytes	hco3[c] + ptvst[e] <=> hco3[e] + ptvst[c]	Unassigned	1.14789
RSVtu	uptake of rosuvastatin by enterocytes	hco3[c] + rsv[e] <=> hco3[e] + rsv[c]	Unassigned	1.14789
TCHOLAt	taurocholate transport via bicarbonate countertransport	hco3[c] + tchola[e] <=> hco3[e] + tchola[c]	Transport, extracellular	1.14789
THYOXt	T4 transport via bicarbonate countertransport	hco3[c] + thyox_L[e] <=> hco3[e] + thyox_L[c]	Transport, extracellular	1.14789
TRIODTHYt	T3 transport via bicarbonate countertransport	hco3[c] + triodthy[e] <=> hco3[e] + triodthy[c]	Transport, extracellular	1.14789
r2139	Resistance-Nodulation-Cell Division (RND) TCDB:2.A.60.1.14	cholate[e] + gthrd[c] + hco3[c] <=> cholate[c] + gthrd[e] + hco3[e]	Transport, extracellular	1.14789
r2140	Resistance-Nodulation-Cell Division (RND) TCDB:2.A.60.1.14	gchola[e] + gthrd[c] + hco3[c] <=> gchola[c] + gthrd[e] + hco3[e]	Transport, extracellular	1.14789
r2141	Resistance-Nodulation-Cell Division (RND) TCDB:2.A.60.1.14	gthrd[c] + hco3[c] + tchola[e] <=> gthrd[e] + hco3[e] + tchola[c]	Transport, extracellular	1.14789
r2142	Resistance-Nodulation-Cell Division (RND) TCDB:2.A.60.1.14	gthrd[c] + hco3[c] + tdchola[e] <=> gthrd[e] + hco3[e] + tdchola[c]	Transport, extracellular	1.14789
r2143	Resistance-Nodulation-Cell Division (RND) TCDB:2.A.60.1.14	HC02191[e] + gthrd[c] + hco3[c] <=> HC02191[c] + gthrd[e] + hco3[e]	Transport, extracellular	1.14789
r2144	Resistance-Nodulation-Cell Division (RND) TCDB:2.A.60.1.14	HC02192[e] + gthrd[c] + hco3[c] <=> HC02192[c] + gthrd[e] + hco3[e]	Transport, extracellular	1.14789
r2145	Resistance-Nodulation-Cell Division (RND) TCDB:2.A.60.1.14	CE5560[e] + gthrd[c] + hco3[c] <=> CE5560[c] + gthrd[e] + hco3[e]	Transport, extracellular	1.14789
r2146	Resistance-Nodulation-Cell Division (RND) TCDB:2.A.60.1.14	HC02194[e] + gthrd[c] + hco3[c] <=> HC02194[c] + gthrd[e] + hco3[e]	Transport, extracellular	1.14789
r2147	Resistance-Nodulation-Cell Division (RND) TCDB:2.A.60.1.14	HC02195[e] + gthrd[c] + hco3[c] <=> HC02195[c] + gthrd[e] + hco3[e]	Transport, extracellular	1.14789
r2148	Resistance-Nodulation-Cell Division (RND) TCDB:2.A.60.1.14	HC02196[e] + gthrd[c] + hco3[c] <=> HC02196[c] + gthrd[e] + hco3[e]	Transport, extracellular	1.14789
r2149	Resistance-Nodulation-Cell Division (RND) TCDB:2.A.60.1.14	HC02197[e] + gthrd[c] + hco3[c] <=> HC02197[c] + gthrd[e] + hco3[e]	Transport, extracellular	1.14789
r2150	Resistance-Nodulation-Cell Division (RND) TCDB:2.A.60.1.14	HC02198[e] + gthrd[c] + hco3[c] <=> HC02198[c] + gthrd[e] + hco3[e]	Transport, extracellular	1.14789
r2151	Resistance-Nodulation-Cell Division (RND) TCDB:2.A.60.1.14	HC02199[c] + cholate[e] + hco3[c] <=> HC02199[e] + cholate[c] + hco3[e]	Transport, extracellular	1.14789
r2152	Resistance-Nodulation-Cell Division (RND) TCDB:2.A.60.1.14	HC02200[c] + cholate[e] + hco3[c] <=> HC02200[e] + cholate[c] + hco3[e]	Transport, extracellular	1.14789
r2153	Resistance-Nodulation-Cell Division (RND) TCDB:2.A.60.1.14	HC02201[c] + cholate[e] + hco3[c] <=> HC02201[e] + cholate[c] + hco3[e]	Transport, extracellular	1.14789
r2154	Resistance-Nodulation-Cell Division (RND) TCDB:2.A.60.1.14	HC02199[c] + gchola[e] + hco3[c] <=> HC02199[e] + gchola[c] + hco3[e]	Transport, extracellular	1.14789
r2155	Resistance-Nodulation-Cell Division (RND) TCDB:2.A.60.1.14	HC02200[c] + gchola[e] + hco3[c] <=> HC02200[e] + gchola[c] + hco3[e]	Transport, extracellular	1.14789
r2156	Resistance-Nodulation-Cell Division (RND) TCDB:2.A.60.1.14	HC02201[c] + gchola[e] + hco3[c] <=> HC02201[e] + gchola[c] + hco3[e]	Transport, extracellular	1.14789
r2157	Resistance-Nodulation-Cell Division (RND) TCDB:2.A.60.1.14	C02528[e] + HC02199[c] + hco3[c] <=> C02528[c] + HC02199[e] + hco3[e]	Transport, extracellular	1.14789
r2158	Resistance-Nodulation-Cell Division (RND) TCDB:2.A.60.1.14	C02528[e] + HC02200[c] + hco3[c] <=> C02528[c] + HC02200[e] + hco3[e]	Transport, extracellular	1.14789
r2159	Resistance-Nodulation-Cell Division (RND) TCDB:2.A.60.1.14	C02528[e] + HC02201[c] + hco3[c] <=> C02528[c] + HC02201[e] + hco3[e]	Transport, extracellular	1.14789
r2160	Resistance-Nodulation-Cell Division (RND) TCDB:2.A.60.1.14	HC02199[c] + hco3[c] + tchola[e] <=> HC02199[e] + hco3[e] + tchola[c]	Transport, extracellular	1.14789
r2161	Resistance-Nodulation-Cell Division (RND) TCDB:2.A.60.1.14	HC02200[c] + hco3[c] + tchola[e] <=> HC02200[e] + hco3[e] + tchola[c]	Transport, extracellular	1.14789
r2162	Resistance-Nodulation-Cell Division (RND) TCDB:2.A.60.1.14	HC02201[c] + hco3[c] + tchola[e] <=> HC02201[e] + hco3[e] + tchola[c]	Transport, extracellular	1.14789
r2163	Resistance-Nodulation-Cell Division (RND) TCDB:2.A.60.1.14	HC02199[c] + hco3[c] + tdchola[e] <=> HC02199[e] + hco3[e] + tdchola[c]	Transport, extracellular	1.14789
r2164	Resistance-Nodulation-Cell Division (RND) TCDB:2.A.60.1.14	HC02200[c] + hco3[c] + tdchola[e] <=> HC02200[e] + hco3[e] + tdchola[c]	Transport, extracellular	1.14789
r2165	Resistance-Nodulation-Cell Division (RND) TCDB:2.A.60.1.14	HC02201[c] + hco3[c] + tdchola[e] <=> HC02201[e] + hco3[e] + tdchola[c]	Transport, extracellular	1.14789
r2166	Resistance-Nodulation-Cell Division (RND) TCDB:2.A.60.1.14	HC02191[e] + HC02199[c] + hco3[c] <=> HC02191[c] + HC02199[e] + hco3[e]	Transport, extracellular	1.14789
r2167	Resistance-Nodulation-Cell Division (RND) TCDB:2.A.60.1.14	HC02191[e] + HC02200[c] + hco3[c] <=> HC02191[c] + HC02200[e] + hco3[e]	Transport, extracellular	1.14789
r2168	Resistance-Nodulation-Cell Division (RND) TCDB:2.A.60.1.14	HC02191[e] + HC02201[c] + hco3[c] <=> HC02191[c] + HC02201[e] + hco3[e]	Transport, extracellular	1.14789
r2169	Resistance-Nodulation-Cell Division (RND) TCDB:2.A.60.1.14	HC02192[e] + HC02199[c] + hco3[c] <=> HC02192[c] + HC02199[e] + hco3[e]	Transport, extracellular	1.14789
r2170	Resistance-Nodulation-Cell Division (RND) TCDB:2.A.60.1.14	HC02192[e] + HC02200[c] + hco3[c] <=> HC02192[c] + HC02200[e] + hco3[e]	Transport, extracellular	1.14789
r2171	Resistance-Nodulation-Cell Division (RND) TCDB:2.A.60.1.14	HC02192[e] + HC02201[c] + hco3[c] <=> HC02192[c] + HC02201[e] + hco3[e]	Transport, extracellular	1.14789
r2172	Resistance-Nodulation-Cell Division (RND) TCDB:2.A.60.1.14	CE5560[e] + HC02199[c] + hco3[c] <=> CE5560[c] + HC02199[e] + hco3[e]	Transport, extracellular	1.14789
r2173	Resistance-Nodulation-Cell Division (RND) TCDB:2.A.60.1.14	CE5560[e] + HC02200[c] + hco3[c] <=> CE5560[c] + HC02200[e] + hco3[e]	Transport, extracellular	1.14789
r2174	Resistance-Nodulation-Cell Division (RND) TCDB:2.A.60.1.14	CE5560[e] + HC02201[c] + hco3[c] <=> CE5560[c] + HC02201[e] + hco3[e]	Transport, extracellular	1.14789
r2175	Resistance-Nodulation-Cell Division (RND) TCDB:2.A.60.1.14	HC02194[e] + HC02199[c] + hco3[c] <=> HC02194[c] + HC02199[e] + hco3[e]	Transport, extracellular	1.14789
r2176	Resistance-Nodulation-Cell Division (RND) TCDB:2.A.60.1.14	HC02194[e] + HC02200[c] + hco3[c] <=> HC02194[c] + HC02200[e] + hco3[e]	Transport, extracellular	1.14789
r2177	Resistance-Nodulation-Cell Division (RND) TCDB:2.A.60.1.14	HC02194[e] + HC02201[c] + hco3[c] <=> HC02194[c] + HC02201[e] + hco3[e]	Transport, extracellular	1.14789
r2178	Resistance-Nodulation-Cell Division (RND) TCDB:2.A.60.1.14	HC02195[e] + HC02199[c] + hco3[c] <=> HC02195[c] + HC02199[e] + hco3[e]	Transport, extracellular	1.14789
r2179	Resistance-Nodulation-Cell Division (RND) TCDB:2.A.60.1.14	HC02195[e] + HC02200[c] + hco3[c] <=> HC02195[c] + HC02200[e] + hco3[e]	Transport, extracellular	1.14789
r2180	Resistance-Nodulation-Cell Division (RND) TCDB:2.A.60.1.14	HC02195[e] + HC02201[c] + hco3[c] <=> HC02195[c] + HC02201[e] + hco3[e]	Transport, extracellular	1.14789
r2181	Resistance-Nodulation-Cell Division (RND) TCDB:2.A.60.1.14	HC02196[e] + HC02199[c] + hco3[c] <=> HC02196[c] + HC02199[e] + hco3[e]	Transport, extracellular	1.14789
r2182	Resistance-Nodulation-Cell Division (RND) TCDB:2.A.60.1.14	HC02196[e] + HC02200[c] + hco3[c] <=> HC02196[c] + HC02200[e] + hco3[e]	Transport, extracellular	1.14789
r2183	Resistance-Nodulation-Cell Division (RND) TCDB:2.A.60.1.14	HC02196[e] + HC02201[c] + hco3[c] <=> HC02196[c] + HC02201[e] + hco3[e]	Transport, extracellular	1.14789
r2184	Resistance-Nodulation-Cell Division (RND) TCDB:2.A.60.1.14	HC02197[e] + HC02199[c] + hco3[c] <=> HC02197[c] + HC02199[e] + hco3[e]	Transport, extracellular	1.14789
r2185	Resistance-Nodulation-Cell Division (RND) TCDB:2.A.60.1.14	HC02197[e] + HC02200[c] + hco3[c] <=> HC02197[c] + HC02200[e] + hco3[e]	Transport, extracellular	1.14789
r2186	Resistance-Nodulation-Cell Division (RND) TCDB:2.A.60.1.14	HC02197[e] + HC02201[c] + hco3[c] <=> HC02197[c] + HC02201[e] + hco3[e]	Transport, extracellular	1.14789
r2187	Resistance-Nodulation-Cell Division (RND) TCDB:2.A.60.1.14	HC02198[e] + HC02199[c] + hco3[c] <=> HC02198[c] + HC02199[e] + hco3[e]	Transport, extracellular	1.14789
r2188	Resistance-Nodulation-Cell Division (RND) TCDB:2.A.60.1.14	HC02198[e] + HC02200[c] + hco3[c] <=> HC02198[c] + HC02200[e] + hco3[e]	Transport, extracellular	1.14789
r2189	Resistance-Nodulation-Cell Division (RND) TCDB:2.A.60.1.14	HC02198[e] + HC02201[c] + hco3[c] <=> HC02198[c] + HC02201[e] + hco3[e]	Transport, extracellular	1.14789
r2190	Resistance-Nodulation-Cell Division (RND) TCDB:2.A.60.1.14	HC02199[c] + HC02220[e] + hco3[c] <=> HC02199[e] + HC02220[c] + hco3[e]	Transport, extracellular	1.14789
r2191	Resistance-Nodulation-Cell Division (RND) TCDB:2.A.60.1.14	HC02200[c] + HC02220[e] + hco3[c] <=> HC02200[e] + HC02220[c] + hco3[e]	Transport, extracellular	1.14789
[truncated: 12,985 more rows]

## Sheet: reactions48h
Reaction ID	Reaction name	Formula	Pathway	FC 48h
[truncated: 13,674 more rows]

## Sheet: reactions72h
Reaction ID	Reaction name	Formula	Pathway	FC 72h
[truncated: 13,674 more rows]

## Sheet: pathways
Pathway	FC mean 24h	FC mean 48h	FC mean 72h	FC sem 24h	FC sem 48h	FC sem 72h	FC std 24h	FC std 48h	FC std 72h
[truncated: 150 more rows]

[truncated: 7 more sheets: pathways24h, pathways48h, pathways72h, enrichment24h, enrichment48h, enrichment72h, metabolites]
